# Supplementary material for: Genome re-sequencing reveals the evolutionary history of peach fruit edibility
Source: Nat Commun. 2018 Dec 20;9:5404. doi: 10.1038/s41467-018-07744-3 (PMC6302090; doi:10.1038/s41467-018-07744-3)
Supplement: Supplementary file 4 — Supplementary Data 1 [file 41467_2018_7744_MOESM4_ESM.xlsx]

## Sheet: 工作表1
Supplementary Data 1 Genome mapping and coverage information for all accessions analyzed in this study.
Data	Group		Sample code	Common name	Species	Origin	Type	Mapping rate (%)	Average mapping depth (×)	Coverage (%)	Coverage at least 4× (%)
Sequenced in this study	Cultivated peaches		PL01	Kashi 2	P. ferganensis	Xinjiang, PRC	Landrace	95.13	53.86	98.23	97.26
			PL02	Kashi You Tao	P. ferganensis	Xinjiang, PRC	Landrace	94.12	63.71	98.31	97.45
			PL03	Xinjiang Pan Tao	P. ferganensis	Xinjiang, PRC	Landrace	95.55	48.49	98.46	97.55
			PL04	Pan Tao(Weihai)	P. ferganensis	Shandong, PRC	Landrace	92.29	49.26	98.41	97.22
			PL05	Mao Tao(Luanchuan)	P. persica	Henan, PRC	Landrace	96.11	54.24	99.06	98.42
			PL06	You Tao(Jiyuan)	P. persica	Henan, PRC	Landrace	91.67	56.76	98.43	97.44
			PMC01	Sunsplash_1	P. persica	USA	Cultivar	94.9	65.44	99.32	98.91
			PMC02	Sunsplash_2	P. persica	USA	Cultivar	95.46	60.76	99.35	98.99
			PMC03	Sunblaze	P. persica	USA	Cultivar	94.57	65.26	98.42	97.65
			PMC04	Rui Pan 18	P. persica	Beijing, PRC	Cultivar	95.28	57.66	99.42	99.08
	Wild relative peaches		WK01	Bai Gen Gan Su Tao	P. kansuensis	Gansu, PRC	Wild	93.3	55.41	95.39	92.35
			WK02	Hong Gen Gan Su Tao	P. kansuensis	Gansu, PRC	Wild	92.06	51.56	95.42	92.13
			WD01	Meng Gu Bian Tao	P. mongolica	Inner Mongolia, PRC	Wild	94.18	70.23	96.07	92.51
			WD02	Xi Kang Bian Tao	P. tangutica	Gansu, PRC	Wild	94.8	64.41	94.57	91.19
			WD03	Bai Hua Shan Tao	P. davidiana	Northern China, PRC	Wild	89.23	43.06	94.91	90.6
			WD04	Hong Hua Shan Tao	P. davidiana	Northern China, PRC	Wild	89.01	44.93	94.81	90.69
			WD06	Shan Gan Shan Tao	P. davidiana var. potaninii	Shaanxi, PRC	Wild	91.93	45.9	95.72	91.55
			WM01	Guang He Tao	P. mira	Tibet, PRC	Wild	88.28	58.46	94.79	90.55
			WM02	Guang He Tao	P. mira	Tibet, PRC	Wild	86.98	63.91	90.58	86.61
			WM03	Guang He Tao	P. mira	Tibet, PRC	Wild	90.97	67.52	90.16	85.36
			WM04	Guang He Tao	P. mira	Tibet, PRC	Wild	90.09	57.9	91.2	86.94
			WM05	Guang He Tao	P. mira	Tibet, PRC	Wild	91.57	46.25	90.41	85.86
	Cultivated almonds		DL01	Shuang Guo	P. dulcis	Xinjiang, PRC	Landrace	88.22	47.79	91.38	86.76
			DL02	Zhi Pi	P. dulcis	Xinjiang, PRC	Landrace	89.95	45.42	91.55	86.75
			DL03	Gong Ba Dan	P. dulcis	Xinjiang, PRC	Landrace	89.83	48.75	90.96	86.39
			DL04	Wan Feng	P. dulcis	Xinjiang, PRC	Landrace	89.49	46.16	90.97	86.21
			DL05	Ai Feng	P. dulcis	Xinjiang, PRC	Landrace	89.47	45.89	90.79	86.15
			DL06	Ba Dan Wang	P. dulcis	Xinjiang, PRC	Landrace	89.91	51.42	91.35	86.81
			DL07	Huang Shuang	P. dulcis	Xinjiang, PRC	Landrace	88.66	45.07	90.87	85.99
			DL08	A Yue Hun Zi	P. dulcis	Xinjiang, PRC	Landrace	88.77	45.97	91.19	86.53
			DL09	Tao Ba Dan	P. dulcis	Xinjiang, PRC	Landrace	88.61	48.4	91.14	86.51
			DL10	Da Ba Dan	P. dulcis	Xinjiang, PRC	Landrace	85.13	49.77	92.43	87.53
			DL11	Ye Er Qiang	P. dulcis	Xinjiang, PRC	Landrace	90.3	49.12	91.25	86.75
			DL12	Bian Zui He	P. dulcis	Xinjiang, PRC	Landrace	88.89	45.78	91.6	86.64
			DMC13	Ao 2	P. dulcis	USA	Cultivar	88.61	41.25	90.59	85.66
			DMC14	Nonpareil	P. dulcis	USA	Cultivar	87.09	55.71	92.1	87.65
			DMC15	Mission	P. dulcis	USA	Cultivar	89.9	45.64	90.78	86.16
	Other closely wild relatives		RW01	Ye Ba Dan	P. ledebouriana	Xinjiang, PRC	Wild	82.24	44.06	79.13	72.78
			RW02	Ye Ba Dan	P. ledebouriana	Xinjiang, PRC	Wild	85.19	44.54	79.07	72.59
			RW03	Ye Ba Dan	P. ledebouriana	Xinjiang, PRC	Wild	86.14	49.51	79.96	73.75
			RW04	Ye Ba Dan	P. ledebouriana	Xinjiang, PRC	Wild	86.45	60.05	80.65	74.66
			RW05	Ye Ba Dan	P. ledebouriana	Xinjiang, PRC	Wild	86.92	45.87	79.49	73.33
			RW06	Chang Bing Bian Tao	P. pedunculata	Shaanxi, PRC	Wild	89.68	72.18	89.91	82.43
			RW07	Yü Ye Mei	P. triloba	Shannxi, PRC	Wild	90.3	66.04	86.67	79.76
Average								90.39	53.1675	-	-
Downloaded from Verde et al. (2013)	Cultivated peaches		PL07	Prunus ferganensis	P. ferganensis	Fergana Valley (former Soviet Union)	Cultivar	76.03	23.76	97.91	92.55
			PL08	Sa Hua Hong Pan Tao	P. persica	Southern China	Cultivar	94.16	15.85	97.94	95.06
			PL09	Shen Zhou Mitao	P. persica	Northern China	Cultivar	93.53	10.6	98.08	92.02
			PMC05	Oro A	P. persica	Brazil	Cultivar	93.75	33.06	97.69	95.37
			PMC06	GF305	P. persica	France	Cultivar	97.46	23.17	98.67	96.81
			PMC07	Bolero	P. persica	Italy	Cultivar	96	30.49	98.81	96.07
			PMC08	F1 Contender x Ambra	P. persica	Italy	Cultivar	87.22	23.74	97.53	91.98
			PMC09	IF7310828	P. persica	Italy	Cultivar	87.75	23.93	99.05	96.03
			PMC10	Yumyeong	P. persica	Korea	Cultivar	94.45	28.1	98.62	97.54
			PMC11	Quetta	P. persica	Pakistan	Cultivar	89.12	15.74	98.99	95.18
			PMC12	Earligold	P. persica	USA	Cultivar	86.11	54.55	99.57	99.25
			PMC13	PLov2-2Nc(Reference genome)	P. persica	USA	Cultivar	95.7	103.1	99.86	99.73
	Wild relative peaches		WK03	Prunus kansuensis (Clone P1429)	P. kansuensis	Northwest China, PRC	Wild	91.74	13.21	92.63	83.32
			WD05	Prunus davidiana (Clone P 1908)	P. davidiana	Northwest China, PRC	Wild	91.56	25.69	93.57	87.81
Downloaded from Cao et al. (2014)	Cultivated peaches		B14	NJN76	P. persica	USA	Cultivar	89.52	3.7	89.66	32.54
			B15	Jin Feng	P. persica	Henan, PRC	Cultivar	88.7	2.9	85.88	20.39
			B16	Li-07-1-13	P. persica	NA	Cultivar	89.42	3.76	90.12	33.32
			B17	Hua Yu Lu	P. persica	Zhejiang, PRC	Cultivar	90.05	4.45	89.58	42.6
			B26	Zao Shang Hai Shui Mi	P. persica	Shanghai, PRC	Cultivar	86.79	5.45	96.77	60.37
			B38	Jin Mi Xia Ye Tao	P. persica	Henan, PRC	Cultivar	91.62	5.46	95.75	62.74
			B42	Bai Hua	P. persica	Jiangsu, PRC	Cultivar	91.18	2.77	81.34	16.34
			B43	Okitsu	P. persica	Japan	Cultivar	91.28	2.8	83.85	17.99
			B44	Hakuho	P. persica	Japan	Cultivar	89.24	2.79	82.51	16.34
			B46	Okubo	P. persica	Japan	Cultivar	87.86	2.61	78.7	11.23
			B50	Yu Bai	P. persica	Henan, PRC	Cultivar	90.45	2.81	83.77	18.22
			B59	Bai Wu 8	P. persica	Henan, PRC	Cultivar	89.82	2.73	83.78	16.03
			B60	Bai Shu 55 Bian Yi	P. persica	Henan, PRC	Cultivar	90.19	2.83	85.02	17.79
			B65	Zhong Hua Shou Tao	P. persica	Shandong, PRC	Cultivar	90.78	2.63	80.22	13.24
			B66	Shu Guang	P. persica	Henan, PRC	Cultivar	90.62	2.86	86	18.91
			B67	Rui Guang 2	P. persica	Beijing, PRC	Cultivar	90.59	3.21	88.46	25.46
			B68	Mei Gui Hong	P. persica	Henan, PRC	Cultivar	90.51	3.06	87.67	23.56
			B69	Jing Yu	P. persica	Beijing, PRC	Cultivar	90.08	3.18	88.11	25.35
			B70	May Fire	P. persica	USA	Cultivar	91.77	3.3	88.44	27
			B72	Shuang Xi Hong	P. persica	Henan, PRC	Cultivar	91.9	3.3	89.64	28.19
			B74	Yan Hong	P. persica	Beijing, PRC	Cultivar	89.77	3.46	90.1	30.44
			B75	Hua Guang	P. persica	Henan, PRC	Cultivar	91.37	3.76	92.81	37.91
			B79	Ban Xiao Hua Xing	P. persica	Henan, PRC	Cultivar	91.92	2.65	81.8	14.84
			L01	Diao Zhi Bai	P. persica	Anhui, PRC	Landrace	91.52	4.19	90.15	39.53
			L02	Da Xue Tao	P. persica	Hebei, PRC	Landrace	90.3	4.11	88.38	34.67
			L03	Hei Bu Dai	P. persica	Henan, PRC	Landrace	83.65	4.18	84.66	26.88
			L04	Hong Ya Zui	P. persica	Hebei, PRC	Landrace	86.35	4.42	89.68	36.27
			L05	Ge Gu Tao	P. persica	Hebei, PRC	Landrace	85.59	3.46	84.32	22.71
			L06	Ping Bei Zi	P. persica	Jiangsu, PRC	Landrace	86.06	3.97	88.11	31.71
			L07	Fei Cheng Hong Li 6	P. persica	Shandong, PRC	Landrace	88.13	2.99	81.64	17.79
			L08	Shan Dong Si Yue Ban	P. persica	Shandong, PRC	Landrace	86.66	3.58	84.73	23.52
			L09	Bi Nan I	P. persica	Xinjiang, PRC	Landrace	87.37	3.46	89.75	27.48
			L10	Qing Si Tao	P. persica	Yunnan, PRC	Landrace	88.12	3.83	88.16	34.34
			L11	Li He Tian Ren	P. persica	Xinjiang, PRC	Landrace	84.31	3	80.88	14.19
			L12	Hong Li Guang	P. persica	Xinjiang, PRC	Landrace	89.41	4.03	89.84	38.71
			L13	Xian Tao	P. persica	Guangxi, PRC	Landrace	84.45	3.7	86.66	27.5
			L21	Xin Jiang Huang Rou	P. ferganensis	Xinjiang, PRC	Landrace	93.28	3.42	89.5	30.62
			L28	Tian Ren Tao	P. ferganensis	Gansu, PRC	Landrace	91.59	5.33	94.83	60.94
			L30	Qing Zhou Bai Pi Mi Tao	P. persica	Shandong, PRC	Landrace	92.29	5.51	95.22	63.95
			L31	Zao Shu Huang Gan	P. persica	Gansu, PRC	Landrace	90.87	5.46	95.42	61.38
			L32	Fei Cheng Bai Li 10	P. persica	Shandong, PRC	Landrace	91.19	5.58	95.56	62.19
			L33	Nan Shan Tian Tao	P. persica	Guangdong, PRC	Landrace	90.36	4.88	93.28	52.27
			L34	Huo Lian Jin Dan	P. persica	Yunnan, PRC	Landrace	91.4	5.9	95.92	67.3
			L35	Hun Chun Tao	P. persica	Jilin, PRC	Landrace	91.7	5.98	94.79	65.47
			L36	Ka Shi Huang Rou Li Guang	P. persica	Xinjiang, PRC	Landrace	91.89	5.88	96.99	68.97
			L37	Sa Hua Hong Pan Tao	P. persica	Shanghai, PRC	Landrace	90.4	5.74	95.2	64.62
			L40	Ka Shi 1	P. ferganensis	Xinjiang, PRC	Landrace	91.03	2.96	85.32	21.55
			L41	Xin Jiang Pan Tao 1	P. ferganensis	Xinjiang, PRC	Landrace	91.74	2.67	81.53	15.63
			L45	Shang Hai Shui Mi	P. persica	Shanghai, PRC	Landrace	89.49	2.93	83.24	18.29
			L47	Shi Wo Shui Mi	P. persica	Beijing, PRC	Landrace	90.88	2.87	83.75	19.11
			L48	Wu Yue Xian	P. persica	Beijing, PRC	Landrace	89.95	2.81	83.49	17.55
			L49	Tian Jin Shui Mi	P. persica	Tianjin, PRC	Landrace	89.82	3.23	86.84	24.96
			L51	Shen Zhou Shui Mi	P. persica	Hebei, PRC	Landrace	89.96	2.87	83.95	18.77
			L52	Bian Tao	P. persica	Shanxi, PRC	Landrace	90.16	2.85	84.9	18.81
			L53	Jin Ta You Pan Tao	P. persica	Gansu, PRC	Landrace	90.72	3.26	88.22	28.06
			L54	Wu Yue Xian Bian Gan	P. persica	Beijing, PRC	Landrace	90.84	2.91	85.23	20.58
			L55	Rou Pan Tao	P. persica	Gansu, PRC	Landrace	92.81	2.88	85.14	20.85
			L56	Xia Miao 1	P. persica	Shanxi, PRC	Landrace	90.89	2.88	85.36	20.78
			L57	Long 1-2-4	P. persica	Gansu, PRC	Landrace	92.64	2.62	82.68	16.2
			L58	Qing Tao	P. persica	Guizhou, PRC	Landrace	90.14	2.79	84.49	18.41
			L61	Da Hong Pao	P. persica	Hubei, PRC	Landrace	91	2.69	82.21	15.75
			L63	Ji Lin 8903	P. persica	Jilin, PRC	Landrace	89.8	2.88	84.38	18.34
			L64	Shi Tou Tao	P. persica	Henan, PRC	Landrace	90.22	2.83	84.31	18.49
			L71	Ying Ge Tao	P. persica	Taiwan, PRC	Landrace	89.98	3.1	88.03	23.79
			L73	Suan Tao	P. persica	Shandong, PRC	Landrace	91.68	3.55	89.64	33.68
			O62	Wu Hei Ji Rou Tao	P. persica	Anhui, PRC	Ornamental	88.78	2.95	83.82	19.01
			O76	Ju Hua Tao	P. persica	Hebei, PRC	Ornamental	89.39	2.93	83.18	17.87
			O77	Sa Hong Tao	P. persica	Henan, PRC	Ornamental	89.06	3.17	85.33	22.1
			O78	Sa Hong Long Zhu Tao	P. persica	Henan, PRC	Ornamental	90.97	2.94	84.59	20.25
			O80	Hong Shou Xing	P. persica	Hebei, PRC	Ornamental	89.85	3.01	84.47	19.72
			O81	Shou Bai	P. persica	Hebei, PRC	Ornamental	89.76	3.06	83.72	20.38
			O82	Hong Chui Zhi	P. persica	Hebei, PRC	Ornamental	90.1	2.71	79.71	13.56
			O83	Zhu Fen Chui Zhi	P. persica	Hebei, PRC	Ornamental	89.19	2.94	82.38	17.87
			O84	Yuan Yang Chui Zhi	P. persica	Hebei, PRC	Ornamental	88.54	2.95	81.9	17.05
	Wild relative peaches		W20	Bai Gen Gan Su Tao	P. kansuensis	Gansu, PRC	Wild	82.65	3.22	78.11	21.97
			W24	Hong Gen Gan Su Tao	P. kansuensis	Gansu, PRC	Wild	82.69	5.41	87.45	53.76
			W18	Bai Hua Shan Tao	P. davidiana	PRC	Wild	80.06	3.54	78.76	26.54
			W19	Zhou Xing Shan Tao	P. davidiana	PRC	Wild	80.16	3.62	79.74	27.94
			W27	Hong Hua Shan Tao	P. davidiana	Liaoning, PRC	Wild	79.15	5.05	84.07	44.83
			W29	Shan Gan Shan Tao	P.davidiana var. potaninii	Shanxi, PRC	Wild	80.71	5.32	86.41	51.78
			W22	Hong Round Guang He Tao	P. mira	Tibet, PRC	Wild	79.63	3.53	77.03	24.31
			W23	Guang He Tao Ri Ka Ze	P. mira	Tibet, PRC	Wild	77.05	3.67	75.8	24.23
			W25	Guang He Tao A Ba	P. mira	Sichuan, PRC	Wild	76.86	5.36	83.47	45.46
			W39	Bai Hua Shan Bi Tao	P. persica Batsch. var. duplex Rehd	Beijing, PRC	Wild	85.21	2.62	79.34	14.4
P. mume				Mei	P.mume			75.29	52.67	79.28	73.75
