# Supplementary material for: Genome re-sequencing reveals the evolutionary history of peach fruit edibility
Source: Nat Commun. 2018 Dec 20;9:5404. doi: 10.1038/s41467-018-07744-3 (PMC6302090; doi:10.1038/s41467-018-07744-3)
Supplement: Supplementary file 5 — Supplementary Data 2 [file 41467_2018_7744_MOESM5_ESM.xlsx]

## Sheet: 工作表1
Supplementary Data 2 Distribution of SNPs in different genomic regions for each accession.
Data set	Group		Sample code	Common name	Total SNPs	Position annotation								Exonic region annotation							Transition (Ts)	Tranversion (Tv)	Ts/Tv ratio	Heterozygous	Observed Heterozygosity (‰)	Frequency per 103 bp
						Intergenic	1 kb Upstream	1 kb Downstream	Upstream /Downstream	UTR(5' UTR and 3' UTR)	Intronic	Splicing	Exonic	Stop gain	Stop loss	Synonymous	Nonsynonymous	Ratio of Nonsyn/sy	Heterozygous	Observed Heterozygosity(‰)
58 high-coverage genomes including 44 genomes sequenced in this study and 14 genomes from Verde et al. (2013)	Cultivated peaches		PL01	Kashi 2*	474536	285718	41987	33829	6442	21318	50817	138	34287	320	49	14165	19753	1.394	11191	0.338	327615	146515	2.236	121853	0.557269	2.172
			PL02	Kashi You Tao*	491682	290485	43879	35529	7379	22541	55226	142	36501	344	57	15138	20962	1.385	14051	0.425	338202	153031	2.21	153352	0.700872	2.246
			PL03	Xinjiang Pan Tao*	554638	335683	48981	38605	7668	24921	59096	126	39558	354	55	16398	22751	1.387	18634	0.563	382511	171589	2.229	234736	1.07125	2.531
			PL04	Pan Tao(Weihai)*	518762	312647	44633	36568	7636	23956	56021	143	37158	358	56	15510	21234	1.369	15459	0.467	356700	161512	2.209	184760	0.845505	2.375
			PL05	Mao Tao(Luanchuan) *	658514	378935	61742	48004	11405	32368	76206	188	49666	440	77	21096	28053	1.33	36305	1.097	451199	206752	2.182	453100	2.04938	2.978
			PL06	You Tao(Jiyuan)*	573286	347880	50549	40316	8233	25568	60454	148	40138	342	58	16886	22852	1.353	17825	0.539	394157	178578	2.207	233296	1.0663	2.619
			PL07	Prunus ferganensis#	341835	190056	29350	24520	5305	18997	43809	216	29582	251	42	12260	17029	1.389	9954	0.301	223712	117951	1.897	83889	0.403025	1.644
			PL08	Sa Hua Hong Pan Tao#	669556	389519	60456	47871	10648	33130	76975	226	50731	465	91	21407	28768	1.344	33803	1.022	458838	210108	2.184	382551	1.7915	3.135
			PL09	Shen Zhou Mitao	517518	299919	47253	38128	8109	25327	60369	150	38263	348	51	16317	21547	1.321	22042	0.666	354200	162979	2.173	281297	1.36057	2.504
			PMC01	Sunsplash_1*	601509	361260	51813	41613	8977	27026	66536	162	44122	430	74	18479	25139	1.36	36364	1.099	414102	186881	2.216	483114	2.1747	2.707
			PMC02	Sunsplash_2*	594346	356685	51266	41313	8837	26837	65711	163	43534	408	76	18328	24722	1.349	35825	1.083	409342	184480	2.219	477224	2.14567	2.673
			PMC03	Sunblaze*	484056	277332	44951	34816	8217	23060	57424	136	38120	335	63	16303	21419	1.314	25329	0.766	331147	152498	2.171	273064	1.24526	2.207
			PMC04	Rui Pan 18*	585115	342281	53699	41799	9237	27961	66787	163	43188	392	65	18188	24543	1.349	35718	1.08	399688	184903	2.162	469513	2.10941	2.629
			PMC05	Oro A#	441785	249418	40434	32662	7891	22982	50993	165	37240	329	45	15682	21184	1.351	16503	0.499	300287	141197	2.127	170009	0.793751	2.062
			PMC06	GF305#	208883	121217	18344	15307	3545	10203	22105	156	18006	184	35	7443	10344	1.39	8098	0.245	137572	71205	1.932	75920	0.349137	0.961
			PMC07	Bolero#	445991	261162	37149	30668	6789	21842	51867	175	36339	335	54	15295	20655	1.35	27879	0.843	305209	140443	2.173	329072	1.52493	2.067
			PMC08	F1( Contender x Ambra)#	452398	275574	31832	28181	5413	21642	50572	276	38908	369	54	15585	22900	1.469	31504	0.952	305755	146306	2.09	354663	1.71668	2.189
			PMC09	IF7310828#	391180	215428	32566	26983	6223	21767	49298	283	38632	387	58	15346	22841	1.488	29259	0.884	252593	138323	1.826	266794	1.23711	1.813
			PMC10	Yumyeong#	653961	387405	58100	45929	9849	30927	71886	383	49482	448	74	20383	28577	1.402	34538	1.044	443305	209997	2.111	413861	1.88846	2.985
			PMC11	Quetta#	333808	184743	29195	23918	5728	18067	41081	123	30953	271	47	13134	17501	1.332	25761	0.779	225876	107831	2.095	273510	1.27968	1.561
			PMC12	Earligold#	376759	213148	34314	27393	6084	19838	44251	276	31455	331	44	12705	18375	1.446	24667	0.746	246806	129772	1.902	280629	1.25844	1.69
			PMC13	PLov2-2Nc (Reference genome)#	37277	25464	2571	2189	435	1401	2590	24	2603	25	6	944	1628	1.725	2391	0.072	19713	17559	1.123	32627	0.145393	0.166
	Wild relative peaches		WK01	Bai Gen Gan Su Tao*	2251879	1153214	236970	180031	49568	132218	313353	676	185849	1460	257	85273	98859	1.159	40150	1.214	1529574	716978	2.133	454618	2.19166	10.855
			WK02	Hong Gen Gan Su Tao*	2191056	1122190	230640	174759	48550	128351	304642	655	181269	1392	250	83231	96396	1.158	34622	1.047	1488411	698029	2.132	377643	1.8246	10.587
			WK03	Prunus kansuensis (Clone P1429)#	1877610	900239	197970	153371	43898	120366	291028	935	169803	1365	239	77832	90367	1.161	31661	0.957	1253062	622293	2.014	249054	1.33101	10.032
			WD01	Meng Gu Bian Tao*	4137156	1979253	448462	341807	97824	270393	631304	1341	366772	3013	511	170731	192517	1.128	239283	7.233	2758678	1345138	2.051	2613661	12.577	19.908
			WD02	Xi Kang Bian Tao*	3274433	1590201	349902	266054	76061	210426	489053	1042	291694	2367	392	135278	153657	1.136	123895	3.745	2190583	1065482	2.056	1307356	6.38228	15.985
			WD03	Bai Hua Shan Tao*	2909102	1431605	313218	237618	66973	182689	422229	880	253890	1991	363	116996	134540	1.15	104270	3.152	1956046	938502	2.084	1130446	5.55408	14.294
			WD04	Hong Hua Shan Tao*	2934895	1442670	316941	240353	67873	183602	426296	897	256263	2009	366	118103	135785	1.15	109090	3.298	1970929	949086	2.077	1156528	5.67648	14.406
			WD05	Prunus davidiana (Clone P 1908)#	2915774	1428924	307231	236741	66976	184022	429152	1048	261680	2053	376	120130	139121	1.158	118019	3.568	1958634	942789	2.077	1195697	6.06195	14.782
			WD06	Shan Gan Shan Tao*	3035218	1506890	326038	245637	68968	188461	435358	940	262926	2037	395	121632	138862	1.142	121497	3.673	2039653	978812	2.084	1333939	6.48607	14.759
			WM01	Guang He Tao*	2729214	1359802	288183	218346	61330	168560	393538	836	238619	1848	334	110242	126195	1.145	54076	1.635	1836893	884214	2.077	600083	2.94975	13.417
			WM02	Guang He Tao*	2698680	1349607	284379	215928	60564	165092	387460	799	234851	1804	331	108412	124304	1.147	42713	1.291	1819539	871704	2.087	440931	2.26648	13.871
			WM03	Guang He Tao*	2659437	1331443	275442	211324	59210	164562	383578	794	233084	1793	328	107698	123265	1.145	43555	1.317	1795939	855925	2.098	443863	2.3149	13.869
			WM04	Guang He Tao*	2682668	1346094	281475	214173	59920	164008	383122	784	233092	1783	337	107611	123361	1.146	40402	1.221	1810416	864987	2.093	427767	2.19002	13.736
			WM05	Guang He Tao*	2661318	1330833	278497	212677	59538	163613	382110	784	233266	1771	331	107702	123462	1.146	40672	1.229	1796584	857629	2.095	421296	2.18379	13.798
	Cultivated almonds		DL01	Shuang Guo*	3715368	1789155	392105	298440	84959	242919	565777	1250	340763	2892	437	156102	181332	1.162	138878	4.198	2452885	1237267	1.983	1439231	7.38474	19.063
			DL02	Zhi Pi*	3694805	1775735	389614	296108	85439	241581	562554	1245	342529	2947	458	156711	182413	1.164	143370	4.334	2440823	1229637	1.985	1434768	7.36254	18.96
			DL03	Gong Ba Dan*	3678701	1761673	390671	296011	85880	241428	560169	1241	341628	2894	453	156816	181465	1.157	123261	3.726	2428852	1225630	1.982	1260242	6.49381	18.956
			DL04	Wan Feng*	3691712	1764163	391810	298414	85909	243167	565229	1187	341833	2895	436	156988	181514	1.156	122166	3.693	2435940	1230993	1.979	1257096	6.49113	19.063
			DL05	Ai Feng*	3703893	1775447	391881	297156	85376	243474	566697	1234	342628	2846	448	157265	182069	1.158	122087	3.691	2445571	1233117	1.983	1273756	6.58154	19.139
			DL06	Ba Dan Wang*	3715735	1785450	392520	298016	86060	243895	565376	1206	343212	2934	458	157415	182405	1.159	127825	3.864	2454059	1236330	1.985	1333110	6.83562	19.054
			DL07	Huang Shuang*	3682282	1769791	388538	295643	84608	240415	561884	1204	340199	2899	442	156278	180580	1.156	118809	3.591	2432283	1225084	1.985	1247447	6.45773	19.063
			DL08	A Yue Hun Zi*	3741922	1790088	397304	302161	86638	245418	572419	1239	346655	2953	453	159025	184224	1.158	132404	4.002	2468913	1246736	1.98	1376501	7.08194	19.251
			DL09	Tao Ba Dan*	3737477	1792141	395126	300703	86439	244788	571050	1239	345991	2918	471	158629	183973	1.16	130886	3.957	2467279	1244012	1.983	1363340	7.01537	19.232
			DL10	Da Ba Dan*	3837367	1816674	408400	310584	90621	255674	596902	1276	357236	3045	484	164018	189689	1.157	149174	4.509	2522003	1286745	1.96	1549101	7.87844	19.516
			DL11	Ye Er Qiang*	3774629	1815941	398124	302574	86859	246756	574955	1243	348177	2956	459	159458	185304	1.162	131115	3.963	2491638	1256186	1.983	1363246	6.99597	19.37
			DL12	Bian Zui He*	3523362	1681442	374033	284670	83247	233023	535183	1172	330592	2757	447	151896	175492	1.155	114812	3.471	2327828	1173483	1.984	1145017	5.88296	18.103
			DMC13	Ao 2*	3687327	1752136	392014	298491	85642	244924	567677	1213	345230	2924	459	158343	183504	1.159	127392	3.851	2431899	1230671	1.976	1283358	6.66939	19.162
			DMC14	Nonpareil*	3710214	1775365	391328	297655	85533	244842	569354	1219	344918	2891	460	158504	183063	1.155	128519	3.885	2444677	1240379	1.971	1343891	6.82487	18.844
			DMC15	Mission*	3711239	1771036	392330	299556	85937	245174	570607	1184	345415	2920	448	158653	183394	1.156	127152	3.844	2447689	1238281	1.977	1303967	6.73747	19.175
	Other wild relatives		RW01	Ye Ba Dan*	3434631	1145624	336960	268136	86457	313253	801297	1237	481667	2864	479	232050	246274	1.061	84891	2.566	2138603	1280519	1.67	596232	3.64661	21.008
			RW02	Ye Ba Dan*	3401660	1123987	333908	266218	85805	312395	797784	1255	480308	2848	484	231048	245928	1.064	81882	2.475	2117825	1269263	1.669	569811	3.49497	20.861
			RW03	Ye Ba Dan*	3474938	1163587	342940	273004	86722	315156	807914	1268	484347	2937	488	232926	247996	1.065	88639	2.679	2163174	1295553	1.67	634529	3.83051	20.975
			RW04	Ye Ba Dan*	3440483	1161221	337701	268212	86100	311277	797175	1265	477532	2842	477	229540	244673	1.066	76087	2.3	2142537	1283311	1.67	561144	3.34583	20.514
			RW05	Ye Ba Dan*	3381309	1124262	332455	263712	85538	309026	791085	1207	474024	2852	482	228529	242161	1.06	73433	2.22	2105904	1261780	1.669	522639	3.17333	20.527
			RW06	Chang Bing Bian Tao*	5690218	1891859	647241	488417	162292	504867	1238111	2078	755353	4951	778	353439	396185	1.121	481819	14.565	4433714	2885897	1.536	3448097	18.621	30.73
			RW07	Yü Ye Mei*	5876898	1839958	660452	502291	170768	542787	1338056	2381	820205	5722	845	380339	433299	1.139	525119	15.874	4433714	2885897	1.536	3490709	19.482	32.8
	Total				24280369	11217730	2476910	1915389	559098	1694052	3981576	10494	2425120	26428	2726	1066937	1329029	1.246	－	－	12989134	7668830	1.694	－	－	－
Low-coverage peach genomes from Cao et al. (2014)	Cultivated peaches		B14	NJN76	99103	48229	7689	6441	1672	6204	17226	55	11587	90	11	5188	6298	1.214	3351	0.101	65633	33454	1.962	26872	0.368777	1.356
			B15	Jin Feng	99901	47002	8586	7258	1913	6354	18410	38	10340	84	16	4616	5624	1.218	4520	0.137	66155	33738	1.961	40745	0.88769	2.181
			B16	Li-07-1-13	143371	69615	11456	10012	2616	9112	24740	63	15757	120	24	7028	8585	1.222	7480	0.226	95429	47919	1.991	59567	0.795318	1.915
			B17	Hua Yu Lu	229885	120285	16567	14893	3430	13612	35752	86	25260	186	39	11251	13784	1.225	10731	0.324	154788	75036	2.063	80520	0.840376	2.402
			B26	Zao Shang Hai Shui Mi	196155	90576	19327	15364	4012	13007	32783	89	20997	176	29	9304	11488	1.235	15453	0.467	128623	67483	1.906	139206	1.027	1.446
			B38	Jin Mi Xia Ye Tao	192460	95627	16028	13356	3287	11539	31605	108	20910	184	24	9173	11529	1.257	9024	0.273	126021	66392	1.898	69306	0.492509	1.366
			B42	Bai Hua	128380	65243	10004	8643	2023	7741	20908	88	13730	106	23	6026	7575	1.257	3626	0.11	85366	42996	1.985	26688	0.728274	3.498
			B43	Okitsu	93476	46304	7346	6396	1661	5776	15439	77	10477	59	17	4588	5813	1.267	3498	0.106	61125	32329	1.891	26949	0.667037	2.313
			B44	Hakuho	112987	56783	9020	7835	1789	6547	19164	62	11787	79	23	5277	6408	1.214	4218	0.128	74386	38586	1.928	32781	0.893513	3.078
			B46	Okubo	86967	42746	7708	6370	1636	5305	14772	64	8366	62	17	3715	4572	1.231	2296	0.069	57122	29839	1.914	22061	0.872663	3.447
			B50	Yu Bai	124586	62470	10181	8861	2086	7390	20657	82	12859	108	27	5713	7011	1.227	3932	0.119	82144	42424	1.936	31742	0.773875	3.044
			B59	Bai Wu 8	89497	44028	7889	6493	1645	5561	15107	62	8712	67	16	3756	4873	1.297	3796	0.115	58371	31117	1.876	36558	1.01684	2.485
			B60	Bai Shu 55 Bian Yi	85919	41327	7711	6372	1550	5256	14814	68	8821	70	9	3935	4807	1.222	3353	0.101	55956	29952	1.868	28024	0.702642	2.15
			B65	Zhong Hua Shou Tao	106518	52366	9841	8026	1971	6563	17578	57	10116	78	18	4438	5582	1.258	1331	0.04	70148	36363	1.929	10053	0.339879	3.581
			B66	Shu Guang	78803	37102	7117	5799	1507	5054	13787	70	8367	57	13	3629	4668	1.286	3742	0.113	50924	27875	1.827	33707	0.793231	1.855
			B67	Rui Guang 2	107548	50865	8973	7767	1980	6884	18964	89	12026	93	23	5176	6734	1.301	4780	0.144	69666	37872	1.84	40405	0.706991	1.88
			B68	Mei Gui Hong	105356	51312	8579	7466	1758	6469	18138	92	11542	80	17	5047	6398	1.268	5854	0.177	68911	36427	1.892	49210	0.929542	1.991
			B69	Jing Yu	128616	62615	10806	9329	2246	8050	21858	90	13622	117	23	5934	7548	1.272	5691	0.172	83920	44677	1.878	48372	0.848126	2.259
			B70	May Fire	96491	49441	7616	6539	1393	5718	15453	92	10239	85	17	4431	5706	1.288	3118	0.094	62874	33597	1.871	24052	0.396296	1.591
			B72	Shuang Xi Hong	91232	42461	7594	6487	1751	5831	16148	82	10878	73	20	4731	6054	1.28	5399	0.163	58450	32767	1.784	42071	0.663356	1.441
			B74	Yan Hong	140442	69920	12031	10265	2390	8275	23707	108	13746	123	30	5960	7633	1.281	6357	0.192	91979	48445	1.899	57947	0.847569	2.054
			B75	Hua Guang	122383	58229	10910	8953	2316	7751	20971	125	13128	79	21	5769	7259	1.258	7505	0.227	78838	43524	1.811	63281	0.743867	1.437
			B79	Ban Xiao Hua Xing	74372	36488	5660	4945	1217	4520	12814	58	8670	68	14	3864	4724	1.223	3549	0.107	48548	25811	1.881	26402	0.795148	2.231
			L01	Diao Zhi Bai	187258	97383	13885	12392	2861	11263	29843	73	19558	140	36	8729	10653	1.22	9491	0.287	125831	61382	2.05	78319	0.882874	2.109
			L02	Da Xue Tao	167428	85250	12874	11492	2723	10291	26546	67	18185	156	22	8127	9880	1.216	4647	0.14	111864	55524	2.015	34961	0.449957	2.15
			L03	Hei Bu Dai	143555	70763	10658	9652	2506	9391	24071	50	16464	129	23	7403	8909	1.203	6772	0.205	95452	48071	1.986	50557	0.837054	2.377
			L04	Hong Ya Zui	180367	93165	14167	12058	3037	10775	28790	72	18303	136	25	8252	9890	1.198	8547	0.258	120679	59650	2.023	71318	0.874001	2.214
			L05	Ge Gu Tao	135347	66591	10574	9563	2375	8542	22879	54	14769	101	20	6663	7985	1.198	4492	0.136	90242	45080	2.002	35250	0.691325	2.653
			L06	Ping Bei Zi	164566	83890	12568	11066	2682	10097	26668	81	17514	123	30	7829	9532	1.218	7841	0.237	110297	54239	2.034	61369	0.860927	2.31
			L07	Fei Cheng Hong Li 6	114700	58348	8563	7480	1760	7036	18632	37	12844	108	19	5709	7008	1.228	4111	0.124	77225	37451	2.062	32884	0.820686	2.87
			L08	Shan Dong Si Yue Ban	142556	71598	11509	9977	2449	8954	23493	51	14525	119	21	6533	7852	1.202	2879	0.087	95479	47053	2.029	25380	0.480442	2.698
			L09	Bi Nan I	31860	15703	2722	2262	549	1850	5426	19	3329	28	1	1474	1826	1.239	1134	0.034	20580	11278	1.825	8112	0.131004	0.516
			L10	Qing Si Tao	155195	80870	11261	10053	2384	9202	24582	69	16774	121	27	7407	9219	1.245	5829	0.176	104308	50851	2.051	45725	0.594059	2.012
			L11	Li He Tian Ren	21769	10430	1791	1490	411	1387	3895	14	2351	17	2	1010	1322	1.309	706	0.021	13951	7817	1.785	5321	0.169133	0.683
			L12	Hong Li Guang	174342	89422	13588	12234	3042	10635	27182	70	18169	156	26	8070	9917	1.229	2738	0.083	117098	57212	2.047	21028	0.242831	2.005
			L13	Xian Tao	181212	90346	16103	13270	3363	11181	29127	64	17758	144	25	7858	9731	1.238	2062	0.062	120488	60694	1.985	18256	0.294545	2.933
			L21	Xin Jiang Huang Rou	162724	86174	14051	11592	2618	9308	24407	86	14488	114	16	6193	8165	1.318	2888	0.087	108338	54357	1.993	24631	0.359242	2.366
			L28	Tian Ren Tao	235264	124738	20152	16743	3726	13400	34258	117	22130	187	31	9763	12149	1.244	4156	0.126	157932	77277	2.044	30423	0.221529	1.719
			L30	Qing Zhou Bai Pi Mi Tao	256632	136695	23149	18653	4171	14531	36534	105	22794	202	39	9922	12631	1.273	5236	0.158	172036	84545	2.035	40424	0.28147	1.786
			L31	Zao Shu Huang Gan	258433	132484	21972	18748	4535	15479	39345	97	25773	200	40	11491	14042	1.222	10043	0.304	172103	86274	1.995	81417	0.589769	1.874
			L32	Fei Cheng Bai Li 10	247248	129064	21309	17717	4169	14496	36312	96	24085	198	35	10492	13360	1.273	9753	0.295	165040	82136	2.009	80690	0.577263	1.77
			L33	Nan Shan Tian Tao	284596	147301	23866	20245	4825	16738	43747	113	27761	206	39	12263	15253	1.244	9863	0.298	190412	94099	2.024	86040	0.732734	2.424
			L34	Huo Lian Jin Dan	255832	135865	21694	17843	4115	14537	36995	115	24668	194	36	10738	13700	1.276	11710	0.354	171096	84668	2.021	101127	0.668648	1.692
			L35	Hun Chun Tao	274458	141963	25092	20080	4890	16294	39930	104	26105	204	39	11359	14503	1.277	4860	0.147	183609	90786	2.022	35819	0.242859	1.866
			L36	Ka Shi Huang Rou Li Guang	211433	110163	17948	15271	3682	12363	31299	136	20571	194	33	8684	11660	1.343	11813	0.357	139442	71934	1.938	109994	0.710454	1.365
			L37	Sa Hua Hong Pan Tao	315431	163809	26611	22251	5432	18736	47522	162	30908	257	50	13440	17161	1.277	15675	0.474	210041	105281	1.995	129753	0.89446	2.173
			L40	Ka Shi 1	132413	67462	10975	9547	2142	7641	21140	87	13419	106	17	5788	7508	1.297	2348	0.071	87671	44723	1.96	16521	0.343387	2.735
			L41	Xin Jiang Pan Tao 1	113223	57393	9328	7885	1794	6751	18305	61	11706	73	17	5082	6534	1.286	2448	0.074	74849	38360	1.951	18910	0.537428	3.225
			L45	Shang Hai Shui Mi	134345	66327	11211	9358	2282	8144	22798	78	14147	109	21	6174	7843	1.27	4223	0.128	88608	45707	1.939	33009	0.803718	3.27
			L47	Shi Wo Shui Mi	138668	69284	11566	9780	2329	8394	23087	108	14120	102	18	6150	7850	1.276	4099	0.124	91475	47172	1.939	33690	0.784929	3.23
			L48	Wu Yue Xian	117263	59024	9474	8222	1865	6985	19544	80	12069	91	15	5287	6676	1.263	4418	0.134	77408	39833	1.943	35509	0.900285	2.974
			L49	Tian Jin Shui Mi	159333	79781	13414	11253	2738	9523	26101	94	16429	136	26	7242	9025	1.246	4167	0.126	105020	54280	1.935	31423	0.560897	2.842
			L51	Shen Zhou Shui Mi	120086	60226	9665	8397	2031	7251	19825	70	12621	96	17	5466	7042	1.288	3894	0.118	79216	40847	1.939	32294	0.767182	2.848
			L52	Bian Tao	118580	58017	10668	9007	2142	7257	19760	86	11643	106	13	5080	6444	1.269	4167	0.126	77898	40667	1.916	37094	0.877193	2.806
			L53	Jin Ta You Pan Tao	149539	71867	12721	10917	2631	9424	25678	105	16196	109	26	6994	9067	1.296	4199	0.127	97739	51779	1.888	29024	0.459729	2.372
			L54	Wu Yue Xian Bian Gan	130740	65806	10940	9371	2142	7891	21569	109	12912	106	18	5554	7234	1.302	4531	0.137	86408	44312	1.95	38179	0.826045	2.828
			L55	Rou Pan Tao	124280	65040	10136	8622	2080	7309	19349	78	11666	92	12	5107	6455	1.264	1926	0.058	82240	42017	1.957	16709	0.354916	2.653
			L56	Xia Miao 1	122801	58899	10430	9135	2111	7717	21307	76	13126	81	17	5820	7208	1.238	3774	0.114	80269	42526	1.888	28183	0.60154	2.631
			L57	Long 1-2-4	108302	54047	9399	8086	1935	6699	17366	70	10700	87	16	4683	5914	1.263	1785	0.054	71308	36983	1.928	14639	0.401235	2.976
			L58	Qing Tao	121007	59798	10710	8872	2206	7439	20314	94	11574	92	17	5065	6400	1.264	4475	0.135	79330	41648	1.905	41322	0.999457	2.926
			L61	Da Hong Pao	110010	54401	8940	8059	1726	6708	18909	70	11197	84	21	4905	6187	1.261	3620	0.109	72420	37579	1.927	31622	0.895238	3.109
			L63	Ji Lin 8903	125489	62165	10964	9138	2359	7594	20906	77	12286	91	25	5384	6786	1.26	3542	0.107	82675	42804	1.931	31248	0.757906	3.046
			L64	Shi Tou Tao	118186	57468	10488	8695	2068	7380	20110	80	11897	89	24	5200	6584	1.266	3717	0.112	77605	40561	1.913	33251	0.800433	2.845
			L71	Ying Ge Tao	118552	54191	10884	9131	2416	7798	21483	92	12557	86	19	5514	6938	1.258	6158	0.186	76800	41739	1.84	58218	1.08869	2.218
			L73	Suan Tao	168453	86651	13685	11682	2734	10110	26554	113	16924	140	28	7339	9417	1.283	5148	0.156	111127	57297	1.939	41349	0.546318	2.226
			O62	Wu Hei Ji Rou Tao	155564	78667	14131	11790	2872	9032	24720	97	14255	115	15	6221	7904	1.271	2212	0.067	102840	52704	1.951	20558	0.483956	3.643
			O76	Ju Hua Tao	127438	62419	11198	9345	2341	7777	21228	69	13061	103	25	5683	7250	1.276	2514	0.076	83865	43560	1.925	18165	0.453274	3.175
			O77	Sa Hong Tao	162974	80668	15116	12424	3003	9548	26596	110	15509	93	24	6786	8606	1.268	2422	0.073	107658	55289	1.947	20137	0.40724	3.283
			O78	Sa Hong Long Zhu Tao	141103	69999	13252	10764	2598	8370	22830	78	13212	105	23	5690	7394	1.299	1780	0.054	93041	48051	1.936	13572	0.296296	3.102
			O80	Hong Shou Xing	144616	70837	13369	11163	2705	8712	24027	88	13715	132	18	6011	7554	1.257	2071	0.063	95057	49544	1.919	16871	0.380325	3.265
			O81	Shou Bai	147825	75631	12040	10245	2540	8615	23590	83	15081	108	23	6577	8373	1.273	2193	0.066	98101	49693	1.974	16041	0.348381	3.229
			O82	Hong Chui Zhi	112335	55155	9486	8036	2038	6973	19122	73	11452	88	18	4976	6370	1.28	2026	0.061	74060	38256	1.936	16516	0.545723	3.688
			O83	Zhu Fen Chui Zhi	135486	68546	11220	9674	2131	7903	22213	80	13719	115	24	5927	7653	1.291	2710	0.082	89778	45688	1.965	20431	0.509233	3.375
			O84	Yuan Yang Chui Zhi	132899	66884	11095	9658	2140	7779	22054	78	13211	114	19	5763	7315	1.269	2285	0.069	87955	44933	1.957	18166	0.475073	3.47
	Wild relative peaches		W20	Bai Gen Gan Su Tao	654740	252560	61572	49972	15586	50550	144444	244	79812	425	92	39415	39880	1.012	4985	0.151	423514	231069	1.833	34629	0.700956	13.266
			W24	Hong Gen Gan Su Tao	1075729	431851	106843	85733	26245	81787	217489	387	125394	728	169	61395	63102	1.028	12666	0.383	699979	375337	1.865	93182	0.771949	8.908
			W18	Bai Hua Shan Tao	793296	285588	73934	60531	19080	65185	185651	298	103029	519	114	51337	51059	0.995	18484	0.559	507072	285744	1.775	123118	2.06481	13.306
			W19	Zhou Xing Shan Tao	823228	296371	76430	62603	19925	67551	191175	309	108864	546	135	54247	53936	0.994	20243	0.612	526854	295859	1.781	130780	2.08304	13.116
			W27	Hong Hua Shan Tao	1102343	405951	101589	84519	26699	90002	246216	401	146966	724	167	72832	73243	1.006	33779	1.021	709973	391362	1.814	207786	2.06335	10.946
			W29	Shan Gan Shan Tao	1218825	458414	109340	91944	28493	99033	266045	463	165093	869	199	81706	82319	1.008	48511	1.466	786511	430723	1.826	299816	2.57822	10.478
			W22	Hong Round Guang He Tao	785683	279687	71408	58882	18758	64914	186171	297	105566	537	119	52867	52043	0.984	9501	0.287	501331	284081	1.765	68372	1.25051	14.387
			W23	Guang He Tao Ri Ka Ze	802813	287625	72032	60539	19037	65820	189321	311	108128	554	118	54113	53343	0.986	8055	0.243	512746	289825	1.769	54582	1.00289	14.749
			W25	Guang He Tao A Ba	1153663	430056	108956	89059	27534	94006	253325	414	150313	790	173	74697	74653	0.999	15916	0.481	741319	411706	1.801	117338	1.14826	11.297
			W39	Bai Hua Shan Bi Tao	241643	91316	20630	17882	5200	18463	56396	120	31636	181	40	15171	16244	1.071	15236	0.461	155407	86166	1.804	105574	3.26389	7.47
P. mume			Mei		4463994	1668556	432700	345729	107546	370503	942084	1803	595073	4140	627	281318	308988	1.098	114492	3.461	2827518	1614382	1.751	855721	5.16475	26.945
The samples with >10× sequencing depth were markered with * and # were used for subsequent analyses
* Raw data were genetated in this study
# Raw data were downloaded from Verde et al. (2013)
No marked samples were downloaded from Cao et al. (2014)
