# Supplementary material for: Genome re-sequencing reveals the evolutionary history of peach fruit edibility
Source: Nat Commun. 2018 Dec 20;9:5404. doi: 10.1038/s41467-018-07744-3 (PMC6302090; doi:10.1038/s41467-018-07744-3)
Supplement: Supplementary file 6 — Supplementary Data 3 [file 41467_2018_7744_MOESM6_ESM.xlsx]

## Sheet: 工作表1
Supplementary Data 3 SNP loci for validation using a customized Illumina peach array.
Chromosome	Position	Chip_ID
Pp01	94644	AX-168701985
Pp01	132844	AX-159150741
Pp01	146544	AX-158977289
Pp01	149550	AX-168704761
Pp01	158435	AX-159150752
Pp01	186181	AX-168703293
Pp01	209701	AX-168703847
Pp01	225758	AX-158752609
Pp01	256369	AX-158752636
Pp01	257354	AX-158752637
Pp01	267874	AX-158977348
Pp01	303964	AX-158752677
Pp01	313558	AX-159150834
Pp01	316292	AX-159150838
Pp01	317763	AX-158977384
Pp01	319806	AX-158977388
Pp01	321542	AX-158752698
Pp01	322201	AX-159150843
Pp01	325562	AX-159324867
Pp01	333735	AX-158977402
Pp01	334237	AX-158752712
Pp01	336076	AX-159150854
Pp01	338187	AX-158752715
Pp01	338361	AX-158752716
Pp01	345940	AX-158752724
Pp01	346293	AX-168703547
Pp01	355837	AX-158752736
Pp01	357023	AX-158752741
Pp01	361383	AX-158752744
Pp01	365032	AX-158752750
Pp01	378357	AX-158752771
Pp01	404280	AX-158752805
Pp01	410524	AX-158752812
Pp01	421753	AX-158752823
Pp01	428385	AX-158752833
Pp01	433294	AX-158752840
Pp01	435701	AX-158752843
Pp01	440608	AX-158977470
Pp01	442123	AX-159150925
Pp01	444144	AX-159150927
Pp01	448330	AX-158752861
Pp01	496880	AX-158752901
Pp01	497353	AX-158752903
Pp01	519216	AX-158752924
Pp01	520090	AX-158977519
Pp01	521284	AX-158977520
Pp01	523400	AX-158977522
Pp01	524841	AX-159324939
Pp01	544550	AX-158752948
Pp01	544750	AX-158752949
Pp01	545055	AX-158977534
Pp01	545502	AX-159150971
Pp01	549522	AX-159150975
Pp01	551950	AX-158977538
Pp01	556621	AX-158752965
Pp01	570148	AX-158752982
Pp01	570481	AX-159150986
Pp01	571017	AX-158977548
Pp01	573661	AX-158753001
Pp01	573708	AX-158753002
Pp01	576353	AX-158753007
Pp01	579920	AX-158977557
Pp01	580543	AX-158753021
Pp01	580730	AX-158753022
Pp01	589114	AX-159151007
Pp01	599271	AX-158753046
Pp01	602268	AX-158977572
Pp01	640891	AX-158977579
Pp01	640894	AX-168708865
Pp01	641173	AX-158977580
Pp01	643184	AX-158977583
Pp01	643295	AX-159151019
Pp01	644844	AX-158977585
Pp01	644996	AX-159151020
Pp01	647158	AX-159151021
Pp01	665585	AX-159151041
Pp01	667193	AX-158977611
Pp01	674351	AX-168704930
Pp01	678689	AX-159151051
Pp01	684513	AX-158977622
Pp01	686269	AX-159151059
Pp01	687025	AX-168700979
Pp01	715500	AX-158977636
Pp01	741101	AX-158977654
Pp01	743490	AX-158753170
Pp01	743556	AX-159151089
Pp01	748097	AX-158753184
Pp01	748284	AX-158977663
Pp01	748291	AX-159151096
Pp01	751228	AX-158753196
Pp01	755371	AX-158753211
Pp01	756761	AX-158753218
Pp01	788229	AX-158753260
Pp01	805670	AX-159151150
Pp01	806994	AX-158753278
Pp01	808362	AX-159151154
Pp01	808775	AX-159151155
Pp01	813331	AX-158753293
Pp01	813857	AX-158977712
Pp01	818155	AX-158977716
Pp01	822502	AX-158753302
Pp01	846926	AX-159151172
Pp01	852952	AX-158753324
Pp01	861225	AX-159325034
Pp01	861400	AX-159325036
Pp01	881413	AX-158977750
Pp01	883154	AX-158753362
Pp01	894020	AX-168702883
Pp01	895384	AX-158977756
Pp01	904229	AX-159325049
Pp01	906211	AX-159151205
Pp01	909266	AX-158753392
Pp01	909489	AX-158753394
Pp01	910113	AX-168701025
Pp01	914468	AX-159151209
Pp01	914680	AX-158753398
Pp01	917314	AX-158753400
Pp01	917401	AX-159151212
Pp01	917583	AX-159325055
Pp01	919525	AX-159151214
Pp01	920828	AX-158753412
Pp01	921453	AX-159151218
Pp01	921969	AX-159151220
Pp01	922264	AX-159151221
Pp01	924328	AX-159325061
Pp01	928563	AX-158753422
Pp01	966785	AX-159325086
Pp01	974427	AX-159151259
Pp01	977170	AX-158753469
Pp01	980942	AX-158753478
Pp01	985750	AX-158753492
Pp01	995168	AX-158977838
Pp01	1005470	AX-158753514
Pp01	1025733	AX-158753539
Pp01	1027418	AX-159151282
Pp01	1029466	AX-158977846
Pp01	1034163	AX-158753546
Pp01	1034759	AX-158753547
Pp01	1037398	AX-158753552
Pp01	1052135	AX-159151294
Pp01	1076758	AX-158977870
Pp01	1083949	AX-158977877
Pp01	1084181	AX-159325124
Pp01	1085525	AX-159325128
Pp01	1088433	AX-158753616
Pp01	1089406	AX-158977889
Pp01	1096954	AX-159151334
Pp01	1098055	AX-158753619
Pp01	1107609	AX-158753627
Pp01	1119389	AX-158753637
Pp01	1125972	AX-158977902
Pp01	1127799	AX-158977903
Pp01	1143013	AX-158753656
Pp01	1151297	AX-158753668
Pp01	1153319	AX-158753674
Pp01	1163241	AX-158753684
Pp01	1185231	AX-158753715
Pp01	1192554	AX-159325172
Pp01	1193541	AX-158977946
Pp01	1193580	AX-158977947
Pp01	1198055	AX-158753733
Pp01	1198293	AX-158753735
Pp01	1198555	AX-158753737
Pp01	1201234	AX-158753743
Pp01	1203508	AX-159151394
Pp01	1205156	AX-158753754
Pp01	1207243	AX-158753758
Pp01	1209596	AX-159151399
Pp01	1234428	AX-159151418
Pp01	1234482	AX-158977977
Pp01	1256680	AX-168705675
Pp01	1259206	AX-158753800
Pp01	1259255	AX-158753801
Pp01	1259448	AX-159151425
Pp01	1269792	AX-158977993
Pp01	1270284	AX-158753807
Pp01	1273671	AX-168701287
Pp01	1275411	AX-158753816
Pp01	1277974	AX-159325202
Pp01	1280017	AX-158753820
Pp01	1284018	AX-158753830
Pp01	1284844	AX-158753834
Pp01	1285400	AX-158978011
Pp01	1285458	AX-158978012
Pp01	1286766	AX-158753844
Pp01	1287250	AX-158978017
Pp01	1288171	AX-158978019
Pp01	1288900	AX-158753852
Pp01	1289897	AX-158753858
Pp01	1290020	AX-158978023
Pp01	1290021	AX-159151461
Pp01	1290646	AX-158753861
Pp01	1290819	AX-158978025
Pp01	1292603	AX-158753872
Pp01	1292751	AX-159151464
Pp01	1292885	AX-158753877
Pp01	1293726	AX-158753878
Pp01	1295599	AX-158978033
Pp01	1299277	AX-158978036
Pp01	1299548	AX-158978037
Pp01	1301180	AX-168705571
Pp01	1303168	AX-168705122
Pp01	1304235	AX-158753898
Pp01	1306852	AX-158753902
Pp01	1309578	AX-159151479
Pp01	1311561	AX-159151481
Pp01	1318497	AX-158753917
Pp01	1322063	AX-158753921
Pp01	1328496	AX-159151485
Pp01	1334530	AX-158753933
Pp01	1352047	AX-158753961
Pp01	1352238	AX-158978090
Pp01	1355846	AX-158753965
Pp01	1357104	AX-158753968
Pp01	1364569	AX-168708124
Pp01	1366806	AX-159151516
Pp01	1397535	AX-158754011
Pp01	1398125	AX-158754015
Pp01	1398806	AX-158978118
Pp01	1399301	AX-158754018
Pp01	1399471	AX-158754019
Pp01	1399538	AX-158754020
Pp01	1419119	AX-158978128
Pp01	1427876	AX-159151553
Pp01	1428062	AX-158978134
Pp01	1428099	AX-158978135
Pp01	1437068	AX-158754075
Pp01	1444480	AX-158978147
Pp01	1444832	AX-158978148
Pp01	1456102	AX-158754089
Pp01	1460093	AX-158978160
Pp01	1462339	AX-158754096
Pp01	1466293	AX-158978170
Pp01	1466305	AX-159151599
Pp01	1466993	AX-158754101
Pp01	1470715	AX-159151601
Pp01	1470848	AX-158754117
Pp01	1471155	AX-158978173
Pp01	1474202	AX-158754120
Pp01	1485853	AX-158754135
Pp01	1498109	AX-158754149
Pp01	1498204	AX-159151615
Pp01	1502238	AX-158754158
Pp01	1505787	AX-159325273
Pp01	1520136	AX-158978202
Pp01	1535014	AX-158978209
Pp01	1538288	AX-158978211
Pp01	1538862	AX-168705469
Pp01	1544370	AX-158754204
Pp01	1544725	AX-158978216
Pp01	1544883	AX-159151644
Pp01	1546328	AX-158754207
Pp01	1554616	AX-159325288
Pp01	1558389	AX-168700435
Pp01	1568848	AX-158978238
Pp01	1595481	AX-159151678
Pp01	1644434	AX-158978276
Pp01	1656910	AX-168702059
Pp01	1658546	AX-158978286
Pp01	1658548	AX-159151717
Pp01	1663093	AX-158978289
Pp01	1663405	AX-159151719
Pp01	1663569	AX-159151720
Pp01	1668795	AX-158754295
Pp01	1672938	AX-158978298
Pp01	1689966	AX-158754321
Pp01	1691350	AX-158754323
Pp01	1695984	AX-168704759
Pp01	1700458	AX-159325348
Pp01	1708419	AX-158754349
Pp01	1708801	AX-159151755
Pp01	1718224	AX-159151759
Pp01	1736946	AX-158754372
Pp01	1745329	AX-158754376
Pp01	1777788	AX-168701566
Pp01	1779266	AX-158754404
Pp01	1780975	AX-168701608
Pp01	1785319	AX-159151799
Pp01	1785653	AX-158754413
Pp01	1800456	AX-158754434
Pp01	1800533	AX-158754435
Pp01	1845290	AX-158754461
Pp01	1845444	AX-168704624
Pp01	1845588	AX-158754462
Pp01	1845774	AX-158754463
Pp01	1876040	AX-159151871
Pp01	1883585	AX-158978430
Pp01	1885547	AX-158754509
Pp01	1900318	AX-158754521
Pp01	1902556	AX-158978438
Pp01	1903426	AX-158754525
Pp01	1922332	AX-158754550
Pp01	1922384	AX-158978446
Pp01	1936332	AX-158754568
Pp01	1948702	AX-158754580
Pp01	1950882	AX-158754593
Pp01	1952074	AX-159151915
Pp01	1952816	AX-158978467
Pp01	1952935	AX-158978468
Pp01	1954854	AX-158978469
Pp01	1962056	AX-159151925
Pp01	1970915	AX-158754615
Pp01	1971993	AX-158978483
Pp01	1998650	AX-159325464
Pp01	1999140	AX-159151945
Pp01	2003468	AX-159151951
Pp01	2003735	AX-158754646
Pp01	2003848	AX-158754647
Pp01	2004488	AX-158754649
Pp01	2005184	AX-158978509
Pp01	2005484	AX-159151955
Pp01	2035412	AX-158754676
Pp01	2035453	AX-158754677
Pp01	2039616	AX-158978534
Pp01	2039781	AX-159151978
Pp01	2114293	AX-158978573
Pp01	2114346	AX-168706882
Pp01	2126055	AX-159152029
Pp01	2126902	AX-168707997
Pp01	2152635	AX-159152066
Pp01	2153689	AX-158754802
Pp01	2160758	AX-159152077
Pp01	2167920	AX-168704194
Pp01	2172230	AX-158754823
Pp01	2176892	AX-158754827
Pp01	2177458	AX-158754828
Pp01	2177575	AX-158978645
Pp01	2177694	AX-158978647
Pp01	2177793	AX-159325552
Pp01	2177958	AX-158754829
Pp01	2178804	AX-159152088
Pp01	2180643	AX-159152092
Pp01	2188169	AX-159152100
Pp01	2190250	AX-159325559
Pp01	2190626	AX-159325560
Pp01	2190965	AX-158754843
Pp01	2191067	AX-159325563
Pp01	2192267	AX-158754844
Pp01	2192470	AX-158978662
Pp01	2195338	AX-159152107
Pp01	2195823	AX-158754857
Pp01	2196688	AX-159152108
Pp01	2198886	AX-158754862
Pp01	2202904	AX-159152117
Pp01	2203174	AX-159152118
Pp01	2211817	AX-159152121
Pp01	2217383	AX-158754882
Pp01	2218607	AX-159325570
Pp01	2218834	AX-159152124
Pp01	2222340	AX-158978679
Pp01	2222785	AX-158754887
Pp01	2231729	AX-168702099
Pp01	2233846	AX-158754907
Pp01	2234900	AX-158978686
Pp01	2235302	AX-158754909
Pp01	2239384	AX-158754913
Pp01	2242258	AX-159325578
Pp01	2243801	AX-158754918
Pp01	2246790	AX-168706262
Pp01	2277011	AX-158978698
Pp01	2280353	AX-158754943
Pp01	2301135	AX-158978714
Pp01	2312118	AX-159325608
Pp01	2312962	AX-158754977
Pp01	2313126	AX-159152181
Pp01	2318595	AX-159325610
Pp01	2318857	AX-158754982
Pp01	2319152	AX-159325612
Pp01	2320051	AX-158754983
Pp01	2321375	AX-158978739
Pp01	2332767	AX-158754991
Pp01	2334904	AX-158754996
Pp01	2335065	AX-168702742
Pp01	2358081	AX-159152238
Pp01	2367531	AX-158755039
Pp01	2373400	AX-159152253
Pp01	2374449	AX-159152254
Pp01	2375637	AX-168701038
Pp01	2377965	AX-158978791
Pp01	2388622	AX-158755077
Pp01	2407053	AX-159152282
Pp01	2410459	AX-158978815
Pp01	2448294	AX-159152305
Pp01	2454782	AX-159152310
Pp01	2458924	AX-168707812
Pp01	2491904	AX-158755184
Pp01	2544494	AX-158755219
Pp01	2548209	AX-158978886
Pp01	2554258	AX-158755227
Pp01	2598858	AX-158978920
Pp01	2607836	AX-158755296
Pp01	2610291	AX-158755302
Pp01	2612612	AX-158755305
Pp01	2613032	AX-158755306
Pp01	2614715	AX-158755312
Pp01	2623408	AX-159152393
Pp01	2633450	AX-168701167
Pp01	2685780	AX-159152412
Pp01	2715936	AX-168700645
Pp01	2724267	AX-158978994
Pp01	2745752	AX-158755431
Pp01	2753737	AX-158755443
Pp01	2754406	AX-158755446
Pp01	2754524	AX-158755447
Pp01	2764263	AX-158755455
Pp01	2766000	AX-158755456
Pp01	2786862	AX-159152484
Pp01	2788151	AX-159325769
Pp01	2802780	AX-158755473
Pp01	2803304	AX-159152496
Pp01	2803887	AX-158755481
Pp01	2805331	AX-158755485
Pp01	2805409	AX-159152499
Pp01	2805566	AX-158979043
Pp01	2807610	AX-158755487
Pp01	2819534	AX-158979068
Pp01	2821596	AX-159152524
Pp01	2824793	AX-158755527
Pp01	2826742	AX-159152528
Pp01	2829481	AX-159325823
Pp01	2852679	AX-159152543
Pp01	2853202	AX-158755551
Pp01	2887966	AX-159152553
Pp01	2906273	AX-158755594
Pp01	2908129	AX-159152564
Pp01	2908376	AX-158755596
Pp01	2928880	AX-159152577
Pp01	2930139	AX-158755622
Pp01	2931577	AX-158755624
Pp01	2937418	AX-158979130
Pp01	2940751	AX-158755642
Pp01	2941530	AX-158979134
Pp01	2944083	AX-159325854
Pp01	2949955	AX-158979139
Pp01	2956829	AX-159325857
Pp01	2958152	AX-158755668
Pp01	2960350	AX-158979147
Pp01	2965472	AX-168702856
Pp01	2966137	AX-158755689
Pp01	2966579	AX-158979153
Pp01	2967992	AX-158979156
Pp01	2968579	AX-159325860
Pp01	2975428	AX-158979161
Pp01	2993881	AX-159152610
Pp01	3006752	AX-158979178
Pp01	3012539	AX-158755732
Pp01	3017126	AX-168699856
Pp01	3018365	AX-158755740
Pp01	3031944	AX-158979197
Pp01	3031994	AX-158979198
Pp01	3036301	AX-158755770
Pp01	3133638	AX-159152693
Pp01	3134752	AX-168702716
Pp01	3173841	AX-158755932
Pp01	3174137	AX-158755933
Pp01	3190478	AX-158755942
Pp01	3201589	AX-158755966
Pp01	3202521	AX-159325938
Pp01	3223412	AX-159325953
Pp01	3226960	AX-159152734
Pp01	3230011	AX-158756007
Pp01	3240956	AX-158756021
Pp01	3241108	AX-158979316
Pp01	3241340	AX-158979317
Pp01	3241341	AX-159152743
Pp01	3244274	AX-158756027
Pp01	3246857	AX-158756031
Pp01	3251365	AX-158756041
Pp01	3264184	AX-158979337
Pp01	3273275	AX-158756074
Pp01	3279197	AX-158756078
Pp01	3280003	AX-158756080
Pp01	3284713	AX-158979346
Pp01	3285089	AX-158756088
Pp01	3286059	AX-158756089
Pp01	3286465	AX-158756091
Pp01	3287230	AX-159152777
Pp01	3287384	AX-159325971
Pp01	3296354	AX-158979358
Pp01	3297208	AX-158756103
Pp01	3314540	AX-158979368
Pp01	3314606	AX-158756119
Pp01	3314691	AX-158756120
Pp01	3314790	AX-158756121
Pp01	3319560	AX-159325982
Pp01	3322447	AX-159152815
Pp01	3322506	AX-158756134
Pp01	3324926	AX-158979381
Pp01	3330116	AX-159152822
Pp01	3331207	AX-158756162
Pp01	3332896	AX-168700255
Pp01	3339247	AX-158756177
Pp01	3339921	AX-159152831
Pp01	3355506	AX-158979406
Pp01	3355956	AX-158756206
Pp01	3357666	AX-158756210
Pp01	3359827	AX-158756220
Pp01	3360934	AX-158756226
Pp01	3375198	AX-158979425
Pp01	3400081	AX-159152873
Pp01	3413864	AX-158756282
Pp01	3414413	AX-158979457
Pp01	3415865	AX-158979459
Pp01	3415957	AX-158756286
Pp01	3416706	AX-158979462
Pp01	3422639	AX-158756294
Pp01	3431957	AX-158979480
Pp01	3433078	AX-168701053
Pp01	3441448	AX-158979486
Pp01	3467116	AX-159152927
Pp01	3469722	AX-158756344
Pp01	3472121	AX-158756346
Pp01	3480933	AX-159326051
Pp01	3510060	AX-158979542
Pp01	3510143	AX-158979543
Pp01	3511770	AX-158979544
Pp01	3519019	AX-168701112
Pp01	3525907	AX-168704654
Pp01	3526553	AX-158756401
Pp01	3531874	AX-158756405
Pp01	3540243	AX-159152971
Pp01	3541485	AX-159152973
Pp01	3543926	AX-158979551
Pp01	3563475	AX-168701028
Pp01	3574773	AX-158756445
Pp01	3576875	AX-158979565
Pp01	3598549	AX-158756480
Pp01	3600139	AX-158979581
Pp01	3600744	AX-158756486
Pp01	3605910	AX-159153011
Pp01	3606034	AX-158756500
Pp01	3606094	AX-159153012
Pp01	3606203	AX-158756501
Pp01	3606278	AX-159153013
Pp01	3606820	AX-158756503
Pp01	3615567	AX-158756517
Pp01	3616674	AX-158756519
Pp01	3616857	AX-158979608
Pp01	3617658	AX-158756523
Pp01	3620284	AX-158756524
Pp01	3651063	AX-159326125
Pp01	3656190	AX-159326130
Pp01	3678347	AX-168702995
Pp01	3680401	AX-158979669
Pp01	3720661	AX-159153105
Pp01	3726227	AX-158756657
Pp01	3729489	AX-158979691
Pp01	3744216	AX-158979694
Pp01	3749334	AX-158979705
Pp01	3750456	AX-159153125
Pp01	3768145	AX-158756699
Pp01	3774686	AX-158756713
Pp01	3798283	AX-158756752
Pp01	3799243	AX-158756756
Pp01	3835083	AX-158979797
Pp01	3842222	AX-159153215
Pp01	3842294	AX-158756811
Pp01	3842347	AX-159326231
Pp01	3842997	AX-159153218
Pp01	3843866	AX-158979805
Pp01	3844272	AX-159153222
Pp01	3844777	AX-158756815
Pp01	3844835	AX-158756816
Pp01	3845081	AX-158756818
Pp01	3845370	AX-158756819
Pp01	3846293	AX-159326239
Pp01	3847598	AX-158979819
Pp01	3850910	AX-158756828
Pp01	3850967	AX-158979825
Pp01	3851620	AX-158756832
Pp01	3852985	AX-158979830
Pp01	3853384	AX-158756836
Pp01	3854338	AX-159153245
Pp01	3855010	AX-158756842
Pp01	3855145	AX-158979835
Pp01	3855830	AX-159153247
Pp01	3856289	AX-158756853
Pp01	3856450	AX-158756855
Pp01	3856524	AX-159153250
Pp01	3858070	AX-158756857
Pp01	3858409	AX-159153254
Pp01	3858541	AX-158756858
Pp01	3859406	AX-158756859
Pp01	3859668	AX-158979846
Pp01	3860566	AX-158756866
Pp01	3870218	AX-158756872
Pp01	3878110	AX-159153271
Pp01	3878523	AX-158979868
Pp01	3907537	AX-159326294
Pp01	3909052	AX-158756917
Pp01	3924090	AX-158756921
Pp01	3928702	AX-159153313
Pp01	3929143	AX-158979923
Pp01	3930443	AX-158756928
Pp01	3938810	AX-159326310
Pp01	3946349	AX-159153336
Pp01	3979931	AX-168702870
Pp01	3979966	AX-158756953
Pp01	3985925	AX-159153341
Pp01	4006970	AX-158979954
Pp01	4007597	AX-158979956
Pp01	4037334	AX-158757027
Pp01	4043111	AX-168705551
Pp01	4043577	AX-158979968
Pp01	4043973	AX-158757040
Pp01	4044125	AX-159326344
Pp01	4044412	AX-158757041
Pp01	4046080	AX-159153375
Pp01	4046120	AX-158979972
Pp01	4046806	AX-159153378
Pp01	4047466	AX-168702351
Pp01	4047642	AX-158757050
Pp01	4048094	AX-159153379
Pp01	4048217	AX-159153380
Pp01	4048351	AX-158979975
Pp01	4048493	AX-159153381
Pp01	4050526	AX-159326348
Pp01	4053342	AX-159153389
Pp01	4053430	AX-158757060
Pp01	4054846	AX-158979987
Pp01	4059894	AX-158757073
Pp01	4061516	AX-158757076
Pp01	4062238	AX-168705833
Pp01	4108815	AX-158757144
Pp01	4109996	AX-158980033
Pp01	4198271	AX-159153524
Pp01	4217819	AX-158980103
Pp01	4240305	AX-158757226
Pp01	4241682	AX-158980133
Pp01	4245840	AX-159153559
Pp01	4249641	AX-158757243
Pp01	4250637	AX-158757246
Pp01	4254358	AX-159153566
Pp01	4261490	AX-158757271
Pp01	4261687	AX-158980160
Pp01	4266087	AX-158757282
Pp01	4287118	AX-159326486
Pp01	4292051	AX-158757320
Pp01	4294619	AX-158757325
Pp01	4308915	AX-168708301
Pp01	4309604	AX-158757349
Pp01	4317477	AX-158980199
Pp01	4326665	AX-159153628
Pp01	4338549	AX-159153634
Pp01	4383755	AX-159153648
Pp01	4836902	AX-159326946
Pp01	5072718	AX-158980722
Pp01	5122549	AX-158980681
Pp01	5480104	AX-158870859
Pp01	5480849	AX-159065892
Pp01	5483781	AX-168704800
Pp01	5484527	AX-158870865
Pp01	5484655	AX-168703190
Pp01	5485521	AX-158870868
Pp01	5490896	AX-158870882
Pp01	5502759	AX-158870903
Pp01	5530201	AX-168705859
Pp01	5532705	AX-159239346
Pp01	5552551	AX-158870961
Pp01	5555923	AX-158870980
Pp01	5564704	AX-158871001
Pp01	5567570	AX-158871007
Pp01	5568058	AX-158871011
Pp01	5568263	AX-159239376
Pp01	5571472	AX-158871024
Pp01	5573326	AX-159065987
Pp01	5580567	AX-158871053
Pp01	5582954	AX-158871059
Pp01	5585455	AX-159066011
Pp01	5592011	AX-159066017
Pp01	5593284	AX-158871084
Pp01	5595128	AX-158871087
Pp01	5596008	AX-158871091
Pp01	5598525	AX-159066031
Pp01	5600982	AX-158871101
Pp01	5604952	AX-158871110
Pp01	5607331	AX-159066043
Pp01	5607487	AX-158871119
Pp01	5607744	AX-168700917
Pp01	5608537	AX-158871121
Pp01	5621850	AX-158871151
Pp01	5621935	AX-159239472
Pp01	5626809	AX-159239489
Pp01	5626891	AX-159066082
Pp01	5627706	AX-158871163
Pp01	5629085	AX-159066083
Pp01	5634498	AX-158871174
Pp01	5635606	AX-159239498
Pp01	5643113	AX-159239505
Pp01	5647223	AX-159066108
Pp01	5674998	AX-159239552
Pp01	5683637	AX-158871251
Pp01	5692691	AX-158871269
Pp01	5694270	AX-158871278
Pp01	5695745	AX-159239593
Pp01	5698770	AX-159066198
Pp01	5698954	AX-159066199
Pp01	5699270	AX-159239605
Pp01	5699303	AX-159066203
Pp01	5699305	AX-159239606
Pp01	5699550	AX-158871290
Pp01	5699600	AX-159066204
Pp01	5728886	AX-159239656
Pp01	5747508	AX-159066270
Pp01	5752650	AX-159239684
Pp01	5779029	AX-158871410
Pp01	5887344	AX-158871465
Pp01	5957544	AX-159154642
Pp01	6000280	AX-168707323
Pp01	6027362	AX-159154688
Pp01	6030957	AX-159154701
Pp01	6054481	AX-158981363
Pp01	6063101	AX-159154722
Pp01	6070089	AX-158758955
Pp01	6100427	AX-159327237
Pp01	6113298	AX-158981411
Pp01	6212063	AX-158759092
Pp01	6229456	AX-158759113
Pp01	6229534	AX-158759115
Pp01	6252790	AX-168700391
Pp01	6306316	AX-158759183
Pp01	6323005	AX-158759201
Pp01	6327951	AX-158759210
Pp01	6334696	AX-168704927
Pp01	6338389	AX-158981557
Pp01	6340144	AX-158759224
Pp01	6342491	AX-159154887
Pp01	6342731	AX-158759227
Pp01	6397484	AX-158759268
Pp01	6399052	AX-159327345
Pp01	6400687	AX-158759275
Pp01	6406543	AX-158759278
Pp01	6409755	AX-158759285
Pp01	6412046	AX-158759291
Pp01	6418338	AX-158981606
Pp01	6420644	AX-158759303
Pp01	6429872	AX-158981613
Pp01	6430210	AX-159154932
Pp01	6431535	AX-159154937
Pp01	6434202	AX-158759315
Pp01	6435015	AX-158759316
Pp01	6442324	AX-158981626
Pp01	6448632	AX-158759329
Pp01	6452755	AX-158759331
Pp01	6462853	AX-158759340
Pp01	6485278	AX-158759383
Pp01	6498464	AX-158759403
Pp01	6504671	AX-158759418
Pp01	6507861	AX-158759424
Pp01	6509854	AX-158759432
Pp01	6563814	AX-159155027
Pp01	6598247	AX-158981749
Pp01	6626830	AX-159155063
Pp01	6626943	AX-158759529
Pp01	6630898	AX-158759535
Pp01	6709282	AX-168705722
Pp01	6775205	AX-158981855
Pp01	6806506	AX-158981879
Pp01	6813829	AX-158759713
Pp01	6817554	AX-158759716
Pp01	6860650	AX-159155216
Pp01	6861098	AX-168700112
Pp01	6861328	AX-158759741
Pp01	6868830	AX-158981931
Pp01	6868956	AX-158981932
Pp01	6869076	AX-159155221
Pp01	6871820	AX-158759757
Pp01	6872054	AX-168703059
Pp01	6876924	AX-158981936
Pp01	6889567	AX-158759769
Pp01	6893119	AX-158759770
Pp01	6893404	AX-158981949
Pp01	6905972	AX-158759780
Pp01	6906369	AX-158759781
Pp01	6909863	AX-158759784
Pp01	6909899	AX-158759785
Pp01	6951668	AX-168700857
Pp01	7050933	AX-158759884
Pp01	7055416	AX-159155303
Pp01	7083172	AX-159155307
Pp01	7099329	AX-159327594
Pp01	7099386	AX-158982026
Pp01	7099575	AX-158982027
Pp01	7148100	AX-158759922
Pp01	7153200	AX-159155330
Pp01	7293815	AX-158750487
Pp01	7315760	AX-158760021
Pp01	7315999	AX-158760023
Pp01	7368973	AX-158982148
Pp01	7482673	AX-158982194
Pp01	7524074	AX-158760192
Pp01	7532504	AX-159155503
Pp01	7534577	AX-159327722
Pp01	7568694	AX-158760228
Pp01	7576202	AX-159155526
Pp01	7588493	AX-158760258
Pp01	7594027	AX-158760266
Pp01	7742941	AX-158760404
Pp01	7746045	AX-159155642
Pp01	7766359	AX-158982373
Pp01	7777896	AX-159155666
Pp01	7781274	AX-159155667
Pp01	7808329	AX-158760483
Pp01	7808766	AX-158760484
Pp01	7824696	AX-158982410
Pp01	7830100	AX-158982415
Pp01	7908577	AX-158760573
Pp01	7944375	AX-158760621
Pp01	7954615	AX-158760640
Pp01	7957833	AX-158760649
Pp01	7962886	AX-158760665
Pp01	7962944	AX-158982493
Pp01	7966690	AX-158760672
Pp01	7969991	AX-158982499
Pp01	7971644	AX-158982502
Pp01	8002829	AX-158760741
Pp01	8004055	AX-158760744
Pp01	8005056	AX-158982535
Pp01	8007506	AX-159327918
Pp01	8007546	AX-158760751
Pp01	8011235	AX-158760759
Pp01	8019853	AX-158760767
Pp01	8038190	AX-159155846
Pp01	8050664	AX-159155855
Pp01	8052352	AX-158760801
Pp01	8053799	AX-158760803
Pp01	8061894	AX-158760816
Pp01	8095710	AX-158760881
Pp01	8115793	AX-158982618
Pp01	8115989	AX-158760894
Pp01	8127262	AX-158760902
Pp01	8127959	AX-158760904
Pp01	8133315	AX-159155937
Pp01	8138254	AX-158760926
Pp01	8142547	AX-158982645
Pp01	8143427	AX-158982646
Pp01	8143832	AX-158760936
Pp01	8143959	AX-158982647
Pp01	8144462	AX-158982648
Pp01	8144883	AX-158982649
Pp01	8145230	AX-158760937
Pp01	8147043	AX-159155948
Pp01	8147203	AX-158760939
Pp01	8148887	AX-158760942
Pp01	8150667	AX-159327980
Pp01	8153248	AX-158760951
Pp01	8158558	AX-159327981
Pp01	8158645	AX-159155958
Pp01	8160126	AX-159155959
Pp01	8163884	AX-158760965
Pp01	8164278	AX-158982664
Pp01	8164583	AX-158760968
Pp01	8165981	AX-159155964
Pp01	8168112	AX-159327985
Pp01	8169644	AX-159155967
Pp01	8170129	AX-158982668
Pp01	8213108	AX-158982686
Pp01	8223491	AX-158761010
Pp01	8224053	AX-159155997
Pp01	8226010	AX-159155999
Pp01	8228644	AX-158761018
Pp01	8228752	AX-159156003
Pp01	8228971	AX-159328015
Pp01	8229667	AX-168703914
Pp01	8230666	AX-159156006
Pp01	8231321	AX-158761023
Pp01	8231476	AX-158761025
Pp01	8237275	AX-158982704
Pp01	8251371	AX-158761043
Pp01	8251862	AX-159328025
Pp01	8254720	AX-158982711
Pp01	8264962	AX-158761063
Pp01	8265145	AX-158761064
Pp01	8269616	AX-158982721
Pp01	8278763	AX-159328031
Pp01	8280197	AX-158761092
Pp01	8282602	AX-159156044
Pp01	8292698	AX-168704528
Pp01	8292940	AX-158761112
Pp01	8293842	AX-158982747
Pp01	8294287	AX-158761114
Pp01	8295981	AX-158982749
Pp01	8379105	AX-158761160
Pp01	8382128	AX-158761168
Pp01	8385242	AX-158982787
Pp01	8415736	AX-158761198
Pp01	8459510	AX-158761235
Pp01	8461024	AX-158761236
Pp01	8461555	AX-158982838
Pp01	8463015	AX-158982841
Pp01	8463090	AX-158761240
Pp01	8473990	AX-158761251
Pp01	8474263	AX-159156148
Pp01	8476844	AX-158761255
Pp01	8482189	AX-158982848
Pp01	8484772	AX-158761261
Pp01	8484843	AX-158761262
Pp01	8485199	AX-159156157
Pp01	8494002	AX-158761274
Pp01	8496410	AX-159156165
Pp01	8530159	AX-158982873
Pp01	8566351	AX-158982892
Pp01	8573031	AX-159156201
Pp01	8574239	AX-159156205
Pp01	8605624	AX-159156244
Pp01	8605659	AX-158982938
Pp01	8607313	AX-158982944
Pp01	8609856	AX-158761411
Pp01	8610492	AX-158982946
Pp01	8610585	AX-158982947
Pp01	8611476	AX-158761415
Pp01	8612069	AX-159156252
Pp01	8612861	AX-159156254
Pp01	8614335	AX-159328200
Pp01	8617357	AX-158761419
Pp01	8646782	AX-158761453
Pp01	8652689	AX-158982984
Pp01	8689698	AX-158983009
Pp01	8691381	AX-158983010
Pp01	8695643	AX-158761517
Pp01	8696419	AX-158983015
Pp01	8699969	AX-159156319
Pp01	8704879	AX-158761527
Pp01	8713621	AX-158983031
Pp01	8713745	AX-159156327
Pp01	8721216	AX-159328251
Pp01	8721677	AX-158761552
Pp01	8727661	AX-158761572
Pp01	8741145	AX-158761593
Pp01	8752368	AX-158761608
Pp01	8770368	AX-158983062
Pp01	8770668	AX-159156365
Pp01	8773596	AX-158761632
Pp01	8776104	AX-158761636
Pp01	8777881	AX-158761638
Pp01	8778875	AX-158983064
Pp01	8783157	AX-158761647
Pp01	8785839	AX-158761655
Pp01	8806675	AX-159156384
Pp01	8822637	AX-159156393
Pp01	8827760	AX-158761729
Pp01	8852407	AX-158761771
Pp01	8853660	AX-158761774
Pp01	8853994	AX-158983112
Pp01	8854462	AX-158983113
Pp01	8855488	AX-158761779
Pp01	8856754	AX-158761781
Pp01	8857253	AX-158761783
Pp01	8864361	AX-158761789
Pp01	8873256	AX-158983129
Pp01	8874102	AX-159156445
Pp01	8907819	AX-158983149
Pp01	8908076	AX-158983150
Pp01	8909301	AX-158761847
Pp01	8918499	AX-158761863
Pp01	8923955	AX-158761867
Pp01	8924838	AX-158761869
Pp01	8934622	AX-158761884
Pp01	8935314	AX-158761886
Pp01	8935428	AX-158983168
Pp01	8935800	AX-158761889
Pp01	8936011	AX-158761890
Pp01	8937982	AX-159156481
Pp01	8983056	AX-168705154
Pp01	8990271	AX-158761939
Pp01	9003392	AX-168703235
Pp01	9043794	AX-168705976
Pp01	9046637	AX-158983230
Pp01	9100284	AX-159156577
Pp01	9102856	AX-158983257
Pp01	9103003	AX-158762059
Pp01	9103878	AX-158762062
Pp01	9104662	AX-159156584
Pp01	9107659	AX-158762072
Pp01	9116880	AX-158762081
Pp01	9121361	AX-158762096
Pp01	9124248	AX-158983285
Pp01	9169520	AX-158983320
Pp01	9262114	AX-168707296
Pp01	9270728	AX-168704384
Pp01	9294630	AX-158762324
Pp01	9313048	AX-159156748
Pp01	9374438	AX-158762409
Pp01	9442737	AX-159156838
Pp01	9476056	AX-168703404
Pp01	9478742	AX-158762468
Pp01	9585654	AX-159156927
Pp01	9632959	AX-158983609
Pp01	9655322	AX-158762682
Pp01	9655729	AX-158762685
Pp01	9659424	AX-158983634
Pp01	9768062	AX-159157020
Pp01	9768695	AX-159157023
Pp01	9774914	AX-168701805
Pp01	9778398	AX-159328651
Pp01	9780099	AX-158983688
Pp01	9883963	AX-159328685
Pp01	9887740	AX-159157087
Pp01	9908234	AX-158762845
Pp01	9909431	AX-158983758
Pp01	9948568	AX-158983788
Pp01	9984543	AX-168704464
Pp01	10010429	AX-158983856
Pp01	10017960	AX-158762952
Pp01	10018689	AX-158762953
Pp01	10034550	AX-158762978
Pp01	10054165	AX-158983895
Pp01	10057706	AX-159157229
Pp01	10057886	AX-158983899
Pp01	10057961	AX-158983900
Pp01	10064386	AX-158763015
Pp01	10081961	AX-158763043
Pp01	10090760	AX-158763047
Pp01	10125453	AX-158983929
Pp01	10136806	AX-158763098
Pp01	10136951	AX-158763099
Pp01	10138206	AX-158763102
Pp01	10329034	AX-168702830
Pp01	10336657	AX-159328830
Pp01	10370841	AX-159157378
Pp01	10377404	AX-168700249
Pp01	10388329	AX-168700836
Pp01	10399077	AX-168699491
Pp01	10423640	AX-158763243
Pp01	10507481	AX-158763283
Pp01	10510952	AX-158763287
Pp01	10515971	AX-168705521
Pp01	10520452	AX-159328873
Pp01	10520671	AX-158763297
Pp01	10520848	AX-158763298
Pp01	10521046	AX-168700498
Pp01	10549455	AX-158984108
Pp01	10551231	AX-158984112
Pp01	10603097	AX-158763386
Pp01	10604228	AX-158763388
Pp01	10604515	AX-159157497
Pp01	10614358	AX-158763403
Pp01	10625804	AX-159157515
Pp01	10646697	AX-158763442
Pp01	10663264	AX-159328931
Pp01	10734583	AX-158763542
Pp01	10743452	AX-159157563
Pp01	10753773	AX-158984219
Pp01	10755270	AX-158763564
Pp01	10776059	AX-158763590
Pp01	10789373	AX-158763613
Pp01	10789773	AX-158763614
Pp01	10812858	AX-158984247
Pp01	10813914	AX-158763629
Pp01	10814550	AX-158984248
Pp01	10815087	AX-159157610
Pp01	10815296	AX-158763634
Pp01	10816417	AX-159157611
Pp01	10816637	AX-158763635
Pp01	10817360	AX-159157612
Pp01	10817717	AX-158984249
Pp01	10818428	AX-158984250
Pp01	10819350	AX-158984252
Pp01	10914172	AX-158763732
Pp01	10925666	AX-158763749
Pp01	10926077	AX-158984322
Pp01	10997284	AX-158763825
Pp01	10998982	AX-158984369
Pp01	11006202	AX-159329056
Pp01	11007571	AX-159157729
Pp01	11008972	AX-158763839
Pp01	11011192	AX-158763841
Pp01	11011288	AX-158763842
Pp01	11011551	AX-159329058
Pp01	11014545	AX-158984382
Pp01	11015679	AX-158984384
Pp01	11016008	AX-158763853
Pp01	11049833	AX-158984440
Pp01	11052290	AX-158763916
Pp01	11054805	AX-158984445
Pp01	11056377	AX-158763924
Pp01	11056694	AX-158763925
Pp01	11057753	AX-159157799
Pp01	11059275	AX-158763930
Pp01	11059994	AX-158763932
Pp01	11060748	AX-158984452
Pp01	11061199	AX-158763933
Pp01	11061819	AX-159157805
Pp01	11061911	AX-158984453
Pp01	11062013	AX-158984454
Pp01	11063291	AX-158984456
Pp01	11063576	AX-158763936
Pp01	11064535	AX-158984459
Pp01	11067332	AX-158984465
Pp01	11075118	AX-159329104
Pp01	11075451	AX-159329106
Pp01	11078358	AX-159157841
Pp01	11078402	AX-158763981
Pp01	11078519	AX-158763982
Pp01	11079968	AX-159157845
Pp01	11080900	AX-159329111
Pp01	11084939	AX-158763995
Pp01	11085378	AX-158763996
Pp01	11085754	AX-158763998
Pp01	11086139	AX-158763999
Pp01	11086475	AX-158764001
Pp01	11087699	AX-168707927
Pp01	11091819	AX-158764007
Pp01	11118749	AX-158764030
Pp01	11122936	AX-159157869
Pp01	11147817	AX-159157889
Pp01	11148410	AX-158984543
Pp01	11148928	AX-158764061
Pp01	11149898	AX-159157893
Pp01	11149999	AX-158764065
Pp01	11150099	AX-158764066
Pp01	11150287	AX-158764067
Pp01	11154589	AX-159329136
Pp01	11191110	AX-159157926
Pp01	11215023	AX-158764123
Pp01	11242562	AX-159157960
Pp01	11286371	AX-159157986
Pp01	11288347	AX-158764207
Pp01	11314240	AX-158764230
Pp01	11317616	AX-159158004
Pp01	11320445	AX-158984664
Pp01	11325121	AX-158764241
Pp01	11325371	AX-158764242
Pp01	11335597	AX-159158012
Pp01	11337268	AX-158764254
Pp01	11364229	AX-159158021
Pp01	11371016	AX-158984682
Pp01	11372422	AX-158764294
Pp01	11373648	AX-158764297
Pp01	11374680	AX-158764299
Pp01	11380515	AX-158764301
Pp01	11380834	AX-159329213
Pp01	11381241	AX-158984690
Pp01	11381306	AX-158764306
Pp01	11381887	AX-158764309
Pp01	11382902	AX-158764312
Pp01	11383106	AX-158984693
Pp01	11385225	AX-158764317
Pp01	11389735	AX-158764323
Pp01	11389972	AX-158764325
Pp01	11399118	AX-158764343
Pp01	11401451	AX-159329229
Pp01	11402382	AX-158984713
Pp01	11404999	AX-158764358
Pp01	11412925	AX-158764367
Pp01	11441799	AX-158764401
Pp01	11443900	AX-158984738
Pp01	11460387	AX-158764414
Pp01	11461400	AX-158764415
Pp01	11464591	AX-158764421
Pp01	11483317	AX-159158083
Pp01	11487499	AX-158764427
Pp01	11498838	AX-158764439
Pp01	11499669	AX-159158091
Pp01	11503428	AX-158764448
Pp01	11503530	AX-159158095
Pp01	11503575	AX-158984762
Pp01	11504030	AX-158984765
Pp01	11504863	AX-158984769
Pp01	11510851	AX-158764464
Pp01	11527380	AX-159329288
Pp01	11541096	AX-158764486
Pp01	11544116	AX-158764489
Pp01	11559155	AX-158764503
Pp01	11560077	AX-168708559
Pp01	11560673	AX-159329300
Pp01	11563297	AX-158984811
Pp01	11571217	AX-158764523
Pp01	11571643	AX-158764525
Pp01	11571833	AX-158764526
Pp01	11571929	AX-168704121
Pp01	11572348	AX-158764528
Pp01	11572566	AX-159158144
Pp01	11573134	AX-158764531
Pp01	11573184	AX-158764532
Pp01	11574489	AX-158764534
Pp01	11578033	AX-158764539
Pp01	11579018	AX-168706039
Pp01	11579988	AX-159329309
Pp01	11581694	AX-158764545
Pp01	11582301	AX-158764546
Pp01	11590169	AX-158984824
Pp01	11614824	AX-158764589
Pp01	11617272	AX-158984845
Pp01	11617708	AX-158984846
Pp01	11643104	AX-158764612
Pp01	11648422	AX-158764620
Pp01	11652991	AX-168700187
Pp01	11654356	AX-158984880
Pp01	11655670	AX-158984885
Pp01	11655764	AX-158764641
Pp01	11656240	AX-159158207
Pp01	11657106	AX-158764650
Pp01	11657248	AX-158984887
Pp01	11657659	AX-158984889
Pp01	11657698	AX-158764652
Pp01	11658034	AX-158984890
Pp01	11658398	AX-158764653
Pp01	11658434	AX-158764654
Pp01	11658624	AX-159329340
Pp01	11665540	AX-158764671
Pp01	11667951	AX-158764680
Pp01	11668478	AX-158764683
Pp01	11668885	AX-158764684
Pp01	11671760	AX-158764692
Pp01	11671896	AX-158764693
Pp01	11673192	AX-158764698
Pp01	11673778	AX-158764699
Pp01	11674517	AX-159158230
Pp01	11677803	AX-158764705
Pp01	11683461	AX-158984913
Pp01	11692143	AX-158764720
Pp01	11693437	AX-158764722
Pp01	11699128	AX-159158247
Pp01	11707990	AX-159158260
Pp01	11712341	AX-158764750
Pp01	11728186	AX-158984957
Pp01	11739503	AX-158764776
Pp01	11766292	AX-158764805
Pp01	11772897	AX-158764817
Pp01	11775047	AX-158984990
Pp01	11775173	AX-159329399
Pp01	11776622	AX-158984991
Pp01	11778393	AX-159158340
Pp01	11788861	AX-158984998
Pp01	11793787	AX-158985003
Pp01	11916345	AX-158985083
Pp01	11918458	AX-158985084
Pp01	11918593	AX-158764908
Pp01	11926928	AX-159158432
Pp01	11928632	AX-159158433
Pp01	11934849	AX-159329505
Pp01	11935119	AX-158985091
Pp01	11935860	AX-158985092
Pp01	11935884	AX-159158436
Pp01	11936072	AX-158764929
Pp01	11947418	AX-158764949
Pp01	11947825	AX-158985100
Pp01	11949168	AX-158764954
Pp01	11980878	AX-158764986
Pp01	11989976	AX-158985123
Pp01	11995690	AX-158985143
Pp01	12003849	AX-158765040
Pp01	12016857	AX-159158505
Pp01	12031874	AX-158985181
Pp01	12032024	AX-158985182
Pp01	12036796	AX-159329567
Pp01	12037320	AX-168706343
Pp01	12047008	AX-158985190
Pp01	12063513	AX-159158543
Pp01	12063991	AX-159158546
Pp01	12071946	AX-159329584
Pp01	12075434	AX-159329585
Pp01	12075910	AX-159158564
Pp01	12087783	AX-158765145
Pp01	12087965	AX-158765146
Pp01	12089637	AX-158765148
Pp01	12095259	AX-159329589
Pp01	12095424	AX-158765155
Pp01	12096056	AX-159158576
Pp01	12100817	AX-158985239
Pp01	12104428	AX-159329594
Pp01	12104552	AX-158765180
Pp01	12104813	AX-158765181
Pp01	12104888	AX-158765182
Pp01	12105110	AX-158765183
Pp01	12105194	AX-158985245
Pp01	12105963	AX-158765185
Pp01	12106574	AX-158765186
Pp01	12106626	AX-159158591
Pp01	12106948	AX-158765187
Pp01	12107337	AX-158985247
Pp01	12107527	AX-158765191
Pp01	12108166	AX-158765195
Pp01	12111336	AX-158765199
Pp01	12116428	AX-158985255
Pp01	12117038	AX-158765205
Pp01	12129623	AX-158765217
Pp01	12139543	AX-158765224
Pp01	12147804	AX-158765233
Pp01	12148005	AX-158765234
Pp01	12148717	AX-158985286
Pp01	12149301	AX-159329610
Pp01	12150611	AX-158985299
Pp01	12151840	AX-158765237
Pp01	12152113	AX-159329622
Pp01	12153159	AX-158765240
Pp01	12173960	AX-158765255
Pp01	12176602	AX-159158644
Pp01	12187249	AX-168704522
Pp01	12195634	AX-168700624
Pp01	12204070	AX-158765283
Pp01	12205659	AX-168701010
Pp01	12246818	AX-158765323
Pp01	12246902	AX-158985354
Pp01	12260754	AX-168704146
Pp01	12263971	AX-158985385
Pp01	12270078	AX-158765363
Pp01	12270565	AX-168702473
Pp01	12270801	AX-159158726
Pp01	12271233	AX-159158727
Pp01	12272190	AX-159158729
Pp01	12273202	AX-159329690
Pp01	12273327	AX-158765370
Pp01	12273855	AX-168700854
Pp01	12277531	AX-158765385
Pp01	12277587	AX-158985405
Pp01	12278933	AX-159158736
Pp01	12281082	AX-158985411
Pp01	12282742	AX-158985413
Pp01	12284751	AX-158765395
Pp01	12286516	AX-158765406
Pp01	12287119	AX-158765410
Pp01	12290746	AX-159158752
Pp01	12293937	AX-158985429
Pp01	12294357	AX-158765430
Pp01	12294688	AX-159158758
Pp01	12300620	AX-158765437
Pp01	12301602	AX-168703038
Pp01	12301655	AX-158985436
Pp01	12305131	AX-159158766
Pp01	12305464	AX-158765455
Pp01	12327705	AX-158765474
Pp01	12330989	AX-158985452
Pp01	12334333	AX-158765492
Pp01	12335258	AX-159329716
Pp01	12342177	AX-168704842
Pp01	12347748	AX-158765521
Pp01	12352819	AX-158765531
Pp01	12367632	AX-158985482
Pp01	12367956	AX-158765547
Pp01	12381625	AX-158985493
Pp01	12388435	AX-158765578
Pp01	12439881	AX-158985584
Pp01	12446187	AX-158765684
Pp01	12448195	AX-159329826
Pp01	12448325	AX-158985590
Pp01	12448490	AX-159158924
Pp01	12449013	AX-159329828
Pp01	12455517	AX-159158932
Pp01	12463149	AX-158985605
Pp01	12463291	AX-158985606
Pp01	12471263	AX-158985608
Pp01	12471770	AX-168706391
Pp01	12472263	AX-158765730
Pp01	12474431	AX-158985613
Pp01	12474876	AX-158765735
Pp01	12475192	AX-159329846
Pp01	12475734	AX-158985615
Pp01	12476143	AX-158985616
Pp01	12476380	AX-159158948
Pp01	12488375	AX-168702256
Pp01	12539919	AX-158765789
Pp01	12540632	AX-158765791
Pp01	12540684	AX-158765792
Pp01	12540802	AX-168699459
Pp01	12546171	AX-158985709
Pp01	12546427	AX-158765801
Pp01	12548547	AX-168703082
Pp01	12548854	AX-159159032
Pp01	12553265	AX-168701163
Pp01	12553663	AX-158765819
Pp01	12560824	AX-158985724
Pp01	12562693	AX-158765845
Pp01	12563133	AX-159329926
Pp01	12563416	AX-158765846
Pp01	12563552	AX-158765848
Pp01	12563836	AX-158765850
Pp01	12577209	AX-158985740
Pp01	12602556	AX-159159082
Pp01	12604063	AX-158765913
Pp01	12604264	AX-168705298
Pp01	12604603	AX-159159084
Pp01	12606250	AX-158985758
Pp01	12610123	AX-158765939
Pp01	12622446	AX-158765971
Pp01	12622796	AX-158765972
Pp01	12623989	AX-158985778
Pp01	12624018	AX-168703934
Pp01	12625945	AX-158985781
Pp01	12627267	AX-159159115
Pp01	12628949	AX-168701032
Pp01	12629799	AX-158765978
Pp01	12630449	AX-158765983
Pp01	12630838	AX-159159120
Pp01	12631206	AX-158765984
Pp01	12633631	AX-168702161
Pp01	12633882	AX-158985791
Pp01	12637134	AX-159159128
Pp01	12637857	AX-158766003
Pp01	12638196	AX-158985796
Pp01	12639838	AX-158985800
Pp01	12639875	AX-168707384
Pp01	12640011	AX-158985802
Pp01	12640206	AX-158766006
Pp01	12640748	AX-158766007
Pp01	12642103	AX-158766014
Pp01	12642585	AX-158985804
Pp01	12672539	AX-159329969
Pp01	12673118	AX-158985811
Pp01	12673402	AX-158766030
Pp01	12674986	AX-158766039
Pp01	12677841	AX-158766045
Pp01	12677980	AX-158985816
Pp01	12679657	AX-159329974
Pp01	12690952	AX-158985832
Pp01	12691098	AX-168706902
Pp01	12691155	AX-158985834
Pp01	12691294	AX-159159170
Pp01	12696566	AX-158985848
Pp01	12696839	AX-168704160
Pp01	12698379	AX-158985855
Pp01	12698670	AX-158766087
Pp01	12698823	AX-159159184
Pp01	12699520	AX-158766090
Pp01	12699681	AX-159159186
Pp01	12700157	AX-158985859
Pp01	12702129	AX-159159191
Pp01	12702707	AX-158985867
Pp01	12703323	AX-158985870
Pp01	12705055	AX-168705199
Pp01	12706485	AX-159159199
Pp01	12708765	AX-159159203
Pp01	12709190	AX-159159205
Pp01	12713774	AX-158766114
Pp01	12713892	AX-159330009
Pp01	12733484	AX-159159221
Pp01	12733880	AX-168700750
Pp01	12734060	AX-158985889
Pp01	12734639	AX-159159223
Pp01	12735098	AX-159159224
Pp01	12738535	AX-168703009
Pp01	12739583	AX-158766146
Pp01	12739844	AX-168699732
Pp01	12739966	AX-159159231
Pp01	12740360	AX-158985894
Pp01	12741848	AX-158766160
Pp01	12742533	AX-158766161
Pp01	12742772	AX-158766162
Pp01	12743535	AX-168699974
Pp01	12744826	AX-158766165
Pp01	12745511	AX-158766168
Pp01	12745786	AX-158766169
Pp01	12746012	AX-158985898
Pp01	12746338	AX-168706701
Pp01	12746497	AX-158766171
Pp01	12746622	AX-158766172
Pp01	12746751	AX-159159235
Pp01	12746893	AX-158766173
Pp01	12747180	AX-168707813
Pp01	12747847	AX-158985899
Pp01	12750437	AX-159159244
Pp01	12754888	AX-158766179
Pp01	12771766	AX-158766186
Pp01	12772219	AX-159159255
Pp01	12772570	AX-159159256
Pp01	12772762	AX-158766187
Pp01	12772820	AX-158766188
Pp01	12772973	AX-168707220
Pp01	12773084	AX-158766190
Pp01	12773117	AX-168708795
Pp01	12773173	AX-159330058
Pp01	12773963	AX-158766193
Pp01	12774881	AX-158766197
Pp01	12796276	AX-168705331
Pp01	12826298	AX-158766272
Pp01	12857398	AX-158985967
Pp01	12890359	AX-159159339
Pp01	12932468	AX-159159368
Pp01	13066175	AX-158766441
Pp01	13087566	AX-158766450
Pp01	13088276	AX-158766452
Pp01	13090375	AX-159330187
Pp01	13091122	AX-158766458
Pp01	13097666	AX-158766462
Pp01	13098468	AX-158766463
Pp01	13099606	AX-168703758
Pp01	13104527	AX-158986086
Pp01	13106120	AX-159330189
Pp01	13114877	AX-168699717
Pp01	13126006	AX-159330201
Pp01	13126212	AX-158986099
Pp01	13127721	AX-158766507
Pp01	13128022	AX-159159466
Pp01	13131191	AX-158986104
Pp01	13134250	AX-168700994
Pp01	13134291	AX-158766520
Pp01	13135258	AX-158766522
Pp01	13135459	AX-158986108
Pp01	13141257	AX-159159483
Pp01	13141825	AX-168706683
Pp01	13146683	AX-159330216
Pp01	13147147	AX-168707557
Pp01	13147158	AX-159159488
Pp01	13147232	AX-159330218
Pp01	13147235	AX-168701633
Pp01	13184937	AX-168705322
Pp01	13226489	AX-158766601
Pp01	13235737	AX-158766627
Pp01	13236949	AX-159159564
Pp01	13273869	AX-158986243
Pp01	13274322	AX-158766703
Pp01	13295178	AX-158986263
Pp01	13295366	AX-159159646
Pp01	13298155	AX-158766766
Pp01	13298995	AX-158766769
Pp01	13299065	AX-158986270
Pp01	13299637	AX-158766770
Pp01	13327948	AX-158766805
Pp01	13331672	AX-158766818
Pp01	13334969	AX-159159697
Pp01	13360207	AX-158766848
Pp01	13366961	AX-158986351
Pp01	13370302	AX-159159725
Pp01	13392747	AX-158766878
Pp01	13401971	AX-158986383
Pp01	13403786	AX-158986387
Pp01	13410436	AX-168699786
Pp01	13443750	AX-158986405
Pp01	13489609	AX-158766990
Pp01	13496531	AX-168703523
Pp01	13501229	AX-159330453
Pp01	13530385	AX-159159868
Pp01	13530516	AX-158986489
Pp01	13531003	AX-159159869
Pp01	13570439	AX-158767061
Pp01	13575072	AX-159330494
Pp01	14154739	AX-158767127
Pp01	14155153	AX-158767130
Pp01	14169548	AX-158986612
Pp01	14177590	AX-159159973
Pp01	14257605	AX-159330646
Pp01	14307112	AX-159160045
Pp01	14330351	AX-158986691
Pp01	14331888	AX-158767234
Pp01	14341866	AX-158986700
Pp01	14344473	AX-158767264
Pp01	14357890	AX-158767293
Pp01	14363135	AX-158767301
Pp01	14368840	AX-158767315
Pp01	14411349	AX-158986777
Pp01	14436664	AX-159330728
Pp01	14456835	AX-158986836
Pp01	14472534	AX-158767510
Pp01	14496726	AX-158767547
Pp01	14504843	AX-159160240
Pp01	14505013	AX-159160241
Pp01	14505110	AX-158986882
Pp01	14505182	AX-158986883
Pp01	14505547	AX-159330772
Pp01	14505802	AX-159160247
Pp01	14678263	AX-159330854
Pp01	14681615	AX-159160359
Pp01	14684995	AX-168704371
Pp01	14685430	AX-159160370
Pp01	14727152	AX-158767744
Pp01	14753320	AX-159330888
Pp01	14755222	AX-158987056
Pp01	14755284	AX-158767789
Pp01	14770737	AX-158767808
Pp01	14824207	AX-158987107
Pp01	14838705	AX-158987138
Pp01	14896357	AX-158767960
Pp01	15018145	AX-158987254
Pp01	15018640	AX-159331055
Pp01	15021914	AX-159160597
Pp01	15046394	AX-158768080
Pp01	15047190	AX-158768082
Pp01	15050364	AX-158987287
Pp01	15052742	AX-158987289
Pp01	15053417	AX-158768101
Pp01	15053603	AX-159160626
Pp01	15066228	AX-158987297
Pp01	15082889	AX-159160637
Pp01	15114793	AX-159160662
Pp01	15124092	AX-158987344
Pp01	15137599	AX-158987366
Pp01	15145573	AX-158768213
Pp01	15193003	AX-158768249
Pp01	15201483	AX-158768262
Pp01	15219428	AX-158768285
Pp01	15259025	AX-158768330
Pp01	15260177	AX-159160761
Pp01	15266909	AX-159160768
Pp01	15291542	AX-158987484
Pp01	15356089	AX-158987542
Pp01	15356548	AX-159331262
Pp01	15356692	AX-159160861
Pp01	15357530	AX-159160865
Pp01	15428566	AX-159160949
Pp01	15430649	AX-158768505
Pp01	15468384	AX-159161034
Pp01	15477073	AX-158987724
Pp01	15519327	AX-158987767
Pp01	15531932	AX-158768610
Pp01	15555584	AX-158768629
Pp01	15556107	AX-158768633
Pp01	15574128	AX-159161122
Pp01	15610652	AX-158768688
Pp01	15623979	AX-158768709
Pp01	15650649	AX-158987877
Pp01	15738273	AX-159161322
Pp01	15739468	AX-158768853
Pp01	15827356	AX-158768927
Pp01	15836404	AX-158988149
Pp01	15843535	AX-158988174
Pp01	15843833	AX-158988176
Pp01	15869151	AX-158769019
Pp01	15869542	AX-158988220
Pp01	15892522	AX-158769041
Pp01	15892746	AX-159161517
Pp01	15892781	AX-158988253
Pp01	15893117	AX-159161519
Pp01	15893537	AX-158988256
Pp01	15896099	AX-158988259
Pp01	15901095	AX-158988270
Pp01	15902936	AX-168702329
Pp01	15946310	AX-158769102
Pp01	15955825	AX-159161590
Pp01	15960160	AX-158769111
Pp01	15989770	AX-158769139
Pp01	16002947	AX-158988338
Pp01	16003551	AX-159161616
Pp01	16004566	AX-158988342
Pp01	16005008	AX-158769158
Pp01	16007809	AX-158988349
Pp01	16007950	AX-158988350
Pp01	16008312	AX-159161625
Pp01	16010934	AX-158988354
Pp01	16010947	AX-159161633
Pp01	16033911	AX-168701786
Pp01	16035140	AX-158769210
Pp01	16035428	AX-158769212
Pp01	16036083	AX-158769213
Pp01	16037791	AX-158769217
Pp01	16045096	AX-159161671
Pp01	16045630	AX-159161672
Pp01	16046490	AX-158769228
Pp01	16046863	AX-158769230
Pp01	16048558	AX-158769234
Pp01	16048717	AX-158769235
Pp01	16048897	AX-158769236
Pp01	16049147	AX-158769238
Pp01	16049459	AX-168699514
Pp01	16049483	AX-158988397
Pp01	16049507	AX-159331973
Pp01	16051074	AX-168703796
Pp01	16062809	AX-158988405
Pp01	16209277	AX-159161770
Pp01	16325435	AX-159332058
Pp01	16637424	AX-158988618
Pp01	16646602	AX-159332146
Pp01	16724501	AX-158988637
Pp01	16724584	AX-159332157
Pp01	16724688	AX-158769452
Pp01	16803635	AX-159332168
Pp01	16810468	AX-158988665
Pp01	16811490	AX-159332176
Pp01	16812554	AX-158769475
Pp01	16816207	AX-158988684
Pp01	16837563	AX-158769498
Pp01	16837853	AX-159161954
Pp01	16848284	AX-158769510
Pp01	16848746	AX-158988713
Pp01	16864858	AX-168705467
Pp01	16865018	AX-158988747
Pp01	16865211	AX-158988748
Pp01	16865293	AX-168704197
Pp01	16865484	AX-158769536
Pp01	16865561	AX-168706998
Pp01	16865968	AX-168701413
Pp01	16866013	AX-158988751
Pp01	16866621	AX-158769543
Pp01	16870111	AX-158988759
Pp01	16872251	AX-159162014
Pp01	16872411	AX-158769545
Pp01	16872977	AX-159332242
Pp01	16873895	AX-159162016
Pp01	16880305	AX-158988770
Pp01	16880606	AX-159162018
Pp01	16880718	AX-158769555
Pp01	16881328	AX-168701937
Pp01	16883300	AX-168703031
Pp01	16884502	AX-158769562
Pp01	16885202	AX-158988775
Pp01	16888506	AX-158769567
Pp01	16888636	AX-158988778
Pp01	16889917	AX-159162030
Pp01	16890079	AX-159162031
Pp01	16890511	AX-158769572
Pp01	16890670	AX-158769573
Pp01	16890713	AX-158769574
Pp01	16891218	AX-158769575
Pp01	16892647	AX-158769577
Pp01	16893237	AX-158769580
Pp01	16893428	AX-158769581
Pp01	16893561	AX-158988781
Pp01	16893726	AX-158769582
Pp01	16904046	AX-158769589
Pp01	16930541	AX-168708582
Pp01	16936110	AX-158769613
Pp01	16993285	AX-158769697
Pp01	17030489	AX-158988849
Pp01	17031857	AX-159162134
Pp01	17032403	AX-159332298
Pp01	17033366	AX-159162136
Pp01	17033899	AX-158769717
Pp01	17044675	AX-159332303
Pp01	17045794	AX-159162142
Pp01	17176561	AX-168705656
Pp01	17195478	AX-158769841
Pp01	17199914	AX-158988978
Pp01	17391125	AX-168704650
Pp01	17395873	AX-158989053
Pp01	17405686	AX-159162358
Pp01	17405863	AX-158769976
Pp01	17406600	AX-158769980
Pp01	17407984	AX-158989065
Pp01	17410976	AX-158989067
Pp01	17538855	AX-168704897
Pp01	17546738	AX-159162408
Pp01	17560624	AX-158770073
Pp01	17564898	AX-158989136
Pp01	17568270	AX-168705054
Pp01	17599012	AX-158770121
Pp01	17641964	AX-158989204
Pp01	17642865	AX-158770171
Pp01	17647270	AX-158989209
Pp01	17654332	AX-158989214
Pp01	17654903	AX-158989216
Pp01	17663355	AX-159332609
Pp01	17750059	AX-158770263
Pp01	17752129	AX-158989301
Pp01	17756842	AX-158770274
Pp01	17768157	AX-159162628
Pp01	17813347	AX-159332661
Pp01	17813418	AX-158989335
Pp01	17813490	AX-158989336
Pp01	18041727	AX-158770460
Pp01	18041846	AX-158770461
Pp01	18138781	AX-158989587
Pp01	18148433	AX-159162910
Pp01	18148899	AX-158989594
Pp01	18149712	AX-158989600
Pp01	18149714	AX-168705978
Pp01	18150232	AX-158770547
Pp01	18150725	AX-158770548
Pp01	18150932	AX-168700472
Pp01	18150941	AX-158989608
Pp01	18412802	AX-158770756
Pp01	18473867	AX-159333113
Pp01	18497524	AX-158989809
Pp01	18515338	AX-158989833
Pp01	18515584	AX-159163146
Pp01	18516099	AX-158770870
Pp01	18516422	AX-159163149
Pp01	18521625	AX-159163156
Pp01	18714239	AX-159163254
Pp01	18757316	AX-158771066
Pp01	18761718	AX-159333266
Pp01	18774067	AX-158989983
Pp01	18774636	AX-168706504
Pp01	18775003	AX-159163314
Pp01	18792220	AX-158771120
Pp01	18805965	AX-158771143
Pp01	18810837	AX-158771153
Pp01	18811145	AX-159163362
Pp01	18832459	AX-158771188
Pp01	18893602	AX-158771281
Pp01	18895624	AX-158771282
Pp01	18895840	AX-158771283
Pp01	18896731	AX-158990166
Pp01	18896954	AX-159163487
Pp01	18900995	AX-158990170
Pp01	18901401	AX-159163491
Pp01	18903650	AX-159163493
Pp01	18903913	AX-159163494
Pp01	18904142	AX-159333410
Pp01	18910012	AX-158990184
Pp01	18927868	AX-159163510
Pp01	18946326	AX-158771334
Pp01	18957894	AX-159163537
Pp01	18960270	AX-158771346
Pp01	18961815	AX-159163542
Pp01	18964230	AX-158771352
Pp01	18964296	AX-158771355
Pp01	18965185	AX-158990231
Pp01	18968179	AX-158771358
Pp01	18968888	AX-158990232
Pp01	18971568	AX-158990234
Pp01	18972410	AX-159333464
Pp01	18980990	AX-158771379
Pp01	18983101	AX-158771383
Pp01	18983762	AX-159163550
Pp01	18986909	AX-158771388
Pp01	18988916	AX-159163556
Pp01	18990168	AX-159333474
Pp01	18994392	AX-159163562
Pp01	18994542	AX-158771398
Pp01	18995362	AX-159163563
Pp01	18996048	AX-158990252
Pp01	18996348	AX-158771405
Pp01	18996827	AX-158990254
Pp01	19011768	AX-159163576
Pp01	19013291	AX-158771430
Pp01	19019944	AX-158990293
Pp01	19020680	AX-158771456
Pp01	19022258	AX-158771464
Pp01	19024793	AX-158771465
Pp01	19024831	AX-158771466
Pp01	19025289	AX-158771467
Pp01	19025646	AX-158771469
Pp01	19026063	AX-158771472
Pp01	19031259	AX-159333501
Pp01	19031631	AX-158990303
Pp01	19034270	AX-159163631
Pp01	19087874	AX-158771498
Pp01	19089256	AX-158771500
Pp01	19089895	AX-158771502
Pp01	19091861	AX-158990337
Pp01	19096248	AX-158771517
Pp01	19107298	AX-159163671
Pp01	19107977	AX-158771544
Pp01	19135492	AX-158771577
Pp01	19170792	AX-158771626
Pp01	19177230	AX-158990439
Pp01	19236473	AX-159163804
Pp01	19270741	AX-159163846
Pp01	19272602	AX-158771766
Pp01	19310183	AX-158771783
Pp01	19430011	AX-158771897
Pp01	19436628	AX-158771907
Pp01	19477161	AX-158771936
Pp01	19485783	AX-168704845
Pp01	19501542	AX-158771968
Pp01	19502417	AX-158990671
Pp01	19519558	AX-159164012
Pp01	19545904	AX-168705990
Pp01	19557694	AX-158772072
Pp01	19559200	AX-158772079
Pp01	19562330	AX-158990771
Pp01	19563107	AX-158772091
Pp01	19571282	AX-159164081
Pp01	19572525	AX-158772100
Pp01	19572604	AX-168708139
Pp01	19572664	AX-158772102
Pp01	19574267	AX-158990776
Pp01	19576030	AX-158772107
Pp01	19576195	AX-159164086
Pp01	19577182	AX-158772108
Pp01	19577554	AX-168702363
Pp01	19578184	AX-159164089
Pp01	19578353	AX-158772111
Pp01	19581611	AX-158772116
Pp01	19581948	AX-158772118
Pp01	19613270	AX-158990818
Pp01	19617123	AX-158990828
Pp01	19963222	AX-158991009
Pp01	19973421	AX-159334148
Pp01	20045001	AX-158991051
Pp01	20051338	AX-158991056
Pp01	20051822	AX-158991058
Pp01	20058109	AX-159334173
Pp01	20059113	AX-159334177
Pp01	20059354	AX-168702048
Pp01	20059653	AX-159164363
Pp01	20060215	AX-168699942
Pp01	20060291	AX-158991077
Pp01	20128882	AX-158991103
Pp01	20129053	AX-158772435
Pp01	20129693	AX-158772436
Pp01	20130537	AX-158772438
Pp01	20219128	AX-168700419
Pp01	20223302	AX-168706869
Pp01	20223483	AX-168700911
Pp01	20241114	AX-158772457
Pp01	20242896	AX-158991117
Pp01	20242909	AX-159164416
Pp01	20243362	AX-159164417
Pp01	20287777	AX-168705727
Pp01	20500301	AX-159164634
Pp01	20511705	AX-168702075
Pp01	20558425	AX-159164665
Pp01	20578734	AX-158772711
Pp01	20615017	AX-159164720
Pp01	20615505	AX-158772745
Pp01	20615522	AX-168700644
Pp01	20768633	AX-159334728
Pp01	20805430	AX-159334759
Pp01	20807417	AX-158991685
Pp01	20810273	AX-158772936
Pp01	20811465	AX-159165011
Pp01	20947587	AX-158991777
Pp01	20947800	AX-158991778
Pp01	20948386	AX-159334854
Pp01	20948686	AX-158991787
Pp01	20948748	AX-158991789
Pp01	20949503	AX-159165142
Pp01	21043533	AX-158991865
Pp01	21067509	AX-158991874
Pp01	21074389	AX-159334914
Pp01	21084597	AX-158991896
Pp01	21156753	AX-158773244
Pp01	21159790	AX-159165320
Pp01	21184655	AX-159165338
Pp01	21215797	AX-159335016
Pp01	21220883	AX-158992009
Pp01	21229365	AX-158992014
Pp01	21231666	AX-158992015
Pp01	21953588	AX-159335480
Pp01	22209707	AX-158773690
Pp01	22209881	AX-158992566
Pp01	22212039	AX-158773696
Pp01	22214824	AX-158992574
Pp01	22243681	AX-158992596
Pp01	22278332	AX-159335716
Pp01	22278655	AX-158773762
Pp01	22278877	AX-158773764
Pp01	22279457	AX-158992622
Pp01	22280399	AX-158773772
Pp01	22281121	AX-159335718
Pp01	22281299	AX-159165964
Pp01	22282903	AX-158773779
Pp01	22283712	AX-158773786
Pp01	22283853	AX-158773788
Pp01	22284473	AX-158773792
Pp01	22291899	AX-158773795
Pp01	22291973	AX-158992635
Pp01	22296041	AX-158992643
Pp01	22296655	AX-159165983
Pp01	22298839	AX-158992649
Pp01	22299355	AX-159165989
Pp01	22299853	AX-158992653
Pp01	22302842	AX-158773814
Pp01	22303038	AX-158992656
Pp01	22305110	AX-159165995
Pp01	22305669	AX-158773819
Pp01	22357839	AX-158773889
Pp01	22393093	AX-158992764
Pp01	22419853	AX-158773955
Pp01	22429151	AX-159166132
Pp01	22432741	AX-158992803
Pp01	22436517	AX-158773967
Pp01	22445238	AX-168701088
Pp01	22472704	AX-158773988
Pp01	22474753	AX-159166152
Pp01	22484063	AX-168705900
Pp01	22493259	AX-158773999
Pp01	22509193	AX-159335857
Pp01	22514966	AX-159335867
Pp01	22518211	AX-158774023
Pp01	22562208	AX-158774042
Pp01	22563570	AX-158774047
Pp01	22575972	AX-158992887
Pp01	22633454	AX-158774101
Pp01	22634719	AX-158774106
Pp01	22647940	AX-159335922
Pp01	22660755	AX-158774135
Pp01	22666042	AX-159166283
Pp01	22669132	AX-158992950
Pp01	22670382	AX-158774154
Pp01	22686959	AX-158992962
Pp01	22739923	AX-159166344
Pp01	22768494	AX-158993050
Pp01	22773027	AX-158774245
Pp01	22775593	AX-159166365
Pp01	22785957	AX-159166381
Pp01	22799681	AX-158993075
Pp01	22828445	AX-158774293
Pp01	22830061	AX-158993094
Pp01	22831672	AX-158774296
Pp01	22835108	AX-158993097
Pp01	22924346	AX-159166501
Pp01	22937770	AX-158774421
Pp01	22973487	AX-158774431
Pp01	22982328	AX-158993182
Pp01	22982433	AX-158774447
Pp01	22984765	AX-159336105
Pp01	22985500	AX-158993185
Pp01	22986042	AX-158993186
Pp01	22994738	AX-158993191
Pp01	22999477	AX-158774468
Pp01	23002213	AX-158774477
Pp01	23003499	AX-158774478
Pp01	23027765	AX-159166560
Pp01	23079765	AX-168700513
Pp01	23294527	AX-159166708
Pp01	23305178	AX-168703564
Pp01	23314728	AX-158993372
Pp01	23319025	AX-158774646
Pp01	23324235	AX-159336312
Pp01	23324681	AX-158774656
Pp01	23375943	AX-159166774
Pp01	23377169	AX-158774709
Pp01	23398044	AX-159166783
Pp01	23399071	AX-159166785
Pp01	23405447	AX-159166796
Pp01	23431065	AX-158774772
[truncated: 25,864 more rows]
