# Supplementary material for: Genome re-sequencing reveals the evolutionary history of peach fruit edibility
Source: Nat Commun. 2018 Dec 20;9:5404. doi: 10.1038/s41467-018-07744-3 (PMC6302090; doi:10.1038/s41467-018-07744-3)
Supplement: Supplementary file 7 — Supplementary Data 4 [file 41467_2018_7744_MOESM7_ESM.xlsx]

## Sheet: 工作表1
Supplementary Data 4 Introgressed segments between P. mira and P. kansuensis, and between P. mira and P. persica.
Introgression	Chromosome	Start	End	Length (bp)	fd value
P. mira and P. kansuensis	Pp01	240001	260001	20000	0.2924
	Pp01	790001	820001	30000	0.37925
	Pp01	1250001	1270001	20000	0.2856
	Pp01	1370001	1390001	20000	0.379
	Pp01	1940001	1960001	20000	0.4047
	Pp01	2140001	2160001	20000	0.304
	Pp01	3120001	3150001	30000	0.30455
	Pp01	3660001	3700001	40000	0.6525
	Pp01	3840001	3870001	30000	0.31305
	Pp01	4620001	4640001	20000	0.3226
	Pp01	4900001	4920001	20000	0.495
	Pp01	5730001	5750001	20000	0.3779
	Pp01	5860001	5880001	20000	0.2881
	Pp01	6690001	6710001	20000	0.2847
	Pp01	13520001	13550001	30000	0.37645
	Pp01	14120001	14140001	20000	0.3995
	Pp01	17070001	17090001	20000	0.3027
	Pp01	18030001	18050001	20000	0.3078
	Pp01	18100001	18170001	70000	0.5473
	Pp01	18300001	18360001	60000	0.74544
	Pp01	18820001	18850001	30000	0.741
	Pp01	18860001	18910001	50000	0.52425
	Pp01	20140001	20170001	30000	0.28665
	Pp01	20200001	20250001	50000	0.432375
	Pp01	20850001	20870001	20000	0.8414
	Pp01	21020001	21060001	40000	0.6773
	Pp01	25120001	25150001	30000	0.5838
	Pp01	25820001	25840001	20000	0.3867
	Pp01	27040001	27060001	20000	0.3477
	Pp01	28990001	29020001	30000	0.31415
	Pp01	30730001	30750001	20000	0.3077
	Pp01	44850001	44880001	30000	0.4267
	Pp02	770001	790001	20000	0.3032
	Pp02	1290001	1320001	30000	0.39325
	Pp02	2030001	2050001	20000	0.3931
	Pp02	3320001	3340001	20000	0.4067
	Pp02	3360001	3390001	30000	0.417
	Pp02	4220001	4240001	20000	0.4183
	Pp02	4360001	4380001	20000	0.3162
	Pp02	4580001	4610001	30000	0.3274
	Pp02	5060001	5080001	20000	0.302
	Pp02	5130001	5150001	20000	0.3303
	Pp02	5260001	5310001	50000	0.373767
	Pp02	5530001	5550001	20000	0.4216
	Pp02	7650001	7670001	20000	0.2847
	Pp02	7870001	7890001	20000	0.3098
	Pp02	8540001	8560001	20000	0.293
	Pp02	9060001	9130001	70000	0.383967
	Pp02	9140001	9200001	60000	0.37895
	Pp02	9280001	9310001	30000	0.4329
	Pp02	9650001	9670001	20000	0.3082
	Pp02	10750001	10780001	30000	0.37405
	Pp02	11410001	11430001	20000	0.3746
	Pp02	13110001	13130001	20000	0.4115
	Pp02	13170001	13190001	20000	0.3111
	Pp02	13950001	13980001	30000	0.3289
	Pp02	14490001	14510001	20000	0.3576
	Pp02	15150001	15200001	50000	0.396
	Pp02	15500001	15530001	30000	0.4041
	Pp02	15720001	15740001	20000	0.3118
	Pp02	16820001	16850001	30000	0.6077
	Pp02	16920001	16940001	20000	0.3921
	Pp02	18250001	18270001	20000	0.5702
	Pp02	18670001	18690001	20000	0.3237
	Pp02	18940001	18960001	20000	0.2966
	Pp02	19200001	19230001	30000	0.30125
	Pp02	19340001	19370001	30000	0.34315
	Pp02	20130001	20150001	20000	0.3582
	Pp02	20860001	20880001	20000	0.5457
	Pp02	22390001	22410001	20000	0.32
	Pp02	23800001	23840001	40000	0.3445
	Pp02	24590001	24610001	20000	0.3049
	Pp02	25370001	25390001	20000	0.3503
	Pp02	26700001	26720001	20000	0.2954
	Pp02	27480001	27500001	20000	0.3313
	Pp02	30280001	30350001	70000	0.427067
	Pp03	120001	140001	20000	0.3105
	Pp03	190001	220001	30000	0.43975
	Pp03	710001	730001	20000	0.3783
	Pp03	1370001	1390001	20000	0.3776
	Pp03	2080001	2100001	20000	0.3274
	Pp03	3440001	3470001	30000	0.5478
	Pp03	4790001	4810001	20000	0.7947
	Pp03	4860001	4880001	20000	0.3783
	Pp03	7390001	7420001	30000	0.43555
	Pp03	9550001	9570001	20000	0.3008
	Pp03	10020001	10050001	30000	0.455
	Pp03	13950001	13970001	20000	0.3426
	Pp03	14010001	14030001	20000	0.3401
	Pp03	14280001	14310001	30000	0.7107
	Pp03	15360001	15390001	30000	0.4501
	Pp03	15830001	15870001	40000	0.372033
	Pp03	16710001	16740001	30000	0.3207
	Pp03	17610001	17640001	30000	0.5091
	Pp03	18020001	18060001	40000	0.3574
	Pp03	18080001	18100001	20000	0.2924
	Pp03	19990001	20020001	30000	0.31455
	Pp03	20190001	20210001	20000	0.4753
	Pp03	21490001	21510001	20000	0.3759
	Pp03	22520001	22540001	20000	0.3289
	Pp03	24960001	24980001	20000	0.2968
	Pp03	26040001	26080001	40000	0.362667
	Pp03	26370001	26390001	20000	0.3411
	Pp03	26840001	27000001	160000	0.326487
	Pp03	27010001	27190001	180000	0.356953
	Pp03	27210001	27280001	70000	0.310617
	Pp04	50001	100001	50000	0.347967
	Pp04	1620001	1640001	20000	0.3631
	Pp04	5070001	5100001	30000	0.351
	Pp04	5230001	5250001	20000	0.4266
	Pp04	5530001	5580001	50000	0.4624
	Pp04	6030001	6050001	20000	0.502
	Pp04	6110001	6130001	20000	0.303
	Pp04	9030001	9060001	30000	0.38675
	Pp04	9360001	9390001	30000	0.39915
	Pp04	9420001	9440001	20000	0.3524
	Pp04	9820001	9850001	30000	0.32625
	Pp04	9930001	9960001	30000	0.4396
	Pp04	10380001	10400001	20000	0.3468
	Pp04	11010001	11030001	20000	0.3189
	Pp04	11460001	11490001	30000	0.6159
	Pp04	12810001	12830001	20000	0.2897
	Pp04	13760001	13780001	20000	0.319
	Pp04	16740001	16760001	20000	0.3024
	Pp04	17410001	17450001	40000	0.512633
	Pp04	19760001	19780001	20000	0.3117
	Pp04	20160001	20190001	30000	0.41815
	Pp04	20300001	20320001	20000	0.3911
	Pp04	21610001	21630001	20000	0.3199
	Pp04	22310001	22340001	30000	0.38345
	Pp04	23220001	23240001	20000	0.3036
	Pp04	23470001	23490001	20000	0.3907
	Pp04	23570001	23610001	40000	0.401833
	Pp04	23620001	23770001	150000	0.319092
	Pp04	23830001	23920001	90000	0.385057
	Pp04	23950001	24070001	120000	0.3731
	Pp04	24080001	24100001	20000	0.3132
	Pp04	24300001	24360001	60000	0.49646
	Pp04	24400001	24450001	50000	0.4817
	Pp04	24870001	24890001	20000	0.4424
	Pp04	24900001	24950001	50000	0.3205
	Pp04	25000001	25070001	70000	0.36988
	Pp04	25090001	25130001	40000	0.422267
	Pp04	25300001	25390001	90000	0.481514
	Pp05	6160001	6190001	30000	0.37845
	Pp05	8430001	8470001	40000	0.384667
	Pp05	9440001	9490001	50000	0.405367
	Pp05	11030001	11050001	20000	0.4253
	Pp05	13690001	13710001	20000	0.3932
	Pp05	13900001	13920001	20000	0.346
	Pp05	15440001	15470001	30000	0.46455
	Pp05	15900001	15920001	20000	0.3341
	Pp05	16170001	16190001	20000	0.2857
	Pp05	16200001	16230001	30000	0.3159
	Pp06	200001	220001	20000	0.2899
	Pp06	510001	530001	20000	0.3473
	Pp06	3620001	3640001	20000	0.3618
	Pp06	5570001	5590001	20000	0.299
	Pp06	5650001	5670001	20000	0.3794
	Pp06	7210001	7240001	30000	0.3246
	Pp06	8020001	8040001	20000	0.3667
	Pp06	8930001	8960001	30000	0.42595
	Pp06	10180001	10200001	20000	0.2854
	Pp06	11750001	11770001	20000	0.3469
	Pp06	12040001	12100001	60000	0.54082
	Pp06	12180001	12200001	20000	0.5202
	Pp06	12610001	12640001	30000	0.46185
	Pp06	12830001	12850001	20000	0.5225
	Pp06	13290001	13320001	30000	0.40105
	Pp06	15100001	15140001	40000	0.419033
	Pp06	17780001	17800001	20000	0.3339
	Pp06	17970001	17990001	20000	0.3137
	Pp06	18140001	18160001	20000	0.2851
	Pp06	18530001	18550001	20000	0.3628
	Pp06	18600001	18620001	20000	0.3365
	Pp06	19500001	19530001	30000	0.73535
	Pp06	21120001	21150001	30000	0.44025
	Pp06	21740001	21780001	40000	0.324767
	Pp06	21990001	22030001	40000	0.3711
	Pp06	25950001	25980001	30000	0.32045
	Pp06	28350001	28370001	20000	0.3752
	Pp06	28540001	28560001	20000	0.3015
	Pp07	730001	790001	60000	0.59834
	Pp07	2890001	2910001	20000	0.3837
	Pp07	3070001	3090001	20000	0.3402
	Pp07	3680001	3700001	20000	0.2867
	Pp07	6580001	6600001	20000	0.2935
	Pp07	7320001	7340001	20000	0.3273
	Pp07	9010001	9030001	20000	0.4803
	Pp07	12580001	12610001	30000	0.38365
	Pp07	13230001	13250001	20000	0.4801
	Pp07	15050001	15070001	20000	0.347
	Pp07	16320001	16350001	30000	0.3935
	Pp07	17870001	17900001	30000	0.4302
	Pp07	19090001	19110001	20000	0.3399
	Pp07	19830001	19850001	20000	0.3237
	Pp07	20110001	20140001	30000	0.2984
	Pp07	22150001	22170001	20000	0.3178
	Pp07	22210001	22230001	20000	0.3007
	Pp07	22300001	22320001	20000	0.3506
	Pp08	1510001	1540001	30000	0.31525
	Pp08	2130001	2150001	20000	0.4995
	Pp08	5140001	5160001	20000	0.4783
	Pp08	5570001	5610001	40000	0.457033
	Pp08	6030001	6050001	20000	0.3725
	Pp08	7000001	7020001	20000	0.3481
	Pp08	8820001	8840001	20000	0.4008
	Pp08	9070001	9100001	30000	0.3488
	Pp08	9630001	9660001	30000	0.472
	Pp08	10610001	10630001	20000	0.4159
	Pp08	10800001	10820001	20000	0.4773
	Pp08	11170001	11190001	20000	0.3613
	Pp08	13750001	13780001	30000	0.36445
	Pp08	17830001	17850001	20000	0.3258
	Pp08	18250001	18270001	20000	0.323
	Pp08	22080001	22110001	30000	0.3644
	Pp08	22510001	22540001	30001	0.3341
P. mira and P. persica	Pp01	790001	840001	50000	0.375825
	Pp01	1320001	1350001	30000	0.3861
	Pp01	1940001	1960001	20000	0.4332
	Pp01	2830001	2850001	20000	0.3842
	Pp01	3220001	3250001	30000	0.4705
	Pp01	3660001	3700001	40000	0.638367
	Pp01	3840001	3860001	20000	0.3597
	Pp01	4160001	4180001	20000	0.3893
	Pp01	4620001	4640001	20000	0.3474
	Pp01	5090001	5110001	20000	0.3433
	Pp01	5680001	5700001	20000	0.3499
	Pp01	5980001	6010001	30000	0.41595
	Pp01	6670001	6710001	40000	0.3744
	Pp01	6870001	6890001	20000	0.385
	Pp01	14040001	14070001	30000	0.55575
	Pp01	14120001	14140001	20000	0.4549
	Pp01	14510001	14540001	30000	0.5775
	Pp01	15660001	15680001	20000	0.4005
	Pp01	15780001	15800001	20000	0.3877
	Pp01	16100001	16130001	30000	0.3711
	Pp01	17060001	17090001	30000	0.3765
	Pp01	17290001	17320001	30000	0.3691
	Pp01	17560001	17590001	30000	0.35985
	Pp01	18810001	18850001	40000	0.7134
	Pp01	18860001	18900001	40000	0.5689
	Pp01	18960001	18980001	20000	0.3423
	Pp01	19420001	19490001	70000	0.525517
	Pp01	20790001	20810001	20000	0.3358
	Pp01	20950001	21060001	110000	0.758033
	Pp01	21980001	22000001	20000	0.3635
	Pp01	22850001	22870001	20000	0.3429
	Pp01	24360001	24380001	20000	0.4782
	Pp01	24420001	24450001	30000	0.3725
	Pp01	24840001	24860001	20000	0.4632
	Pp01	25120001	25150001	30000	0.71835
	Pp01	29310001	29330001	20000	0.3387
	Pp01	30520001	30540001	20000	0.3974
	Pp01	33580001	33600001	20000	0.3671
	Pp01	34150001	34170001	20000	0.3608
	Pp01	38130001	38190001	60000	0.45446
	Pp01	42050001	42070001	20000	0.3462
	Pp01	44850001	44880001	30000	0.42765
	Pp01	45010001	45030001	20000	0.3916
	Pp01	45910001	45930001	20000	0.4396
	Pp02	770001	800001	30000	0.3553
	Pp02	2840001	2860001	20000	0.4621
	Pp02	3360001	3390001	30000	0.47025
	Pp02	3960001	4000001	40000	0.441867
	Pp02	4220001	4240001	20000	0.4804
	Pp02	4570001	4610001	40000	0.4512
	Pp02	4690001	4730001	40000	0.559167
	Pp02	5060001	5080001	20000	0.5997
	Pp02	5090001	5110001	20000	0.356
	Pp02	5240001	5290001	50000	0.4986
	Pp02	5410001	5460001	50000	0.530533
	Pp02	5740001	5760001	20000	0.3469
	Pp02	6910001	6940001	30000	0.3617
	Pp02	7870001	7890001	20000	0.3882
	Pp02	8640001	8660001	20000	0.4105
	Pp02	9070001	9130001	60000	0.50244
	Pp02	9190001	9220001	30000	0.57515
	Pp02	9530001	9550001	20000	0.3294
	Pp02	9650001	9670001	20000	0.3748
	Pp02	10720001	10780001	60000	0.463325
	Pp02	11070001	11100001	30000	0.43305
	Pp02	11370001	11390001	20000	0.3621
	Pp02	11410001	11430001	20000	0.4467
	Pp02	13160001	13190001	30000	0.51845
	Pp02	13380001	13410001	30000	0.4098
	Pp02	13520001	13540001	20000	0.3966
	Pp02	13860001	13880001	20000	0.3593
	Pp02	14320001	14350001	30000	0.53525
	Pp02	15180001	15200001	20000	0.348
	Pp02	15350001	15380001	30000	0.61285
	Pp02	15400001	15420001	20000	0.6184
	Pp02	15500001	15530001	30000	0.42985
	Pp02	15900001	15920001	20000	0.3815
	Pp02	16040001	16070001	30000	0.358
	Pp02	16670001	16690001	20000	0.3461
	Pp02	16820001	16850001	30000	0.56225
	Pp02	16920001	16940001	20000	0.3643
	Pp02	18040001	18060001	20000	0.3361
	Pp02	18560001	18600001	40000	0.448233
	Pp02	18660001	18690001	30000	0.5349
	Pp02	19210001	19230001	20000	0.3434
	Pp02	19910001	19940001	30000	0.4512
	Pp02	20860001	20880001	20000	0.4008
	Pp02	22310001	22330001	20000	0.3324
	Pp02	22660001	22690001	30000	0.4248
	Pp02	23800001	23840001	40000	0.374933
	Pp02	23950001	23970001	20000	0.3755
	Pp02	24630001	24660001	30000	0.44715
	Pp02	25390001	25420001	30000	0.34355
	Pp02	26750001	26790001	40000	0.438333
	Pp02	28220001	28240001	20000	0.3397
	Pp02	29190001	29210001	20000	0.3442
	Pp02	29490001	29510001	20000	0.3314
	Pp02	29920001	29940001	20000	0.3294
	Pp02	30280001	30350001	70000	0.555733
	Pp03	120001	140001	20000	0.4608
	Pp03	190001	210001	20000	0.3448
	Pp03	710001	740001	30000	0.41055
	Pp03	1330001	1360001	30000	0.36175
	Pp03	1370001	1390001	20000	0.5869
	Pp03	1550001	1570001	20000	0.5831
	Pp03	2130001	2150001	20000	0.3636
	Pp03	2640001	2680001	40000	0.446633
	Pp03	4170001	4190001	20000	0.3422
	Pp03	4760001	4810001	50000	0.508525
	Pp03	4860001	4880001	20000	0.4859
	Pp03	5390001	5420001	30000	0.48195
	Pp03	5740001	5760001	20000	0.3709
	Pp03	7390001	7420001	30000	0.45825
	Pp03	9550001	9570001	20000	0.3958
	Pp03	9820001	9850001	30000	0.38535
	Pp03	10910001	10960001	50000	0.4846
	Pp03	12530001	12570001	40000	0.537333
	Pp03	14270001	14310001	40000	0.6876
	Pp03	15500001	15520001	20000	0.3398
	Pp03	16470001	16510001	40000	0.468733
	Pp03	16520001	16550001	30000	0.3675
	Pp03	17610001	17640001	30000	0.52645
	Pp03	18020001	18060001	40000	0.482433
	Pp03	18430001	18450001	20000	0.3346
	Pp03	18820001	18850001	30000	0.3668
	Pp03	19220001	19240001	20000	0.5015
	Pp03	19290001	19320001	30000	0.4533
	Pp03	19420001	19440001	20000	0.3389
	Pp03	19870001	19890001	20000	0.3627
	Pp03	19990001	20020001	30000	0.56565
	Pp03	20030001	20060001	30000	0.39155
	Pp03	20190001	20210001	20000	0.575
	Pp03	20380001	20410001	30000	0.38635
	Pp03	22160001	22180001	20000	0.412
	Pp03	22210001	22230001	20000	0.392
	Pp03	23350001	23370001	20000	0.4577
	Pp03	26050001	26080001	30000	0.3716
	Pp03	26380001	26400001	20000	0.393
	Pp03	26600001	26620001	20000	0.3303
	Pp04	60001	120001	60000	0.38962
	Pp04	1620001	1640001	20000	0.3678
	Pp04	2020001	2040001	20000	0.3891
	Pp04	3390001	3420001	30000	0.56675
	Pp04	3480001	3500001	20000	0.4072
	Pp04	3940001	3960001	20000	0.382
	Pp04	4360001	4380001	20000	0.455
	Pp04	4680001	4720001	40000	0.526133
	Pp04	4950001	4980001	30000	0.3363
	Pp04	5070001	5100001	30000	0.40555
	Pp04	5230001	5250001	20000	0.3544
	Pp04	5520001	5620001	100000	0.631575
	Pp04	6110001	6130001	20000	0.4435
	Pp04	6630001	6650001	20000	0.3887
	Pp04	7110001	7130001	20000	0.3933
	Pp04	9820001	9850001	30000	0.35725
	Pp04	9940001	9960001	20000	0.3695
	Pp04	10220001	10250001	30000	0.3341
	Pp04	11010001	11030001	20000	0.3814
	Pp04	11460001	11500001	40000	0.547067
	Pp04	11720001	11740001	20000	0.3648
	Pp04	13760001	13780001	20000	0.4052
	Pp04	15760001	15800001	40000	0.579667
	Pp04	16410001	16430001	20000	0.364
	Pp04	16700001	16770001	70000	0.483
	Pp04	17410001	17450001	40000	0.536867
	Pp04	17670001	17700001	30000	0.3661
	Pp04	18170001	18220001	50000	0.36485
	Pp04	19660001	19680001	20000	0.3538
	Pp04	20150001	20190001	40000	0.441133
	Pp04	20230001	20260001	30000	0.34475
	Pp04	21620001	21640001	20000	0.3544
	Pp04	22300001	22350001	50000	0.44505
	Pp04	24320001	24340001	20000	0.3522
	Pp04	24400001	24450001	50000	0.435067
	Pp04	24870001	24890001	20000	0.4285
	Pp04	25040001	25070001	30000	0.35855
	Pp05	310001	350001	40000	0.464367
	Pp05	370001	390001	20000	0.3386
	Pp05	410001	430001	20000	0.3779
	Pp05	650001	670001	20000	0.3805
	Pp05	1540001	1560001	20000	0.4102
	Pp05	2010001	2040001	30000	0.3796
	Pp05	2410001	2430001	20000	0.3856
	Pp05	2760001	2810001	50000	0.494
	Pp05	3100001	3140001	40000	0.401633
	Pp05	3850001	3880001	30000	0.50335
	Pp05	6100001	6160001	60000	0.395575
	Pp05	6670001	6690001	20000	0.3537
	Pp05	8100001	8130001	30000	0.77
	Pp05	8310001	8340001	30000	0.3712
	Pp05	8360001	8390001	30000	0.57825
	Pp05	8410001	8460001	50000	0.4424
	Pp05	9370001	9390001	20000	0.3424
	Pp05	9980001	10000001	20000	0.4474
	Pp05	10460001	10480001	20000	0.3888
	Pp05	11020001	11050001	30000	0.4091
	Pp05	13690001	13710001	20000	0.3988
	Pp05	13870001	13920001	50000	0.4853
	Pp05	14060001	14090001	30000	0.39285
	Pp05	15440001	15470001	30000	0.72055
	Pp05	15480001	15530001	50000	0.406
	Pp05	15620001	15640001	20000	0.3514
	Pp05	15900001	15920001	20000	0.3882
	Pp05	16340001	16360001	20000	0.3484
	Pp06	170001	200001	30000	0.4081
	Pp06	1140001	1160001	20000	0.3734
	Pp06	1680001	1740001	60000	0.3971
	Pp06	1930001	1950001	20000	0.3697
	Pp06	3620001	3640001	20000	0.3589
	Pp06	4390001	4410001	20000	0.4871
	Pp06	4660001	4680001	20000	0.36
	Pp06	5610001	5630001	20000	0.4455
	Pp06	5640001	5670001	30000	0.5038
	Pp06	5940001	5960001	20000	0.4535
	Pp06	6500001	6530001	30000	0.48245
	Pp06	7210001	7240001	30000	0.41985
	Pp06	7780001	7830001	50000	0.43145
	Pp06	8010001	8030001	20000	0.3396
	Pp06	8580001	8600001	20000	0.3318
	Pp06	8930001	8960001	30000	0.4075
	Pp06	10180001	10210001	30000	0.4038
	Pp06	10410001	10430001	20000	0.3615
	Pp06	10450001	10470001	20000	0.4821
	Pp06	11750001	11770001	20000	0.3861
	Pp06	12040001	12100001	60000	0.49034
	Pp06	12180001	12200001	20000	0.5291
	Pp06	12300001	12320001	20000	0.4209
	Pp06	12570001	12640001	70000	0.41052
	Pp06	12830001	12860001	30000	0.4752
	Pp06	13080001	13140001	60000	0.51765
	Pp06	13430001	13450001	20000	0.34
	Pp06	14970001	14990001	20000	0.4372
	Pp06	15110001	15140001	30000	0.4496
	Pp06	15710001	15730001	20000	0.3431
	Pp06	15790001	15810001	20000	0.3304
	Pp06	15820001	15840001	20000	0.4745
	Pp06	16190001	16220001	30000	0.59465
	Pp06	16260001	16290001	30000	0.3494
	Pp06	17780001	17800001	20000	0.4153
	Pp06	17960001	17990001	30000	0.41665
	Pp06	18230001	18250001	20000	0.3761
	Pp06	18530001	18550001	20000	0.3674
	Pp06	18690001	18710001	20000	0.3496
	Pp06	18810001	18830001	20000	0.3481
	Pp06	19390001	19410001	20000	0.4595
	Pp06	19510001	19530001	20000	0.3612
	Pp06	19570001	19600001	30000	0.38975
	Pp06	19730001	19750001	20000	0.4104
	Pp06	21740001	21770001	30000	0.4026
	Pp06	21910001	21930001	20000	0.3471
	Pp06	21990001	22020001	30000	0.4701
	Pp06	25600001	25620001	20000	0.3525
	Pp06	25850001	25880001	30000	0.61485
	Pp06	25950001	25980001	30000	0.4439
	Pp06	26600001	26620001	20000	0.4999
	Pp06	27720001	27760001	40000	0.4161
	Pp06	28350001	28370001	20000	0.3844
	Pp07	320001	350001	30000	0.41525
	Pp07	410001	430001	20000	0.363
	Pp07	730001	790001	60000	0.62326
	Pp07	850001	880001	30000	0.34465
	Pp07	1000001	1020001	20000	0.6269
	Pp07	2890001	2910001	20000	0.3774
	Pp07	3070001	3110001	40000	0.3487
	Pp07	8710001	8730001	20000	0.3858
	Pp07	9010001	9030001	20000	0.5037
	Pp07	10050001	10080001	30000	0.38865
	Pp07	12580001	12610001	30000	0.4358
	Pp07	13230001	13250001	20000	0.4641
	Pp07	13380001	13400001	20000	0.3743
	Pp07	13500001	13520001	20000	0.453
	Pp07	14360001	14380001	20000	0.4413
	Pp07	16330001	16350001	20000	0.4473
	Pp07	17870001	17900001	30000	0.5435
	Pp07	19760001	19780001	20000	0.5208
	Pp07	21000001	21020001	20000	0.3596
	Pp07	22210001	22230001	20000	0.4234
	Pp07	22240001	22320001	80000	0.434857
	Pp08	480001	500001	20000	0.4214
	Pp08	900001	920001	20000	0.5535
	Pp08	1940001	1970001	30000	0.50445
	Pp08	2160001	2180001	20000	0.4651
	Pp08	5250001	5270001	20000	0.3395
	Pp08	6650001	6690001	40000	0.4849
	Pp08	6730001	6750001	20000	0.4959
	Pp08	8610001	8630001	20000	0.3717
	Pp08	9070001	9100001	30000	0.3774
	Pp08	9570001	9590001	20000	0.4157
	Pp08	9630001	9660001	30000	0.4996
	Pp08	10800001	10820001	20000	0.3902
	Pp08	10910001	10930001	20000	0.4663
	Pp08	11100001	11120001	20000	0.4466
	Pp08	13240001	13260001	20000	0.4085
	Pp08	13750001	13780001	30000	0.3867
	Pp08	15840001	15860001	20000	0.4796
	Pp08	15900001	15930001	30000	0.392
	Pp08	17840001	17860001	20000	0.3846
	Pp08	18240001	18270001	30000	0.3857
	Pp08	21910001	22010001	100000	0.48175
	Pp08	22020001	22050001	30000	0.4295
	Pp08	22060001	22090001	30000	0.3654
	Pp08	22510001	22540001	30000	0.3535
Common segments	Pp01	790001	820001	30000	-
	Pp01	1940001	1960001	20000	-
	Pp01	3660001	3700001	40000	-
	Pp01	3840001	3860001	20000	-
	Pp01	4620001	4640001	20000	-
	Pp01	6690001	6710001	20000	-
	Pp01	14120001	14140001	20000	-
	Pp01	17070001	17090001	20000	-
	Pp01	18820001	18850001	30000	-
	Pp01	18860001	18900001	40000	-
	Pp01	21020001	21060001	40000	-
	Pp01	25120001	25150001	30000	-
	Pp01	44850001	44880001	30000	-
	Pp02	770001	790001	20000	-
	Pp02	3360001	3390001	30000	-
	Pp02	4220001	4240001	20000	-
	Pp02	4580001	4610001	30000	-
	Pp02	5060001	5080001	20000	-
	Pp02	5260001	5290001	30000	-
	Pp02	7870001	7890001	20000	-
	Pp02	9070001	9130001	60000	-
	Pp02	9190001	9200001	10000	-
	Pp02	9650001	9670001	20000	-
	Pp02	10750001	10780001	30000	-
	Pp02	11410001	11430001	20000	-
	Pp02	13170001	13190001	20000	-
	Pp02	15180001	15200001	20000	-
	Pp02	15500001	15530001	30000	-
	Pp02	16820001	16850001	30000	-
	Pp02	16920001	16940001	20000	-
	Pp02	18670001	18690001	20000	-
	Pp02	19210001	19230001	20000	-
	Pp02	20860001	20880001	20000	-
	Pp02	23800001	23840001	40000	-
	Pp02	30280001	30350001	70000	-
	Pp03	120001	140001	20000	-
	Pp03	190001	210001	20000	-
	Pp03	710001	730001	20000	-
	Pp03	1370001	1390001	20000	-
	Pp03	4790001	4810001	20000	-
	Pp03	4860001	4880001	20000	-
	Pp03	7390001	7420001	30000	-
	Pp03	9550001	9570001	20000	-
	Pp03	14280001	14310001	30000	-
	Pp03	17610001	17640001	30000	-
	Pp03	18020001	18060001	40000	-
	Pp03	19990001	20020001	30000	-
	Pp03	20190001	20210001	20000	-
	Pp03	26050001	26080001	30000	-
	Pp03	26380001	26390001	10000	-
	Pp04	60001	100001	40000	-
	Pp04	1620001	1640001	20000	-
	Pp04	5070001	5100001	30000	-
	Pp04	5230001	5250001	20000	-
	Pp04	5530001	5580001	50000	-
	Pp04	6110001	6130001	20000	-
	Pp04	9820001	9850001	30000	-
	Pp04	9940001	9960001	20000	-
	Pp04	11010001	11030001	20000	-
	Pp04	11460001	11490001	30000	-
	Pp04	13760001	13780001	20000	-
	Pp04	16740001	16760001	20000	-
	Pp04	17410001	17450001	40000	-
	Pp04	20160001	20190001	30000	-
	Pp04	21620001	21630001	10000	-
	Pp04	22310001	22340001	30000	-
	Pp04	24320001	24340001	20000	-
	Pp04	24400001	24450001	50000	-
	Pp04	24870001	24890001	20000	-
	Pp04	25040001	25070001	30000	-
	Pp05	8430001	8460001	30000	-
	Pp05	11030001	11050001	20000	-
	Pp05	13690001	13710001	20000	-
	Pp05	13900001	13920001	20000	-
	Pp05	15440001	15470001	30000	-
	Pp05	15900001	15920001	20000	-
	Pp06	3620001	3640001	20000	-
	Pp06	5650001	5670001	20000	-
	Pp06	7210001	7240001	30000	-
	Pp06	8020001	8030001	10000	-
	Pp06	8930001	8960001	30000	-
	Pp06	10180001	10200001	20000	-
	Pp06	11750001	11770001	20000	-
	Pp06	12040001	12100001	60000	-
	Pp06	12180001	12200001	20000	-
	Pp06	12610001	12640001	30000	-
	Pp06	12830001	12850001	20000	-
	Pp06	15110001	15140001	30000	-
	Pp06	17780001	17800001	20000	-
	Pp06	17970001	17990001	20000	-
	Pp06	18530001	18550001	20000	-
	Pp06	19510001	19530001	20000	-
	Pp06	21740001	21770001	30000	-
	Pp06	21990001	22020001	30000	-
	Pp06	25950001	25980001	30000	-
	Pp06	28350001	28370001	20000	-
	Pp07	730001	790001	60000	-
	Pp07	2890001	2910001	20000	-
	Pp07	3070001	3090001	20000	-
	Pp07	9010001	9030001	20000	-
	Pp07	12580001	12610001	30000	-
	Pp07	13230001	13250001	20000	-
	Pp07	16330001	16350001	20000	-
	Pp07	17870001	17900001	30000	-
	Pp07	22210001	22230001	20000	-
	Pp07	22300001	22320001	20000	-
	Pp08	9070001	9100001	30000	-
	Pp08	9630001	9660001	30000	-
	Pp08	10800001	10820001	20000	-
	Pp08	13750001	13780001	30000	-
	Pp08	17840001	17850001	10000	-
	Pp08	18250001	18270001	20000	-
	Pp08	22080001	22090001	10000	-
	Pp08	22510001	22540001	30000	-
