# Supplementary material for: Genome re-sequencing reveals the evolutionary history of peach fruit edibility
Source: Nat Commun. 2018 Dec 20;9:5404. doi: 10.1038/s41467-018-07744-3 (PMC6302090; doi:10.1038/s41467-018-07744-3)
Supplement: Supplementary file 8 — Supplementary Data 5 [file 41467_2018_7744_MOESM8_ESM.xlsx]

## Sheet: 工作表1
Supplementary Data 5 Predicted genes in introgressed segements.
Introgression	Gene	Chr	Start	End	Homologous gene of Arabidopsis
P. mira and P. kansuensis	Prupe.1G010300	Pp01	785941	790509	AT2G32760.1 Symbols: | unknown protein; Has 229 Blast hits to 229 proteins in 104 species: Archae - 0; Bacteria - 2; Metazoa - 79; Fungi - 90; Plants - 49; Viruses - 0; Other Eukaryotes - 9 (source: NCBI BLink). | chr2:13892140-13894295 FORWARD LENGTH=352
	Prupe.1G010400	Pp01	792688	795906	AT5G60390.3 Symbols: | GTP binding Elongation factor Tu family protein | chr5:24289226-24290675 FORWARD LENGTH=449
	Prupe.1G010500	Pp01	802797	811047	AT1G04850.1 Symbols: | ubiquitin-associated (UBA)/TS-N domain-containing protein | chr1:1365311-1368706 REVERSE LENGTH=413
	Prupe.1G010600	Pp01	811526	814007	NA
	Prupe.1G010700	Pp01	818007	825313	AT3G14470.1 Symbols: | NB-ARC domain-containing disease resistance protein | chr3:4857940-4861104 FORWARD LENGTH=1054
	Prupe.1G010800	Pp01	825413	826188	NA
	Prupe.1G010900	Pp01	827062	829360	NA
	Prupe.1G019100	Pp01	1328473	1333844	AT4G14770.1 Symbols: TCX2, ATTCX2 | TESMIN/TSO1-like CXC 2 | chr4:8481522-8484825 REVERSE LENGTH=674
	Prupe.1G019200	Pp01	1346049	1347329	AT5G24930.1 Symbols: ATCOL4, COL4 | CONSTANS-like 4 | chr5:8589325-8590949 FORWARD LENGTH=406
	Prupe.1G019300	Pp01	1347851	1348210	AT1G69090.1 Symbols: | Protein of unknown function (DUF295) | chr1:25977501-25978706 REVERSE LENGTH=401
	Prupe.1G027700	Pp01	1939756	1941980	AT5G43680.2 Symbols: | unknown protein; EXPRESSED IN: 21 plant structures; EXPRESSED DURING: 13 growth stages. | chr5:17544074-17545354 FORWARD LENGTH=232
	Prupe.1G027800	Pp01	1947760	1953157	AT5G64560.1 Symbols: MGT9, MRS2-2, ATMGT9 | magnesium transporter 9 | chr5:25807025-25809395 REVERSE LENGTH=394
	Prupe.1G027900	Pp01	1955034	1958573	AT5G43670.1 Symbols: | Sec23/Sec24 protein transport family protein | chr5:17539025-17541733 REVERSE LENGTH=794
	Prupe.1G039700	Pp01	2829186	2833797	AT1G04420.1 Symbols: | NAD(P)-linked oxidoreductase superfamily protein | chr1:1191634-1193699 FORWARD LENGTH=412
	Prupe.1G039800	Pp01	2836434	2836838	AT1G75780.1 Symbols: TUB1 | tubulin beta-1 chain | chr1:28451378-28453602 REVERSE LENGTH=447
	Prupe.1G039900	Pp01	2842126	2843564	AT2G29420.1 Symbols: ATGSTU7, GST25, GSTU7 | glutathione S-transferase tau 7 | chr2:12618111-12618871 REVERSE LENGTH=227
	Prupe.1G040000	Pp01	2843881	2848319	AT1G04420.1 Symbols: | NAD(P)-linked oxidoreductase superfamily protein | chr1:1191634-1193699 FORWARD LENGTH=412
	Prupe.1G040100	Pp01	2848501	2855467	AT4G14368.1 Symbols: | Regulator of chromosome condensation (RCC1) family protein | chr4:8274279-8278810 REVERSE LENGTH=1106
	Prupe.1G045000	Pp01	3219846	3221032	AT3G07830.1 Symbols: | Pectin lyase-like superfamily protein | chr3:2499454-2500966 REVERSE LENGTH=397
	Prupe.1G045100	Pp01	3222304	3223645	AT2G33450.1 Symbols: | Ribosomal L28 family | chr2:14173620-14174380 FORWARD LENGTH=143
	Prupe.1G045200	Pp01	3225213	3235649	AT2G33435.1 Symbols: | RNA-binding (RRM/RBD/RNP motifs) family protein | chr2:14166037-14169492 FORWARD LENGTH=979
	Prupe.1G045300	Pp01	3237234	3240406	AT1G32580.1 Symbols: | plastid developmental protein DAG, putative | chr1:11784108-11785430 FORWARD LENGTH=229
	Prupe.1G045400	Pp01	3240831	3242563	AT1G20030.2 Symbols: | Pathogenesis-related thaumatin superfamily protein | chr1:6945725-6947017 FORWARD LENGTH=316
	Prupe.1G045500	Pp01	3242813	3245685	AT3G23490.1 Symbols: CYN | cyanase | chr3:8423238-8424415 REVERSE LENGTH=168
	Prupe.1G045600	Pp01	3250000	3255617	AT5G46050.1 Symbols: ATPTR3, PTR3 | peptide transporter 3 | chr5:18675062-18679071 REVERSE LENGTH=582
	Prupe.1G052500	Pp01	3674595	3681835	AT4G17740.2 Symbols: | Peptidase S41 family protein | chr4:9867088-9869719 REVERSE LENGTH=505
	Prupe.1G052600	Pp01	3681818	3683661	AT3G04310.1 Symbols: | unknown protein; Has 44 Blast hits to 44 proteins in 12 species: Archae - 0; Bacteria - 0; Metazoa - 0; Fungi - 0; Plants - 44; Viruses - 0; Other Eukaryotes - 0 (source: NCBI BLink). | chr3:1141581-1142528 REVERSE LENGTH=269
	Prupe.1G052700	Pp01	3687875	3689805	NA
	Prupe.1G052800	Pp01	3690155	3690926	NA
	Prupe.1G052900	Pp01	3691182	3692378	NA
	Prupe.1G053000	Pp01	3697545	3699044	NA
	Prupe.1G054500	Pp01	3840248	3840848	NA
	Prupe.1G054600	Pp01	3841111	3848333	AT1G04620.1 Symbols: | coenzyme F420 hydrogenase family / dehydrogenase, beta subunit family | chr1:1282869-1286492 REVERSE LENGTH=462
	Prupe.1G054700	Pp01	3850396	3860450	AT3G23980.1 Symbols: BLI, KOS1 | BLISTER | chr3:8662818-8667440 REVERSE LENGTH=714
	Prupe.1G058600	Pp01	4162736	4163242	AT5G12060.1 Symbols: | Plant self-incompatibility protein S1 family | chr5:3894919-3895371 REVERSE LENGTH=150
	Prupe.1G058700	Pp01	4166848	4167429	NA
	Prupe.1G058800	Pp01	4174069	4176139	NA
	Prupe.1G058900	Pp01	4176352	4176789	AT5G12060.1 Symbols: | Plant self-incompatibility protein S1 family | chr5:3894919-3895371 REVERSE LENGTH=150
	Prupe.1G065000	Pp01	4619014	4629032	AT2G06990.1 Symbols: HEN2 | RNA helicase, ATP-dependent, SK12/DOB1 protein | chr2:2895135-2900909 FORWARD LENGTH=995
	Prupe.1G065100	Pp01	4619793	4620638	NA
	Prupe.1G071800	Pp01	5087199	5090580	AT5G57090.1 Symbols: EIR1, WAV6, ATPIN2, PIN2, AGR, AGR1 | Auxin efflux carrier family protein | chr5:23100765-23104456 FORWARD LENGTH=647
	Prupe.1G071900	Pp01	5100318	5105347	AT5G57100.1 Symbols: | Nucleotide/sugar transporter family protein | chr5:23106563-23108440 REVERSE LENGTH=390
	Prupe.1G072000	Pp01	5107316	5108145	AT4G29870.1 Symbols: | Oligosaccharyltransferase complex/magnesium transporter family protein | chr4:14606012-14606530 FORWARD LENGTH=172
	Prupe.1G078700	Pp01	5698131	5706669	AT4G30110.1 Symbols: HMA2, ATHMA2 | heavy metal atpase 2 | chr4:14720253-14724577 REVERSE LENGTH=951
	Prupe.1G081500	Pp01	5985880	5992195	AT5G57330.1 Symbols: | Galactose mutarotase-like superfamily protein | chr5:23218392-23220664 FORWARD LENGTH=312
	Prupe.1G081600	Pp01	6007623	6009720	AT2G18980.1 Symbols: | Peroxidase superfamily protein | chr2:8233419-8235294 REVERSE LENGTH=323
	Prupe.1G089300	Pp01	6668563	6678502	AT5G57590.1 Symbols: BIO1 | adenosylmethionine-8-amino-7-oxononanoate transaminases | chr5:23318593-23322687 REVERSE LENGTH=833
	Prupe.1G089400	Pp01	6690069	6695852	AT4G30310.2 Symbols: | FGGY family of carbohydrate kinase | chr4:14831913-14835092 FORWARD LENGTH=579
	Prupe.1G089500	Pp01	6702793	6703233	AT3G26600.1 Symbols: ARO4 | armadillo repeat only 4 | chr3:9769889-9771736 FORWARD LENGTH=615
	Prupe.1G089600	Pp01	6706535	6713264	AT5G57610.1 Symbols: | Protein kinase superfamily protein with octicosapeptide/Phox/Bem1p domain | chr5:23325307-23329099 FORWARD LENGTH=1054
	Prupe.1G091300	Pp01	6871683	6872597	AT4G30320.1 Symbols: | CAP (Cysteine-rich secretory proteins, Antigen 5, and Pathogenesis-related 1 protein) superfamily protein | chr4:14835833-14836318 FORWARD LENGTH=161
	Prupe.1G091400	Pp01	6876229	6876814	AT4G25780.1 Symbols: | CAP (Cysteine-rich secretory proteins, Antigen 5, and Pathogenesis-related 1 protein) superfamily protein | chr4:13121107-13121679 FORWARD LENGTH=190
	Prupe.1G091500	Pp01	6881294	6883765	NA
	Prupe.1G170500	Pp01	14049502	14056716	AT4G14200.1 Symbols: | Pentatricopeptide repeat (PPR) superfamily protein | chr4:8185524-8188667 REVERSE LENGTH=784
	Prupe.1G170600	Pp01	14062998	14068636	NA
	Prupe.1G180200	Pp01	15662627	15669808	AT3G20000.1 Symbols: TOM40 | translocase of the outer mitochondrial membrane 40 | chr3:6967685-6970247 FORWARD LENGTH=309
	Prupe.1G180900	Pp01	15790391	15792100	AT5G12890.1 Symbols: | UDP-Glycosyltransferase superfamily protein | chr5:4069658-4071124 REVERSE LENGTH=488
	Prupe.1G186900	Pp01	17072732	17080537	AT5G10270.1 Symbols: CDKC;1 | cyclin-dependent kinase C;1 | chr5:3221715-3224674 REVERSE LENGTH=505
	Prupe.1G187000	Pp01	17086734	17089044	AT4G04950.1 Symbols: | thioredoxin family protein | chr4:2517882-2519924 REVERSE LENGTH=488
	Prupe.1G188500	Pp01	17305899	17308330	NA
	Prupe.1G189900	Pp01	17553688	17560142	AT2G43330.1 Symbols: ATINT1, INT1 | inositol transporter 1 | chr2:18001135-18003854 FORWARD LENGTH=509
	Prupe.1G190000	Pp01	17562050	17564854	AT5G63440.2 Symbols: | Protein of unknown function (DUF167) | chr5:25406360-25408195 FORWARD LENGTH=232
	Prupe.1G190100	Pp01	17564724	17567239	AT2G18110.1 Symbols: | Translation elongation factor EF1B/ribosomal protein S6 family protein | chr2:7872636-7873713 FORWARD LENGTH=231
	Prupe.1G190200	Pp01	17567639	17571300	AT5G64580.1 Symbols: | AAA-type ATPase family protein | chr5:25817391-25821465 REVERSE LENGTH=855
	Prupe.1G190300	Pp01	17579784	17584630	AT2G31440.1 Symbols: | INVOLVED IN: positive regulation of catalytic activity, protein processing; LOCATED IN: integral to membrane; EXPRESSED IN: 24 plant structures; EXPRESSED DURING: 15 growth stages; CONTAINS InterPro DOMAIN/s: Aph-1 (InterPro:IPR009294); Has 268 Blast hits to 262 proteins in 79 species: Archae - 0; Bacteria - 0; Metazoa - 212; Fungi - 0; Plants - 34; Viruses - 0; Other Eukar…
	Prupe.1G190400	Pp01	17584166	17584384	NA
	Prupe.1G190500	Pp01	17586659	17589936	AT2G43320.2 Symbols: | S-adenosyl-L-methionine-dependent methyltransferases superfamily protein | chr2:17996874-17999158 REVERSE LENGTH=351
	Prupe.1G197200	Pp01	18810471	18813559	AT2G20142.1 Symbols: | Toll-Interleukin-Resistance (TIR) domain family protein | chr2:8695387-8696566 FORWARD LENGTH=313
	Prupe.1G197300	Pp01	18871968	18877141	AT4G29090.1 Symbols: | Ribonuclease H-like superfamily protein | chr4:14333528-14335255 FORWARD LENGTH=575
	Prupe.1G197400	Pp01	18877172	18877552	NA
	Prupe.1G197500	Pp01	18878241	18889901	AT2G43400.1 Symbols: ETFQO | electron-transfer flavoprotein:ubiquinone oxidoreductase | chr2:18021304-18025041 FORWARD LENGTH=633
	Prupe.1G197600	Pp01	18890620	18894752	AT1G36280.1 Symbols: | L-Aspartase-like family protein | chr1:13640600-13642908 FORWARD LENGTH=527
	Prupe.1G197700	Pp01	18896781	18901932	AT1G06070.1 Symbols: | Basic-leucine zipper (bZIP) transcription factor family protein | chr1:1835201-1837116 REVERSE LENGTH=423
	Prupe.1G197900	Pp01	18956527	18974178	AT2G43410.4 Symbols: FPA | RNA binding | chr2:18026397-18030989 REVERSE LENGTH=901
	Prupe.1G199700	Pp01	19418649	19424068	AT5G67550.1 Symbols: | unknown protein; FUNCTIONS IN: molecular_function unknown; INVOLVED IN: biological_process unknown; LOCATED IN: endomembrane system; EXPRESSED IN: flower; EXPRESSED DURING: 4 anthesis; BEST Arabidopsis thaliana protein match is: unknown protein (TAIR:AT1G71110.1); Has 161 Blast hits to 154 proteins in 16 species: Archae - 0; Bacteria - 0; Metazoa - 0; Fungi - 0; Plants - 16…
	Prupe.1G199800	Pp01	19431792	19441153	AT3G07565.1 Symbols: | Protein of unknown function (DUF3755) | chr3:2413823-2415872 FORWARD LENGTH=258
	Prupe.1G199900	Pp01	19478669	19481879	AT2G43480.1 Symbols: | Peroxidase superfamily protein | chr2:18053009-18054350 FORWARD LENGTH=335
	Prupe.1G200000	Pp01	19480876	19494561	AT2G43490.4 Symbols: | Ypt/Rab-GAP domain of gyp1p superfamily protein | chr2:18055106-18058179 REVERSE LENGTH=743
	Prupe.1G205800	Pp01	20789444	20792876	AT2G43630.1 Symbols: | FUNCTIONS IN: molecular_function unknown; INVOLVED IN: biological_process unknown; LOCATED IN: chloroplast thylakoid membrane, chloroplast, nucleus, chloroplast envelope; EXPRESSED IN: 22 plant structures; EXPRESSED DURING: 13 growth stages; BEST Arabidopsis thaliana protein match is: glycine-rich protein (TAIR:AT3G59640.2); Has 67 Blast hits to 67 proteins in 20 species: A…
	Prupe.1G205900	Pp01	20806794	20808769	AT3G50150.1 Symbols: | Plant protein of unknown function (DUF247) | chr3:18595809-18597551 REVERSE LENGTH=509
	Prupe.1G206000	Pp01	20808222	20813397	AT2G30695.2 Symbols: | FUNCTIONS IN: molecular_function unknown; INVOLVED IN: protein folding, protein transport; LOCATED IN: chloroplast; EXPRESSED IN: 23 plant structures; EXPRESSED DURING: 13 growth stages; CONTAINS InterPro DOMAIN/s: Trigger factor, ribosome-binding, bacterial (InterPro:IPR008881); Has 35333 Blast hits to 34131 proteins in 2444 species: Archae - 798; Bacteria - 22429; Metazoa…
	Prupe.1G206400	Pp01	20954595	20955375	NA
	Prupe.1G206500	Pp01	20961056	20974331	AT3G52050.3 Symbols: | 5&apos;-3&apos; exonuclease family protein | chr3:19305159-19309398 FORWARD LENGTH=448
	Prupe.1G206600	Pp01	21001649	21002894	AT3G26060.1 Symbols: ATPRX Q | Thioredoxin superfamily protein | chr3:9524807-9526123 FORWARD LENGTH=216
	Prupe.1G206700	Pp01	21021108	21023453	AT4G38380.1 Symbols: | MATE efflux family protein | chr4:17971855-17974787 REVERSE LENGTH=560
	Prupe.1G206800	Pp01	21034419	21044611	AT2G43650.1 Symbols: EMB2777 | Sas10/U3 ribonucleoprotein (Utp) family protein | chr2:18099430-18103147 FORWARD LENGTH=654
	Prupe.1G206900	Pp01	21045951	21048882	AT3G59650.1 Symbols: | mitochondrial ribosomal protein L51/S25/CI-B8 family protein | chr3:22033216-22033928 FORWARD LENGTH=119
	Prupe.1G207000	Pp01	21048974	21054585	AT1G73180.1 Symbols: | Eukaryotic translation initiation factor eIF2A family protein | chr1:27518335-27521432 FORWARD LENGTH=513
	Prupe.1G215700	Pp01	22854398	22856062	NA
	Prupe.1G230400	Pp01	24367941	24369420	NA
	Prupe.1G230500	Pp01	24374627	24376844	AT2G45550.1 Symbols: CYP76C4 | cytochrome P450, family 76, subfamily C, polypeptide 4 | chr2:18773541-18775654 REVERSE LENGTH=511
	Prupe.1G230600	Pp01	24428427	24429735	AT5G25120.1 Symbols: CYP71B11 | ytochrome p450, family 71, subfamily B, polypeptide 11 | chr5:8662851-8664432 FORWARD LENGTH=496
	Prupe.1G230700	Pp01	24436231	24438561	AT2G45550.1 Symbols: CYP76C4 | cytochrome P450, family 76, subfamily C, polypeptide 4 | chr2:18773541-18775654 REVERSE LENGTH=511
	Prupe.1G230800	Pp01	24440246	24442335	AT2G45550.1 Symbols: CYP76C4 | cytochrome P450, family 76, subfamily C, polypeptide 4 | chr2:18773541-18775654 REVERSE LENGTH=511
	Prupe.1G234400	Pp01	24837500	24842025	AT3G26020.2 Symbols: | Protein phosphatase 2A regulatory B subunit family protein | chr3:9514363-9516585 FORWARD LENGTH=510
	Prupe.1G234500	Pp01	24843056	24851305	AT1G67690.1 Symbols: | Zincin-like metalloproteases family protein | chr1:25369086-25373730 FORWARD LENGTH=710
	Prupe.1G234600	Pp01	24857188	24857640	NA
	Prupe.1G236900	Pp01	25132686	25136384	AT2G40650.1 Symbols: | PRP38 family protein | chr2:16963588-16965596 REVERSE LENGTH=355
	Prupe.1G237000	Pp01	25143263	25143881	NA
	Prupe.1G296700	Pp01	29310876	29313573	NA
	Prupe.1G296800	Pp01	29316247	29316459	NA
	Prupe.1G296900	Pp01	29316922	29318958	AT2G26710.1 Symbols: BAS1, CYP734A1, CYP72B1 | Cytochrome P450 superfamily protein | chr2:11380700-11383413 FORWARD LENGTH=520
	Prupe.1G297000	Pp01	29319507	29320271	NA
	Prupe.1G297100	Pp01	29320355	29325694	AT1G68930.1 Symbols: | pentatricopeptide (PPR) repeat-containing protein | chr1:25918314-25920545 FORWARD LENGTH=743
	Prupe.1G297200	Pp01	29326012	29329844	AT1G68920.2 Symbols: | basic helix-loop-helix (bHLH) DNA-binding superfamily protein | chr1:25915620-25917675 FORWARD LENGTH=486
	Prupe.1G316700	Pp01	30521909	30522693	NA
	Prupe.1G316800	Pp01	30522749	30526642	AT2G01220.2 Symbols: | Nucleotidylyl transferase superfamily protein | chr2:123301-126213 FORWARD LENGTH=388
	Prupe.1G316900	Pp01	30528561	30531754	AT2G01210.1 Symbols: | Leucine-rich repeat protein kinase family protein | chr2:119509-121734 REVERSE LENGTH=716
	Prupe.1G317000	Pp01	30532265	30533090	AT2G01200.2 Symbols: IAA32 | indole-3-acetic acid inducible 32 | chr2:118385-119219 FORWARD LENGTH=191
	Prupe.1G317100	Pp01	30534721	30539312	AT1G15060.1 Symbols: | Uncharacterised conserved protein UCP031088, alpha/beta hydrolase | chr1:5184053-5186856 REVERSE LENGTH=578
	Prupe.1G317200	Pp01	30539495	30544525	AT1G49540.1 Symbols: ELP2, AtELP2 | elongator protein 2 | chr1:18333767-18337382 REVERSE LENGTH=838
	Prupe.1G366500	Pp01	33579142	33585487	AT4G19210.1 Symbols: ATRLI2, RLI2 | RNAse l inhibitor protein 2 | chr4:10501906-10504776 FORWARD LENGTH=605
	Prupe.1G366600	Pp01	33585869	33586996	AT5G63130.1 Symbols: | Octicosapeptide/Phox/Bem1p family protein | chr5:25323190-25323857 FORWARD LENGTH=192
	Prupe.1G366700	Pp01	33593065	33597342	AT2G45730.1 Symbols: | eukaryotic initiation factor 3 gamma subunit family protein | chr2:18836519-18839123 REVERSE LENGTH=446
	Prupe.1G366800	Pp01	33597634	33602421	AT1G47870.1 Symbols: E2FC, ATE2F2, ATE2FC | winged-helix DNA-binding transcription factor family protein | chr1:17634937-17637557 FORWARD LENGTH=396
	Prupe.1G377100	Pp01	34148414	34150202	AT2G21610.1 Symbols: PE11, ATPE11 | pectinesterase 11 | chr2:9245161-9247025 REVERSE LENGTH=352
	Prupe.1G377200	Pp01	34151789	34152752	AT5G42785.1 Symbols: | unknown protein; FUNCTIONS IN: molecular_function unknown; INVOLVED IN: biological_process unknown; LOCATED IN: endomembrane system; Has 30201 Blast hits to 17322 proteins in 780 species: Archae - 12; Bacteria - 1396; Metazoa - 17338; Fungi - 3422; Plants - 5037; Viruses - 0; Other Eukaryotes - 2996 (source: NCBI BLink). | chr5:17157069-17157693 REVERSE LENGTH=115
	Prupe.1G377300	Pp01	34153041	34154895	AT4G39230.1 Symbols: | NmrA-like negative transcriptional regulator family protein | chr4:18266024-18267604 REVERSE LENGTH=308
	Prupe.1G377400	Pp01	34155372	34156728	AT1G19530.1 Symbols: | unknown protein; FUNCTIONS IN: molecular_function unknown; INVOLVED IN: N-terminal protein myristoylation, anaerobic respiration; LOCATED IN: cellular_component unknown; EXPRESSED IN: leaf apex, inflorescence meristem, hypocotyl, root, flower; EXPRESSED DURING: petal differentiation and expansion stage; Has 47 Blast hits to 47 proteins in 13 species: Archae - 0; Bacteria - …
	Prupe.1G377500	Pp01	34157168	34158634	AT2G21610.1 Symbols: PE11, ATPE11 | pectinesterase 11 | chr2:9245161-9247025 REVERSE LENGTH=352
	Prupe.1G377600	Pp01	34159207	34160954	AT2G21610.1 Symbols: PE11, ATPE11 | pectinesterase 11 | chr2:9245161-9247025 REVERSE LENGTH=352
	Prupe.1G377700	Pp01	34168773	34172431	AT1G47270.2 Symbols: TLP6 | tubby like protein 6 | chr1:17326828-17328564 FORWARD LENGTH=412
	Prupe.1G453600	Pp01	38135927	38136930	AT5G25610.1 Symbols: RD22, ATRD22 | BURP domain-containing protein | chr5:8914498-8916684 REVERSE LENGTH=392
	Prupe.1G453700	Pp01	38140944	38142420	AT5G25610.1 Symbols: RD22, ATRD22 | BURP domain-containing protein | chr5:8914498-8916684 REVERSE LENGTH=392
	Prupe.1G453800	Pp01	38146474	38148105	AT5G25610.1 Symbols: RD22, ATRD22 | BURP domain-containing protein | chr5:8914498-8916684 REVERSE LENGTH=392
	Prupe.1G453900	Pp01	38148168	38162978	AT4G32700.2 Symbols: | helicases;ATP-dependent helicases;nucleic acid binding;ATP binding;DNA-directed DNA polymerases;DNA binding | chr4:15767440-15779185 FORWARD LENGTH=2154
	Prupe.1G454000	Pp01	38169221	38178331	AT5G11470.1 Symbols: | bromo-adjacent homology (BAH) domain-containing protein | chr5:3662757-3667041 REVERSE LENGTH=757
	Prupe.1G454100	Pp01	38178833	38183092	AT5G25590.1 Symbols: | Protein of unknown function (DUF630 and DUF632) | chr5:8906684-8909847 REVERSE LENGTH=775
	Prupe.1G454200	Pp01	38185183	38185954	NA
	Prupe.1G454300	Pp01	38186893	38188366	AT4G32690.1 Symbols: GLB3, ATGLB3 | hemoglobin 3 | chr4:15765486-15766862 FORWARD LENGTH=175
	Prupe.1G454400	Pp01	38189048	38193144	AT4G32660.1 Symbols: AME3 | Protein kinase superfamily protein | chr4:15756396-15759107 FORWARD LENGTH=400
	Prupe.1G548300	Pp01	44850344	44853011	AT1G76690.1 Symbols: OPR2, ATOPR2 | 12-oxophytodienoate reductase 2 | chr1:28778976-28780355 FORWARD LENGTH=374
	Prupe.1G548400	Pp01	44853876	44855313	AT1G76690.1 Symbols: OPR2, ATOPR2 | 12-oxophytodienoate reductase 2 | chr1:28778976-28780355 FORWARD LENGTH=374
	Prupe.1G548500	Pp01	44857199	44862082	AT4G09320.1 Symbols: NDPK1 | Nucleoside diphosphate kinase family protein | chr4:5923424-5924366 FORWARD LENGTH=169
	Prupe.1G548600	Pp01	44862457	44865088	AT1G76690.1 Symbols: OPR2, ATOPR2 | 12-oxophytodienoate reductase 2 | chr1:28778976-28780355 FORWARD LENGTH=374
	Prupe.1G548700	Pp01	44868537	44871184	AT1G76690.1 Symbols: OPR2, ATOPR2 | 12-oxophytodienoate reductase 2 | chr1:28778976-28780355 FORWARD LENGTH=374
	Prupe.1G548800	Pp01	44871887	44875888	AT1G76690.1 Symbols: OPR2, ATOPR2 | 12-oxophytodienoate reductase 2 | chr1:28778976-28780355 FORWARD LENGTH=374
	Prupe.1G548900	Pp01	44877999	44881820	AT1G76690.1 Symbols: OPR2, ATOPR2 | 12-oxophytodienoate reductase 2 | chr1:28778976-28780355 FORWARD LENGTH=374
	Prupe.1G550700	Pp01	45005025	45015722	AT1G63880.1 Symbols: | Disease resistance protein (TIR-NBS-LRR class) family | chr1:23712514-23716047 REVERSE LENGTH=1017
	Prupe.1G550800	Pp01	45018670	45024103	AT5G36930.2 Symbols: | Disease resistance protein (TIR-NBS-LRR class) family | chr5:14567771-14571916 REVERSE LENGTH=1191
	Prupe.1G562100	Pp01	45921928	45931115	AT5G24750.1 Symbols: | UDP-Glycosyltransferase superfamily protein | chr5:8490821-8494536 REVERSE LENGTH=520
	Prupe.2G008800	Pp02	777291	785682	AT5G64580.1 Symbols: | AAA-type ATPase family protein | chr5:25817391-25821465 REVERSE LENGTH=855
	Prupe.2G008900	Pp02	787088	792233	AT3G20100.1 Symbols: CYP705A19 | cytochrome P450, family 705, subfamily A, polypeptide 19 | chr3:7019014-7020649 FORWARD LENGTH=513
	Prupe.2G009000	Pp02	796166	799366	AT5G47960.1 Symbols: SMG1, ATRABA4C, RABA4C | RAB GTPase homolog A4C | chr5:19421533-19422473 REVERSE LENGTH=223
	Prupe.2G027400	Pp02	2854823	2856194	AT5G14180.1 Symbols: MPL1 | Myzus persicae-induced lipase 1 | chr5:4571442-4574413 REVERSE LENGTH=418
	Prupe.2G031000	Pp02	3374085	3375572	NA
	Prupe.2G031100	Pp02	3385251	3387492	NA
	Prupe.2G031200	Pp02	3388045	3389358	AT1G18480.1 Symbols: | Calcineurin-like metallo-phosphoesterase superfamily protein | chr1:6361639-6362814 FORWARD LENGTH=391
	Prupe.2G036700	Pp02	3969332	3972704	NA
	Prupe.2G036800	Pp02	3983876	3985475	AT2G01050.1 Symbols: | zinc ion binding;nucleic acid binding | chr2:68337-69884 REVERSE LENGTH=515
	Prupe.2G036900	Pp02	3983974	3984210	NA
	Prupe.2G037000	Pp02	3985702	3988968	AT5G07900.1 Symbols: | Mitochondrial transcription termination factor family protein | chr5:2520188-2521405 FORWARD LENGTH=405
	Prupe.2G037100	Pp02	3991768	3992458	AT4G00350.1 Symbols: | MATE efflux family protein | chr4:151978-153988 FORWARD LENGTH=542
	Prupe.2G037200	Pp02	3995340	3999355	AT4G25640.1 Symbols: ATDTX35, FFT, DTX35 | detoxifying efflux carrier 35 | chr4:13076953-13078965 REVERSE LENGTH=488
	Prupe.2G039400	Pp02	4224262	4225244	NA
	Prupe.2G039500	Pp02	4229030	4230632	AT1G60500.1 Symbols: DRP4C | Dynamin related protein 4C | chr1:22291582-22293822 FORWARD LENGTH=669
	Prupe.2G041700	Pp02	4572370	4573134	AT4G19570.1 Symbols: | Chaperone DnaJ-domain superfamily protein | chr4:10665516-10667192 FORWARD LENGTH=558
	Prupe.2G041800	Pp02	4574031	4575302	NA
	Prupe.2G041900	Pp02	4576201	4580358	AT2G38730.1 Symbols: | Cyclophilin-like peptidyl-prolyl cis-trans isomerase family protein | chr2:16192579-16194038 REVERSE LENGTH=199
	Prupe.2G042000	Pp02	4584126	4584533	NA
	Prupe.2G042100	Pp02	4584810	4602989	AT5G06970.1 Symbols: | Protein of unknown function (DUF810) | chr5:2158431-2166004 REVERSE LENGTH=1101
	Prupe.2G042600	Pp02	4692988	4699773	AT3G12270.1 Symbols: ATPRMT3, PRMT3 | protein arginine methyltransferase 3 | chr3:3910642-3913122 FORWARD LENGTH=601
	Prupe.2G042700	Pp02	4701152	4709816	AT3G15140.1 Symbols: | Polynucleotidyl transferase, ribonuclease H-like superfamily protein | chr3:5099712-5101717 REVERSE LENGTH=337
	Prupe.2G042800	Pp02	4710492	4718518	AT3G12280.2 Symbols: RBR1 | retinoblastoma-related 1 | chr3:3913671-3918433 REVERSE LENGTH=1012
	Prupe.2G042900	Pp02	4720091	4724237	AT3G62240.1 Symbols: | RING/U-box superfamily protein | chr3:23033592-23036653 REVERSE LENGTH=812
	Prupe.2G045200	Pp02	5054083	5060312	AT5G17680.1 Symbols: | disease resistance protein (TIR-NBS-LRR class), putative | chr5:5822999-5827153 FORWARD LENGTH=1294
	Prupe.2G045300	Pp02	5077131	5078165	AT1G68620.1 Symbols: | alpha/beta-Hydrolases superfamily protein | chr1:25766018-25767028 FORWARD LENGTH=336
	Prupe.2G045400	Pp02	5088844	5090927	NA
	Prupe.2G045500	Pp02	5099364	5101740	AT5G07050.1 Symbols: | nodulin MtN21 /EamA-like transporter family protein | chr5:2191533-2193416 REVERSE LENGTH=402
	Prupe.2G045900	Pp02	5231033	5240137	AT5G09970.1 Symbols: CYP78A7 | cytochrome P450, family 78, subfamily A, polypeptide 7 | chr5:3112241-3113987 FORWARD LENGTH=536
	Prupe.2G046000	Pp02	5254014	5257565	AT3G14470.1 Symbols: | NB-ARC domain-containing disease resistance protein | chr3:4857940-4861104 FORWARD LENGTH=1054
	Prupe.2G046100	Pp02	5258519	5259942	NA
	Prupe.2G046200	Pp02	5259943	5260803	NA
	Prupe.2G046700	Pp02	5408587	5413667	AT3G14470.1 Symbols: | NB-ARC domain-containing disease resistance protein | chr3:4857940-4861104 FORWARD LENGTH=1054
	Prupe.2G046800	Pp02	5424936	5428772	NA
	Prupe.2G046900	Pp02	5445798	5452769	AT3G14470.1 Symbols: | NB-ARC domain-containing disease resistance protein | chr3:4857940-4861104 FORWARD LENGTH=1054
	Prupe.2G049900	Pp02	5737554	5747153	AT4G10180.1 Symbols: DET1, FUS2, ATDET1 | light-mediated development protein 1 / deetiolated1 (DET1) | chr4:6346543-6349146 FORWARD LENGTH=543
	Prupe.2G057200	Pp02	6927176	6929174	NA
	Prupe.2G061700	Pp02	7889552	7890932	AT1G15550.1 Symbols: GA4, ATGA3OX1, GA3OX1 | gibberellin 3-oxidase 1 | chr1:5344569-5346078 REVERSE LENGTH=358
	Prupe.2G064200	Pp02	8634291	8640748	AT5G04900.1 Symbols: NOL | NYC1-like | chr5:1434826-1437194 FORWARD LENGTH=348
	Prupe.2G066000	Pp02	9077117	9083604	AT2G17525.1 Symbols: | Pentatricopeptide repeat (PPR) superfamily protein | chr2:7624178-7626058 FORWARD LENGTH=626
	Prupe.2G066100	Pp02	9109305	9110954	AT5G16010.1 Symbols: | 3-oxo-5-alpha-steroid 4-dehydrogenase family protein | chr5:5227982-5229012 FORWARD LENGTH=268
	Prupe.2G066200	Pp02	9111548	9129074	AT3G11910.1 Symbols: UBP13 | ubiquitin-specific protease 13 | chr3:3761758-3770290 REVERSE LENGTH=1115
	Prupe.2G066400	Pp02	9206342	9210198	AT5G16010.1 Symbols: | 3-oxo-5-alpha-steroid 4-dehydrogenase family protein | chr5:5227982-5229012 FORWARD LENGTH=268
	Prupe.2G067500	Pp02	9525062	9532895	AT3G14470.1 Symbols: | NB-ARC domain-containing disease resistance protein | chr3:4857940-4861104 FORWARD LENGTH=1054
	Prupe.2G067700	Pp02	9656862	9658027	NA
	Prupe.2G067800	Pp02	9665698	9669253	AT3G54290.1 Symbols: | FUNCTIONS IN: molecular_function unknown; INVOLVED IN: N-terminal protein myristoylation; LOCATED IN: chloroplast; EXPRESSED IN: 23 plant structures; EXPRESSED DURING: 13 growth stages; CONTAINS InterPro DOMAIN/s: Haemerythrin/HHE cation-binding motif (InterPro:IPR012312); Has 59 Blast hits to 59 proteins in 14 species: Archae - 0; Bacteria - 2; Metazoa - 0; Fungi - 0; Plan…
	Prupe.2G070700	Pp02	10722991	10723291	NA
	Prupe.2G070800	Pp02	10723661	10725387	NA
	Prupe.2G070900	Pp02	10749555	10749803	NA
	Prupe.2G071000	Pp02	10757753	10759515	AT5G04780.1 Symbols: | Pentatricopeptide repeat (PPR) superfamily protein | chr5:1384540-1386447 FORWARD LENGTH=635
	Prupe.2G073200	Pp02	11070574	11071144	NA
	Prupe.2G073300	Pp02	11073036	11073911	AT5G20230.1 Symbols: ATBCB, BCB, SAG14 | blue-copper-binding protein | chr5:6826626-6827408 FORWARD LENGTH=196
	Prupe.2G073400	Pp02	11088248	11090122	AT5G04780.1 Symbols: | Pentatricopeptide repeat (PPR) superfamily protein | chr5:1384540-1386447 FORWARD LENGTH=635
	Prupe.2G084600	Pp02	13378890	13383438	AT3G48750.1 Symbols: CDKA;1, CDC2AAT, CDK2, CDC2, CDC2A, CDKA1 | cell division control 2 | chr3:18072238-18074296 FORWARD LENGTH=294
	Prupe.2G084700	Pp02	13384031	13385857	AT3G09980.1 Symbols: | Family of unknown function (DUF662) | chr3:3069358-3071145 FORWARD LENGTH=178
	Prupe.2G084800	Pp02	13386031	13394852	AT2G36360.3 Symbols: | Galactose oxidase/kelch repeat superfamily protein | chr2:15243461-15247523 REVERSE LENGTH=503
	Prupe.2G085400	Pp02	13533129	13539030	AT3G52240.1 Symbols: | unknown protein; Has 220 Blast hits to 193 proteins in 66 species: Archae - 0; Bacteria - 15; Metazoa - 53; Fungi - 33; Plants - 66; Viruses - 0; Other Eukaryotes - 53 (source: NCBI BLink). | chr3:19372902-19375799 REVERSE LENGTH=680
	Prupe.2G087800	Pp02	13875297	13881432	AT4G18250.1 Symbols: | receptor serine/threonine kinase, putative | chr4:10087343-10091963 REVERSE LENGTH=853
	Prupe.2G090600	Pp02	14318935	14321195	AT5G04550.1 Symbols: | Protein of unknown function (DUF668) | chr5:1303757-1305556 REVERSE LENGTH=599
	Prupe.2G090700	Pp02	14329395	14343388	AT3G10550.1 Symbols: MTM1, AtMTM1 | Myotubularin-like phosphatases II superfamily | chr3:3293210-3298452 REVERSE LENGTH=840
	Prupe.2G090800	Pp02	14347653	14351353	AT3G10030.1 Symbols: | aspartate/glutamate/uridylate kinase family protein | chr3:3092277-3094831 REVERSE LENGTH=542
	Prupe.2G096500	Pp02	15179312	15183855	AT3G52190.1 Symbols: PHF1 | phosphate transporter traffic facilitator1 | chr3:19354117-19356910 REVERSE LENGTH=398
	Prupe.2G096600	Pp02	15184188	15190435	AT3G10530.1 Symbols: | Transducin/WD40 repeat-like superfamily protein | chr3:3286277-3288670 FORWARD LENGTH=536
	Prupe.2G096700	Pp02	15197780	15200642	AT5G04490.1 Symbols: VTE5 | vitamin E pathway gene 5 | chr5:1279867-1281587 FORWARD LENGTH=304
	Prupe.2G098300	Pp02	15372972	15375347	AT1G72300.1 Symbols: | Leucine-rich receptor-like protein kinase family protein | chr1:27217679-27220966 REVERSE LENGTH=1095
	Prupe.2G098500	Pp02	15403839	15406088	AT1G72300.1 Symbols: | Leucine-rich receptor-like protein kinase family protein | chr1:27217679-27220966 REVERSE LENGTH=1095
	Prupe.2G099300	Pp02	15508158	15514713	AT1G76810.1 Symbols: | eukaryotic translation initiation factor 2 (eIF-2) family protein | chr1:28831366-28836310 REVERSE LENGTH=1294
	Prupe.2G099400	Pp02	15525597	15526451	AT3G24730.1 Symbols: | mRNA splicing factor, thioredoxin-like U5 snRNP | chr3:9030152-9030894 REVERSE LENGTH=159
	Prupe.2G099500	Pp02	15526928	15527461	AT1G20140.1 Symbols: ASK4, SK4 | SKP1-like 4 | chr1:6986430-6987079 FORWARD LENGTH=163
	Prupe.2G103100	Pp02	15899472	15900806	AT5G33340.1 Symbols: CDR1 | Eukaryotic aspartyl protease family protein | chr5:12594474-12595787 FORWARD LENGTH=437
	Prupe.2G103200	Pp02	15902435	15907080	AT1G06790.1 Symbols: | RNA polymerase Rpb7 N-terminal domain-containing protein | chr1:2087645-2089287 FORWARD LENGTH=204
	Prupe.2G103300	Pp02	15907215	15911325	AT5G38260.1 Symbols: | Protein kinase superfamily protein | chr5:15283692-15285837 REVERSE LENGTH=638
	Prupe.2G103400	Pp02	15916723	15919259	AT1G66920.2 Symbols: | Protein kinase superfamily protein | chr1:24965410-24967432 REVERSE LENGTH=617
	Prupe.2G103900	Pp02	16048737	16052400	AT5G38260.1 Symbols: | Protein kinase superfamily protein | chr5:15283692-15285837 REVERSE LENGTH=638
	Prupe.2G104000	Pp02	16054153	16055615	AT1G66920.1 Symbols: | Protein kinase superfamily protein | chr1:24965410-24967432 REVERSE LENGTH=609
	Prupe.2G108400	Pp02	16667967	16670952	AT1G05160.1 Symbols: CYP88A3, ATKAO1, KAO1 | cytochrome P450, family 88, subfamily A, polypeptide 3 | chr1:1487640-1489828 REVERSE LENGTH=490
	Prupe.2G110100	Pp02	16829274	16830073	NA
	Prupe.2G110200	Pp02	16832279	16838254	AT5G46570.1 Symbols: BSK2 | BR-signaling kinase 2 | chr5:18894687-18897198 FORWARD LENGTH=489
	Prupe.2G110300	Pp02	16847119	16847791	NA
	Prupe.2G111000	Pp02	16920605	16921195	AT3G62020.1 Symbols: GLP10 | germin-like protein 10 | chr3:22971443-22972192 REVERSE LENGTH=220
	Prupe.2G111100	Pp02	16922483	16922915	NA
	Prupe.2G111200	Pp02	16923107	16925825	AT3G17668.1 Symbols: ENA | DnaJ/Hsp40 cysteine-rich domain superfamily protein | chr3:6039640-6040324 FORWARD LENGTH=135
	Prupe.2G111300	Pp02	16926230	16929679	AT5G19990.1 Symbols: RPT6A, ATSUG1 | regulatory particle triple-A ATPase 6A | chr5:6752144-6754918 FORWARD LENGTH=419
	Prupe.2G111400	Pp02	16930138	16934333	AT3G60160.1 Symbols: ATMRP9, MRP9, ABCC9 | multidrug resistance-associated protein 9 | chr3:22223829-22229195 REVERSE LENGTH=1506
	Prupe.2G111500	Pp02	16936869	16945304	AT3G60160.1 Symbols: ATMRP9, MRP9, ABCC9 | multidrug resistance-associated protein 9 | chr3:22223829-22229195 REVERSE LENGTH=1506
	Prupe.2G124200	Pp02	18040241	18046079	AT4G13970.1 Symbols: | zinc ion binding | chr4:8070696-8074134 REVERSE LENGTH=778
	Prupe.2G124300	Pp02	18046542	18048730	AT3G60480.1 Symbols: | unknown protein; Has 17 Blast hits to 17 proteins in 8 species: Archae - 0; Bacteria - 0; Metazoa - 0; Fungi - 0; Plants - 17; Viruses - 0; Other Eukaryotes - 0 (source: NCBI BLink). | chr3:22347680-22348208 REVERSE LENGTH=111
	Prupe.2G124400	Pp02	18049195	18050248	NA
	Prupe.2G124500	Pp02	18056425	18057138	NA
	Prupe.2G124600	Pp02	18059430	18060659	AT2G28580.1 Symbols: | Plant protein of unknown function (DUF247) | chr2:12244885-12248270 FORWARD LENGTH=536
	Prupe.2G128400	Pp02	18576336	18579811	AT1G45616.1 Symbols: AtRLP6, RLP6 | receptor like protein 6 | chr1:17183550-17186534 REVERSE LENGTH=994
	Prupe.2G128500	Pp02	18580518	18583652	AT2G44880.1 Symbols: | Pentatricopeptide repeat (PPR-like) superfamily protein | chr2:18505239-18506906 FORWARD LENGTH=555
	Prupe.2G128600	Pp02	18586068	18589219	AT1G45616.1 Symbols: AtRLP6, RLP6 | receptor like protein 6 | chr1:17183550-17186534 REVERSE LENGTH=994
	Prupe.2G128700	Pp02	18591590	18595653	AT1G47890.1 Symbols: AtRLP7, RLP7 | receptor like protein 7 | chr1:17643976-17647035 FORWARD LENGTH=1019
	Prupe.2G128800	Pp02	18596267	18602612	AT3G60330.2 Symbols: HA7 | H(+)-ATPase 7 | chr3:22298763-22303509 FORWARD LENGTH=961
	Prupe.2G129500	Pp02	18660396	18661137	AT2G44840.1 Symbols: ATERF13, EREBP, ERF13 | ethylene-responsive element binding factor 13 | chr2:18495440-18496120 FORWARD LENGTH=226
	Prupe.2G129600	Pp02	18669211	18670281	AT2G44840.1 Symbols: ATERF13, EREBP, ERF13 | ethylene-responsive element binding factor 13 | chr2:18495440-18496120 FORWARD LENGTH=226
	Prupe.2G129700	Pp02	18671315	18671986	AT2G44840.1 Symbols: ATERF13, EREBP, ERF13 | ethylene-responsive element binding factor 13 | chr2:18495440-18496120 FORWARD LENGTH=226
	Prupe.2G129800	Pp02	18674570	18679645	AT1G02090.2 Symbols: FUS5, CSN7, COP15, ATCSN7 | Proteasome component (PCI) domain protein | chr1:387647-389568 REVERSE LENGTH=225
	Prupe.2G134100	Pp02	19210902	19211563	NA
	Prupe.2G134200	Pp02	19215497	19221104	AT2G45000.1 Symbols: EMB2766 | structural constituent of nuclear pore | chr2:18564156-18567632 FORWARD LENGTH=739
	Prupe.2G134300	Pp02	19221211	19223484	AT4G25170.1 Symbols: | Uncharacterised conserved protein (UCP012943) | chr4:12909740-12911389 FORWARD LENGTH=344
	Prupe.2G134400	Pp02	19224219	19227676	AT2G45010.1 Symbols: | PLAC8 family protein | chr2:18568045-18569615 FORWARD LENGTH=244
	Prupe.2G142700	Pp02	19918995	19919752	NA
	Prupe.2G142800	Pp02	19921117	19922645	NA
	Prupe.2G142900	Pp02	19937006	19937872	AT2G17080.1 Symbols: | Arabidopsis protein of unknown function (DUF241) | chr2:7433326-7434117 REVERSE LENGTH=263
	Prupe.2G155100	Pp02	20859379	20862690	AT5G49290.1 Symbols: ATRLP56, RLP56 | receptor like protein 56 | chr5:19980195-19983869 FORWARD LENGTH=908
	Prupe.2G155200	Pp02	20861100	20861318	NA
	Prupe.2G155300	Pp02	20867951	20870118	AT5G43400.1 Symbols: | Uncharacterised conserved protein UCP015417, vWA | chr5:17426182-17428149 REVERSE LENGTH=655
	Prupe.2G155400	Pp02	20870879	20873464	NA
	Prupe.2G179400	Pp02	22311054	22312397	AT3G61580.1 Symbols: | Fatty acid/sphingolipid desaturase | chr3:22786253-22787602 FORWARD LENGTH=449
	Prupe.2G179500	Pp02	22316690	22318890	AT2G46220.1 Symbols: | Uncharacterized conserved protein (DUF2358) | chr2:18979655-18980557 FORWARD LENGTH=241
	Prupe.2G179600	Pp02	22322079	22325441	AT2G46225.1 Symbols: ABIL1 | ABI-1-like 1 | chr2:18982113-18984074 FORWARD LENGTH=298
	Prupe.2G179700	Pp02	22325621	22328702	AT4G01220.1 Symbols: | Nucleotide-diphospho-sugar transferase family protein | chr4:513431-515648 REVERSE LENGTH=360
	Prupe.2G179800	Pp02	22329982	22338671	AT4G01210.1 Symbols: | glycosyl transferase family 1 protein | chr4:507738-512362 REVERSE LENGTH=1031
	Prupe.2G185400	Pp02	22656801	22660356	AT1G01370.2 Symbols: HTR12, CENH3 | Histone superfamily protein | chr1:143773-145400 FORWARD LENGTH=178
	Prupe.2G185500	Pp02	22661129	22664959	AT4G01050.1 Symbols: TROL | thylakoid rhodanese-like | chr4:455874-458175 FORWARD LENGTH=466
	Prupe.2G185600	Pp02	22665226	22668936	AT4G01040.1 Symbols: | Glycosyl hydrolase superfamily protein | chr4:453383-455407 FORWARD LENGTH=430
	Prupe.2G201300	Pp02	23798315	23802572	AT5G04410.1 Symbols: NAC2, anac078 | NAC domain containing protein 2 | chr5:1243980-1246416 FORWARD LENGTH=567
	Prupe.2G201400	Pp02	23803285	23804921	NA
	Prupe.2G201500	Pp02	23815459	23815917	AT3G17730.1 Symbols: anac057, NAC057 | NAC domain containing protein 57 | chr3:6064379-6065813 FORWARD LENGTH=246
	Prupe.2G201600	Pp02	23817016	23820462	AT3G17730.1 Symbols: anac057, NAC057 | NAC domain containing protein 57 | chr3:6064379-6065813 FORWARD LENGTH=246
	Prupe.2G201700	Pp02	23822934	23824118	NA
	Prupe.2G201800	Pp02	23824119	23826779	AT4G35580.1 Symbols: NTL9 | NAC transcription factor-like 9 | chr4:16888581-16890744 REVERSE LENGTH=512
	Prupe.2G201900	Pp02	23827555	23834195	AT4G35580.2 Symbols: NTL9 | NAC transcription factor-like 9 | chr4:16888534-16890744 REVERSE LENGTH=534
	Prupe.2G204000	Pp02	23949972	23955480	AT5G04510.1 Symbols: PDK1, ATPDK1 | 3&apos;-phosphoinositide-dependent protein kinase 1 | chr5:1287235-1289681 FORWARD LENGTH=491
	Prupe.2G204100	Pp02	23956651	23958744	AT4G24340.1 Symbols: | Phosphorylase superfamily protein | chr4:12607475-12609148 FORWARD LENGTH=338
	Prupe.2G204200	Pp02	23958848	23959795	AT1G70170.1 Symbols: MMP | matrix metalloproteinase | chr1:26424005-26425141 FORWARD LENGTH=378
	Prupe.2G204300	Pp02	23961390	23962319	AT1G59970.1 Symbols: | Matrixin family protein | chr1:22073601-22074683 FORWARD LENGTH=360
	Prupe.2G204400	Pp02	23968714	23969875	AT4G24350.2 Symbols: | Phosphorylase superfamily protein | chr4:12610060-12611328 FORWARD LENGTH=242
	Prupe.2G215600	Pp02	24635294	24643038	AT3G52250.1 Symbols: | Duplicated homeodomain-like superfamily protein | chr3:19376629-19383100 FORWARD LENGTH=1656
	Prupe.2G215700	Pp02	24643039	24650344	AT3G52260.2 Symbols: | Pseudouridine synthase family protein | chr3:19383452-19386440 REVERSE LENGTH=369
	Prupe.2G215800	Pp02	24650445	24653132	AT4G25030.2 Symbols: | unknown protein; BEST Arabidopsis thaliana protein match is: unknown protein (TAIR:AT5G45410.3); Has 35333 Blast hits to 34131 proteins in 2444 species: Archae - 798; Bacteria - 22429; Metazoa - 974; Fungi - 991; Plants - 531; Viruses - 0; Other Eukaryotes - 9610 (source: NCBI BLink). | chr4:12865336-12866638 FORWARD LENGTH=344
	Prupe.2G215900	Pp02	24653799	24657154	AT3G52270.1 Symbols: | Transcription initiation factor IIF, beta subunit | chr3:19387180-19388902 REVERSE LENGTH=269
	Prupe.2G216000	Pp02	24657783	24663526	AT5G50840.2 Symbols: | CONTAINS InterPro DOMAIN/s: Taxilin (InterPro:IPR019132); Has 35333 Blast hits to 34131 proteins in 2444 species: Archae - 798; Bacteria - 22429; Metazoa - 974; Fungi - 991; Plants - 531; Viruses - 0; Other Eukaryotes - 9610 (source: NCBI BLink). | chr5:20685903-20688739 FORWARD LENGTH=405
	Prupe.2G228000	Pp02	25389357	25395504	AT3G55260.1 Symbols: HEXO1, ATHEX2 | beta-hexosaminidase 1 | chr3:20489317-20492858 FORWARD LENGTH=541
	Prupe.2G228100	Pp02	25398106	25401304	AT3G55270.1 Symbols: MKP1, ATMKP1 | mitogen-activated protein kinase phosphatase 1 | chr3:20496775-20499408 FORWARD LENGTH=784
	Prupe.2G228200	Pp02	25403756	25404606	AT5G01140.1 Symbols: | Protein of unknown function (DUF674) | chr5:49891-51437 FORWARD LENGTH=473
	Prupe.2G228300	Pp02	25408009	25409583	NA
	Prupe.2G228400	Pp02	25409956	25411034	AT3G09110.1 Symbols: | Protein of unknown function (DUF674) | chr3:2794850-2795963 REVERSE LENGTH=343
	Prupe.2G228500	Pp02	25416844	25417155	AT5G43240.3 Symbols: | Protein of unknown function (DUF674) | chr5:17353077-17354765 REVERSE LENGTH=512
	Prupe.2G228600	Pp02	25417851	25418999	AT5G01150.1 Symbols: | Protein of unknown function (DUF674) | chr5:51988-53649 FORWARD LENGTH=501
	Prupe.2G228700	Pp02	25419570	25420992	AT3G51895.1 Symbols: SULTR3;1, AST12 | sulfate transporter 3;1 | chr3:19251503-19255677 REVERSE LENGTH=658
	Prupe.2G254700	Pp02	26752882	26754734	NA
	Prupe.2G254800	Pp02	26755311	26761235	AT5G05490.2 Symbols: SYN1, DIF1 | Rad21/Rec8-like family protein | chr5:1624712-1629144 FORWARD LENGTH=617
	Prupe.2G254900	Pp02	26769087	26770777	AT5G40160.1 Symbols: EMB139, EMB506 | Ankyrin repeat family protein | chr5:16062726-16064301 REVERSE LENGTH=315
	Prupe.2G255000	Pp02	26771217	26772962	AT5G05480.1 Symbols: | Peptide-N4-(N-acetyl-beta-glucosaminyl)asparagine amidase A protein | chr5:1622338-1624164 REVERSE LENGTH=608
	Prupe.2G255100	Pp02	26773171	26777437	AT2G40280.1 Symbols: | S-adenosyl-L-methionine-dependent methyltransferases superfamily protein | chr2:16825707-16828300 REVERSE LENGTH=589
	Prupe.2G255200	Pp02	26777663	26780711	AT2G40290.1 Symbols: | Eukaryotic translation initiation factor 2 subunit 1 | chr2:16829030-16830889 REVERSE LENGTH=344
	Prupe.2G255300	Pp02	26781187	26783274	AT4G35920.2 Symbols: MCA1 | PLAC8 family protein | chr4:17012106-17014192 REVERSE LENGTH=421
	Prupe.2G255400	Pp02	26783280	26787653	AT1G09870.1 Symbols: | histidine acid phosphatase family protein | chr1:3205817-3208444 FORWARD LENGTH=487
	Prupe.2G255500	Pp02	26787775	26790164	AT5G58420.1 Symbols: | Ribosomal protein S4 (RPS4A) family protein | chr5:23619599-23620896 FORWARD LENGTH=262
	Prupe.2G285400	Pp02	28221243	28223252	AT1G25450.1 Symbols: KCS5, CER60 | 3-ketoacyl-CoA synthase 5 | chr1:8938679-8940282 REVERSE LENGTH=492
	Prupe.2G285500	Pp02	28225849	28228212	AT5G51750.1 Symbols: ATSBT1.3, SBT1.3 | subtilase 1.3 | chr5:21020266-21022608 FORWARD LENGTH=780
	Prupe.2G285600	Pp02	28229087	28231534	AT5G51760.1 Symbols: AHG1 | Protein phosphatase 2C family protein | chr5:21026916-21028912 FORWARD LENGTH=416
	Prupe.2G285700	Pp02	28231993	28235646	AT3G55830.1 Symbols: EPC1 | Nucleotide-diphospho-sugar transferases superfamily protein | chr3:20715101-20717133 FORWARD LENGTH=334
	Prupe.2G285800	Pp02	28238149	28240586	AT4G25390.1 Symbols: | Protein kinase superfamily protein | chr4:12977491-12979446 FORWARD LENGTH=651
	Prupe.2G306800	Pp02	29189924	29191057	NA
	Prupe.2G306900	Pp02	29191173	29192105	AT5G41761.1 Symbols: | unknown protein; FUNCTIONS IN: molecular_function unknown; INVOLVED IN: biological_process unknown; LOCATED IN: cellular_component unknown; BEST Arabidopsis thaliana protein match is: unknown protein (TAIR:AT3G55570.1); Has 30201 Blast hits to 17322 proteins in 780 species: Archae - 12; Bacteria - 1396; Metazoa - 17338; Fungi - 3422; Plants - 5037; Viruses - 0; Other Eukary…
	Prupe.2G307000	Pp02	29192162	29195964	AT5G53220.3 Symbols: | unknown protein; FUNCTIONS IN: molecular_function unknown; INVOLVED IN: biological_process unknown; LOCATED IN: cellular_component unknown; EXPRESSED IN: 23 plant structures; EXPRESSED DURING: 13 growth stages; Has 30201 Blast hits to 17322 proteins in 780 species: Archae - 12; Bacteria - 1396; Metazoa - 17338; Fungi - 3422; Plants - 5037; Viruses - 0; Other Eukaryotes - 29…
	Prupe.2G307100	Pp02	29195284	29199513	AT5G41480.1 Symbols: EMB9, GLA1, ATDFA, DFA | Folylpolyglutamate synthetase family protein | chr5:16595967-16598523 FORWARD LENGTH=530
	Prupe.2G307200	Pp02	29200496	29201920	AT1G26665.1 Symbols: | Mediator complex, subunit Med10 | chr1:9214510-9215426 FORWARD LENGTH=189
	Prupe.2G307300	Pp02	29207315	29209976	AT5G53210.1 Symbols: SPCH | basic helix-loop-helix (bHLH) DNA-binding superfamily protein | chr5:21586606-21588941 REVERSE LENGTH=364
	Prupe.2G312400	Pp02	29489739	29494421	AT5G53120.5 Symbols: SPDS3, SPMS | spermidine synthase 3 | chr5:21535429-21537653 FORWARD LENGTH=359
	Prupe.2G312500	Pp02	29494032	29497590	AT5G53130.1 Symbols: CNGC1, ATCNGC1 | cyclic nucleotide gated channel 1 | chr5:21537830-21540490 REVERSE LENGTH=716
	Prupe.2G312600	Pp02	29498929	29504044	AT5G53130.1 Symbols: CNGC1, ATCNGC1 | cyclic nucleotide gated channel 1 | chr5:21537830-21540490 REVERSE LENGTH=716
	Prupe.2G312700	Pp02	29504818	29508416	AT5G53130.1 Symbols: CNGC1, ATCNGC1 | cyclic nucleotide gated channel 1 | chr5:21537830-21540490 REVERSE LENGTH=716
	Prupe.2G312800	Pp02	29508834	29514082	AT5G24310.1 Symbols: ABIL3 | ABL interactor-like protein 3 | chr5:8274637-8276325 FORWARD LENGTH=321
	Prupe.2G322500	Pp02	29920168	29923090	AT5G24680.1 Symbols: | Peptidase C78, ubiquitin fold modifier-specific peptidase 1/ 2 | chr5:8453666-8455358 FORWARD LENGTH=399
	Prupe.2G322600	Pp02	29923247	29927877	AT3G28860.1 Symbols: ATMDR1, ATMDR11, PGP19, MDR11, MDR1, ATPGP19, ABCB19, ATABCB19 | ATP binding cassette subfamily B19 | chr3:10870287-10877286 REVERSE LENGTH=1252
	Prupe.2G322700	Pp02	29929203	29939055	AT2G02560.2 Symbols: CAND1, ATCAND1, ETA2, TIP120, HVE | cullin-associated and neddylation dissociated | chr2:690345-697342 FORWARD LENGTH=1217
	Prupe.2G329600	Pp02	30277912	30289573	AT5G35980.1 Symbols: YAK1 | yeast YAK1-related gene 1 | chr5:14128551-14135984 FORWARD LENGTH=956
	Prupe.2G329700	Pp02	30293196	30297772	AT1G64860.1 Symbols: SIGA, SIG1, SIG2, SIGB, RPOD1 | sigma factor A | chr1:24098497-24100746 FORWARD LENGTH=502
	Prupe.2G329800	Pp02	30298060	30302376	AT5G17520.1 Symbols: RCP1, MEX1 | root cap 1 (RCP1) | chr5:5772796-5775231 REVERSE LENGTH=415
	Prupe.2G329900	Pp02	30304374	30309924	AT1G64880.1 Symbols: | Ribosomal protein S5 family protein | chr1:24105713-24108780 FORWARD LENGTH=515
	Prupe.2G330000	Pp02	30319686	30322055	AT3G63420.2 Symbols: AGG1, ATAGG1, GG1 | Ggamma-subunit 1 | chr3:23417383-23418405 FORWARD LENGTH=98
	Prupe.2G330100	Pp02	30322252	30325015	AT1G64890.1 Symbols: | Major facilitator superfamily protein | chr1:24109752-24111165 FORWARD LENGTH=442
	Prupe.2G330200	Pp02	30325520	30327101	AT1G09815.1 Symbols: POLD4 | polymerase delta 4 | chr1:3189460-3190050 FORWARD LENGTH=124
	Prupe.2G330300	Pp02	30327190	30339027	AT3G59990.4 Symbols: MAP2B | methionine aminopeptidase 2B | chr3:22155921-22158551 REVERSE LENGTH=439
	Prupe.3G001400	Pp03	117648	121074	AT4G01670.1 Symbols: | unknown protein; BEST Arabidopsis thaliana protein match is: unknown protein (TAIR:AT3G62070.1); Has 141 Blast hits to 139 proteins in 15 species: Archae - 0; Bacteria - 0; Metazoa - 0; Fungi - 0; Plants - 138; Viruses - 0; Other Eukaryotes - 3 (source: NCBI BLink). | chr4:711464-712511 REVERSE LENGTH=249
	Prupe.3G001500	Pp03	123412	126618	AT3G62080.2 Symbols: | SNF7 family protein | chr3:22986191-22988517 FORWARD LENGTH=462
	Prupe.3G001600	Pp03	126884	133590	AT2G46980.2 Symbols: | unknown protein; Has 3995 Blast hits to 3325 proteins in 374 species: Archae - 19; Bacteria - 205; Metazoa - 2201; Fungi - 364; Plants - 149; Viruses - 22; Other Eukaryotes - 1035 (source: NCBI BLink). | chr2:19299868-19303429 REVERSE LENGTH=793
	Prupe.3G001700	Pp03	135219	139473	AT4G01690.1 Symbols: PPOX, HEMG1, PPO1 | Flavin containing amine oxidoreductase family | chr4:729929-732309 FORWARD LENGTH=537
	Prupe.3G002800	Pp03	186223	192208	AT4G01810.1 Symbols: | Sec23/Sec24 protein transport family protein | chr4:776734-779802 REVERSE LENGTH=880
	Prupe.3G002900	Pp03	199017	199763	AT3G49910.1 Symbols: | Translation protein SH3-like family protein | chr3:18504311-18504751 FORWARD LENGTH=146
	Prupe.3G003000	Pp03	201367	206496	AT3G62140.1 Symbols: | CONTAINS InterPro DOMAIN/s: NEFA-interacting nuclear protein NIP30, N-terminal (InterPro:IPR019331); Has 398 Blast hits to 395 proteins in 139 species: Archae - 0; Bacteria - 6; Metazoa - 193; Fungi - 83; Plants - 36; Viruses - 0; Other Eukaryotes - 80 (source: NCBI BLink). | chr3:23007277-23008626 FORWARD LENGTH=214
	Prupe.3G003100	Pp03	207114	214144	AT1G02520.1 Symbols: PGP11 | P-glycoprotein 11 | chr1:524134-528745 FORWARD LENGTH=1278
	Prupe.3G011300	Pp03	709380	711070	AT5G16370.1 Symbols: AAE5 | acyl activating enzyme 5 | chr5:5356823-5358481 REVERSE LENGTH=552
	Prupe.3G011400	Pp03	713450	715651	AT3G02700.1 Symbols: | NC domain-containing protein-related | chr3:581727-582813 REVERSE LENGTH=252
	Prupe.3G011500	Pp03	715652	717771	AT3G14430.1 Symbols: | unknown protein; FUNCTIONS IN: molecular_function unknown; INVOLVED IN: response to oxidative stress; LOCATED IN: mitochondrion; EXPRESSED IN: 23 plant structures; EXPRESSED DURING: 13 growth stages; Has 16 Blast hits to 16 proteins in 7 species: Archae - 0; Bacteria - 0; Metazoa - 0; Fungi - 0; Plants - 16; Viruses - 0; Other Eukaryotes - 0 (source: NCBI BLink). | chr3:482…
	Prupe.3G011600	Pp03	718592	722340	AT1G65720.1 Symbols: | unknown protein; FUNCTIONS IN: molecular_function unknown; INVOLVED IN: biological_process unknown; LOCATED IN: endomembrane system; EXPRESSED IN: 24 plant structures; EXPRESSED DURING: 15 growth stages; Has 44 Blast hits to 44 proteins in 14 species: Archae - 0; Bacteria - 0; Metazoa - 0; Fungi - 0; Plants - 44; Viruses - 0; Other Eukaryotes - 0 (source: NCBI BLink). | chr…
	Prupe.3G011700	Pp03	724836	727101	AT5G66520.1 Symbols: | Tetratricopeptide repeat (TPR)-like superfamily protein | chr5:26551879-26553741 FORWARD LENGTH=620
	Prupe.3G011800	Pp03	729624	740713	AT5G37020.1 Symbols: ARF8, ATARF8 | auxin response factor 8 | chr5:14630151-14634106 FORWARD LENGTH=811
	Prupe.3G018700	Pp03	1326622	1330761	AT4G19210.1 Symbols: ATRLI2, RLI2 | RNAse l inhibitor protein 2 | chr4:10501906-10504776 FORWARD LENGTH=605
	Prupe.3G018800	Pp03	1331569	1332633	AT3G26660.1 Symbols: LBD24 | LOB domain-containing protein 24 | chr3:9797136-9797610 REVERSE LENGTH=121
	Prupe.3G018900	Pp03	1333098	1348746	AT3G21180.1 Symbols: ACA9, ATACA9 | autoinhibited Ca(2+)-ATPase 9 | chr3:7425770-7431941 FORWARD LENGTH=1086
	Prupe.3G019000	Pp03	1359617	1362306	AT2G01250.1 Symbols: | Ribosomal protein L30/L7 family protein | chr2:132943-134264 REVERSE LENGTH=242
	Prupe.3G019200	Pp03	1369396	1374435	AT1G51610.1 Symbols: | Cation efflux family protein | chr1:19136625-19139621 FORWARD LENGTH=457
	Prupe.3G019300	Pp03	1379797	1380357	AT1G55150.1 Symbols: | DEA(D/H)-box RNA helicase family protein | chr1:20574634-20577141 FORWARD LENGTH=501
	Prupe.3G019400	Pp03	1389675	1399260	AT4G29990.1 Symbols: | Leucine-rich repeat transmembrane protein kinase protein | chr4:14665802-14669438 REVERSE LENGTH=876
	Prupe.3G021600	Pp03	1560625	1561062	AT1G69500.1 Symbols: CYP704B1 | cytochrome P450, family 704, subfamily B, polypeptide 1 | chr1:26123960-26125909 FORWARD LENGTH=524
	Prupe.3G028500	Pp03	2123348	2152678	AT5G24740.1 Symbols: | Protein of unknown function (DUF1162) | chr5:8470073-8489703 REVERSE LENGTH=3464
	Prupe.3G028600	Pp03	2148111	2148751	NA
	Prupe.3G036400	Pp03	2634298	2640259	AT3G28860.1 Symbols: ATMDR1, ATMDR11, PGP19, MDR11, MDR1, ATPGP19, ABCB19, ATABCB19 | ATP binding cassette subfamily B19 | chr3:10870287-10877286 REVERSE LENGTH=1252
	Prupe.3G036500	Pp03	2641247	2644364	AT3G14170.1 Symbols: | Plant protein of unknown function (DUF936) | chr3:4696115-4697989 REVERSE LENGTH=505
	Prupe.3G036600	Pp03	2645092	2646193	NA
	Prupe.3G036700	Pp03	2646805	2650283	AT3G14160.1 Symbols: | 2-oxoglutarate-dependent dioxygenase family protein | chr3:4693495-4695198 FORWARD LENGTH=455
	Prupe.3G036800	Pp03	2651586	2654951	AT1G11890.1 Symbols: SEC22, ATSEC22 | Synaptobrevin family protein | chr1:4011509-4012835 FORWARD LENGTH=218
	Prupe.3G036900	Pp03	2655507	2659489	AT1G74960.3 Symbols: FAB1 | fatty acid biosynthesis 1 | chr1:28152564-28155948 REVERSE LENGTH=541
	Prupe.3G037000	Pp03	2663917	2667533	AT5G66840.1 Symbols: | SAP domain-containing protein | chr5:26692922-26695296 REVERSE LENGTH=551
	Prupe.3G037100	Pp03	2669425	2670655	AT3G14130.1 Symbols: | Aldolase-type TIM barrel family protein | chr3:4685844-4687852 REVERSE LENGTH=363
	Prupe.3G059000	Pp03	4167778	4179017	AT5G48120.1 Symbols: | ARM repeat superfamily protein | chr5:19508210-19514774 REVERSE LENGTH=1134
	Prupe.3G059100	Pp03	4179677	4186244	AT1G79730.1 Symbols: ELF7 | hydroxyproline-rich glycoprotein family protein | chr1:30000743-30003969 REVERSE LENGTH=589
	Prupe.3G059200	Pp03	4187430	4188916	AT3G16360.2 Symbols: AHP4 | HPT phosphotransmitter 4 | chr3:5554351-5555518 FORWARD LENGTH=145
	Prupe.3G066000	Pp03	4761545	4764444	AT2G25737.1 Symbols: | Sulfite exporter TauE/SafE family protein | chr2:10977174-10979677 FORWARD LENGTH=476
	Prupe.3G066100	Pp03	4765303	4768151	AT2G25737.1 Symbols: | Sulfite exporter TauE/SafE family protein | chr2:10977174-10979677 FORWARD LENGTH=476
	Prupe.3G066200	Pp03	4768078	4770832	AT4G31940.1 Symbols: CYP82C4 | cytochrome P450, family 82, subfamily C, polypeptide 4 | chr4:15452040-15453966 FORWARD LENGTH=524
	Prupe.3G066300	Pp03	4773175	4780563	AT1G79820.2 Symbols: SGB1 | Major facilitator superfamily protein | chr1:30022581-30026771 REVERSE LENGTH=495
	Prupe.3G066400	Pp03	4782760	4790653	AT1G79830.3 Symbols: GC5 | golgin candidate 5 | chr1:30028110-30033508 REVERSE LENGTH=956
	Prupe.3G066500	Pp03	4792344	4795132	AT1G52220.1 Symbols: | FUNCTIONS IN: molecular_function unknown; INVOLVED IN: biological_process unknown; LOCATED IN: chloroplast thylakoid membrane, chloroplast; EXPRESSED IN: 23 plant structures; EXPRESSED DURING: 13 growth stages; BEST Arabidopsis thaliana protein match is: photosystem I P subunit (TAIR:AT2G46820.2); Has 291 Blast hits to 291 proteins in 50 species: Archae - 0; Bacteria - 90; …
	Prupe.3G066600	Pp03	4797229	4798295	NA
	Prupe.3G066700	Pp03	4805800	4807878	NA
	Prupe.3G067400	Pp03	4876544	4878200	AT3G16140.1 Symbols: PSAH-1 | photosystem I subunit H-1 | chr3:5468670-5469415 REVERSE LENGTH=145
	Prupe.3G067500	Pp03	4877114	4881556	AT1G79860.1 Symbols: ATROPGEF12, ROPGEF12, MEE64 | RHO guanyl-nucleotide exchange factor 12 | chr1:30042172-30044092 REVERSE LENGTH=515
	Prupe.3G077700	Pp03	5733409	5740361	AT1G15490.1 Symbols: | alpha/beta-Hydrolases superfamily protein | chr1:5320859-5323422 REVERSE LENGTH=648
	Prupe.3G077800	Pp03	5744095	5751604	AT3G15605.4 Symbols: | nucleic acid binding | chr3:5288291-5290941 FORWARD LENGTH=481
	Prupe.3G097400	Pp03	7397706	7403053	AT1G15950.1 Symbols: CCR1, IRX4, ATCCR1 | cinnamoyl coa reductase 1 | chr1:5478855-5481915 FORWARD LENGTH=344
	Prupe.3G097500	Pp03	7410190	7411177	AT1G80820.1 Symbols: CCR2, ATCCR2 | cinnamoyl coa reductase | chr1:30370646-30372460 FORWARD LENGTH=332
	Prupe.3G113900	Pp03	9561697	9564159	NA
	Prupe.3G116200	Pp03	9838484	9839329	NA
	Prupe.3G122500	Pp03	10925602	10927599	AT1G53270.1 Symbols: | ABC-2 type transporter family protein | chr1:19862878-19864650 FORWARD LENGTH=590
	Prupe.3G122600	Pp03	10950347	10954664	AT1G73177.1 Symbols: BNS | bonsai | chr1:27516721-27517352 REVERSE LENGTH=63
	Prupe.3G122700	Pp03	10956940	10958192	AT5G45890.1 Symbols: SAG12 | senescence-associated gene 12 | chr5:18613300-18614759 FORWARD LENGTH=346
	Prupe.3G127700	Pp03	12563043	12567650	AT2G20570.1 Symbols: GPRI1, GLK1, ATGLK1 | GBF&apos;s pro-rich region-interacting factor 1 | chr2:8855486-8857522 FORWARD LENGTH=420
	Prupe.3G135400	Pp03	14277236	14278615	NA
	Prupe.3G135500	Pp03	14279170	14284960	AT4G21300.1 Symbols: | Tetratricopeptide repeat (TPR)-like superfamily protein | chr4:11336479-11339052 FORWARD LENGTH=857
	Prupe.3G135600	Pp03	14295589	14298878	AT2G20725.1 Symbols: | CAAX amino terminal protease family protein | chr2:8934113-8935426 REVERSE LENGTH=301
	Prupe.3G135700	Pp03	14298914	14304089	AT4G03500.1 Symbols: | Ankyrin repeat family protein | chr4:1553453-1556571 FORWARD LENGTH=652
	Prupe.3G143000	Pp03	15509448	15514628	AT1G67060.1 Symbols: | unknown protein; FUNCTIONS IN: molecular_function unknown; INVOLVED IN: biological_process unknown; LOCATED IN: plasma membrane; EXPRESSED IN: 22 plant structures; EXPRESSED DURING: 13 growth stages; Has 283 Blast hits to 281 proteins in 136 species: Archae - 0; Bacteria - 145; Metazoa - 0; Fungi - 65; Plants - 41; Viruses - 0; Other Eukaryotes - 32 (source: NCBI BLink). | …
	Prupe.3G143100	Pp03	15517185	15525559	AT3G02330.1 Symbols: | Pentatricopeptide repeat (PPR) superfamily protein | chr3:473881-476592 REVERSE LENGTH=903
	Prupe.3G150700	Pp03	16465867	16470636	AT3G58760.1 Symbols: | Integrin-linked protein kinase family | chr3:21728756-21731740 FORWARD LENGTH=471
	Prupe.3G150800	Pp03	16472469	16493079	AT1G24706.1 Symbols: THO2, AtTHO2 | THO2 | chr1:8742210-8755243 FORWARD LENGTH=1804
	Prupe.3G150900	Pp03	16518839	16528425	AT1G66680.1 Symbols: AR401 | S-adenosyl-L-methionine-dependent methyltransferases superfamily protein | chr1:24866352-24868888 REVERSE LENGTH=358
	Prupe.3G151000	Pp03	16536278	16539853	NA
	Prupe.3G151100	Pp03	16546777	16549662	AT1G77840.1 Symbols: | Translation initiation factor IF2/IF5 | chr1:29269087-29270400 FORWARD LENGTH=437
	Prupe.3G157600	Pp03	17623939	17631253	AT4G16630.1 Symbols: | DEA(D/H)-box RNA helicase family protein | chr4:9362176-9366449 REVERSE LENGTH=789
	Prupe.3G157700	Pp03	17637871	17640071	AT5G15240.1 Symbols: | Transmembrane amino acid transporter family protein | chr5:4947762-4950211 FORWARD LENGTH=423
	Prupe.3G161300	Pp03	18013100	18020675	AT1G66330.2 Symbols: | senescence-associated family protein | chr1:24729880-24732144 REVERSE LENGTH=417
	Prupe.3G161400	Pp03	18050929	18052131	NA
	Prupe.3G161500	Pp03	18052694	18053754	AT1G74670.1 Symbols: | Gibberellin-regulated family protein | chr1:28053378-28053893 FORWARD LENGTH=101
	Prupe.3G161600	Pp03	18055153	18060106	AT1G23170.2 Symbols: | Protein of unknown function DUF2359, transmembrane | chr1:8212724-8215516 FORWARD LENGTH=615
	Prupe.3G165300	Pp03	18421461	18432305	AT3G52640.1 Symbols: | Zn-dependent exopeptidases superfamily protein | chr3:19515078-19520290 REVERSE LENGTH=676
	Prupe.3G165400	Pp03	18444678	18451077	AT5G37510.1 Symbols: EMB1467, CI76 | NADH-ubiquinone dehydrogenase, mitochondrial, putative | chr5:14897490-14900352 FORWARD LENGTH=745
	Prupe.3G169200	Pp03	18816712	18821877	NA
	Prupe.3G169300	Pp03	18828445	18831322	AT2G30920.1 Symbols: ATCOQ3, EMB3002, COQ3 | coenzyme Q 3 | chr2:13157409-13159824 REVERSE LENGTH=322
	Prupe.3G169400	Pp03	18832219	18836964	AT3G58750.1 Symbols: CSY2 | citrate synthase 2 | chr3:21724564-21727458 REVERSE LENGTH=514
	Prupe.3G169500	Pp03	18838130	18840386	AT5G17680.1 Symbols: | disease resistance protein (TIR-NBS-LRR class), putative | chr5:5822999-5827153 FORWARD LENGTH=1294
	Prupe.3G169600	Pp03	18845679	18847926	AT3G58730.1 Symbols: | vacuolar ATP synthase subunit D (VATD) / V-ATPase D subunit / vacuolar proton pump D subunit (VATPD) | chr3:21718495-21719280 REVERSE LENGTH=261
	Prupe.3G169700	Pp03	18847972	18850731	AT2G42780.2 Symbols: | FUNCTIONS IN: molecular_function unknown; INVOLVED IN: regulation of transcription; LOCATED IN: integral to membrane, nucleus; EXPRESSED IN: 20 plant structures; EXPRESSED DURING: 11 growth stages; CONTAINS InterPro DOMAIN/s: RNA polymerase II transcription factor SIII, subunit A (InterPro:IPR010684). | chr2:17801037-17802646 FORWARD LENGTH=253
	Prupe.3G175300	Pp03	19218633	19223648	AT1G67930.1 Symbols: | Golgi transport complex protein-related | chr1:25474218-25477332 REVERSE LENGTH=832
	Prupe.3G175400	Pp03	19224514	19225499	NA
	Prupe.3G175500	Pp03	19226992	19227856	AT3G50950.1 Symbols: ZAR1 | HOPZ-ACTIVATED RESISTANCE 1 | chr3:18936127-18938685 FORWARD LENGTH=852
	Prupe.3G175600	Pp03	19233906	19236564	AT5G45500.2 Symbols: | RNI-like superfamily protein | chr5:18432636-18434951 REVERSE LENGTH=771
	Prupe.3G175700	Pp03	19239432	19241852	AT4G19060.1 Symbols: | P-loop containing nucleoside triphosphate hydrolases superfamily protein | chr4:10445082-10446233 REVERSE LENGTH=383
	Prupe.3G175900	Pp03	19312881	19314677	AT5G45490.2 Symbols: | P-loop containing nucleoside triphosphate hydrolases superfamily protein | chr5:18431064-18432128 FORWARD LENGTH=354
	Prupe.3G176000	Pp03	19314691	19320705	AT2G20900.4 Symbols: DGK5, ATDGK5 | diacylglycerol kinase 5 | chr2:8989412-8992798 REVERSE LENGTH=509
	Prupe.3G177100	Pp03	19421402	19423806	AT3G59080.1 Symbols: | Eukaryotic aspartyl protease family protein | chr3:21836812-21838419 FORWARD LENGTH=535
	Prupe.3G177200	Pp03	19430381	19434025	AT1G53580.1 Symbols: GLX2-3, ETHE1, GLY3 | glyoxalase II 3 | chr1:19991542-19993250 REVERSE LENGTH=294
	Prupe.3G177300	Pp03	19434514	19440350	AT1G06560.1 Symbols: | NOL1/NOP2/sun family protein | chr1:2007660-2011824 FORWARD LENGTH=599
	Prupe.3G183100	Pp03	19868495	19872961	AT1G30540.1 Symbols: | Actin-like ATPase superfamily protein | chr1:10816951-10819172 REVERSE LENGTH=351
	Prupe.3G183200	Pp03	19870096	19870796	NA
	Prupe.3G183300	Pp03	19873219	19876646	AT4G16330.2 Symbols: | 2-oxoglutarate (2OG) and Fe(II)-dependent oxygenase superfamily protein | chr4:9226298-9227914 REVERSE LENGTH=364
	Prupe.3G183400	Pp03	19880071	19883248	AT1G03475.1 Symbols: LIN2, HEMF1, ATCPO-I | Coproporphyrinogen III oxidase | chr1:869302-871175 REVERSE LENGTH=386
	Prupe.3G183500	Pp03	19883565	19889638	AT1G28560.1 Symbols: SRD2 | snRNA activating complex family protein | chr1:10038197-10040382 REVERSE LENGTH=375
	Prupe.3G185300	Pp03	19995920	19997845	AT1G05300.1 Symbols: ZIP5 | zinc transporter 5 precursor | chr1:1545258-1547709 REVERSE LENGTH=360
	Prupe.3G185400	Pp03	20003909	20009346	AT3G21760.1 Symbols: HYR1 | UDP-Glycosyltransferase superfamily protein | chr3:7667099-7668556 FORWARD LENGTH=485
	Prupe.3G185500	Pp03	20012106	20014026	AT1G05300.1 Symbols: ZIP5 | zinc transporter 5 precursor | chr1:1545258-1547709 REVERSE LENGTH=360
	Prupe.3G185600	Pp03	20017461	20022278	AT2G32260.1 Symbols: ATCCT1, CCT1 | phosphorylcholine cytidylyltransferase | chr2:13697645-13700241 FORWARD LENGTH=332
	Prupe.3G185700	Pp03	20027970	20030182	AT1G05310.1 Symbols: | Pectin lyase-like superfamily protein | chr1:1550615-1552434 REVERSE LENGTH=393
	Prupe.3G185800	Pp03	20034265	20035525	NA
	Prupe.3G185900	Pp03	20039872	20046112	AT4G15110.1 Symbols: CYP97B3 | cytochrome P450, family 97, subfamily B, polypeptide 3 | chr4:8629922-8632993 REVERSE LENGTH=580
	Prupe.3G186000	Pp03	20046126	20050394	AT2G32250.4 Symbols: FRS2 | FAR1-related sequence 2 | chr2:13693518-13696783 FORWARD LENGTH=805
	Prupe.3G186100	Pp03	20051784	20056999	AT4G15090.1 Symbols: FAR1 | FRS (FAR1 Related Sequences) transcription factor family | chr4:8614806-8617870 FORWARD LENGTH=827
	Prupe.3G186200	Pp03	20057693	20063939	AT3G22170.2 Symbols: FHY3 | far-red elongated hypocotyls 3 | chr3:7822359-7825414 REVERSE LENGTH=839
	Prupe.3G188700	Pp03	20204013	20204702	AT1G22380.1 Symbols: AtUGT85A3, UGT85A3 | UDP-glucosyl transferase 85A3 | chr1:7900522-7902332 REVERSE LENGTH=488
	Prupe.3G191100	Pp03	20380260	20390907	AT4G14970.1 Symbols: | unknown protein; FUNCTIONS IN: molecular_function unknown; INVOLVED IN: biological_process unknown; LOCATED IN: chloroplast; EXPRESSED IN: 14 plant structures; EXPRESSED DURING: 6 growth stages; Has 257 Blast hits to 164 proteins in 70 species: Archae - 0; Bacteria - 4; Metazoa - 189; Fungi - 0; Plants - 38; Viruses - 0; Other Eukaryotes - 26 (source: NCBI BLink). | chr4:85…
	Prupe.3G191200	Pp03	20391010	20392756	AT3G06240.1 Symbols: | F-box family protein | chr3:1887336-1888619 FORWARD LENGTH=427
	Prupe.3G191300	Pp03	20392907	20395573	AT3G06240.1 Symbols: | F-box family protein | chr3:1887336-1888619 FORWARD LENGTH=427
	Prupe.3G191400	Pp03	20397881	20401649	AT4G14965.1 Symbols: AtMAPR4, MAPR4 | membrane-associated progesterone binding protein 4 | chr4:8551356-8553368 FORWARD LENGTH=245
	Prupe.3G191500	Pp03	20402091	20407656	AT3G22290.1 Symbols: | Endoplasmic reticulum vesicle transporter protein | chr3:7882082-7885260 FORWARD LENGTH=354
	Prupe.3G191600	Pp03	20407863	20413051	AT5G60580.3 Symbols: | RING/U-box superfamily protein | chr5:24354298-24356706 FORWARD LENGTH=487
	Prupe.3G220900	Pp03	22156626	22161189	AT3G21880.1 Symbols: | B-box type zinc finger protein with CCT domain | chr3:7706748-7708093 FORWARD LENGTH=364
	Prupe.3G221000	Pp03	22175151	22176614	NA
	Prupe.3G221100	Pp03	22178543	22178896	AT4G15248.1 Symbols: | B-box type zinc finger family protein | chr4:8708881-8709234 FORWARD LENGTH=117
	Prupe.3G239000	Pp03	23349261	23351415	AT5G38480.1 Symbols: GRF3, RCI1 | general regulatory factor 3 | chr5:15410277-15411285 FORWARD LENGTH=255
	Prupe.3G239100	Pp03	23355679	23357699	NA
	Prupe.3G239200	Pp03	23361128	23365574	AT5G16040.1 Symbols: | Regulator of chromosome condensation (RCC1) family protein | chr5:5240860-5243308 REVERSE LENGTH=396
	Prupe.3G239300	Pp03	23366973	23368985	AT5G38510.2 Symbols: | Rhomboid-related intramembrane serine protease family protein | chr5:15417839-15420002 REVERSE LENGTH=434
	Prupe.3G290200	Pp03	26050152	26052068	AT5G40400.1 Symbols: | Pentatricopeptide repeat (PPR) superfamily protein | chr5:16166444-16168276 FORWARD LENGTH=610
	Prupe.3G290300	Pp03	26053911	26066057	AT3G27670.1 Symbols: RST1 | ARM repeat superfamily protein | chr3:10245338-10253158 FORWARD LENGTH=1841
	Prupe.3G290400	Pp03	26066413	26068110	AT3G27640.1 Symbols: | Transducin/WD40 repeat-like superfamily protein | chr3:10232307-10235467 FORWARD LENGTH=535
	Prupe.3G290500	Pp03	26070162	26073612	AT3G27670.1 Symbols: RST1 | ARM repeat superfamily protein | chr3:10245338-10253158 FORWARD LENGTH=1841
	Prupe.3G290600	Pp03	26076491	26080040	AT5G14530.1 Symbols: | Transducin/WD40 repeat-like superfamily protein | chr5:4684782-4686865 REVERSE LENGTH=330
	Prupe.3G297200	Pp03	26382968	26386242	NA
	Prupe.3G297300	Pp03	26383503	26384986	NA
	Prupe.3G297400	Pp03	26387103	26389822	AT3G26950.1 Symbols: | unknown protein; Has 27 Blast hits to 27 proteins in 8 species: Archae - 0; Bacteria - 0; Metazoa - 0; Fungi - 0; Plants - 27; Viruses - 0; Other Eukaryotes - 0 (source: NCBI BLink). | chr3:9941202-9943411 REVERSE LENGTH=548
	Prupe.3G297500	Pp03	26390557	26396553	AT5G64920.1 Symbols: CIP8 | COP1-interacting protein 8 | chr5:25944338-25945342 REVERSE LENGTH=334
	Prupe.3G297600	Pp03	26399624	26403151	AT5G40640.1 Symbols: | unknown protein; LOCATED IN: plasma membrane; EXPRESSED IN: 19 plant structures; EXPRESSED DURING: 7 growth stages; BEST Arabidopsis thaliana protein match is: unknown protein (TAIR:AT3G27390.1); Has 104 Blast hits to 102 proteins in 14 species: Archae - 0; Bacteria - 0; Metazoa - 2; Fungi - 0; Plants - 101; Viruses - 0; Other Eukaryotes - 1 (source: NCBI BLink). | chr5:162…
	Prupe.3G301600	Pp03	26599117	26600972	AT3G27250.1 Symbols: | unknown protein; BEST Arabidopsis thaliana protein match is: unknown protein (TAIR:AT5G40800.1); Has 104 Blast hits to 104 proteins in 13 species: Archae - 0; Bacteria - 0; Metazoa - 0; Fungi - 0; Plants - 104; Viruses - 0; Other Eukaryotes - 0 (source: NCBI BLink). | chr3:10061633-10062481 FORWARD LENGTH=282
	Prupe.3G301700	Pp03	26601582	26604835	AT5G40810.1 Symbols: | Cytochrome C1 family | chr5:16340200-16342327 FORWARD LENGTH=307
	Prupe.3G301800	Pp03	26606519	26609651	AT1G11390.1 Symbols: | Protein kinase superfamily protein | chr1:3834762-3837305 REVERSE LENGTH=624
	Prupe.3G301900	Pp03	26617155	26617849	NA
	Prupe.3G302000	Pp03	26618187	26619286	NA
	Prupe.3G302100	Pp03	26619811	26620326	AT5G22750.1 Symbols: RAD5 | DNA/RNA helicase protein | chr5:7565374-7570871 REVERSE LENGTH=1029
	Prupe.4G000100	Pp04	63082	68188	AT2G44190.1 Symbols: EDE1, QWRF5 | Family of unknown function (DUF566) | chr2:18272346-18274332 FORWARD LENGTH=474
	Prupe.4G000200	Pp04	69007	78272	AT1G79610.1 Symbols: ATNHX6, NHX6 | Na+/H+ antiporter 6 | chr1:29953089-29957070 REVERSE LENGTH=535
	Prupe.4G000300	Pp04	78560	85696	AT5G36950.1 Symbols: DegP10 | DegP protease 10 | chr5:14594992-14598216 FORWARD LENGTH=586
	Prupe.4G000400	Pp04	86221	89901	AT3G52155.1 Symbols: | Phosphoglycerate mutase family protein | chr3:19343740-19344722 FORWARD LENGTH=218
	Prupe.4G000500	Pp04	91112	99116	AT4G17150.1 Symbols: | alpha/beta-Hydrolases superfamily protein | chr4:9638591-9641648 FORWARD LENGTH=502
	Prupe.4G000600	Pp04	91611	92215	NA
	Prupe.4G000700	Pp04	99486	103901	AT2G01060.1 Symbols: | myb-like HTH transcriptional regulator family protein | chr2:73456-74902 REVERSE LENGTH=286
	Prupe.4G000800	Pp04	106823	109978	AT3G24120.1 Symbols: | Homeodomain-like superfamily protein | chr3:8705925-8708148 REVERSE LENGTH=295
	Prupe.4G000900	Pp04	117967	119361	NA
	Prupe.4G034800	Pp04	1622001	1629302	AT4G00990.1 Symbols: | Transcription factor jumonji (jmjC) domain-containing protein | chr4:427035-431535 FORWARD LENGTH=840
	Prupe.4G034900	Pp04	1629351	1633660	AT1G11390.1 Symbols: | Protein kinase superfamily protein | chr1:3834762-3837305 REVERSE LENGTH=624
	Prupe.4G042800	Pp04	2020923	2022326	AT1G61050.1 Symbols: | alpha 1,4-glycosyltransferase family protein | chr1:22486736-22488043 FORWARD LENGTH=435
	Prupe.4G042900	Pp04	2033779	2034481	NA
	Prupe.4G069500	Pp04	3382833	3392159	AT1G07650.1 Symbols: | Leucine-rich repeat transmembrane protein kinase | chr1:2359817-2366423 REVERSE LENGTH=1014
	Prupe.4G069600	Pp04	3393323	3400581	AT3G14840.2 Symbols: | Leucine-rich repeat transmembrane protein kinase | chr3:4988271-4993891 FORWARD LENGTH=1020
	Prupe.4G069700	Pp04	3400970	3408598	AT1G07650.1 Symbols: | Leucine-rich repeat transmembrane protein kinase | chr1:2359817-2366423 REVERSE LENGTH=1014
	Prupe.4G069800	Pp04	3409247	3415998	AT1G07650.1 Symbols: | Leucine-rich repeat transmembrane protein kinase | chr1:2359817-2366423 REVERSE LENGTH=1014
	Prupe.4G069900	Pp04	3417735	3425804	AT2G15880.1 Symbols: | Leucine-rich repeat (LRR) family protein | chr2:6918039-6920319 REVERSE LENGTH=727
	Prupe.4G071000	Pp04	3478564	3481309	AT1G29670.1 Symbols: | GDSL-like Lipase/Acylhydrolase superfamily protein | chr1:10375843-10377717 FORWARD LENGTH=363
	Prupe.4G071100	Pp04	3484080	3487041	AT5G45670.1 Symbols: | GDSL-like Lipase/Acylhydrolase superfamily protein | chr5:18528600-18530164 FORWARD LENGTH=362
	Prupe.4G071200	Pp04	3489597	3493592	AT5G14520.1 Symbols: | pescadillo-related | chr5:4680789-4684330 REVERSE LENGTH=590
	Prupe.4G071300	Pp04	3494732	3495999	AT5G45660.1 Symbols: | unknown protein; FUNCTIONS IN: molecular_function unknown; INVOLVED IN: biological_process unknown; LOCATED IN: endomembrane system; Has 35333 Blast hits to 34131 proteins in 2444 species: Archae - 798; Bacteria - 22429; Metazoa - 974; Fungi - 991; Plants - 531; Viruses - 0; Other Eukaryotes - 9610 (source: NCBI BLink). | chr5:18525103-18526726 FORWARD LENGTH=226
	Prupe.4G071400	Pp04	3497648	3506679	AT1G78580.1 Symbols: ATTPS1, TPS1 | trehalose-6-phosphate synthase | chr1:29552495-29557482 REVERSE LENGTH=942
	Prupe.4G081000	Pp04	3950260	3953198	AT1G30070.1 Symbols: | SGS domain-containing protein | chr1:10546794-10548072 REVERSE LENGTH=222
	Prupe.4G081100	Pp04	3953494	3954907	AT2G34580.2 Symbols: | FUNCTIONS IN: molecular_function unknown; INVOLVED IN: biological_process unknown; LOCATED IN: cellular_component unknown; EXPRESSED IN: flower; EXPRESSED DURING: petal differentiation and expansion stage; CONTAINS InterPro DOMAIN/s: Herpesvirus UL139, cytomegalovirus (InterPro:IPR021042); Has 30201 Blast hits to 17322 proteins in 780 species: Archae - 12; Bacteria - 1396; …
	Prupe.4G081200	Pp04	3959094	3961495	AT1G30080.1 Symbols: | Glycosyl hydrolase superfamily protein | chr1:10551231-10553167 REVERSE LENGTH=408
	Prupe.4G088500	Pp04	4351046	4366891	AT2G34660.2 Symbols: MRP2, ABCC2, AtABCC2 | multidrug resistance-associated protein 2 | chr2:14603267-14612387 FORWARD LENGTH=1623
	Prupe.4G088600	Pp04	4367526	4378000	AT1G30400.2 Symbols: ATMRP1, EST1, ABCC1 | multidrug resistance-associated protein 1 | chr1:10728139-10737697 FORWARD LENGTH=1622
	Prupe.4G088700	Pp04	4378752	4384449	AT2G34670.2 Symbols: | Protein of unknown function (DUF630 and DUF632) | chr2:14612741-14615231 REVERSE LENGTH=694
	Prupe.4G093000	Pp04	4678991	4681543	AT1G21210.1 Symbols: WAK4 | wall associated kinase 4 | chr1:7424653-7427041 FORWARD LENGTH=738
	Prupe.4G093100	Pp04	4690237	4693242	AT1G21250.1 Symbols: WAK1, PRO25 | cell wall-associated kinase | chr1:7439512-7441892 FORWARD LENGTH=735
	Prupe.4G093200	Pp04	4697706	4700501	AT1G21270.1 Symbols: WAK2 | wall-associated kinase 2 | chr1:7444997-7447345 FORWARD LENGTH=732
	Prupe.4G093300	Pp04	4701040	4704322	AT1G21270.1 Symbols: WAK2 | wall-associated kinase 2 | chr1:7444997-7447345 FORWARD LENGTH=732
	Prupe.4G093400	Pp04	4705881	4708801	AT1G21250.1 Symbols: WAK1, PRO25 | cell wall-associated kinase | chr1:7439512-7441892 FORWARD LENGTH=735
	Prupe.4G093500	Pp04	4709207	4711902	AT1G21270.1 Symbols: WAK2 | wall-associated kinase 2 | chr1:7444997-7447345 FORWARD LENGTH=732
	Prupe.4G093600	Pp04	4718427	4721238	AT1G21270.1 Symbols: WAK2 | wall-associated kinase 2 | chr1:7444997-7447345 FORWARD LENGTH=732
	Prupe.4G097800	Pp04	4960048	4961667	AT5G44410.1 Symbols: | FAD-binding Berberine family protein | chr5:17891246-17892853 REVERSE LENGTH=535
	Prupe.4G097900	Pp04	4973344	4974411	AT3G53190.1 Symbols: | Pectin lyase-like superfamily protein | chr3:19714171-19717537 FORWARD LENGTH=483
	Prupe.4G098000	Pp04	4979129	4979383	NA
	Prupe.4G099500	Pp04	5071884	5073491	AT1G30700.1 Symbols: | FAD-binding Berberine family protein | chr1:10892623-10894437 FORWARD LENGTH=527
	Prupe.4G099600	Pp04	5076566	5078831	AT1G30690.2 Symbols: | Sec14p-like phosphatidylinositol transfer family protein | chr1:10888284-10890085 FORWARD LENGTH=540
	Prupe.4G099700	Pp04	5079654	5090902	AT1G30680.1 Symbols: | toprim domain-containing protein | chr1:10881665-10886060 FORWARD LENGTH=709
	Prupe.4G099800	Pp04	5092240	5095230	AT5G45390.1 Symbols: CLPP4, NCLPP4 | CLP protease P4 | chr5:18396351-18397586 FORWARD LENGTH=292
	Prupe.4G099900	Pp04	5095509	5100559	AT1G30680.1 Symbols: | toprim domain-containing protein | chr1:10881665-10886060 FORWARD LENGTH=709
	Prupe.4G102400	Pp04	5229964	5230644	AT1G23290.1 Symbols: RPL27A, RPL27AB | Ribosomal protein L18e/L15 superfamily protein | chr1:8263007-8263447 FORWARD LENGTH=146
	Prupe.4G102500	Pp04	5230836	5234905	AT4G20410.1 Symbols: GSNAP, GAMMA-SNAP | gamma-soluble NSF attachment protein | chr4:11014099-11016454 REVERSE LENGTH=291
	Prupe.4G102600	Pp04	5246384	5247075	NA
	Prupe.4G102700	Pp04	5247344	5247805	NA
	Prupe.4G102800	Pp04	5248873	5255630	AT4G20430.1 Symbols: | Subtilase family protein | chr4:11017656-11021105 REVERSE LENGTH=856
	Prupe.4G106500	Pp04	5528126	5546662	AT5G45160.1 Symbols: | Root hair defective 3 GTP-binding protein (RHD3) | chr5:18264991-18270035 FORWARD LENGTH=834
	Prupe.4G106600	Pp04	5556454	5570664	AT5G45160.1 Symbols: | Root hair defective 3 GTP-binding protein (RHD3) | chr5:18264991-18270035 FORWARD LENGTH=834
	Prupe.4G106700	Pp04	5572138	5579222	AT5G45160.1 Symbols: | Root hair defective 3 GTP-binding protein (RHD3) | chr5:18264991-18270035 FORWARD LENGTH=834
	Prupe.4G106800	Pp04	5579572	5580222	NA
	Prupe.4G106900	Pp04	5584124	5589524	AT5G45160.1 Symbols: | Root hair defective 3 GTP-binding protein (RHD3) | chr5:18264991-18270035 FORWARD LENGTH=834
	Prupe.4G107000	Pp04	5592368	5594319	AT2G35640.1 Symbols: | Homeodomain-like superfamily protein | chr2:14982835-14984182 FORWARD LENGTH=340
	Prupe.4G107100	Pp04	5596379	5600572	AT4G19640.1 Symbols: ARA7, ARA-7, ATRABF2B, ATRAB5B, RABF2B, ATRAB-F2B, RAB-F2B | Ras-related small GTP-binding family protein | chr4:10687441-10689449 REVERSE LENGTH=200
	Prupe.4G107200	Pp04	5601320	5603093	AT5G45120.1 Symbols: | Eukaryotic aspartyl protease family protein | chr5:18241003-18242478 FORWARD LENGTH=491
	Prupe.4G107300	Pp04	5604791	5609370	AT1G31300.2 Symbols: | TRAM, LAG1 and CLN8 (TLC) lipid-sensing domain containing protein | chr1:11194308-11195955 FORWARD LENGTH=278
	Prupe.4G107400	Pp04	5610977	5613368	AT4G19650.1 Symbols: | Mitochondrial transcription termination factor family protein | chr4:10691674-10695166 FORWARD LENGTH=575
	Prupe.4G107500	Pp04	5613819	5616815	AT5G45110.1 Symbols: NPR3, ATNPR3 | NPR1-like protein 3 | chr5:18229319-18231334 FORWARD LENGTH=586
	Prupe.4G107600	Pp04	5617578	5619020	AT4G19840.1 Symbols: ATPP2-A1, ATPP2A-1, PP2-A1 | phloem protein 2-A1 | chr4:10774336-10775701 FORWARD LENGTH=246
	Prupe.4G114500	Pp04	6113642	6117428	AT1G64810.2 Symbols: APO1 | Arabidopsis thaliana protein of unknown function (DUF794) | chr1:24086810-24088276 FORWARD LENGTH=460
	Prupe.4G114600	Pp04	6119545	6128145	AT2G35050.1 Symbols: | Protein kinase superfamily protein with octicosapeptide/Phox/Bem1p domain | chr2:14769708-14774796 FORWARD LENGTH=1257
	Prupe.4G114700	Pp04	6126736	6127879	NA
	Prupe.4G122400	Pp04	6632341	6632590	NA
	Prupe.4G122500	Pp04	6646468	6648143	NA
	Prupe.4G122600	Pp04	6649114	6652560	AT2G34930.1 Symbols: | disease resistance family protein / LRR family protein | chr2:14737169-14739886 REVERSE LENGTH=905
	Prupe.4G128900	Pp04	7117596	7118620	NA
	Prupe.4G129000	Pp04	7119346	7122646	AT4G08850.1 Symbols: | Leucine-rich repeat receptor-like protein kinase family protein | chr4:5636693-5640496 REVERSE LENGTH=1045
	Prupe.4G129100	Pp04	7128363	7129354	NA
	Prupe.4G129200	Pp04	7129737	7133903	AT1G16350.1 Symbols: | Aldolase-type TIM barrel family protein | chr1:5590951-5592872 FORWARD LENGTH=502
	Prupe.4G168700	Pp04	9822022	9824468	AT1G72300.1 Symbols: | Leucine-rich receptor-like protein kinase family protein | chr1:27217679-27220966 REVERSE LENGTH=1095
	Prupe.4G168800	Pp04	9847653	9849513	AT1G72300.1 Symbols: | Leucine-rich receptor-like protein kinase family protein | chr1:27217679-27220966 REVERSE LENGTH=1095
	Prupe.4G169300	Pp04	9946530	9949112	AT1G17250.1 Symbols: AtRLP3, RLP3 | receptor like protein 3 | chr1:5901169-5903439 REVERSE LENGTH=756
	Prupe.4G169400	Pp04	9951666	9953604	NA
	Prupe.4G172500	Pp04	10221271	10222458	NA
	Prupe.4G172600	Pp04	10222793	10227868	AT5G46020.1 Symbols: | CONTAINS InterPro DOMAIN/s: Casein kinase substrate, phosphoprotein PP28 (InterPro:IPR019380); Has 30201 Blast hits to 17322 proteins in 780 species: Archae - 12; Bacteria - 1396; Metazoa - 17338; Fungi - 3422; Plants - 5037; Viruses - 0; Other Eukaryotes - 2996 (source: NCBI BLink). | chr5:18663075-18664629 REVERSE LENGTH=164
	Prupe.4G172700	Pp04	10229927	10233983	AT3G15080.1 Symbols: | Polynucleotidyl transferase, ribonuclease H-like superfamily protein | chr3:5074319-5076327 FORWARD LENGTH=275
	Prupe.4G172800	Pp04	10235515	10237858	AT5G46030.1 Symbols: | unknown protein; CONTAINS InterPro DOMAIN/s: Protein of unknown function DUF701, zinc-binding putative (InterPro:IPR007808); Has 30201 Blast hits to 17322 proteins in 780 species: Archae - 12; Bacteria - 1396; Metazoa - 17338; Fungi - 3422; Plants - 5037; Viruses - 0; Other Eukaryotes - 2996 (source: NCBI BLink). | chr5:18670531-18671138 FORWARD LENGTH=120
	Prupe.4G172900	Pp04	10239199	10243983	AT3G18380.3 Symbols: | sequence-specific DNA binding transcription factors;sequence-specific DNA binding | chr3:6311002-6313181 REVERSE LENGTH=346
	Prupe.4G173000	Pp04	10244401	10248286	AT3G15090.1 Symbols: | GroES-like zinc-binding alcohol dehydrogenase family protein | chr3:5076847-5078870 FORWARD LENGTH=366
	Prupe.4G173100	Pp04	10248552	10250349	AT3G58150.1 Symbols: | Optic atrophy 3 protein (OPA3) | chr3:21532947-21534072 REVERSE LENGTH=194
	Prupe.4G185500	Pp04	11008306	11012436	AT3G15460.1 Symbols: | Ribosomal RNA processing Brix domain protein | chr3:5214279-5216188 REVERSE LENGTH=315
	Prupe.4G185600	Pp04	11013092	11017161	AT1G52920.1 Symbols: GCR2, GPCR | G protein coupled receptor | chr1:19709360-19711048 REVERSE LENGTH=410
	Prupe.4G185700	Pp04	11016061	11018972	AT5G54190.1 Symbols: PORA | protochlorophyllide oxidoreductase A | chr5:21991183-21992773 REVERSE LENGTH=405
	Prupe.4G185800	Pp04	11020462	11026809	AT3G15470.1 Symbols: | Transducin/WD40 repeat-like superfamily protein | chr3:5216630-5219868 REVERSE LENGTH=883
	Prupe.4G191100	Pp04	11466789	11480856	AT5G54260.1 Symbols: MRE11, ATMRE11 | DNA repair and meiosis protein (Mre11) | chr5:22032702-22037749 FORWARD LENGTH=720
	Prupe.4G191200	Pp04	11497096	11502667	AT5G54250.2 Symbols: ATCNGC4, CNGC4, HLM1, DND2 | cyclic nucleotide-gated cation channel 4 | chr5:22025684-22029971 REVERSE LENGTH=694
	Prupe.4G218700	Pp04	13758101	13760160	AT5G35735.1 Symbols: | Auxin-responsive family protein | chr5:13900913-13902934 REVERSE LENGTH=404
	Prupe.4G218800	Pp04	13761822	13765117	AT4G26860.1 Symbols: | Predicted pyridoxal phosphate-dependent enzyme, YBL036C type | chr4:13503291-13504693 REVERSE LENGTH=244
	Prupe.4G218900	Pp04	13765706	13767359	AT1G17150.1 Symbols: | Pectin lyase-like superfamily protein | chr1:5865707-5867495 FORWARD LENGTH=402
	Prupe.4G219000	Pp04	13769471	13778642	AT3G20440.2 Symbols: EMB2729, BE1 | Alpha amylase family protein | chr3:7123603-7130364 REVERSE LENGTH=899
	Prupe.4G239900	Pp04	15762655	15765313	AT1G55915.1 Symbols: | zinc ion binding | chr1:20907663-20909429 FORWARD LENGTH=404
	Prupe.4G240000	Pp04	15780632	15784611	AT5G55610.1 Symbols: | unknown protein; LOCATED IN: mitochondrion, chloroplast, plastid, membrane; EXPRESSED IN: 25 plant structures; EXPRESSED DURING: 13 growth stages; Has 1807 Blast hits to 1807 proteins in 277 species: Archae - 0; Bacteria - 0; Metazoa - 736; Fungi - 347; Plants - 385; Viruses - 0; Other Eukaryotes - 339 (source: NCBI BLink). | chr5:22525981-22527858 FORWARD LENGTH=329
	Prupe.4G240100	Pp04	15799188	15804526	NA
	Prupe.4G247100	Pp04	16419897	16421490	AT1G72300.1 Symbols: | Leucine-rich receptor-like protein kinase family protein | chr1:27217679-27220966 REVERSE LENGTH=1095
	Prupe.4G249900	Pp04	16710014	16714553	AT5G12840.3 Symbols: HAP2A, ATHAP2A, NF-YA1 | nuclear factor Y, subunit A1 | chr5:4051147-4052961 REVERSE LENGTH=272
	Prupe.4G250000	Pp04	16714884	16720265	AT3G20920.1 Symbols: | translocation protein-related | chr3:7328763-7330698 REVERSE LENGTH=365
	Prupe.4G250100	Pp04	16727760	16729263	AT2G01870.1 Symbols: | unknown protein; FUNCTIONS IN: molecular_function unknown; INVOLVED IN: biological_process unknown; LOCATED IN: chloroplast thylakoid membrane, chloroplast; EXPRESSED IN: 22 plant structures; EXPRESSED DURING: 13 growth stages; Has 11 Blast hits to 11 proteins in 5 species: Archae - 0; Bacteria - 0; Metazoa - 0; Fungi - 0; Plants - 11; Viruses - 0; Other Eukaryotes - 0 (sou…
	Prupe.4G250200	Pp04	16736364	16741425	AT5G19450.2 Symbols: CDPK19, CPK8 | calcium-dependent protein kinase 19 | chr5:6558672-6561471 REVERSE LENGTH=533
	Prupe.4G250300	Pp04	16742782	16744251	AT1G51340.2 Symbols: | MATE efflux family protein | chr1:19032021-19034681 FORWARD LENGTH=515
	Prupe.4G250400	Pp04	16745967	16747618	NA
	Prupe.4G250500	Pp04	16756967	16761317	AT5G04590.1 Symbols: SIR | sulfite reductase | chr5:1319404-1322298 FORWARD LENGTH=642
	Prupe.4G250600	Pp04	16765040	16765609	AT2G24840.1 Symbols: AGL61, DIA | AGAMOUS-like 61 | chr2:10581082-10581876 FORWARD LENGTH=264
	Prupe.4G250700	Pp04	16766786	16767510	AT1G51400.1 Symbols: | Photosystem II 5 kD protein | chr1:19052172-19052492 REVERSE LENGTH=106
	Prupe.4G253800	Pp04	17408458	17410623	AT1G51440.1 Symbols: | alpha/beta-Hydrolases superfamily protein | chr1:19070971-19072554 FORWARD LENGTH=527
	Prupe.4G253900	Pp04	17427614	17432448	AT5G12470.1 Symbols: | Protein of unknown function (DUF3411) | chr5:4044950-4047290 REVERSE LENGTH=386
	Prupe.4G254000	Pp04	17441290	17444075	AT5G12460.1 Symbols: | Protein of unknown function (DUF604) | chr5:4043057-4044583 FORWARD LENGTH=441
	Prupe.4G254100	Pp04	17445106	17456796	AT3G21070.2 Symbols: NADK1 | NAD kinase 1 | chr3:7380434-7383874 REVERSE LENGTH=524
	Prupe.4G255000	Pp04	17686233	17692893	AT1G51510.1 Symbols: Y14 | RNA-binding (RRM/RBD/RNP motifs) family protein | chr1:19103072-19104753 REVERSE LENGTH=202
	Prupe.4G255100	Pp04	17693407	17697151	AT3G51950.2 Symbols: | Zinc finger (CCCH-type) family protein / RNA recognition motif (RRM)-containing protein | chr3:19278244-19280407 REVERSE LENGTH=540
	Prupe.4G257200	Pp04	18171642	18182853	AT5G12400.1 Symbols: | DNA binding;zinc ion binding;DNA binding | chr5:4013813-4021018 FORWARD LENGTH=1602
	Prupe.4G265000	Pp04	19664152	19665194	AT2G34930.1 Symbols: | disease resistance family protein / LRR family protein | chr2:14737169-14739886 REVERSE LENGTH=905
	Prupe.4G267700	Pp04	20168489	20180182	AT4G03250.1 Symbols: | Homeodomain-like superfamily protein | chr4:1425050-1427744 FORWARD LENGTH=507
	Prupe.4G267800	Pp04	20170423	20170829	NA
	Prupe.4G267900	Pp04	20186065	20191887	NA
	Prupe.4G268000	Pp04	20238186	20248742	AT5G19420.1 Symbols: | Regulator of chromosome condensation (RCC1) family with FYVE zinc finger domain | chr5:6547945-6552866 REVERSE LENGTH=1105
	Prupe.4G271900	Pp04	22301213	22304416	AT2G13620.1 Symbols: ATCHX15, CHX15 | cation/hydrogen exchanger 15 | chr2:5678006-5680621 FORWARD LENGTH=821
	Prupe.4G272000	Pp04	22322623	22329521	AT5G63980.1 Symbols: SAL1, ALX8, ATSAL1, HOS2, FRY1, RON1 | Inositol monophosphatase family protein | chr5:25609840-25611802 FORWARD LENGTH=407
	Prupe.4G272100	Pp04	22349833	22356032	AT5G09300.1 Symbols: | Thiamin diphosphate-binding fold (THDP-binding) superfamily protein | chr5:2884282-2886797 REVERSE LENGTH=472
	Prupe.4G283200	Pp04	24324662	24330076	AT2G37410.2 Symbols: ATTIM17-2, TIM17, TIM17-2 | translocase inner membrane subunit 17-2 | chr2:15698119-15698850 REVERSE LENGTH=243
	Prupe.4G283600	Pp04	24419175	24422256	NA
	Prupe.4G283700	Pp04	24447340	24451470	AT1G35710.1 Symbols: | Protein kinase family protein with leucine-rich repeat domain | chr1:13220940-13224386 FORWARD LENGTH=1120
	Prupe.4G285500	Pp04	24876948	24880989	AT3G14470.1 Symbols: | NB-ARC domain-containing disease resistance protein | chr3:4857940-4861104 FORWARD LENGTH=1054
	Prupe.4G285600	Pp04	24882034	24889827	AT5G63710.1 Symbols: | Leucine-rich repeat protein kinase family protein | chr5:25499475-25502598 FORWARD LENGTH=614
	Prupe.5G001900	Pp05	311315	318463	AT2G35840.3 Symbols: | Sucrose-6F-phosphate phosphohydrolase family protein | chr2:15053952-15055776 FORWARD LENGTH=422
	Prupe.5G002000	Pp05	327876	341537	AT2G13440.1 Symbols: | glucose-inhibited division family A protein | chr2:5593270-5598296 REVERSE LENGTH=723
	Prupe.5G002100	Pp05	343847	345019	AT5G41980.1 Symbols: | CONTAINS InterPro DOMAIN/s: Putative harbinger transposase-derived nuclease (InterPro:IPR006912); BEST Arabidopsis thaliana protein match is: unknown protein (TAIR:AT1G43722.1); Has 1807 Blast hits to 1807 proteins in 277 species: Archae - 0; Bacteria - 0; Metazoa - 736; Fungi - 347; Plants - 385; Viruses - 0; Other Eukaryotes - 339 (source: NCBI BLink). | chr5:16793765-167…
	Prupe.5G002200	Pp05	373928	375462	AT1G20990.1 Symbols: | Cysteine/Histidine-rich C1 domain family protein | chr1:7330524-7331946 REVERSE LENGTH=319
	Prupe.5G002300	Pp05	377713	384289	AT1G20980.1 Symbols: SPL14, FBR6, SPL1R2, ATSPL14 | squamosa promoter binding protein-like 14 | chr1:7325042-7328933 FORWARD LENGTH=1035
	Prupe.5G002400	Pp05	388507	394285	AT1G20970.1 Symbols: | FUNCTIONS IN: molecular_function unknown; INVOLVED IN: biological_process unknown; LOCATED IN: plasma membrane, vacuole; EXPRESSED IN: guard cell, cultured cell; BEST Arabidopsis thaliana protein match is: proton pump interactor 1 (TAIR:AT4G27500.1); Has 30201 Blast hits to 17322 proteins in 780 species: Archae - 12; Bacteria - 1396; Metazoa - 17338; Fungi - 3422; Plants - …
	Prupe.5G002800	Pp05	408872	410006	AT1G76560.1 Symbols: CP12-3 | CP12 domain-containing protein 3 | chr1:28728285-28728689 FORWARD LENGTH=134
	Prupe.5G002900	Pp05	426639	430557	AT2G33560.1 Symbols: BUBR1 | BUB1-related (BUB1: budding uninhibited by benzymidazol 1) | chr2:14213810-14215918 REVERSE LENGTH=395
	Prupe.5G005600	Pp05	668431	673030	AT2G33620.4 Symbols: | AT hook motif DNA-binding family protein | chr2:14234749-14236563 FORWARD LENGTH=351
	Prupe.5G014200	Pp05	1549849	1550706	AT4G02210.2 Symbols: | unknown protein; FUNCTIONS IN: molecular_function unknown; INVOLVED IN: biological_process unknown; LOCATED IN: cellular_component unknown; EXPRESSED IN: 22 plant structures; EXPRESSED DURING: 13 growth stages; BEST Arabidopsis thaliana protein match is: unknown protein (TAIR:AT2G24960.2). | chr4:974320-975917 REVERSE LENGTH=439
	Prupe.5G014300	Pp05	1554378	1556683	AT1G77360.1 Symbols: | Tetratricopeptide repeat (TPR)-like superfamily protein | chr1:29071983-29073536 REVERSE LENGTH=517
	Prupe.5G014400	Pp05	1557304	1557877	NA
	Prupe.5G018600	Pp05	2003437	2027934	AT1G31360.1 Symbols: RECQL2, ATRECQ2, MED34 | RECQ helicase L2 | chr1:11232422-11237412 FORWARD LENGTH=705
	Prupe.5G021900	Pp05	2407659	2413641	AT1G31880.1 Symbols: NLM9, BRX | DZC (Disease resistance/zinc finger/chromosome condensation-like region) domain containing protein | chr1:11447804-11450053 FORWARD LENGTH=344
	Prupe.5G022000	Pp05	2415272	2435086	AT1G33410.2 Symbols: SAR1 | SUPPRESSOR OF AUXIN RESISTANCE1 | chr1:12109769-12118828 REVERSE LENGTH=1504
	Prupe.5G024500	Pp05	2754090	2760249	AT1G32080.1 Symbols: | membrane protein, putative | chr1:11537572-11539756 REVERSE LENGTH=512
	Prupe.5G024600	Pp05	2761059	2764534	AT1G32060.1 Symbols: PRK | phosphoribulokinase | chr1:11532668-11534406 FORWARD LENGTH=395
	Prupe.5G024700	Pp05	2765910	2773669	AT1G32050.1 Symbols: | SCAMP family protein | chr1:11528616-11530974 FORWARD LENGTH=264
	Prupe.5G024800	Pp05	2780670	2784947	AT2G34570.1 Symbols: MEE21 | PIN domain-like family protein | chr2:14563048-14564681 REVERSE LENGTH=281
	Prupe.5G024900	Pp05	2788319	2797639	AT1G31970.1 Symbols: STRS1 | DEA(D/H)-box RNA helicase family protein | chr1:11479921-11482707 FORWARD LENGTH=537
	Prupe.5G025000	Pp05	2799779	2803044	AT3G07040.1 Symbols: RPM1, RPS3 | NB-ARC domain-containing disease resistance protein | chr3:2226244-2229024 REVERSE LENGTH=926
	Prupe.5G025100	Pp05	2809393	2812234	AT3G07040.1 Symbols: RPM1, RPS3 | NB-ARC domain-containing disease resistance protein | chr3:2226244-2229024 REVERSE LENGTH=926
	Prupe.5G027200	Pp05	3136343	3150657	AT1G32200.2 Symbols: ATS1, ACT1 | phospholipid/glycerol acyltransferase family protein | chr1:11602223-11605001 REVERSE LENGTH=459
	Prupe.5G033600	Pp05	3849513	3851544	AT3G17000.1 Symbols: UBC32 | ubiquitin-conjugating enzyme 32 | chr3:5797296-5799467 FORWARD LENGTH=309
	Prupe.5G033700	Pp05	3851545	3854799	AT1G49720.2 Symbols: ABF1 | abscisic acid responsive element-binding factor 1 | chr1:18400826-18402362 FORWARD LENGTH=403
	Prupe.5G033800	Pp05	3859016	3860173	AT1G30820.1 Symbols: | CTP synthase family protein | chr1:10945251-10948825 REVERSE LENGTH=600
	Prupe.5G033900	Pp05	3863667	3864695	AT5G17600.1 Symbols: | RING/U-box superfamily protein | chr5:5800029-5801117 REVERSE LENGTH=362
	Prupe.5G034000	Pp05	3868805	3871655	AT2G35410.1 Symbols: | RNA-binding (RRM/RBD/RNP motifs) family protein | chr2:14898341-14899590 FORWARD LENGTH=308
	Prupe.5G034100	Pp05	3878285	3880222	AT5G46700.1 Symbols: TET1, TRN2 | Tetraspanin family protein | chr5:18951035-18952439 FORWARD LENGTH=269
	Prupe.5G056600	Pp05	6104106	6104541	NA
	Prupe.5G056700	Pp05	6104847	6105743	AT5G50260.1 Symbols: | Cysteine proteinases superfamily protein | chr5:20455605-20456862 FORWARD LENGTH=361
	Prupe.5G056800	Pp05	6129613	6130540	AT1G29140.1 Symbols: | Pollen Ole e 1 allergen and extensin family protein | chr1:10179029-10179811 FORWARD LENGTH=171
	Prupe.5G056900	Pp05	6153649	6157739	AT5G07440.2 Symbols: GDH2 | glutamate dehydrogenase 2 | chr5:2356153-2358012 FORWARD LENGTH=411
	Prupe.5G057000	Pp05	6158371	6161139	NA
	Prupe.5G061100	Pp05	6688364	6694201	AT5G47380.1 Symbols: | Protein of unknown function, DUF547 | chr5:19221472-19224471 REVERSE LENGTH=618
	Prupe.5G066400	Pp05	8101320	8109149	AT5G47430.3 Symbols: | DWNN domain, a CCHC-type zinc finger | chr5:19235819-19240596 REVERSE LENGTH=889
	Prupe.5G066500	Pp05	8109476	8110646	AT5G45430.1 Symbols: | Protein kinase superfamily protein | chr5:18409200-18411711 FORWARD LENGTH=499
	Prupe.5G066600	Pp05	8111671	8112810	AT2G02850.1 Symbols: ARPN | plantacyanin | chr2:826630-827720 REVERSE LENGTH=129
	Prupe.5G066700	Pp05	8129573	8130280	AT5G37780.1 Symbols: CAM1, TCH1, ACAM-1 | calmodulin 1 | chr5:15004769-15006117 REVERSE LENGTH=149
	Prupe.5G069000	Pp05	8307239	8314710	AT4G16570.1 Symbols: ATPRMT7, PRMT7 | protein arginine methyltransferase 7 | chr4:9336815-9340692 FORWARD LENGTH=724
	Prupe.5G069100	Pp05	8315494	8322618	AT2G35720.1 Symbols: OWL1 | DNAJ heat shock N-terminal domain-containing protein | chr2:15016883-15019866 FORWARD LENGTH=538
	Prupe.5G069200	Pp05	8324070	8332066	AT2G35720.1 Symbols: OWL1 | DNAJ heat shock N-terminal domain-containing protein | chr2:15016883-15019866 FORWARD LENGTH=538
	Prupe.5G069300	Pp05	8339252	8339883	NA
	Prupe.5G069600	Pp05	8359985	8363270	AT5G47500.1 Symbols: | Pectin lyase-like superfamily protein | chr5:19271262-19272845 REVERSE LENGTH=362
	Prupe.5G069700	Pp05	8363297	8367883	AT3G03490.1 Symbols: PEX19-1, AtPEX19-1 | peroxin 19-1 | chr3:830302-831759 REVERSE LENGTH=248
	Prupe.5G069800	Pp05	8369961	8373702	NA
	Prupe.5G069900	Pp05	8372077	8378735	AT3G58130.2 Symbols: | N-acetylglucosaminylphosphatidylinositol de-N-acetylase family protein | chr3:21527946-21529654 FORWARD LENGTH=257
	Prupe.5G070000	Pp05	8412840	8415144	NA
	Prupe.5G070100	Pp05	8418938	8428609	AT4G17300.1 Symbols: NS1, OVA8, ATNS1 | Class II aminoacyl-tRNA and biotin synthetases superfamily protein | chr4:9681558-9684833 FORWARD LENGTH=567
	Prupe.5G070200	Pp05	8420151	8420745	NA
	Prupe.5G070300	Pp05	8430773	8431525	AT1G05000.2 Symbols: | Phosphotyrosine protein phosphatases superfamily protein | chr1:1425660-1428393 FORWARD LENGTH=247
	Prupe.5G070400	Pp05	8436167	8444646	AT5G47490.1 Symbols: | RGPR-related | chr5:19264675-19270487 FORWARD LENGTH=1361
	Prupe.5G080100	Pp05	9373028	9375000	AT1G12330.1 Symbols: | unknown protein; INVOLVED IN: biological_process unknown; LOCATED IN: chloroplast; EXPRESSED IN: 21 plant structures; EXPRESSED DURING: 12 growth stages; BEST Arabidopsis thaliana protein match is: unknown protein (TAIR:AT5G12900.1); Has 249 Blast hits to 249 proteins in 27 species: Archae - 0; Bacteria - 0; Metazoa - 7; Fungi - 14; Plants - 217; Viruses - 0; Other Eukaryot…
	Prupe.5G080200	Pp05	9381145	9390295	AT1G12360.1 Symbols: KEU | Sec1/munc18-like (SM) proteins superfamily | chr1:4201172-4206144 FORWARD LENGTH=666
	Prupe.5G089100	Pp05	9979585	9983812	AT1G12570.1 Symbols: | Glucose-methanol-choline (GMC) oxidoreductase family protein | chr1:4278192-4280753 REVERSE LENGTH=572
	Prupe.5G089200	Pp05	9986136	9994052	AT4G22990.1 Symbols: | Major Facilitator Superfamily with SPX (SYG1/Pho81/XPR1) domain-containing protein | chr4:12048240-12050984 REVERSE LENGTH=699
	Prupe.5G094700	Pp05	10457865	10460320	AT1G63220.1 Symbols: | Calcium-dependent lipid-binding (CaLB domain) family protein | chr1:23449017-23450244 FORWARD LENGTH=147
	Prupe.5G094800	Pp05	10460346	10467577	AT1G63240.1 Symbols: | unknown protein; Has 460 Blast hits to 413 proteins in 106 species: Archae - 5; Bacteria - 12; Metazoa - 152; Fungi - 46; Plants - 43; Viruses - 2; Other Eukaryotes - 200 (source: NCBI BLink). | chr1:23456188-23458550 REVERSE LENGTH=548
	Prupe.5G094900	Pp05	10468562	10471197	AT4G20330.1 Symbols: | Transcription initiation factor TFIIE, beta subunit | chr4:10982683-10984039 REVERSE LENGTH=286
	Prupe.5G095000	Pp05	10477860	10478359	NA
	Prupe.5G103400	Pp05	11021061	11024740	AT1G63800.1 Symbols: UBC5 | ubiquitin-conjugating enzyme 5 | chr1:23667888-23669003 REVERSE LENGTH=185
	Prupe.5G103500	Pp05	11040125	11044017	AT4G11400.1 Symbols: | ARID/BRIGHT DNA-binding domain;ELM2 domain protein | chr4:6938717-6940539 FORWARD LENGTH=573
	Prupe.5G103600	Pp05	11048194	11051198	AT5G41350.1 Symbols: | RING/U-box superfamily protein | chr5:16542026-16543092 REVERSE LENGTH=212
	Prupe.5G151100	Pp05	13690349	13694856	AT1G05350.1 Symbols: | NAD(P)-binding Rossmann-fold superfamily protein | chr1:1560891-1564005 REVERSE LENGTH=431
	Prupe.5G151200	Pp05	13695028	13699359	AT5G37350.1 Symbols: | Serine/threonine-protein kinase Rio1 | chr5:14793037-14795828 FORWARD LENGTH=531
	Prupe.5G151300	Pp05	13699581	13701867	AT5G50410.1 Symbols: | unknown protein; Has 1807 Blast hits to 1807 proteins in 277 species: Archae - 0; Bacteria - 0; Metazoa - 736; Fungi - 347; Plants - 385; Viruses - 0; Other Eukaryotes - 339 (source: NCBI BLink). | chr5:20528446-20529816 REVERSE LENGTH=259
	Prupe.5G151400	Pp05	13702349	13706042	AT5G50400.1 Symbols: ATPAP27, PAP27 | purple acid phosphatase 27 | chr5:20523575-20526231 REVERSE LENGTH=611
	Prupe.5G151500	Pp05	13708441	13712546	AT5G50400.1 Symbols: ATPAP27, PAP27 | purple acid phosphatase 27 | chr5:20523575-20526231 REVERSE LENGTH=611
	Prupe.5G154800	Pp05	13870596	13877158	AT5G63320.1 Symbols: NPX1 | nuclear protein X1 | chr5:25374413-25378783 REVERSE LENGTH=1061
	Prupe.5G154900	Pp05	13878192	13881519	AT1G24360.1 Symbols: | NAD(P)-binding Rossmann-fold superfamily protein | chr1:8640820-8643283 FORWARD LENGTH=319
	Prupe.5G155000	Pp05	13883136	13883540	AT5G59310.1 Symbols: LTP4 | lipid transfer protein 4 | chr5:23925296-23925772 REVERSE LENGTH=112
	Prupe.5G155100	Pp05	13889480	13890170	AT2G40090.1 Symbols: ATATH9, ATH9 | ABC2 homolog 9 | chr2:16737685-16740303 REVERSE LENGTH=538
	Prupe.5G155200	Pp05	13890814	13891902	NA
	Prupe.5G155300	Pp05	13892017	13893525	NA
	Prupe.5G155400	Pp05	13893575	13894923	AT5G50300.1 Symbols: AZG2, ATAZG2 | Xanthine/uracil permease family protein | chr5:20466492-20468084 REVERSE LENGTH=530
	Prupe.5G155500	Pp05	13903742	13909011	AT3G48500.1 Symbols: PDE312, PTAC10 | Nucleic acid-binding, OB-fold-like protein | chr3:17962209-17965408 FORWARD LENGTH=668
	Prupe.5G155600	Pp05	13909322	13912317	AT5G40780.2 Symbols: | lysine histidine transporter 1 | chr5:16323823-16327082 FORWARD LENGTH=445
	Prupe.5G155700	Pp05	13913089	13916594	AT5G50350.1 Symbols: | unknown protein; FUNCTIONS IN: molecular_function unknown; INVOLVED IN: response to oxidative stress; LOCATED IN: chloroplast; EXPRESSED IN: 22 plant structures; EXPRESSED DURING: 13 growth stages; Has 1807 Blast hits to 1807 proteins in 277 species: Archae - 0; Bacteria - 0; Metazoa - 736; Fungi - 347; Plants - 385; Viruses - 0; Other Eukaryotes - 339 (source: NCBI BLink).…
	Prupe.5G155800	Pp05	13917808	13921361	AT3G04120.1 Symbols: GAPC, GAPC-1, GAPC1 | glyceraldehyde-3-phosphate dehydrogenase C subunit 1 | chr3:1081077-1083131 FORWARD LENGTH=338
	Prupe.5G158600	Pp05	14060294	14061308	AT5G63260.2 Symbols: | Zinc finger C-x8-C-x5-C-x3-H type family protein | chr5:25361900-25364453 FORWARD LENGTH=451
	Prupe.5G158700	Pp05	14062537	14065599	AT5G63260.1 Symbols: | Zinc finger C-x8-C-x5-C-x3-H type family protein | chr5:25361900-25364453 FORWARD LENGTH=435
	Prupe.5G158800	Pp05	14068922	14072401	AT5G63260.1 Symbols: | Zinc finger C-x8-C-x5-C-x3-H type family protein | chr5:25361900-25364453 FORWARD LENGTH=435
	Prupe.5G158900	Pp05	14072556	14073792	AT5G63260.2 Symbols: | Zinc finger C-x8-C-x5-C-x3-H type family protein | chr5:25361900-25364453 FORWARD LENGTH=451
	Prupe.5G159000	Pp05	14074501	14077315	AT5G63260.1 Symbols: | Zinc finger C-x8-C-x5-C-x3-H type family protein | chr5:25361900-25364453 FORWARD LENGTH=435
	Prupe.5G159100	Pp05	14078252	14081491	AT3G48440.1 Symbols: | Zinc finger C-x8-C-x5-C-x3-H type family protein | chr3:17941402-17943576 FORWARD LENGTH=448
	Prupe.5G159200	Pp05	14082194	14090842	AT3G48430.1 Symbols: REF6 | relative of early flowering 6 | chr3:17935609-17940456 FORWARD LENGTH=1360
	Prupe.5G186800	Pp05	15439722	15441048	AT2G27140.1 Symbols: | HSP20-like chaperones superfamily protein | chr2:11598496-11599264 REVERSE LENGTH=224
	Prupe.5G186900	Pp05	15441814	15444202	AT1G14420.1 Symbols: AT59 | Pectate lyase family protein | chr1:4931844-4933405 REVERSE LENGTH=459
	Prupe.5G187000	Pp05	15444039	15448504	AT1G18870.1 Symbols: ICS2, ATICS2 | isochorismate synthase 2 | chr1:6515486-6519176 FORWARD LENGTH=562
	Prupe.5G187100	Pp05	15448628	15455433	AT5G62760.3 Symbols: | P-loop containing nucleoside triphosphate hydrolases superfamily protein | chr5:25204730-25209393 REVERSE LENGTH=644
	Prupe.5G187200	Pp05	15456905	15458940	AT5G43390.1 Symbols: | Uncharacterised conserved protein UCP015417, vWA | chr5:17422940-17424871 REVERSE LENGTH=643
	Prupe.5G187300	Pp05	15459650	15460408	NA
	Prupe.5G187400	Pp05	15461393	15465811	AT2G14830.1 Symbols: | Regulator of Vps4 activity in the MVB pathway protein | chr2:6362524-6365818 FORWARD LENGTH=454
	Prupe.5G187500	Pp05	15469698	15473185	AT1G74700.1 Symbols: NUZ, TRZ1 | tRNAse Z1 | chr1:28065345-28067130 FORWARD LENGTH=280
	Prupe.5G187700	Pp05	15475703	15482210	AT5G62530.1 Symbols: ALDH12A1, ATP5CDH, P5CDH | aldehyde dehydrogenase 12A1 | chr5:25099768-25103159 REVERSE LENGTH=556
	Prupe.5G187800	Pp05	15486902	15490710	AT5G15130.1 Symbols: WRKY72, ATWRKY72 | WRKY DNA-binding protein 72 | chr5:4904426-4906879 FORWARD LENGTH=548
	Prupe.5G187900	Pp05	15491508	15494199	AT2G02760.1 Symbols: ATUBC2, UBC2 | ubiquiting-conjugating enzyme 2 | chr2:774271-775149 FORWARD LENGTH=152
	Prupe.5G188000	Pp05	15495220	15497927	AT2G02760.1 Symbols: ATUBC2, UBC2 | ubiquiting-conjugating enzyme 2 | chr2:774271-775149 FORWARD LENGTH=152
	Prupe.5G188100	Pp05	15498606	15499818	AT2G17030.1 Symbols: | F-box family protein with a domain of unknown function (DUF295) | chr2:7399108-7400650 FORWARD LENGTH=407
	Prupe.5G188200	Pp05	15500148	15502708	AT5G62550.1 Symbols: | unknown protein; FUNCTIONS IN: molecular_function unknown; INVOLVED IN: biological_process unknown; LOCATED IN: plasma membrane; EXPRESSED IN: 17 plant structures; EXPRESSED DURING: 9 growth stages; Has 14949 Blast hits to 9947 proteins in 971 species: Archae - 43; Bacteria - 3248; Metazoa - 4424; Fungi - 1542; Plants - 562; Viruses - 55; Other Eukaryotes - 5075 (source: NC…
	Prupe.5G188300	Pp05	15503996	15508971	AT1G74690.1 Symbols: IQD31 | IQ-domain 31 | chr1:28061498-28063924 REVERSE LENGTH=587
	Prupe.5G188400	Pp05	15509053	15515197	AT3G47730.1 Symbols: ATATH1, ATH1, ABCA2 | ATP-binding cassette A2 | chr3:17594342-17598828 REVERSE LENGTH=983
	Prupe.5G188500	Pp05	15515351	15522443	AT3G47780.1 Symbols: ATATH6, ATH6 | ABC2 homolog 6 | chr3:17624500-17628972 FORWARD LENGTH=935
	Prupe.5G188600	Pp05	15522774	15523267	NA
	Prupe.5G188700	Pp05	15524139	15529694	AT3G47780.1 Symbols: ATATH6, ATH6 | ABC2 homolog 6 | chr3:17624500-17628972 FORWARD LENGTH=935
	Prupe.5G190500	Pp05	15620228	15622365	NA
	Prupe.5G196200	Pp05	15895210	15902755	AT1G18700.1 Symbols: | DNAJ heat shock N-terminal domain-containing protein | chr1:6437591-6443046 FORWARD LENGTH=700
	Prupe.5G196300	Pp05	15903032	15904586	NA
	Prupe.5G196400	Pp05	15907081	15910260	NA
	Prupe.5G196500	Pp05	15915727	15918862	NA
	Prupe.5G203500	Pp05	16344464	16347071	NA
	Prupe.5G203600	Pp05	16348784	16351714	AT5G07990.1 Symbols: TT7, CYP75B1, D501 | Cytochrome P450 superfamily protein | chr5:2560437-2562859 FORWARD LENGTH=513
	Prupe.5G203700	Pp05	16354727	16359236	AT1G74310.1 Symbols: ATHSP101, HSP101, HOT1 | heat shock protein 101 | chr1:27936715-27939862 REVERSE LENGTH=911
	Prupe.5G203800	Pp05	16359620	16365106	AT5G61150.2 Symbols: VIP4 | leo1-like family protein | chr5:24603846-24607528 REVERSE LENGTH=623
	Prupe.6G000800	Pp06	162003	170105	AT1G55550.1 Symbols: | P-loop containing nucleoside triphosphate hydrolases superfamily protein | chr1:20748915-20752862 FORWARD LENGTH=859
	Prupe.6G000900	Pp06	179551	185072	AT3G13410.1 Symbols: | unknown protein; FUNCTIONS IN: molecular_function unknown; INVOLVED IN: biological_process unknown; LOCATED IN: endoplasmic reticulum; EXPRESSED IN: 25 plant structures; EXPRESSED DURING: 15 growth stages; BEST Arabidopsis thaliana protein match is: unknown protein (TAIR:AT1G55546.1); Has 49 Blast hits to 49 proteins in 14 species: Archae - 0; Bacteria - 0; Metazoa - 0; Fun…
	Prupe.6G001000	Pp06	186466	187845	NA
	Prupe.6G016000	Pp06	1154260	1158321	AT3G27740.1 Symbols: CARA | carbamoyl phosphate synthetase A | chr3:10281470-10283792 REVERSE LENGTH=430
	Prupe.6G016100	Pp06	1158925	1160760	AT5G12900.1 Symbols: | unknown protein; FUNCTIONS IN: molecular_function unknown; INVOLVED IN: biological_process unknown; LOCATED IN: chloroplast; EXPRESSED IN: 21 plant structures; EXPRESSED DURING: 13 growth stages; BEST Arabidopsis thaliana protein match is: unknown protein (TAIR:AT1G12330.1); Has 1807 Blast hits to 1807 proteins in 277 species: Archae - 0; Bacteria - 0; Metazoa - 736; Fungi …
	Prupe.6G020900	Pp06	1686770	1689583	AT5G60900.1 Symbols: RLK1 | receptor-like protein kinase 1 | chr5:24498467-24501494 REVERSE LENGTH=748
	Prupe.6G021000	Pp06	1696171	1698600	AT5G60900.1 Symbols: RLK1 | receptor-like protein kinase 1 | chr5:24498467-24501494 REVERSE LENGTH=748
	Prupe.6G021100	Pp06	1715348	1716101	AT5G65360.1 Symbols: | Histone superfamily protein | chr5:26120099-26120509 REVERSE LENGTH=136
	Prupe.6G021200	Pp06	1719783	1722829	AT5G06150.1 Symbols: CYC1BAT, CYCB1;2 | Cyclin family protein | chr5:1859542-1861570 REVERSE LENGTH=445
	Prupe.6G021300	Pp06	1726935	1729946	AT5G06150.1 Symbols: CYC1BAT, CYCB1;2 | Cyclin family protein | chr5:1859542-1861570 REVERSE LENGTH=445
	Prupe.6G021400	Pp06	1730267	1738291	AT5G12920.1 Symbols: | Transducin/WD40 repeat-like superfamily protein | chr5:4077917-4082585 REVERSE LENGTH=537
	Prupe.6G024200	Pp06	1930315	1934274	AT1G55870.1 Symbols: ATPARN, AHG2 | Polynucleotidyl transferase, ribonuclease H-like superfamily protein | chr1:20895663-20898359 FORWARD LENGTH=689
	Prupe.6G024300	Pp06	1942739	1949178	AT3G13180.1 Symbols: | NOL1/NOP2/sun family protein / antitermination NusB domain-containing protein | chr3:4236326-4239966 REVERSE LENGTH=523
	Prupe.6G051700	Pp06	3619251	3627331	AT5G58510.1 Symbols: | unknown protein; FUNCTIONS IN: molecular_function unknown; INVOLVED IN: biological_process unknown; LOCATED IN: chloroplast; EXPRESSED IN: 23 plant structures; EXPRESSED DURING: 14 growth stages; BEST Arabidopsis thaliana protein match is: unknown protein (TAIR:AT5G55060.2); Has 30201 Blast hits to 17322 proteins in 780 species: Archae - 12; Bacteria - 1396; Metazoa - 17338…
	Prupe.6G051800	Pp06	3635532	3639618	AT5G58520.1 Symbols: | Protein kinase superfamily protein | chr5:23655312-23657943 FORWARD LENGTH=604
	Prupe.6G063800	Pp06	4407561	4408929	AT5G43240.3 Symbols: | Protein of unknown function (DUF674) | chr5:17353077-17354765 REVERSE LENGTH=512
	Prupe.6G063900	Pp06	4409459	4411939	AT5G01120.1 Symbols: | Protein of unknown function (DUF674) | chr5:45281-46986 FORWARD LENGTH=510
	Prupe.6G067700	Pp06	4657222	4660801	AT3G46850.1 Symbols: | Subtilase family protein | chr3:17256338-17259442 FORWARD LENGTH=736
	Prupe.6G067800	Pp06	4673631	4675627	AT5G58840.1 Symbols: | Subtilase family protein | chr5:23759043-23761947 FORWARD LENGTH=713
	Prupe.6G067900	Pp06	4676768	4678559	AT5G59140.1 Symbols: | BTB/POZ domain-containing protein | chr5:23874696-23875631 REVERSE LENGTH=96
	Prupe.6G083100	Pp06	5615551	5620427	AT5G36930.1 Symbols: | Disease resistance protein (TIR-NBS-LRR class) family | chr5:14567771-14571907 REVERSE LENGTH=1188
	Prupe.6G083200	Pp06	5624692	5628784	AT5G36930.1 Symbols: | Disease resistance protein (TIR-NBS-LRR class) family | chr5:14567771-14571907 REVERSE LENGTH=1188
	Prupe.6G083300	Pp06	5629643	5630261	NA
	Prupe.6G083600	Pp06	5645765	5647070	AT5G59850.1 Symbols: | Ribosomal protein S8 family protein | chr5:24112499-24113084 REVERSE LENGTH=130
	Prupe.6G083700	Pp06	5654257	5658277	AT5G59840.1 Symbols: | Ras-related small GTP-binding family protein | chr5:24107450-24109049 REVERSE LENGTH=216
	Prupe.6G083800	Pp06	5658808	5661691	AT5G59830.2 Symbols: | unknown protein; BEST Arabidopsis thaliana protein match is: unknown protein (TAIR:AT5G13660.2); Has 35333 Blast hits to 34131 proteins in 2444 species: Archae - 798; Bacteria - 22429; Metazoa - 974; Fungi - 991; Plants - 531; Viruses - 0; Other Eukaryotes - 9610 (source: NCBI BLink). | chr5:24105423-24107071 FORWARD LENGTH=425
	Prupe.6G083900	Pp06	5662434	5663118	NA
	Prupe.6G084000	Pp06	5664978	5665641	NA
	Prupe.6G084100	Pp06	5667950	5668753	AT2G28710.1 Symbols: | C2H2-type zinc finger family protein | chr2:12322974-12323444 FORWARD LENGTH=156
	Prupe.6G087700	Pp06	5944933	5948421	AT3G46290.1 Symbols: HERK1 | hercules receptor kinase 1 | chr3:17013009-17015501 FORWARD LENGTH=830
	Prupe.6G087800	Pp06	5953215	5956897	AT4G29090.1 Symbols: | Ribonuclease H-like superfamily protein | chr4:14333528-14335255 FORWARD LENGTH=575
	Prupe.6G094100	Pp06	6501729	6506317	AT5G60250.1 Symbols: | zinc finger (C3HC4-type RING finger) family protein | chr5:24252226-24254710 FORWARD LENGTH=655
	Prupe.6G094200	Pp06	6509759	6514028	AT5G60250.1 Symbols: | zinc finger (C3HC4-type RING finger) family protein | chr5:24252226-24254710 FORWARD LENGTH=655
	Prupe.6G094300	Pp06	6528607	6536256	AT2G37770.2 Symbols: | NAD(P)-linked oxidoreductase superfamily protein | chr2:15834888-15836659 FORWARD LENGTH=315
	Prupe.6G103200	Pp06	7214867	7215605	AT2G35460.1 Symbols: | Late embryogenesis abundant (LEA) hydroxyproline-rich glycoprotein family | chr2:14905788-14906504 FORWARD LENGTH=238
	Prupe.6G103300	Pp06	7221394	7222366	NA
	Prupe.6G103400	Pp06	7224216	7232895	AT2G28320.1 Symbols: | Pleckstrin homology (PH) and lipid-binding START domains-containing protein | chr2:12095161-12099424 FORWARD LENGTH=737
	Prupe.6G103500	Pp06	7239182	7242308	AT2G28315.1 Symbols: | Nucleotide/sugar transporter family protein | chr2:12088896-12090570 FORWARD LENGTH=342
	Prupe.6G109000	Pp06	7805916	7810403	AT4G05160.1 Symbols: | AMP-dependent synthetase and ligase family protein | chr4:2664451-2666547 FORWARD LENGTH=544
	Prupe.6G109100	Pp06	7817417	7822818	AT1G08110.4 Symbols: | lactoylglutathione lyase family protein / glyoxalase I family protein | chr1:2535463-2537630 FORWARD LENGTH=235
	Prupe.6G109200	Pp06	7827814	7829943	AT5G57620.1 Symbols: MYB36, AtMYB36 | myb domain protein 36 | chr5:23334904-23336388 FORWARD LENGTH=333
	Prupe.6G111600	Pp06	8013215	8013791	AT1G76080.1 Symbols: ATCDSP32, CDSP32 | chloroplastic drought-induced stress protein of 32 kD | chr1:28548063-28549348 REVERSE LENGTH=302
	Prupe.6G111700	Pp06	8014858	8016530	AT2G28120.1 Symbols: | Major facilitator superfamily protein | chr2:11985934-11987667 FORWARD LENGTH=577
	Prupe.6G111800	Pp06	8018868	8024328	AT2G28130.1 Symbols: | unknown protein; FUNCTIONS IN: molecular_function unknown; INVOLVED IN: biological_process unknown; LOCATED IN: cellular_component unknown; EXPRESSED IN: 25 plant structures; EXPRESSED DURING: 13 growth stages; Has 35333 Blast hits to 34131 proteins in 2444 species: Archae - 798; Bacteria - 22429; Metazoa - 974; Fungi - 991; Plants - 531; Viruses - 0; Other Eukaryotes - 961…
	Prupe.6G117400	Pp06	8577950	8580999	AT1G12700.1 Symbols: | ATP binding;nucleic acid binding;helicases | chr1:4323722-4326227 REVERSE LENGTH=735
	Prupe.6G117500	Pp06	8586433	8601209	AT5G22780.1 Symbols: | Adaptor protein complex AP-2, alpha subunit | chr5:7590100-7597828 REVERSE LENGTH=1013
	Prupe.6G120400	Pp06	8932724	8935841	AT5G36110.1 Symbols: CYP716A1 | cytochrome P450, family 716, subfamily A, polypeptide 1 | chr5:14195377-14197613 FORWARD LENGTH=477
	Prupe.6G120500	Pp06	8942900	8948545	AT5G04980.2 Symbols: | DNAse I-like superfamily protein | chr5:1468575-1470684 REVERSE LENGTH=466
	Prupe.6G130700	Pp06	10175818	10185123	AT2G27460.1 Symbols: | sec23/sec24 transport family protein | chr2:11740670-11744867 FORWARD LENGTH=745
	Prupe.6G130800	Pp06	10189773	10191090	NA
	Prupe.6G130900	Pp06	10190833	10194554	AT1G09870.1 Symbols: | histidine acid phosphatase family protein | chr1:3205817-3208444 FORWARD LENGTH=487
	Prupe.6G132100	Pp06	10407420	10411124	AT5G36930.2 Symbols: | Disease resistance protein (TIR-NBS-LRR class) family | chr5:14567771-14571916 REVERSE LENGTH=1191
	Prupe.6G132200	Pp06	10411134	10411974	AT1G17600.1 Symbols: | Disease resistance protein (TIR-NBS-LRR class) family | chr1:6053026-6056572 REVERSE LENGTH=1049
	Prupe.6G132600	Pp06	10449960	10450517	AT3G44380.1 Symbols: | Late embryogenesis abundant (LEA) hydroxyproline-rich glycoprotein family | chr3:16036254-16036814 REVERSE LENGTH=186
	Prupe.6G132700	Pp06	10453254	10453805	AT3G44380.1 Symbols: | Late embryogenesis abundant (LEA) hydroxyproline-rich glycoprotein family | chr3:16036254-16036814 REVERSE LENGTH=186
	Prupe.6G132800	Pp06	10455479	10456951	AT5G22410.1 Symbols: RHS18 | root hair specific 18 | chr5:7426347-7427722 FORWARD LENGTH=331
	Prupe.6G132900	Pp06	10457819	10458448	AT3G62020.1 Symbols: GLP10 | germin-like protein 10 | chr3:22971443-22972192 REVERSE LENGTH=220
	Prupe.6G133000	Pp06	10462717	10463346	AT3G62020.1 Symbols: GLP10 | germin-like protein 10 | chr3:22971443-22972192 REVERSE LENGTH=220
	Prupe.6G133100	Pp06	10464917	10465546	AT1G02335.1 Symbols: GL22 | germin-like protein subfamily 2 member 2 precursor | chr1:463979-464876 REVERSE LENGTH=219
	Prupe.6G145800	Pp06	12039283	12052763	AT2G27210.1 Symbols: BSL3 | BRI1 suppressor 1 (BSU1)-like 3 | chr2:11630188-11636182 FORWARD LENGTH=1006
	Prupe.6G145900	Pp06	12048247	12050088	NA
	Prupe.6G146000	Pp06	12078741	12084552	AT3G44160.1 Symbols: | Outer membrane OMP85 family protein | chr3:15889225-15891814 REVERSE LENGTH=362
	Prupe.6G146100	Pp06	12082510	12083042	NA
	Prupe.6G146200	Pp06	12096690	12099324	AT3G07040.1 Symbols: RPM1, RPS3 | NB-ARC domain-containing disease resistance protein | chr3:2226244-2229024 REVERSE LENGTH=926
	Prupe.6G146800	Pp06	12185524	12185724	ATCG00905.1 Symbols: RPS12C, RPS12 | ribosomal protein S12C | chrC:97999-98793 REVERSE LENGTH=123
	Prupe.6G146900	Pp06	12187923	12190117	AT3G44110.1 Symbols: ATJ3, ATJ | DNAJ homologue 3 | chr3:15869115-15871059 REVERSE LENGTH=420
	Prupe.6G147000	Pp06	12190881	12196890	AT5G22050.2 Symbols: | Protein kinase superfamily protein | chr5:7301467-7303209 FORWARD LENGTH=307
	Prupe.6G148600	Pp06	12595436	12595876	AT2G27180.1 Symbols: | unknown protein; BEST Arabidopsis thaliana protein match is: unknown protein (TAIR:AT3G11690.1); Has 99 Blast hits to 99 proteins in 14 species: Archae - 0; Bacteria - 0; Metazoa - 0; Fungi - 0; Plants - 99; Viruses - 0; Other Eukaryotes - 0 (source: NCBI BLink). | chr2:11620473-11620970 FORWARD LENGTH=165
	Prupe.6G148700	Pp06	12601490	12601857	NA
	Prupe.6G148800	Pp06	12601651	12608394	AT5G21990.1 Symbols: TPR7 | Tetratricopeptide repeat (TPR)-like superfamily protein | chr5:7273395-7276318 FORWARD LENGTH=554
	Prupe.6G148900	Pp06	12605993	12607088	NA
	Prupe.6G149000	Pp06	12619512	12629441	AT3G44050.1 Symbols: | P-loop containing nucleoside triphosphate hydrolases superfamily protein | chr3:15818738-15824792 FORWARD LENGTH=1263
	Prupe.6G149100	Pp06	12636902	12638694	AT5G06570.2 Symbols: | alpha/beta-Hydrolases superfamily protein | chr5:2008075-2011013 REVERSE LENGTH=329
	Prupe.6G149600	Pp06	12851985	12861578	AT5G20930.1 Symbols: TSL | Protein kinase superfamily protein | chr5:7098213-7102970 FORWARD LENGTH=688
	Prupe.6G151300	Pp06	13092056	13092953	NA
	Prupe.6G151400	Pp06	13095755	13107376	AT3G43610.1 Symbols: | Spc97 / Spc98 family of spindle pole body (SBP) component | chr3:15517772-15523927 REVERSE LENGTH=1207
	Prupe.6G154300	Pp06	13426333	13433819	AT5G17770.1 Symbols: ATCBR, CBR1, CBR | NADH:cytochrome B5 reductase 1 | chr5:5864543-5866495 REVERSE LENGTH=281
	Prupe.6G154400	Pp06	13434407	13441887	AT3G11830.1 Symbols: | TCP-1/cpn60 chaperonin family protein | chr3:3732734-3736156 FORWARD LENGTH=557
	Prupe.6G154500	Pp06	13442466	13444052	NA
	Prupe.6G161200	Pp06	14971398	14971691	NA
	Prupe.6G161300	Pp06	14985431	14994196	AT5G64740.1 Symbols: CESA6, IXR2, E112, PRC1 | cellulose synthase 6 | chr5:25881555-25886333 FORWARD LENGTH=1084
	Prupe.6G162000	Pp06	15107521	15111014	AT4G39330.1 Symbols: ATCAD9, CAD9 | cinnamyl alcohol dehydrogenase 9 | chr4:18291268-18292772 FORWARD LENGTH=360
	Prupe.6G163700	Pp06	15712649	15713620	AT1G49230.1 Symbols: | RING/U-box superfamily protein | chr1:18209320-18209979 FORWARD LENGTH=219
	Prupe.6G163800	Pp06	15717819	15719389	AT1G76250.1 Symbols: | unknown protein; INVOLVED IN: biological_process unknown; LOCATED IN: endomembrane system; EXPRESSED IN: 6 plant structures; EXPRESSED DURING: 4 anthesis, petal differentiation and expansion stage; Has 74 Blast hits to 74 proteins in 16 species: Archae - 0; Bacteria - 0; Metazoa - 1; Fungi - 0; Plants - 69; Viruses - 0; Other Eukaryotes - 4 (source: NCBI BLink). | chr1:2860…
	Prupe.6G164800	Pp06	16193333	16194009	AT5G27260.1 Symbols: | unknown protein; BEST Arabidopsis thaliana protein match is: unknown protein (TAIR:AT2G29880.1); Has 1807 Blast hits to 1807 proteins in 277 species: Archae - 0; Bacteria - 0; Metazoa - 736; Fungi - 347; Plants - 385; Viruses - 0; Other Eukaryotes - 339 (source: NCBI BLink). | chr5:9603943-9604930 FORWARD LENGTH=303
	Prupe.6G164900	Pp06	16197633	16199954	AT5G60900.1 Symbols: RLK1 | receptor-like protein kinase 1 | chr5:24498467-24501494 REVERSE LENGTH=748
	Prupe.6G165000	Pp06	16201149	16204761	AT1G49170.1 Symbols: | Protein of unknown function (DUF167) | chr1:18183561-18184434 REVERSE LENGTH=126
	Prupe.6G165400	Pp06	16261485	16265501	AT1G34300.1 Symbols: | lectin protein kinase family protein | chr1:12503450-12505939 FORWARD LENGTH=829
	Prupe.6G165500	Pp06	16266151	16269017	AT1G34300.1 Symbols: | lectin protein kinase family protein | chr1:12503450-12505939 FORWARD LENGTH=829
	Prupe.6G165600	Pp06	16272684	16278424	AT1G49180.1 Symbols: | protein kinase family protein | chr1:18184840-18187444 REVERSE LENGTH=408
	Prupe.6G175100	Pp06	17959164	17964486	AT4G14540.1 Symbols: NF-YB3 | nuclear factor Y, subunit B3 | chr4:8344663-8345148 FORWARD LENGTH=161
	Prupe.6G175200	Pp06	17965298	17968153	AT5G23520.1 Symbols: | smr (Small MutS Related) domain-containing protein | chr5:7929591-7931296 REVERSE LENGTH=435
	Prupe.6G175300	Pp06	17969263	17980209	AT5G64940.2 Symbols: ATATH13, ATH13 | ABC2 homolog 13 | chr5:25949116-25953326 FORWARD LENGTH=761
	Prupe.6G175400	Pp06	17981338	17982108	NA
	Prupe.6G177300	Pp06	18229266	18230770	AT2G41060.2 Symbols: | RNA-binding (RRM/RBD/RNP motifs) family protein | chr2:17127138-17128493 FORWARD LENGTH=451
	Prupe.6G180100	Pp06	18546267	18547637	NA
	Prupe.6G180500	Pp06	18691855	18695513	AT5G10170.1 Symbols: ATMIPS3, MIPS3 | myo-inositol-1-phosphate synthase 3 | chr5:3187538-3190161 REVERSE LENGTH=510
	Prupe.6G181200	Pp06	18808451	18810768	AT5G10150.1 Symbols: | Domain of unknown function (DUF966) | chr5:3182176-3183834 REVERSE LENGTH=414
	Prupe.6G181300	Pp06	18826748	18827747	AT4G08685.1 Symbols: SAH7 | Pollen Ole e 1 allergen and extensin family protein | chr4:5550563-5551259 FORWARD LENGTH=159
	Prupe.6G185000	Pp06	19396362	19397043	NA
	Prupe.6G185100	Pp06	19397890	19398380	NA
	Prupe.6G185200	Pp06	19399952	19400435	NA
	Prupe.6G185300	Pp06	19402211	19402800	NA
	Prupe.6G186800	Pp06	19509534	19517819	AT5G10240.1 Symbols: ASN3 | asparagine synthetase 3 | chr5:3212934-3216418 REVERSE LENGTH=578
	Prupe.6G187200	Pp06	19567712	19576045	AT5G10250.1 Symbols: DOT3 | Phototropic-responsive NPH3 family protein | chr5:3217028-3219368 REVERSE LENGTH=607
	Prupe.6G187300	Pp06	19577372	19581062	AT5G10260.1 Symbols: AtRABH1e, RABH1e | RAB GTPase homolog H1E | chr5:3219991-3221301 FORWARD LENGTH=207
	Prupe.6G187400	Pp06	19582289	19588785	AT4G39900.1 Symbols: | unknown protein; Has 30201 Blast hits to 17322 proteins in 780 species: Archae - 12; Bacteria - 1396; Metazoa - 17338; Fungi - 3422; Plants - 5037; Viruses - 0; Other Eukaryotes - 2996 (source: NCBI BLink). | chr4:18508569-18510289 REVERSE LENGTH=245
	Prupe.6G187500	Pp06	19596559	19600615	AT5G64970.1 Symbols: | Mitochondrial substrate carrier family protein | chr5:25958806-25960443 REVERSE LENGTH=428
	Prupe.6G189500	Pp06	19731770	19734755	AT4G39952.1 Symbols: | Pentatricopeptide repeat (PPR) superfamily protein | chr4:18527680-18530007 FORWARD LENGTH=775
	Prupe.6G189600	Pp06	19738989	19741673	AT4G39955.1 Symbols: | alpha/beta-Hydrolases superfamily protein | chr4:18530573-18532088 FORWARD LENGTH=328
	Prupe.6G189700	Pp06	19741816	19743916	AT1G10380.1 Symbols: | Putative membrane lipoprotein | chr1:3400706-3402110 FORWARD LENGTH=305
	Prupe.6G189800	Pp06	19745256	19747448	AT1G22360.1 Symbols: AtUGT85A2, UGT85A2 | UDP-glucosyl transferase 85A2 | chr1:7895068-7897527 REVERSE LENGTH=481
	Prupe.6G189900	Pp06	19747832	19750599	AT1G22360.1 Symbols: AtUGT85A2, UGT85A2 | UDP-glucosyl transferase 85A2 | chr1:7895068-7897527 REVERSE LENGTH=481
	Prupe.6G209000	Pp06	21739853	21740559	NA
	Prupe.6G209100	Pp06	21760597	21767295	AT4G37930.1 Symbols: SHM1, STM, SHMT1 | serine transhydroxymethyltransferase 1 | chr4:17831891-17834742 REVERSE LENGTH=517
	Prupe.6G209200	Pp06	21768148	21775614	AT5G65620.1 Symbols: | Zincin-like metalloproteases family protein | chr5:26221951-26225784 FORWARD LENGTH=791
	Prupe.6G210700	Pp06	21908393	21912955	AT4G37880.1 Symbols: | LisH/CRA/RING-U-box domains-containing protein | chr4:17810183-17811349 FORWARD LENGTH=388
	Prupe.6G210800	Pp06	21913183	21917787	AT5G41020.1 Symbols: | myb family transcription factor | chr5:16425883-16427649 REVERSE LENGTH=588
	Prupe.6G211600	Pp06	21988509	21991355	AT2G43820.1 Symbols: GT, UGT74F2, ATSAGT1, SGT1, SAGT1 | UDP-glucosyltransferase 74F2 | chr2:18152279-18153715 FORWARD LENGTH=449
	Prupe.6G211700	Pp06	21998536	22005761	AT3G49650.1 Symbols: | P-loop containing nucleoside triphosphate hydrolases superfamily protein | chr3:18405260-18409402 REVERSE LENGTH=813
	Prupe.6G211800	Pp06	22014928	22017716	AT3G49660.1 Symbols: | Transducin/WD40 repeat-like superfamily protein | chr3:18413690-18415223 FORWARD LENGTH=317
	Prupe.6G269000	Pp06	25603716	25607193	AT2G38000.1 Symbols: | chaperone protein dnaJ-related | chr2:15903315-15905276 REVERSE LENGTH=419
	Prupe.6G269100	Pp06	25607199	25609304	AT1G07070.1 Symbols: | Ribosomal protein L35Ae family protein | chr1:2168652-2169703 FORWARD LENGTH=112
	Prupe.6G269200	Pp06	25609504	25614203	AT2G38010.1 Symbols: | Neutral/alkaline non-lysosomal ceramidase | chr2:15906862-15909867 FORWARD LENGTH=757
	Prupe.6G269300	Pp06	25614310	25616555	AT3G11320.1 Symbols: | Nucleotide-sugar transporter family protein | chr3:3547017-3548539 REVERSE LENGTH=308
	Prupe.6G269400	Pp06	25618539	25621715	AT3G54110.1 Symbols: ATPUMP1, UCP, PUMP1, ATUCP1, UCP1 | plant uncoupling mitochondrial protein 1 | chr3:20038890-20040996 FORWARD LENGTH=306
	Prupe.6G273500	Pp06	25852661	25853476	NA
	Prupe.6G273600	Pp06	25858321	25859234	NA
	Prupe.6G273700	Pp06	25865235	25866690	AT3G50150.1 Symbols: | Plant protein of unknown function (DUF247) | chr3:18595809-18597551 REVERSE LENGTH=509
	Prupe.6G273800	Pp06	25871078	25872658	AT3G50170.1 Symbols: | Plant protein of unknown function (DUF247) | chr3:18601857-18603738 REVERSE LENGTH=541
	Prupe.6G273900	Pp06	25878585	25880573	AT4G31980.1 Symbols: | unknown protein; CONTAINS InterPro DOMAIN/s: Protein of unknown function DUF247, plant (InterPro:IPR004158), Protein of unknown function DUF862, eukaryotic (InterPro:IPR008580); BEST Arabidopsis thaliana protein match is: Plant protein of unknown function (DUF247) (TAIR:AT5G11290.1); Has 1967 Blast hits to 1844 proteins in 183 species: Archae - 0; Bacteria - 6; Metazoa - 22…
	Prupe.6G275100	Pp06	25952909	25957500	AT3G47570.1 Symbols: | Leucine-rich repeat protein kinase family protein | chr3:17527611-17530748 FORWARD LENGTH=1010
	Prupe.6G275200	Pp06	25957101	25960331	AT3G47090.1 Symbols: | Leucine-rich repeat protein kinase family protein | chr3:17341512-17344645 REVERSE LENGTH=1009
	Prupe.6G275300	Pp06	25962896	25966451	AT5G01260.2 Symbols: | Carbohydrate-binding-like fold | chr5:105367-107045 FORWARD LENGTH=385
	Prupe.6G275400	Pp06	25967259	25974105	AT5G01270.2 Symbols: CPL2 | carboxyl-terminal domain (ctd) phosphatase-like 2 | chr5:107943-112143 REVERSE LENGTH=774
	Prupe.6G275500	Pp06	25974736	25976197	AT3G51890.1 Symbols: | Clathrin light chain protein | chr3:19249686-19250890 REVERSE LENGTH=258
	Prupe.6G275600	Pp06	25976198	25979955	AT3G09010.1 Symbols: | Protein kinase superfamily protein | chr3:2750285-2752086 FORWARD LENGTH=393
	Prupe.6G287800	Pp06	26611274	26612283	AT5G01750.2 Symbols: | Protein of unknown function (DUF567) | chr5:290034-291109 FORWARD LENGTH=217
	Prupe.6G287900	Pp06	26612591	26613356	AT5G01750.2 Symbols: | Protein of unknown function (DUF567) | chr5:290034-291109 FORWARD LENGTH=217
	Prupe.6G288000	Pp06	26617504	26623159	AT2G38410.1 Symbols: | ENTH/VHS/GAT family protein | chr2:16086912-16090047 REVERSE LENGTH=671
	Prupe.6G307800	Pp06	27719472	27721830	NA
	Prupe.6G307900	Pp06	27731474	27733076	AT1G09390.1 Symbols: | GDSL-like Lipase/Acylhydrolase superfamily protein | chr1:3031264-3033415 FORWARD LENGTH=370
	Prupe.6G308000	Pp06	27743585	27745291	AT1G09390.1 Symbols: | GDSL-like Lipase/Acylhydrolase superfamily protein | chr1:3031264-3033415 FORWARD LENGTH=370
	Prupe.6G308100	Pp06	27749411	27751815	AT1G09390.1 Symbols: | GDSL-like Lipase/Acylhydrolase superfamily protein | chr1:3031264-3033415 FORWARD LENGTH=370
	Prupe.6G308200	Pp06	27756120	27756848	AT3G09510.1 Symbols: | Ribonuclease H-like superfamily protein | chr3:2921804-2923258 FORWARD LENGTH=484
	Prupe.6G308300	Pp06	27756876	27757100	NA
	Prupe.6G308400	Pp06	27759465	27762842	AT1G09390.1 Symbols: | GDSL-like Lipase/Acylhydrolase superfamily protein | chr1:3031264-3033415 FORWARD LENGTH=370
	Prupe.6G320100	Pp06	28346108	28352356	AT3G05545.1 Symbols: | RING/U-box superfamily protein | chr3:1609436-1612133 FORWARD LENGTH=425
	Prupe.6G320200	Pp06	28356375	28356932	AT3G05540.1 Symbols: | Methionine sulfoxide reductase (MSS4-like) family protein | chr3:1606487-1608030 REVERSE LENGTH=168
	Prupe.6G320300	Pp06	28357481	28362059	AT3G05530.1 Symbols: RPT5A, ATS6A.2 | regulatory particle triple-A ATPase 5A | chr3:1603540-1605993 FORWARD LENGTH=424
	Prupe.6G320400	Pp06	28363582	28367558	AT5G27730.1 Symbols: | Protein of unknown function (DUF1624) | chr5:9820311-9822868 FORWARD LENGTH=472
	Prupe.6G320500	Pp06	28369145	28372617	AT3G05520.1 Symbols: | Subunits of heterodimeric actin filament capping protein Capz superfamily | chr3:1598611-1601134 FORWARD LENGTH=308
	Prupe.7G002500	Pp07	319600	321859	AT1G55520.2 Symbols: TBP2, ATTBP2 | TATA binding protein 2 | chr1:20726150-20727483 REVERSE LENGTH=200
	Prupe.7G002600	Pp07	322164	326314	AT4G13650.1 Symbols: | Pentatricopeptide repeat (PPR) superfamily protein | chr4:7939611-7942898 REVERSE LENGTH=1064
	Prupe.7G002700	Pp07	326839	331597	NA
	Prupe.7G002800	Pp07	332609	338151	AT1G55520.2 Symbols: TBP2, ATTBP2 | TATA binding protein 2 | chr1:20726150-20727483 REVERSE LENGTH=200
	Prupe.7G002900	Pp07	348953	354516	AT5G16860.1 Symbols: | Tetratricopeptide repeat (TPR)-like superfamily protein | chr5:5543834-5546386 FORWARD LENGTH=850
	Prupe.7G003800	Pp07	418823	427061	AT3G03940.1 Symbols: | Protein kinase family protein | chr3:1014412-1018244 REVERSE LENGTH=701
	Prupe.7G003900	Pp07	428015	430814	AT4G04220.1 Symbols: AtRLP46, RLP46 | receptor like protein 46 | chr4:2033427-2035946 FORWARD LENGTH=811
	Prupe.7G006200	Pp07	767556	781382	AT5G09860.1 Symbols: AtTHO1, THO1, AtHPR1, HPR1 | nuclear matrix protein-related | chr5:3066815-3070733 FORWARD LENGTH=599
	Prupe.7G006600	Pp07	863538	868758	AT5G08080.1 Symbols: SYP132, ATSYP132 | syntaxin of plants 132 | chr5:2588532-2591106 FORWARD LENGTH=304
	Prupe.7G006700	Pp07	870890	875260	AT3G22470.1 Symbols: | Pentatricopeptide repeat (PPR) superfamily protein | chr3:7966066-7967925 REVERSE LENGTH=619
	Prupe.7G019500	Pp07	2897944	2903872	AT1G80670.1 Symbols: | Transducin/WD40 repeat-like superfamily protein | chr1:30320809-30323543 REVERSE LENGTH=349
	Prupe.7G019600	Pp07	2905014	2906177	AT2G01050.1 Symbols: | zinc ion binding;nucleic acid binding | chr2:68337-69884 REVERSE LENGTH=515
	Prupe.7G020800	Pp07	3087616	3088046	AT4G34210.1 Symbols: ASK11, SK11 | SKP1-like 11 | chr4:16379003-16379461 FORWARD LENGTH=152
	Prupe.7G050000	Pp07	8706939	8713766	AT2G41460.1 Symbols: ARP | apurinic endonuclease-redox protein | chr2:17285731-17288769 FORWARD LENGTH=536
	Prupe.7G050100	Pp07	8719573	8725976	AT2G41490.1 Symbols: GPT | UDP-glcnac-adolichol phosphate glcnac-1-p-transferase | chr2:17301762-17304030 FORWARD LENGTH=431
	Prupe.7G050200	Pp07	8726133	8727534	AT1G64830.1 Symbols: | Eukaryotic aspartyl protease family protein | chr1:24091271-24092566 REVERSE LENGTH=431
	Prupe.7G050300	Pp07	8728556	8732449	AT2G41500.1 Symbols: LIS, EMB2776 | WD-40 repeat family protein / small nuclear ribonucleoprotein Prp4p-related | chr2:17304319-17306855 REVERSE LENGTH=554
	Prupe.7G061500	Pp07	10050415	10051008	AT3G57450.1 Symbols: | unknown protein; Has 65 Blast hits to 65 proteins in 11 species: Archae - 0; Bacteria - 0; Metazoa - 0; Fungi - 0; Plants - 65; Viruses - 0; Other Eukaryotes - 0 (source: NCBI BLink). | chr3:21262028-21262318 FORWARD LENGTH=96
	Prupe.7G061600	Pp07	10051555	10069780	AT2G41790.1 Symbols: | Insulinase (Peptidase family M16) family protein | chr2:17429453-17436110 REVERSE LENGTH=970
	Prupe.7G093400	Pp07	12579323	12581503	AT3G11820.2 Symbols: SYP121, AT-SYR1, ATSYP121, SYR1, ATSYR1, PEN1 | syntaxin of plants 121 | chr3:3729540-3730775 REVERSE LENGTH=315
	Prupe.7G093500	Pp07	12582542	12584311	AT3G11820.1 Symbols: SYP121, AT-SYR1, ATSYP121, SYR1, ATSYR1, PEN1 | syntaxin of plants 121 | chr3:3729540-3730868 REVERSE LENGTH=346
	Prupe.7G093600	Pp07	12585228	12596766	AT5G16280.1 Symbols: | Tetratricopeptide repeat (TPR)-like superfamily protein | chr5:5323377-5331345 REVERSE LENGTH=1272
	Prupe.7G093700	Pp07	12598978	12605498	AT2G35920.1 Symbols: | RNA helicase family protein | chr2:15075674-15080506 FORWARD LENGTH=995
	Prupe.7G102700	Pp07	13228675	13231401	AT3G52580.1 Symbols: | Ribosomal protein S11 family protein | chr3:19503324-19504701 FORWARD LENGTH=150
	Prupe.7G102800	Pp07	13231560	13233487	AT3G52590.1 Symbols: UBQ1, EMB2167, ERD16, HAP4 | ubiquitin extension protein 1 | chr3:19505668-19506681 FORWARD LENGTH=128
	Prupe.7G102900	Pp07	13241331	13243478	AT2G30830.1 Symbols: | 2-oxoglutarate (2OG) and Fe(II)-dependent oxygenase superfamily protein | chr2:13132707-13134284 REVERSE LENGTH=358
	Prupe.7G104900	Pp07	13383073	13384143	AT4G03220.1 Symbols: | Protein with RNI-like/FBD-like domains | chr4:1417472-1419148 FORWARD LENGTH=498
	Prupe.7G105000	Pp07	13389936	13392124	NA
	Prupe.7G106100	Pp07	13502534	13506026	AT3G60130.1 Symbols: BGLU16 | beta glucosidase 16 | chr3:22210343-22213650 FORWARD LENGTH=514
	Prupe.7G106200	Pp07	13506506	13507477	NA
	Prupe.7G106300	Pp07	13507517	13508808	NA
	Prupe.7G119800	Pp07	14361961	14363751	AT3G52970.1 Symbols: CYP76G1 | cytochrome P450, family 76, subfamily G, polypeptide 1 | chr3:19641400-19643259 REVERSE LENGTH=516
	Prupe.7G119900	Pp07	14366297	14366707	AT1G21280.1 Symbols: | CONTAINS InterPro DOMAIN/s: Retrotransposon gag protein (InterPro:IPR005162); Has 707 Blast hits to 705 proteins in 25 species: Archae - 0; Bacteria - 0; Metazoa - 4; Fungi - 0; Plants - 703; Viruses - 0; Other Eukaryotes - 0 (source: NCBI BLink). | chr1:7447690-7448403 REVERSE LENGTH=237
	Prupe.7G120000	Pp07	14371913	14374108	AT3G52970.1 Symbols: CYP76G1 | cytochrome P450, family 76, subfamily G, polypeptide 1 | chr3:19641400-19643259 REVERSE LENGTH=516
	Prupe.7G120100	Pp07	14374657	14378279	AT3G12580.1 Symbols: HSP70, ATHSP70 | heat shock protein 70 | chr3:3991487-3993689 REVERSE LENGTH=650
	Prupe.7G153400	Pp07	16329366	16335875	AT5G66750.1 Symbols: DDM1, CHR01, CHR1, CHA1, SOM4, SOM1, ATDDM1 | chromatin remodeling 1 | chr5:26649050-26652869 FORWARD LENGTH=764
	Prupe.7G184300	Pp07	17867982	17871141	AT3G51480.1 Symbols: ATGLR3.6, GLR3.6 | glutamate receptor 3.6 | chr3:19101256-19104681 FORWARD LENGTH=903
	Prupe.7G184400	Pp07	17886775	17891231	AT3G51480.1 Symbols: ATGLR3.6, GLR3.6 | glutamate receptor 3.6 | chr3:19101256-19104681 FORWARD LENGTH=903
	Prupe.7G184500	Pp07	17892590	17896253	AT3G51480.1 Symbols: ATGLR3.6, GLR3.6 | glutamate receptor 3.6 | chr3:19101256-19104681 FORWARD LENGTH=903
	Prupe.7G184600	Pp07	17896809	17901662	AT1G42540.1 Symbols: ATGLR3.3, GLR3.3 | glutamate receptor 3.3 | chr1:15973489-15976703 FORWARD LENGTH=933
	Prupe.7G220800	Pp07	19759600	19760195	AT3G60080.1 Symbols: | RING/U-box superfamily protein | chr3:22187635-22188555 FORWARD LENGTH=306
	Prupe.7G220900	Pp07	19761567	19762407	NA
	Prupe.7G221000	Pp07	19763856	19768213	AT1G35190.1 Symbols: | 2-oxoglutarate (2OG) and Fe(II)-dependent oxygenase superfamily protein | chr1:12890544-12892632 FORWARD LENGTH=329
	Prupe.7G221100	Pp07	19767790	19772973	AT2G19900.1 Symbols: ATNADP-ME1, NADP-ME1 | NADP-malic enzyme 1 | chr2:8592106-8595403 REVERSE LENGTH=581
	Prupe.7G221200	Pp07	19773820	19783659	AT2G19910.1 Symbols: | RNA-dependent RNA polymerase family protein | chr2:8595820-8600757 REVERSE LENGTH=992
	Prupe.7G247200	Pp07	20998397	21000802	AT1G16930.1 Symbols: | F-box/RNI-like/FBD-like domains-containing protein | chr1:5789987-5791534 FORWARD LENGTH=449
	Prupe.7G247300	Pp07	21001608	21012150	AT3G15880.2 Symbols: WSIP2, TPR4 | WUS-interacting protein 2 | chr3:5364454-5371869 REVERSE LENGTH=1137
	Prupe.7G247400	Pp07	21018445	21022359	AT2G13290.2 Symbols: | beta-1,4-N-acetylglucosaminyltransferase family protein | chr2:5512058-5513143 FORWARD LENGTH=361
	Prupe.7G271100	Pp07	22213381	22215343	NA
	Prupe.7G271200	Pp07	22217789	22224102	AT3G59910.1 Symbols: | Ankyrin repeat family protein | chr3:22130779-22133033 REVERSE LENGTH=611
	Prupe.7G271300	Pp07	22228586	22233547	AT2G44100.1 Symbols: ATGDI1, AT-GDI1, GDI1 | guanosine nucleotide diphosphate dissociation inhibitor 1 | chr2:18241804-18244864 FORWARD LENGTH=445
	Prupe.7G271400	Pp07	22234896	22240120	AT4G02600.2 Symbols: MLO1, ATMLO1 | Seven transmembrane MLO family protein | chr4:1144141-1147156 FORWARD LENGTH=526
	Prupe.7G271500	Pp07	22241007	22246234	AT2G44160.1 Symbols: MTHFR2 | methylenetetrahydrofolate reductase 2 | chr2:18262301-18265185 FORWARD LENGTH=594
	Prupe.7G271600	Pp07	22247879	22255800	AT2G44150.1 Symbols: ASHH3, SDG7 | histone-lysine N-methyltransferase ASHH3 | chr2:18258863-18261003 FORWARD LENGTH=363
	Prupe.7G271700	Pp07	22262278	22269966	AT3G19910.1 Symbols: | RING/U-box superfamily protein | chr3:6926497-6929324 FORWARD LENGTH=340
	Prupe.7G271800	Pp07	22270729	22273688	AT5G08310.1 Symbols: | Tetratricopeptide repeat (TPR)-like superfamily protein | chr5:2672756-2675254 REVERSE LENGTH=832
	Prupe.7G271900	Pp07	22282320	22300067	AT5G42390.1 Symbols: | Insulinase (Peptidase family M16) family protein | chr5:16945308-16952647 FORWARD LENGTH=1265
	Prupe.7G272000	Pp07	22312123	22323753	AT5G17570.1 Symbols: | TatD related DNase | chr5:5792948-5794580 FORWARD LENGTH=325
	Prupe.8G006000	Pp08	479352	483182	AT3G21740.1 Symbols: APO4 | Arabidopsis thaliana protein of unknown function (DUF794) | chr3:7662542-7663638 REVERSE LENGTH=337
	Prupe.8G006100	Pp08	484747	497813	AT1G22870.1 Symbols: | Protein kinase family protein with ARM repeat domain | chr1:8089501-8094173 FORWARD LENGTH=913
	Prupe.8G011100	Pp08	912590	915381	AT4G10490.1 Symbols: | 2-oxoglutarate (2OG) and Fe(II)-dependent oxygenase superfamily protein | chr4:6483900-6485179 FORWARD LENGTH=348
	Prupe.8G011200	Pp08	919277	922002	AT2G36690.1 Symbols: | 2-oxoglutarate (2OG) and Fe(II)-dependent oxygenase superfamily protein | chr2:15379930-15381987 FORWARD LENGTH=366
	Prupe.8G021600	Pp08	1953226	1957825	AT5G27860.2 Symbols: | unknown protein; FUNCTIONS IN: molecular_function unknown; INVOLVED IN: biological_process unknown; LOCATED IN: chloroplast; EXPRESSED IN: pollen tube; Has 23049 Blast hits to 11981 proteins in 648 species: Archae - 2; Bacteria - 589; Metazoa - 13464; Fungi - 1977; Plants - 1635; Viruses - 89; Other Eukaryotes - 5293 (source: NCBI BLink). | chr5:9875068-9876442 REVERSE LENG…
	Prupe.8G021700	Pp08	1968593	1972663	AT5G17680.1 Symbols: | disease resistance protein (TIR-NBS-LRR class), putative | chr5:5822999-5827153 FORWARD LENGTH=1294
	Prupe.8G023900	Pp08	2168440	2176242	AT5G17680.1 Symbols: | disease resistance protein (TIR-NBS-LRR class), putative | chr5:5822999-5827153 FORWARD LENGTH=1294
	Prupe.8G048300	Pp08	5253086	5254447	AT5G39190.1 Symbols: GLP2A, ATGER2, GER2 | germin-like protein 2 | chr5:15692771-15693546 REVERSE LENGTH=222
	Prupe.8G048400	Pp08	5267376	5268109	NA
	Prupe.8G056900	Pp08	6722048	6730042	AT1G34550.1 Symbols: EMB2756 | Protein of unknown function (DUF616) | chr1:12647088-12652646 REVERSE LENGTH=735
	Prupe.8G060600	Pp08	8614031	8614540	AT4G35730.1 Symbols: | Regulator of Vps4 activity in the MVB pathway protein | chr4:16931111-16933241 FORWARD LENGTH=466
	Prupe.8G064800	Pp08	9568903	9571289	AT5G18180.1 Symbols: | H/ACA ribonucleoprotein complex, subunit Gar1/Naf1 protein | chr5:6008561-6009605 REVERSE LENGTH=189
	Prupe.8G064900	Pp08	9580361	9582733	AT3G05570.1 Symbols: | unknown protein; BEST Arabidopsis thaliana protein match is: unknown protein (TAIR:AT4G39235.1); Has 73 Blast hits to 73 proteins in 11 species: Archae - 0; Bacteria - 0; Metazoa - 0; Fungi - 0; Plants - 73; Viruses - 0; Other Eukaryotes - 0 (source: NCBI BLink). | chr3:1616265-1616636 REVERSE LENGTH=90
	Prupe.8G065100	Pp08	9622797	9634757	AT2G14050.1 Symbols: MCM9 | minichromosome maintenance 9 | chr2:5909240-5913817 FORWARD LENGTH=646
	Prupe.8G065200	Pp08	9644424	9648992	AT5G64290.1 Symbols: DCT, DIT2.1 | dicarboxylate transport 2.1 | chr5:25714495-25716642 REVERSE LENGTH=563
	Prupe.8G074100	Pp08	10817941	10826705	AT5G09580.1 Symbols: | unknown protein; BEST Arabidopsis thaliana protein match is: unknown protein (TAIR:AT1G53345.1); Has 53 Blast hits to 53 proteins in 12 species: Archae - 0; Bacteria - 2; Metazoa - 0; Fungi - 0; Plants - 50; Viruses - 0; Other Eukaryotes - 1 (source: NCBI BLink). | chr5:2972639-2974438 FORWARD LENGTH=393
	Prupe.8G076600	Pp08	11099567	11100058	AT5G64480.1 Symbols: | unknown protein; Has 35333 Blast hits to 34131 proteins in 2444 species: Archae - 798; Bacteria - 22429; Metazoa - 974; Fungi - 991; Plants - 531; Viruses - 0; Other Eukaryotes - 9610 (source: NCBI BLink). | chr5:25778202-25778756 FORWARD LENGTH=184
	Prupe.8G076700	Pp08	11100438	11104222	AT4G37880.1 Symbols: | LisH/CRA/RING-U-box domains-containing protein | chr4:17810183-17811349 FORWARD LENGTH=388
	Prupe.8G076800	Pp08	11111321	11114694	AT1G58290.1 Symbols: HEMA1 | Glutamyl-tRNA reductase family protein | chr1:21624028-21626051 REVERSE LENGTH=543
	Prupe.8G076900	Pp08	11119105	11122004	AT4G21860.3 Symbols: MSRB2 | methionine sulfoxide reductase B 2 | chr4:11600238-11601507 REVERSE LENGTH=202
	Prupe.8G106300	Pp08	13755650	13762836	AT3G18890.1 Symbols: | NAD(P)-binding Rossmann-fold superfamily protein | chr3:6511169-6514729 FORWARD LENGTH=641
	Prupe.8G106400	Pp08	13763206	13766482	AT4G34360.1 Symbols: | S-adenosyl-L-methionine-dependent methyltransferases superfamily protein | chr4:16432011-16433752 FORWARD LENGTH=248
	Prupe.8G106500	Pp08	13768244	13774081	AT4G34370.1 Symbols: ATARI1, ARI1 | RING/U-box superfamily protein | chr4:16434547-16437037 FORWARD LENGTH=597
	Prupe.8G106600	Pp08	13776305	13778287	AT3G52090.1 Symbols: ATRPB13.6, NRPB11, NRPD11, NRPE11 | DNA-directed RNA polymerase, RBP11-like | chr3:19318069-19318998 REVERSE LENGTH=116
	Prupe.8G139800	Pp08	15839971	15842915	AT5G43400.1 Symbols: | Uncharacterised conserved protein UCP015417, vWA | chr5:17426182-17428149 REVERSE LENGTH=655
	Prupe.8G139900	Pp08	15844070	15846079	AT5G43400.1 Symbols: | Uncharacterised conserved protein UCP015417, vWA | chr5:17426182-17428149 REVERSE LENGTH=655
	Prupe.8G140000	Pp08	15849080	15849583	AT5G43400.1 Symbols: | Uncharacterised conserved protein UCP015417, vWA | chr5:17426182-17428149 REVERSE LENGTH=655
	Prupe.8G140100	Pp08	15853925	15855588	AT3G24780.1 Symbols: | Uncharacterised conserved protein UCP015417, vWA | chr3:9049446-9051593 FORWARD LENGTH=715
	Prupe.8G141000	Pp08	15898339	15900791	AT2G14860.1 Symbols: | Peroxisomal membrane 22 kDa (Mpv17/PMP22) family protein | chr2:6387820-6389563 REVERSE LENGTH=252
	Prupe.8G141100	Pp08	15900868	15904175	AT4G33890.2 Symbols: | unknown protein; BEST Arabidopsis thaliana protein match is: unknown protein (TAIR:AT2G14850.1); Has 35333 Blast hits to 34131 proteins in 2444 species: Archae - 798; Bacteria - 22429; Metazoa - 974; Fungi - 991; Plants - 531; Viruses - 0; Other Eukaryotes - 9610 (source: NCBI BLink). | chr4:16250057-16251085 FORWARD LENGTH=342
	Prupe.8G141200	Pp08	15904841	15907565	AT4G33890.2 Symbols: | unknown protein; BEST Arabidopsis thaliana protein match is: unknown protein (TAIR:AT2G14850.1); Has 35333 Blast hits to 34131 proteins in 2444 species: Archae - 798; Bacteria - 22429; Metazoa - 974; Fungi - 991; Plants - 531; Viruses - 0; Other Eukaryotes - 9610 (source: NCBI BLink). | chr4:16250057-16251085 FORWARD LENGTH=342
	Prupe.8G141300	Pp08	15908215	15910602	AT3G19553.1 Symbols: | Amino acid permease family protein | chr3:6790988-6792507 REVERSE LENGTH=479
	Prupe.8G141400	Pp08	15910847	15914057	AT1G49880.1 Symbols: Erv1 | Erv1/Alr family protein | chr1:18464081-18465914 FORWARD LENGTH=191
	Prupe.8G141500	Pp08	15914184	15916632	AT2G14830.2 Symbols: | Regulator of Vps4 activity in the MVB pathway protein | chr2:6362524-6363893 FORWARD LENGTH=146
	Prupe.8G141600	Pp08	15921206	15923955	AT2G35540.1 Symbols: | DNAJ heat shock N-terminal domain-containing protein | chr2:14927158-14928930 FORWARD LENGTH=590
	Prupe.8G141700	Pp08	15924474	15926315	AT2G14830.2 Symbols: | Regulator of Vps4 activity in the MVB pathway protein | chr2:6362524-6363893 FORWARD LENGTH=146
	Prupe.8G141800	Pp08	15925423	15925879	NA
	Prupe.8G141900	Pp08	15926481	15927650	AT4G33865.1 Symbols: | Ribosomal protein S14p/S29e family protein | chr4:16233395-16234114 REVERSE LENGTH=56
	Prupe.8G176300	Pp08	17843581	17847678	AT4G35250.1 Symbols: | NAD(P)-binding Rossmann-fold superfamily protein | chr4:16771401-16773269 REVERSE LENGTH=395
	Prupe.8G176400	Pp08	17850620	17856250	AT4G12010.1 Symbols: | Disease resistance protein (TIR-NBS-LRR class) family | chr4:7197325-7201393 REVERSE LENGTH=1219
	Prupe.8G176500	Pp08	17855275	17859527	AT4G38390.1 Symbols: RHS17 | root hair specific 17 | chr4:17976042-17978380 FORWARD LENGTH=551
	Prupe.8G183100	Pp08	18239478	18241110	AT4G38160.2 Symbols: pde191 | Mitochondrial transcription termination factor family protein | chr4:17902412-17903784 FORWARD LENGTH=363
	Prupe.8G183200	Pp08	18241438	18242583	AT4G38150.2 Symbols: | Pentatricopeptide repeat (PPR) superfamily protein | chr4:17901211-17902119 REVERSE LENGTH=302
	Prupe.8G183300	Pp08	18245124	18245606	AT4G38140.1 Symbols: | RING/U-box superfamily protein | chr4:17899868-17900305 REVERSE LENGTH=145
	Prupe.8G183400	Pp08	18248039	18250018	AT4G35410.2 Symbols: | Clathrin adaptor complex small chain family protein | chr4:16832572-16833796 FORWARD LENGTH=162
	Prupe.8G183500	Pp08	18249627	18260616	AT5G58140.1 Symbols: PHOT2, NPL1 | phototropin 2 | chr5:23524771-23529993 FORWARD LENGTH=915
	Prupe.8G183600	Pp08	18266457	18269281	AT4G35420.1 Symbols: DRL1 | dihydroflavonol 4-reductase-like1 | chr4:16834091-16835611 REVERSE LENGTH=326
	Prupe.8G257200	Pp08	21908574	21910474	AT5G27690.1 Symbols: | Heavy metal transport/detoxification superfamily protein | chr5:9803796-9805036 FORWARD LENGTH=352
	Prupe.8G257300	Pp08	21914053	21914292	NA
	Prupe.8G257400	Pp08	21914479	21916328	AT4G02600.2 Symbols: MLO1, ATMLO1 | Seven transmembrane MLO family protein | chr4:1144141-1147156 FORWARD LENGTH=526
	Prupe.8G257500	Pp08	21917215	21919649	AT3G12290.1 Symbols: | Amino acid dehydrogenase family protein | chr3:3919591-3921326 FORWARD LENGTH=299
	Prupe.8G257600	Pp08	21921048	21922404	AT3G62730.1 Symbols: | unknown protein; FUNCTIONS IN: molecular_function unknown; INVOLVED IN: biological_process unknown; LOCATED IN: endomembrane system; EXPRESSED IN: 13 plant structures; EXPRESSED DURING: LP.04 four leaves visible, 4 anthesis, LP.02 two leaves visible, petal differentiation and expansion stage; BEST Arabidopsis thaliana protein match is: unknown protein (TAIR:AT1G47980.1); Ha…
	Prupe.8G257700	Pp08	21923641	21925225	AT3G62730.1 Symbols: | unknown protein; FUNCTIONS IN: molecular_function unknown; INVOLVED IN: biological_process unknown; LOCATED IN: endomembrane system; EXPRESSED IN: 13 plant structures; EXPRESSED DURING: LP.04 four leaves visible, 4 anthesis, LP.02 two leaves visible, petal differentiation and expansion stage; BEST Arabidopsis thaliana protein match is: unknown protein (TAIR:AT1G47980.1); Ha…
	Prupe.8G257800	Pp08	21926751	21929895	AT2G47750.1 Symbols: GH3.9 | putative indole-3-acetic acid-amido synthetase GH3.9 | chr2:19560307-19562974 REVERSE LENGTH=585
	Prupe.8G257900	Pp08	21932617	21936030	AT1G02910.1 Symbols: LPA1 | tetratricopeptide repeat (TPR)-containing protein | chr1:655749-658125 REVERSE LENGTH=453
	Prupe.8G258000	Pp08	21937747	21938560	AT4G15800.1 Symbols: RALFL33 | ralf-like 33 | chr4:8984915-8985265 FORWARD LENGTH=116
	Prupe.8G258100	Pp08	21938621	21940448	AT4G15802.1 Symbols: HSBP, AtHSBP | heat shock factor binding protein | chr4:8986864-8988339 REVERSE LENGTH=86
	Prupe.8G258200	Pp08	21941186	21942607	AT2G47180.1 Symbols: AtGolS1, GolS1 | galactinol synthase 1 | chr2:19369049-19370372 REVERSE LENGTH=344
	Prupe.8G258300	Pp08	21945076	21946729	AT4G02500.1 Symbols: ATXT2, XXT2, XT2 | UDP-xylosyltransferase 2 | chr4:1101638-1103345 FORWARD LENGTH=461
	Prupe.8G258400	Pp08	21947937	21950987	AT2G47760.1 Symbols: ALG3, AtALG3 | asparagine-linked glycosylation 3 | chr2:19565672-19568221 REVERSE LENGTH=438
	Prupe.8G258500	Pp08	21952213	21952788	AT2G47770.1 Symbols: ATTSPO, TSPO | TSPO(outer membrane tryptophan-rich sensory protein)-related | chr2:19568701-19569291 FORWARD LENGTH=196
	Prupe.8G258600	Pp08	21953032	21955963	AT4G02485.1 Symbols: | 2-oxoglutarate (2OG) and Fe(II)-dependent oxygenase superfamily protein | chr4:1092695-1094437 FORWARD LENGTH=226
	Prupe.8G258700	Pp08	21955705	21957155	AT2G47780.1 Symbols: | Rubber elongation factor protein (REF) | chr2:19570076-19570864 FORWARD LENGTH=235
	Prupe.8G258800	Pp08	21957216	21961807	AT4G02510.1 Symbols: TOC159, TOC86, PPI2, TOC160, ATTOC159 | translocon at the outer envelope membrane of chloroplasts 159 | chr4:1104766-1109360 FORWARD LENGTH=1503
	Prupe.8G258900	Pp08	21963006	21964222	NA
	Prupe.8G259000	Pp08	21964758	21974575	AT4G02480.1 Symbols: | AAA-type ATPase family protein | chr4:1082082-1088680 REVERSE LENGTH=1265
	Prupe.8G259100	Pp08	21975230	21977462	AT1G02880.3 Symbols: TPK1 | thiamin pyrophosphokinase1 | chr1:643063-644485 REVERSE LENGTH=267
	Prupe.8G259200	Pp08	21978251	21983406	AT4G02460.1 Symbols: PMS1 | DNA mismatch repair protein, putative | chr4:1076306-1080510 REVERSE LENGTH=923
	Prupe.8G259300	Pp08	21983830	21986227	AT5G27720.1 Symbols: emb1644 | Small nuclear ribonucleoprotein family protein | chr5:9815904-9817304 FORWARD LENGTH=129
	Prupe.8G259400	Pp08	21986228	21990205	AT2G47790.1 Symbols: | Transducin/WD40 repeat-like superfamily protein | chr2:19571102-19572946 REVERSE LENGTH=392
	Prupe.8G259500	Pp08	21989412	21991364	AT5G15870.1 Symbols: | glycosyl hydrolase family 81 protein | chr5:5182641-5184878 REVERSE LENGTH=745
	Prupe.8G259600	Pp08	21991594	21992116	AT2G47790.1 Symbols: | Transducin/WD40 repeat-like superfamily protein | chr2:19571102-19572946 REVERSE LENGTH=392
	Prupe.8G259700	Pp08	21993519	21995728	AT4G02450.2 Symbols: | HSP20-like chaperones superfamily protein | chr4:1073987-1075765 REVERSE LENGTH=240
	Prupe.8G259800	Pp08	21998521	22007097	AT3G62700.1 Symbols: ATMRP10, MRP10, ABCC14 | multidrug resistance-associated protein 10 | chr3:23190428-23195727 REVERSE LENGTH=1539
	Prupe.8G259900	Pp08	22008502	22010675	AT1G02870.1 Symbols: | FUNCTIONS IN: molecular_function unknown; INVOLVED IN: biological_process unknown; EXPRESSED IN: 23 plant structures; EXPRESSED DURING: 13 growth stages; CONTAINS InterPro DOMAIN/s: Ribosome biogenesis protein Nop16 (InterPro:IPR019002); Has 104 Blast hits to 104 proteins in 57 species: Archae - 0; Bacteria - 0; Metazoa - 0; Fungi - 63; Plants - 35; Viruses - 0; Other Eukar…
	Prupe.8G260200	Pp08	22021459	22027678	AT5G65930.1 Symbols: ZWI, PKCBP, KCBP | kinesin-like calmodulin-binding protein (ZWICHEL) | chr5:26370369-26376394 REVERSE LENGTH=1259
	Prupe.8G260300	Pp08	22031323	22032149	AT3G62760.1 Symbols: ATGSTF13 | Glutathione S-transferase family protein | chr3:23217425-23218246 REVERSE LENGTH=219
	Prupe.8G260400	Pp08	22034400	22035027	AT2G47710.1 Symbols: | Adenine nucleotide alpha hydrolases-like superfamily protein | chr2:19555045-19555956 REVERSE LENGTH=162
	Prupe.8G260500	Pp08	22035498	22037164	AT4G02440.1 Symbols: EID1 | F-box family protein | chr4:1072555-1073565 FORWARD LENGTH=336
	Prupe.8G260600	Pp08	22038473	22042096	AT1G02840.3 Symbols: SR1, ATSRP34, SRP34, SR34, At-SR34 | RNA-binding (RRM/RBD/RNP motifs) family protein | chr1:626918-629583 FORWARD LENGTH=303
	Prupe.8G260700	Pp08	22039425	22040005	NA
	Prupe.8G260800	Pp08	22042913	22045590	AT2G47690.1 Symbols: | NADH-ubiquinone oxidoreductase-related | chr2:19551263-19552052 FORWARD LENGTH=118
	Prupe.8G260900	Pp08	22048060	22054916	AT2G47680.1 Symbols: | zinc finger (CCCH type) helicase family protein | chr2:19545828-19550871 REVERSE LENGTH=1015
	Prupe.8G261200	Pp08	22059314	22062363	AT5G61770.1 Symbols: PPAN | PETER PAN-like protein | chr5:24815888-24817495 FORWARD LENGTH=345
	Prupe.8G261300	Pp08	22064410	22065375	AT3G62820.1 Symbols: | Plant invertase/pectin methylesterase inhibitor superfamily protein | chr3:23229782-23230366 FORWARD LENGTH=194
	Prupe.8G261400	Pp08	22071361	22075016	AT3G62830.2 Symbols: UXS2, ATUXS2 | NAD(P)-binding Rossmann-fold superfamily protein | chr3:23232539-23235353 FORWARD LENGTH=445
	Prupe.8G261500	Pp08	22077044	22081224	AT3G62860.1 Symbols: | alpha/beta-Hydrolases superfamily protein | chr3:23239577-23242143 REVERSE LENGTH=348
	Prupe.8G261600	Pp08	22082607	22084618	AT3G62880.2 Symbols: ATOEP16-4 | Mitochondrial import inner membrane translocase subunit Tim17/Tim22/Tim23 family protein | chr3:23245103-23246002 REVERSE LENGTH=136
	Prupe.8G261700	Pp08	22084706	22086196	AT3G05560.3 Symbols: | Ribosomal L22e protein family | chr3:1614641-1615204 FORWARD LENGTH=124
	Prupe.8G261800	Pp08	22086206	22088564	AT3G62890.1 Symbols: | Pentatricopeptide repeat (PPR) superfamily protein | chr3:23246168-23247973 FORWARD LENGTH=573
	Prupe.8G261900	Pp08	22088809	22092872	AT2G47600.1 Symbols: ATMHX, MHX1, ATMHX1, MHX | magnesium/proton exchanger | chr2:19524518-19526828 REVERSE LENGTH=539
	Prupe.8G271800	Pp08	22509524	22526848	AT2G47410.1 Symbols: | WD40/YVTN repeat-like-containing domain;Bromodomain | chr2:19449133-19456991 FORWARD LENGTH=1520
	Prupe.8G271900	Pp08	22524529	22524957	NA
P. mira and P. persica	Prupe.1G002400	Pp01	249807	256504	AT3G13060.2 Symbols: ECT5 | evolutionarily conserved C-terminal region 5 | chr3:4180625-4183632 FORWARD LENGTH=634
	Prupe.1G002500	Pp01	259090	261793	AT5G36110.1 Symbols: CYP716A1 | cytochrome P450, family 716, subfamily A, polypeptide 1 | chr5:14195377-14197613 FORWARD LENGTH=477
	Prupe.1G010300	Pp01	785941	790509	AT2G32760.1 Symbols: | unknown protein; Has 229 Blast hits to 229 proteins in 104 species: Archae - 0; Bacteria - 2; Metazoa - 79; Fungi - 90; Plants - 49; Viruses - 0; Other Eukaryotes - 9 (source: NCBI BLink). | chr2:13892140-13894295 FORWARD LENGTH=352
	Prupe.1G010400	Pp01	792688	795906	AT5G60390.3 Symbols: | GTP binding Elongation factor Tu family protein | chr5:24289226-24290675 FORWARD LENGTH=449
	Prupe.1G010500	Pp01	802797	811047	AT1G04850.1 Symbols: | ubiquitin-associated (UBA)/TS-N domain-containing protein | chr1:1365311-1368706 REVERSE LENGTH=413
	Prupe.1G010600	Pp01	811526	814007	NA
	Prupe.1G010700	Pp01	818007	825313	AT3G14470.1 Symbols: | NB-ARC domain-containing disease resistance protein | chr3:4857940-4861104 FORWARD LENGTH=1054
	Prupe.1G018000	Pp01	1255940	1259362	AT3G22640.1 Symbols: PAP85 | cupin family protein | chr3:8011902-8013883 REVERSE LENGTH=486
	Prupe.1G018100	Pp01	1268833	1270425	NA
	Prupe.1G019600	Pp01	1370612	1371751	AT3G22800.1 Symbols: | Leucine-rich repeat (LRR) family protein | chr3:8063063-8064475 REVERSE LENGTH=470
	Prupe.1G019700	Pp01	1377824	1380441	NA
	Prupe.1G019800	Pp01	1382291	1386924	AT1G04190.1 Symbols: TPR3 | Tetratricopeptide repeat (TPR)-like superfamily protein | chr1:1106617-1108557 REVERSE LENGTH=328
	Prupe.1G027700	Pp01	1939756	1941980	AT5G43680.2 Symbols: | unknown protein; EXPRESSED IN: 21 plant structures; EXPRESSED DURING: 13 growth stages. | chr5:17544074-17545354 FORWARD LENGTH=232
	Prupe.1G027800	Pp01	1947760	1953157	AT5G64560.1 Symbols: MGT9, MRS2-2, ATMGT9 | magnesium transporter 9 | chr5:25807025-25809395 REVERSE LENGTH=394
	Prupe.1G027900	Pp01	1955034	1958573	AT5G43670.1 Symbols: | Sec23/Sec24 protein transport family protein | chr5:17539025-17541733 REVERSE LENGTH=794
	Prupe.1G029800	Pp01	2144647	2146014	AT4G31980.1 Symbols: | unknown protein; CONTAINS InterPro DOMAIN/s: Protein of unknown function DUF247, plant (InterPro:IPR004158), Protein of unknown function DUF862, eukaryotic (InterPro:IPR008580); BEST Arabidopsis thaliana protein match is: Plant protein of unknown function (DUF247) (TAIR:AT5G11290.1); Has 1967 Blast hits to 1844 proteins in 183 species: Archae - 0; Bacteria - 6; Metazoa - 22…
	Prupe.1G029900	Pp01	2151089	2152553	AT4G14660.1 Symbols: NRPE7 | RNA polymerase Rpb7-like, N-terminal domain | chr4:8406500-8407036 REVERSE LENGTH=178
	Prupe.1G030000	Pp01	2153537	2155830	AT4G14660.1 Symbols: NRPE7 | RNA polymerase Rpb7-like, N-terminal domain | chr4:8406500-8407036 REVERSE LENGTH=178
	Prupe.1G030100	Pp01	2154421	2154871	NA
	Prupe.1G030200	Pp01	2157321	2159428	AT4G14660.1 Symbols: NRPE7 | RNA polymerase Rpb7-like, N-terminal domain | chr4:8406500-8407036 REVERSE LENGTH=178
	Prupe.1G043600	Pp01	3129684	3130772	AT1G50180.1 Symbols: | NB-ARC domain-containing disease resistance protein | chr1:18584235-18587136 FORWARD LENGTH=857
	Prupe.1G043700	Pp01	3131441	3135480	AT1G50180.1 Symbols: | NB-ARC domain-containing disease resistance protein | chr1:18584235-18587136 FORWARD LENGTH=857
	Prupe.1G043800	Pp01	3138101	3138430	AT3G18470.1 Symbols: | PLAC8 family protein | chr3:6335000-6335698 REVERSE LENGTH=133
	Prupe.1G043900	Pp01	3146862	3147302	AT2G06090.1 Symbols: | Plant self-incompatibility protein S1 family | chr2:2371607-2372014 REVERSE LENGTH=135
	Prupe.1G044000	Pp01	3149419	3152485	AT4G14305.1 Symbols: | Peroxisomal membrane 22 kDa (Mpv17/PMP22) family protein | chr4:8235335-8236605 REVERSE LENGTH=185
	Prupe.1G052500	Pp01	3674595	3681835	AT4G17740.2 Symbols: | Peptidase S41 family protein | chr4:9867088-9869719 REVERSE LENGTH=505
	Prupe.1G052600	Pp01	3681818	3683661	AT3G04310.1 Symbols: | unknown protein; Has 44 Blast hits to 44 proteins in 12 species: Archae - 0; Bacteria - 0; Metazoa - 0; Fungi - 0; Plants - 44; Viruses - 0; Other Eukaryotes - 0 (source: NCBI BLink). | chr3:1141581-1142528 REVERSE LENGTH=269
	Prupe.1G052700	Pp01	3687875	3689805	NA
	Prupe.1G052800	Pp01	3690155	3690926	NA
	Prupe.1G052900	Pp01	3691182	3692378	NA
	Prupe.1G053000	Pp01	3697545	3699044	NA
	Prupe.1G054500	Pp01	3840248	3840848	NA
	Prupe.1G054600	Pp01	3841111	3848333	AT1G04620.1 Symbols: | coenzyme F420 hydrogenase family / dehydrogenase, beta subunit family | chr1:1282869-1286492 REVERSE LENGTH=462
	Prupe.1G054700	Pp01	3850396	3860450	AT3G23980.1 Symbols: BLI, KOS1 | BLISTER | chr3:8662818-8667440 REVERSE LENGTH=714
	Prupe.1G054800	Pp01	3860908	3864022	AT2G29420.1 Symbols: ATGSTU7, GST25, GSTU7 | glutathione S-transferase tau 7 | chr2:12618111-12618871 REVERSE LENGTH=227
	Prupe.1G054900	Pp01	3868045	3870293	AT3G09270.1 Symbols: ATGSTU8, GSTU8 | glutathione S-transferase TAU 8 | chr3:2848407-2849226 REVERSE LENGTH=224
	Prupe.1G065000	Pp01	4619014	4629032	AT2G06990.1 Symbols: HEN2 | RNA helicase, ATP-dependent, SK12/DOB1 protein | chr2:2895135-2900909 FORWARD LENGTH=995
	Prupe.1G065100	Pp01	4619793	4620638	NA
	Prupe.1G068900	Pp01	4900068	4904262	NA
	Prupe.1G069000	Pp01	4919858	4923162	NA
	Prupe.1G078900	Pp01	5744627	5749661	AT5G01320.1 Symbols: | Thiamine pyrophosphate dependent pyruvate decarboxylase family protein | chr5:129484-131625 REVERSE LENGTH=603
	Prupe.1G080100	Pp01	5858547	5862210	AT2G19070.1 Symbols: SHT | spermidine hydroxycinnamoyl transferase | chr2:8260185-8261958 REVERSE LENGTH=451
	Prupe.1G080200	Pp01	5865285	5871947	AT3G59630.1 Symbols: | diphthamide synthesis DPH2 family protein | chr3:22025355-22027776 REVERSE LENGTH=491
	Prupe.1G080300	Pp01	5872790	5873326	AT3G54420.1 Symbols: ATEP3, ATCHITIV, CHIV, EP3 | homolog of carrot EP3-3 chitinase | chr3:20145935-20147034 FORWARD LENGTH=273
	Prupe.1G089400	Pp01	6690069	6695852	AT4G30310.2 Symbols: | FGGY family of carbohydrate kinase | chr4:14831913-14835092 FORWARD LENGTH=579
	Prupe.1G089500	Pp01	6702793	6703233	AT3G26600.1 Symbols: ARO4 | armadillo repeat only 4 | chr3:9769889-9771736 FORWARD LENGTH=615
	Prupe.1G089600	Pp01	6706535	6713264	AT5G57610.1 Symbols: | Protein kinase superfamily protein with octicosapeptide/Phox/Bem1p domain | chr5:23325307-23329099 FORWARD LENGTH=1054
	Prupe.1G166500	Pp01	13525288	13528236	AT1G63130.1 Symbols: | Tetratricopeptide repeat (TPR)-like superfamily protein | chr1:23412854-23414746 FORWARD LENGTH=630
	Prupe.1G166600	Pp01	13530229	13532164	AT4G13990.1 Symbols: | Exostosin family protein | chr4:8084395-8085960 FORWARD LENGTH=521
	Prupe.1G166700	Pp01	13538898	13542404	AT1G12775.1 Symbols: | Pentatricopeptide repeat (PPR) superfamily protein | chr1:4353906-4355840 FORWARD LENGTH=644
	Prupe.1G186900	Pp01	17072732	17080537	AT5G10270.1 Symbols: CDKC;1 | cyclin-dependent kinase C;1 | chr5:3221715-3224674 REVERSE LENGTH=505
	Prupe.1G187000	Pp01	17086734	17089044	AT4G04950.1 Symbols: | thioredoxin family protein | chr4:2517882-2519924 REVERSE LENGTH=488
	Prupe.1G192700	Pp01	18034013	18034339	AT2G43310.1 Symbols: | Ribosomal L18p/L5e family protein | chr2:17996106-17996507 FORWARD LENGTH=133
	Prupe.1G192800	Pp01	18039231	18049152	AT3G59390.1 Symbols: | unknown protein; FUNCTIONS IN: molecular_function unknown; INVOLVED IN: biological_process unknown; LOCATED IN: endomembrane system; EXPRESSED IN: 22 plant structures; EXPRESSED DURING: 13 growth stages; CONTAINS InterPro DOMAIN/s: Protein of unknown function DUF2054 (InterPro:IPR019352); Has 184 Blast hits to 184 proteins in 72 species: Archae - 0; Bacteria - 0; Metazoa - …
	Prupe.1G193300	Pp01	18121804	18122259	NA
	Prupe.1G193400	Pp01	18143261	18145681	AT3G59540.1 Symbols: | Ribosomal L38e protein family | chr3:21995897-21996742 REVERSE LENGTH=69
	Prupe.1G193500	Pp01	18146950	18155212	AT1G33390.1 Symbols: ATFAS4, FAS4 | RNA helicase family protein | chr1:12099738-12104108 REVERSE LENGTH=1237
	Prupe.1G194100	Pp01	18318106	18341408	AT3G59410.1 Symbols: GCN2 | protein kinase family protein | chr3:21950575-21959151 FORWARD LENGTH=1241
	Prupe.1G194200	Pp01	18341819	18343860	AT3G47580.1 Symbols: | Leucine-rich repeat protein kinase family protein | chr3:17532687-17535810 FORWARD LENGTH=1011
	Prupe.1G194300	Pp01	18345081	18347825	AT3G59420.1 Symbols: ACR4, CR4 | crinkly4 | chr3:21959871-21962558 REVERSE LENGTH=895
	Prupe.1G197300	Pp01	18871968	18877141	AT4G29090.1 Symbols: | Ribonuclease H-like superfamily protein | chr4:14333528-14335255 FORWARD LENGTH=575
	Prupe.1G197400	Pp01	18877172	18877552	NA
	Prupe.1G197500	Pp01	18878241	18889901	AT2G43400.1 Symbols: ETFQO | electron-transfer flavoprotein:ubiquinone oxidoreductase | chr2:18021304-18025041 FORWARD LENGTH=633
	Prupe.1G197600	Pp01	18890620	18894752	AT1G36280.1 Symbols: | L-Aspartase-like family protein | chr1:13640600-13642908 FORWARD LENGTH=527
	Prupe.1G197700	Pp01	18896781	18901932	AT1G06070.1 Symbols: | Basic-leucine zipper (bZIP) transcription factor family protein | chr1:1835201-1837116 REVERSE LENGTH=423
	Prupe.1G202900	Pp01	20156338	20160175	AT3G01680.1 Symbols: | CONTAINS InterPro DOMAIN/s: Mediator complex subunit Med28 (InterPro:IPR021640); BEST Arabidopsis thaliana protein match is: unknown protein (TAIR:AT3G01670.1); Has 122 Blast hits to 112 proteins in 13 species: Archae - 0; Bacteria - 0; Metazoa - 0; Fungi - 0; Plants - 122; Viruses - 0; Other Eukaryotes - 0 (source: NCBI BLink). | chr3:252033-255246 FORWARD LENGTH=740
	Prupe.1G203000	Pp01	20217477	20224729	AT2G43560.1 Symbols: | FKBP-like peptidyl-prolyl cis-trans isomerase family protein | chr2:18073995-18075385 REVERSE LENGTH=223
	Prupe.1G203100	Pp01	20219845	20220352	NA
	Prupe.1G203200	Pp01	20235687	20242707	AT1G65260.1 Symbols: PTAC4, VIPP1 | plastid transcriptionally active 4 | chr1:24236329-24240428 FORWARD LENGTH=330
	Prupe.1G203300	Pp01	20243594	20244287	NA
	Prupe.1G203400	Pp01	20247120	20247649	AT4G28460.1 Symbols: | unknown protein; FUNCTIONS IN: molecular_function unknown; INVOLVED IN: biological_process unknown; LOCATED IN: endomembrane system; EXPRESSED IN: 10 plant structures; EXPRESSED DURING: LP.04 four leaves visible, 4 anthesis, petal differentiation and expansion stage; Has 8 Blast hits to 8 proteins in 3 species: Archae - 0; Bacteria - 0; Metazoa - 0; Fungi - 0; Plants - 8; V…
	Prupe.1G206700	Pp01	21021108	21023453	AT4G38380.1 Symbols: | MATE efflux family protein | chr4:17971855-17974787 REVERSE LENGTH=560
	Prupe.1G206800	Pp01	21034419	21044611	AT2G43650.1 Symbols: EMB2777 | Sas10/U3 ribonucleoprotein (Utp) family protein | chr2:18099430-18103147 FORWARD LENGTH=654
	Prupe.1G206900	Pp01	21045951	21048882	AT3G59650.1 Symbols: | mitochondrial ribosomal protein L51/S25/CI-B8 family protein | chr3:22033216-22033928 FORWARD LENGTH=119
	Prupe.1G207000	Pp01	21048974	21054585	AT1G73180.1 Symbols: | Eukaryotic translation initiation factor eIF2A family protein | chr1:27518335-27521432 FORWARD LENGTH=513
	Prupe.1G236900	Pp01	25132686	25136384	AT2G40650.1 Symbols: | PRP38 family protein | chr2:16963588-16965596 REVERSE LENGTH=355
	Prupe.1G237000	Pp01	25143263	25143881	NA
	Prupe.1G244800	Pp01	25820534	25824380	AT1G23280.1 Symbols: | MAK16 protein-related | chr1:8260865-8262650 REVERSE LENGTH=303
	Prupe.1G244900	Pp01	25824550	25830205	AT1G12970.1 Symbols: PIRL3 | plant intracellular ras group-related LRR 3 | chr1:4423727-4425632 FORWARD LENGTH=464
	Prupe.1G261700	Pp01	27056782	27060546	AT1G70140.1 Symbols: ATFH8, FH8 | formin 8 | chr1:26412688-26415048 REVERSE LENGTH=760
	Prupe.1G261800	Pp01	27059749	27063608	AT1G70100.3 Symbols: | unknown protein; BEST Arabidopsis thaliana protein match is: unknown protein (TAIR:AT1G24160.2); Has 35333 Blast hits to 34131 proteins in 2444 species: Archae - 798; Bacteria - 22429; Metazoa - 974; Fungi - 991; Plants - 531; Viruses - 0; Other Eukaryotes - 9610 (source: NCBI BLink). | chr1:26403736-26405832 FORWARD LENGTH=504
	Prupe.1G292100	Pp01	28988764	28990981	AT3G14630.1 Symbols: CYP72A9 | cytochrome P450, family 72, subfamily A, polypeptide 9 | chr3:4917498-4919409 FORWARD LENGTH=508
	Prupe.1G292200	Pp01	28996075	28997196	NA
	Prupe.1G292300	Pp01	29000075	29001083	NA
	Prupe.1G292400	Pp01	29005541	29009588	AT3G14630.1 Symbols: CYP72A9 | cytochrome P450, family 72, subfamily A, polypeptide 9 | chr3:4917498-4919409 FORWARD LENGTH=508
	Prupe.1G320300	Pp01	30742597	30743682	AT1G71140.1 Symbols: | MATE efflux family protein | chr1:26824762-26826748 FORWARD LENGTH=485
	Prupe.1G320400	Pp01	30744180	30749160	AT1G15170.1 Symbols: | MATE efflux family protein | chr1:5220690-5222756 FORWARD LENGTH=481
	Prupe.1G320500	Pp01	30749521	30752340	AT5G52450.1 Symbols: | MATE efflux family protein | chr5:21289042-21291749 REVERSE LENGTH=486
	Prupe.1G548300	Pp01	44850344	44853011	AT1G76690.1 Symbols: OPR2, ATOPR2 | 12-oxophytodienoate reductase 2 | chr1:28778976-28780355 FORWARD LENGTH=374
	Prupe.1G548400	Pp01	44853876	44855313	AT1G76690.1 Symbols: OPR2, ATOPR2 | 12-oxophytodienoate reductase 2 | chr1:28778976-28780355 FORWARD LENGTH=374
	Prupe.1G548500	Pp01	44857199	44862082	AT4G09320.1 Symbols: NDPK1 | Nucleoside diphosphate kinase family protein | chr4:5923424-5924366 FORWARD LENGTH=169
	Prupe.1G548600	Pp01	44862457	44865088	AT1G76690.1 Symbols: OPR2, ATOPR2 | 12-oxophytodienoate reductase 2 | chr1:28778976-28780355 FORWARD LENGTH=374
	Prupe.1G548700	Pp01	44868537	44871184	AT1G76690.1 Symbols: OPR2, ATOPR2 | 12-oxophytodienoate reductase 2 | chr1:28778976-28780355 FORWARD LENGTH=374
	Prupe.1G548800	Pp01	44871887	44875888	AT1G76690.1 Symbols: OPR2, ATOPR2 | 12-oxophytodienoate reductase 2 | chr1:28778976-28780355 FORWARD LENGTH=374
	Prupe.1G548900	Pp01	44877999	44881820	AT1G76690.1 Symbols: OPR2, ATOPR2 | 12-oxophytodienoate reductase 2 | chr1:28778976-28780355 FORWARD LENGTH=374
	Prupe.2G008800	Pp02	777291	785682	AT5G64580.1 Symbols: | AAA-type ATPase family protein | chr5:25817391-25821465 REVERSE LENGTH=855
	Prupe.2G008900	Pp02	787088	792233	AT3G20100.1 Symbols: CYP705A19 | cytochrome P450, family 705, subfamily A, polypeptide 19 | chr3:7019014-7020649 FORWARD LENGTH=513
	Prupe.2G014500	Pp02	1285333	1293724	AT1G30500.2 Symbols: NF-YA7 | nuclear factor Y, subunit A7 | chr1:10804736-10805896 REVERSE LENGTH=190
	Prupe.2G014600	Pp02	1294844	1295964	NA
	Prupe.2G014700	Pp02	1303690	1309520	AT3G63520.1 Symbols: CCD1, ATCCD1, ATNCED1, NCED1 | carotenoid cleavage dioxygenase 1 | chr3:23452940-23455896 FORWARD LENGTH=538
	Prupe.2G020400	Pp02	2029712	2033785	AT2G40950.1 Symbols: BZIP17 | Basic-leucine zipper (bZIP) transcription factor family protein | chr2:17087823-17090326 REVERSE LENGTH=721
	Prupe.2G020500	Pp02	2041522	2050112	AT5G52820.1 Symbols: | WD-40 repeat family protein / notchless protein, putative | chr5:21401423-21404203 FORWARD LENGTH=473
	Prupe.2G030900	Pp02	3337955	3338611	NA
	Prupe.2G031000	Pp02	3374085	3375572	NA
	Prupe.2G031100	Pp02	3385251	3387492	NA
	Prupe.2G031200	Pp02	3388045	3389358	AT1G18480.1 Symbols: | Calcineurin-like metallo-phosphoesterase superfamily protein | chr1:6361639-6362814 FORWARD LENGTH=391
	Prupe.2G039400	Pp02	4224262	4225244	NA
	Prupe.2G039500	Pp02	4229030	4230632	AT1G60500.1 Symbols: DRP4C | Dynamin related protein 4C | chr1:22291582-22293822 FORWARD LENGTH=669
	Prupe.2G040100	Pp02	4356935	4361303	AT3G12600.1 Symbols: atnudt16, NUDT16 | nudix hydrolase homolog 16 | chr3:4004809-4005995 FORWARD LENGTH=180
	Prupe.2G040200	Pp02	4361489	4364488	AT5G07900.1 Symbols: | Mitochondrial transcription termination factor family protein | chr5:2520188-2521405 FORWARD LENGTH=405
	Prupe.2G041900	Pp02	4576201	4580358	AT2G38730.1 Symbols: | Cyclophilin-like peptidyl-prolyl cis-trans isomerase family protein | chr2:16192579-16194038 REVERSE LENGTH=199
	Prupe.2G042000	Pp02	4584126	4584533	NA
	Prupe.2G042100	Pp02	4584810	4602989	AT5G06970.1 Symbols: | Protein of unknown function (DUF810) | chr5:2158431-2166004 REVERSE LENGTH=1101
	Prupe.2G045200	Pp02	5054083	5060312	AT5G17680.1 Symbols: | disease resistance protein (TIR-NBS-LRR class), putative | chr5:5822999-5827153 FORWARD LENGTH=1294
	Prupe.2G045300	Pp02	5077131	5078165	AT1G68620.1 Symbols: | alpha/beta-Hydrolases superfamily protein | chr1:25766018-25767028 FORWARD LENGTH=336
	Prupe.2G045600	Pp02	5129079	5131279	NA
	Prupe.2G045700	Pp02	5141441	5147279	AT2G38720.1 Symbols: MAP65-5 | microtubule-associated protein 65-5 | chr2:16188047-16192102 FORWARD LENGTH=587
	Prupe.2G046200	Pp02	5259943	5260803	NA
	Prupe.2G046300	Pp02	5308864	5313947	AT3G14470.1 Symbols: | NB-ARC domain-containing disease resistance protein | chr3:4857940-4861104 FORWARD LENGTH=1054
	Prupe.2G060600	Pp02	7654551	7658188	AT1G31410.1 Symbols: | putrescine-binding periplasmic protein-related | chr1:11247094-11249345 REVERSE LENGTH=524
	Prupe.2G060700	Pp02	7658770	7663128	AT5G07900.1 Symbols: | Mitochondrial transcription termination factor family protein | chr5:2520188-2521405 FORWARD LENGTH=405
	Prupe.2G060800	Pp02	7664034	7664440	AT5G05710.1 Symbols: | Pleckstrin homology (PH) domain superfamily protein | chr5:1715943-1716377 FORWARD LENGTH=144
	Prupe.2G061700	Pp02	7889552	7890932	AT1G15550.1 Symbols: GA4, ATGA3OX1, GA3OX1 | gibberellin 3-oxidase 1 | chr1:5344569-5346078 REVERSE LENGTH=358
	Prupe.2G063700	Pp02	8547981	8548699	NA
	Prupe.2G066000	Pp02	9077117	9083604	AT2G17525.1 Symbols: | Pentatricopeptide repeat (PPR) superfamily protein | chr2:7624178-7626058 FORWARD LENGTH=626
	Prupe.2G066100	Pp02	9109305	9110954	AT5G16010.1 Symbols: | 3-oxo-5-alpha-steroid 4-dehydrogenase family protein | chr5:5227982-5229012 FORWARD LENGTH=268
	Prupe.2G066200	Pp02	9111548	9129074	AT3G11910.1 Symbols: UBP13 | ubiquitin-specific protease 13 | chr3:3761758-3770290 REVERSE LENGTH=1115
	Prupe.2G066300	Pp02	9184349	9185635	AT5G16010.1 Symbols: | 3-oxo-5-alpha-steroid 4-dehydrogenase family protein | chr5:5227982-5229012 FORWARD LENGTH=268
	Prupe.2G066800	Pp02	9299422	9302426	NA
	Prupe.2G067700	Pp02	9656862	9658027	NA
	Prupe.2G067800	Pp02	9665698	9669253	AT3G54290.1 Symbols: | FUNCTIONS IN: molecular_function unknown; INVOLVED IN: N-terminal protein myristoylation; LOCATED IN: chloroplast; EXPRESSED IN: 23 plant structures; EXPRESSED DURING: 13 growth stages; CONTAINS InterPro DOMAIN/s: Haemerythrin/HHE cation-binding motif (InterPro:IPR012312); Has 59 Blast hits to 59 proteins in 14 species: Archae - 0; Bacteria - 2; Metazoa - 0; Fungi - 0; Plan…
	Prupe.2G071000	Pp02	10757753	10759515	AT5G04780.1 Symbols: | Pentatricopeptide repeat (PPR) superfamily protein | chr5:1384540-1386447 FORWARD LENGTH=635
	Prupe.2G082800	Pp02	13114973	13122098	AT3G18670.1 Symbols: | Ankyrin repeat family protein | chr3:6424135-6426471 REVERSE LENGTH=598
	Prupe.2G082900	Pp02	13125697	13133497	AT3G18670.1 Symbols: | Ankyrin repeat family protein | chr3:6424135-6426471 REVERSE LENGTH=598
	Prupe.2G088500	Pp02	13965219	13968688	AT5G17680.1 Symbols: | disease resistance protein (TIR-NBS-LRR class), putative | chr5:5822999-5827153 FORWARD LENGTH=1294
	Prupe.2G088600	Pp02	13974012	13974648	AT5G36930.2 Symbols: | Disease resistance protein (TIR-NBS-LRR class) family | chr5:14567771-14571916 REVERSE LENGTH=1191
	Prupe.2G092000	Pp02	14491531	14492587	AT2G02650.1 Symbols: | Ribonuclease H-like superfamily protein | chr2:735411-736546 FORWARD LENGTH=365
	Prupe.2G092100	Pp02	14498495	14502159	AT4G01400.2 Symbols: | FUNCTIONS IN: molecular_function unknown; INVOLVED IN: biological_process unknown; LOCATED IN: cellular_component unknown; EXPRESSED IN: 23 plant structures; EXPRESSED DURING: 15 growth stages; CONTAINS InterPro DOMAIN/s: COG4 transport (InterPro:IPR013167); Has 465 Blast hits to 425 proteins in 199 species: Archae - 0; Bacteria - 3; Metazoa - 153; Fungi - 166; Plants - 45;…
	Prupe.2G092200	Pp02	14503990	14505242	NA
	Prupe.2G096300	Pp02	15172209	15172913	AT1G55530.1 Symbols: | RING/U-box superfamily protein | chr1:20729472-20730527 REVERSE LENGTH=351
	Prupe.2G096400	Pp02	15174966	15175730	AT1G55530.1 Symbols: | RING/U-box superfamily protein | chr1:20729472-20730527 REVERSE LENGTH=351
	Prupe.2G096500	Pp02	15179312	15183855	AT3G52190.1 Symbols: PHF1 | phosphate transporter traffic facilitator1 | chr3:19354117-19356910 REVERSE LENGTH=398
	Prupe.2G096600	Pp02	15184188	15190435	AT3G10530.1 Symbols: | Transducin/WD40 repeat-like superfamily protein | chr3:3286277-3288670 FORWARD LENGTH=536
	Prupe.2G096700	Pp02	15197780	15200642	AT5G04490.1 Symbols: VTE5 | vitamin E pathway gene 5 | chr5:1279867-1281587 FORWARD LENGTH=304
	Prupe.2G099300	Pp02	15508158	15514713	AT1G76810.1 Symbols: | eukaryotic translation initiation factor 2 (eIF-2) family protein | chr1:28831366-28836310 REVERSE LENGTH=1294
	Prupe.2G099400	Pp02	15525597	15526451	AT3G24730.1 Symbols: | mRNA splicing factor, thioredoxin-like U5 snRNP | chr3:9030152-9030894 REVERSE LENGTH=159
	Prupe.2G099500	Pp02	15526928	15527461	AT1G20140.1 Symbols: ASK4, SK4 | SKP1-like 4 | chr1:6986430-6987079 FORWARD LENGTH=163
	Prupe.2G101300	Pp02	15719507	15723356	AT1G64850.1 Symbols: | Calcium-binding EF hand family protein | chr1:24096548-24097574 REVERSE LENGTH=162
	Prupe.2G101400	Pp02	15739190	15740100	AT3G09270.1 Symbols: ATGSTU8, GSTU8 | glutathione S-transferase TAU 8 | chr3:2848407-2849226 REVERSE LENGTH=224
	Prupe.2G110100	Pp02	16829274	16830073	NA
	Prupe.2G110200	Pp02	16832279	16838254	AT5G46570.1 Symbols: BSK2 | BR-signaling kinase 2 | chr5:18894687-18897198 FORWARD LENGTH=489
	Prupe.2G110300	Pp02	16847119	16847791	NA
	Prupe.2G111000	Pp02	16920605	16921195	AT3G62020.1 Symbols: GLP10 | germin-like protein 10 | chr3:22971443-22972192 REVERSE LENGTH=220
	Prupe.2G111100	Pp02	16922483	16922915	NA
	Prupe.2G111200	Pp02	16923107	16925825	AT3G17668.1 Symbols: ENA | DnaJ/Hsp40 cysteine-rich domain superfamily protein | chr3:6039640-6040324 FORWARD LENGTH=135
	Prupe.2G111300	Pp02	16926230	16929679	AT5G19990.1 Symbols: RPT6A, ATSUG1 | regulatory particle triple-A ATPase 6A | chr5:6752144-6754918 FORWARD LENGTH=419
	Prupe.2G111400	Pp02	16930138	16934333	AT3G60160.1 Symbols: ATMRP9, MRP9, ABCC9 | multidrug resistance-associated protein 9 | chr3:22223829-22229195 REVERSE LENGTH=1506
	Prupe.2G111500	Pp02	16936869	16945304	AT3G60160.1 Symbols: ATMRP9, MRP9, ABCC9 | multidrug resistance-associated protein 9 | chr3:22223829-22229195 REVERSE LENGTH=1506
	Prupe.2G126000	Pp02	18248240	18250213	AT5G36930.2 Symbols: | Disease resistance protein (TIR-NBS-LRR class) family | chr5:14567771-14571916 REVERSE LENGTH=1191
	Prupe.2G126100	Pp02	18253334	18260122	AT5G36930.1 Symbols: | Disease resistance protein (TIR-NBS-LRR class) family | chr5:14567771-14571907 REVERSE LENGTH=1188
	Prupe.2G129600	Pp02	18669211	18670281	AT2G44840.1 Symbols: ATERF13, EREBP, ERF13 | ethylene-responsive element binding factor 13 | chr2:18495440-18496120 FORWARD LENGTH=226
	Prupe.2G129700	Pp02	18671315	18671986	AT2G44840.1 Symbols: ATERF13, EREBP, ERF13 | ethylene-responsive element binding factor 13 | chr2:18495440-18496120 FORWARD LENGTH=226
	Prupe.2G129800	Pp02	18674570	18679645	AT1G02090.2 Symbols: FUS5, CSN7, COP15, ATCSN7 | Proteasome component (PCI) domain protein | chr1:387647-389568 REVERSE LENGTH=225
	Prupe.2G131100	Pp02	18938641	18946195	AT1G77030.1 Symbols: | hydrolases, acting on acid anhydrides, in phosphorus-containing anhydrides;ATP-dependent helicases;nucleic acid binding;ATP binding;RNA binding;helicases | chr1:28947887-28951526 REVERSE LENGTH=845
	Prupe.2G131200	Pp02	18946343	18952465	AT1G02100.1 Symbols: | Leucine carboxyl methyltransferase | chr1:389876-392448 FORWARD LENGTH=332
	Prupe.2G131300	Pp02	18957725	18963220	AT3G60320.1 Symbols: | Protein of unknown function (DUF630 and DUF632) | chr3:22292073-22295228 REVERSE LENGTH=796
	Prupe.2G133900	Pp02	19199656	19203584	AT2G44990.1 Symbols: CCD7, MAX3, ATCCD7 | carotenoid cleavage dioxygenase 7 | chr2:18558938-18561621 FORWARD LENGTH=629
	Prupe.2G134000	Pp02	19206109	19209643	NA
	Prupe.2G134100	Pp02	19210902	19211563	NA
	Prupe.2G134200	Pp02	19215497	19221104	AT2G45000.1 Symbols: EMB2766 | structural constituent of nuclear pore | chr2:18564156-18567632 FORWARD LENGTH=739
	Prupe.2G134300	Pp02	19221211	19223484	AT4G25170.1 Symbols: | Uncharacterised conserved protein (UCP012943) | chr4:12909740-12911389 FORWARD LENGTH=344
	Prupe.2G134400	Pp02	19224219	19227676	AT2G45010.1 Symbols: | PLAC8 family protein | chr2:18568045-18569615 FORWARD LENGTH=244
	Prupe.2G135800	Pp02	19335980	19340125	AT2G45060.1 Symbols: | Uncharacterised conserved protein UCP022280 | chr2:18584674-18586688 REVERSE LENGTH=272
	Prupe.2G135900	Pp02	19351255	19370742	AT1G02080.2 Symbols: | transcription regulators | chr1:373694-386682 FORWARD LENGTH=2377
	Prupe.2G144200	Pp02	20137342	20140125	AT4G00100.1 Symbols: ATRPS13A, RPS13, PFL2, RPS13A | ribosomal protein S13A | chr4:37172-38123 FORWARD LENGTH=151
	Prupe.2G144300	Pp02	20141119	20143258	AT3G05560.3 Symbols: | Ribosomal L22e protein family | chr3:1614641-1615204 FORWARD LENGTH=124
	Prupe.2G155100	Pp02	20859379	20862690	AT5G49290.1 Symbols: ATRLP56, RLP56 | receptor like protein 56 | chr5:19980195-19983869 FORWARD LENGTH=908
	Prupe.2G155200	Pp02	20861100	20861318	NA
	Prupe.2G155300	Pp02	20867951	20870118	AT5G43400.1 Symbols: | Uncharacterised conserved protein UCP015417, vWA | chr5:17426182-17428149 REVERSE LENGTH=655
	Prupe.2G155400	Pp02	20870879	20873464	NA
	Prupe.2G180600	Pp02	22389165	22390791	NA
	Prupe.2G180700	Pp02	22394830	22396565	NA
	Prupe.2G180800	Pp02	22397066	22398613	NA
	Prupe.2G180900	Pp02	22407231	22408954	NA
	Prupe.2G201300	Pp02	23798315	23802572	AT5G04410.1 Symbols: NAC2, anac078 | NAC domain containing protein 2 | chr5:1243980-1246416 FORWARD LENGTH=567
	Prupe.2G201400	Pp02	23803285	23804921	NA
	Prupe.2G201500	Pp02	23815459	23815917	AT3G17730.1 Symbols: anac057, NAC057 | NAC domain containing protein 57 | chr3:6064379-6065813 FORWARD LENGTH=246
	Prupe.2G201600	Pp02	23817016	23820462	AT3G17730.1 Symbols: anac057, NAC057 | NAC domain containing protein 57 | chr3:6064379-6065813 FORWARD LENGTH=246
	Prupe.2G201700	Pp02	23822934	23824118	NA
	Prupe.2G201800	Pp02	23824119	23826779	AT4G35580.1 Symbols: NTL9 | NAC transcription factor-like 9 | chr4:16888581-16890744 REVERSE LENGTH=512
	Prupe.2G201900	Pp02	23827555	23834195	AT4G35580.2 Symbols: NTL9 | NAC transcription factor-like 9 | chr4:16888534-16890744 REVERSE LENGTH=534
	Prupe.2G215000	Pp02	24599486	24602716	AT3G20060.1 Symbols: UBC19 | ubiquitin-conjugating enzyme19 | chr3:7002927-7004283 REVERSE LENGTH=181
	Prupe.2G215100	Pp02	24600603	24601013	NA
	Prupe.2G215200	Pp02	24602802	24607006	AT1G61560.1 Symbols: MLO6, ATMLO6 | Seven transmembrane MLO family protein | chr1:22708875-22712032 REVERSE LENGTH=583
	Prupe.2G227900	Pp02	25373381	25374937	NA
	Prupe.2G228000	Pp02	25389357	25395504	AT3G55260.1 Symbols: HEXO1, ATHEX2 | beta-hexosaminidase 1 | chr3:20489317-20492858 FORWARD LENGTH=541
	Prupe.2G253800	Pp02	26699628	26701092	NA
	Prupe.2G253900	Pp02	26709454	26710967	AT2G26160.1 Symbols: | F-box family protein with a domain of unknown function (DUF295) | chr2:11138456-11139451 REVERSE LENGTH=331
	Prupe.2G254000	Pp02	26713610	26715221	NA
	Prupe.2G254100	Pp02	26715239	26719673	AT5G05520.1 Symbols: | Outer membrane OMP85 family protein | chr5:1632912-1635104 FORWARD LENGTH=524
	Prupe.2G254200	Pp02	26719925	26722670	AT5G05510.1 Symbols: | Mad3/BUB1 homology region 1 | chr5:1630651-1632568 REVERSE LENGTH=471
	Prupe.2G270600	Pp02	27480129	27488526	AT4G25120.1 Symbols: SRS2, ATSRS2 | P-loop containing nucleoside triphosphate hydrolases superfamily protein | chr4:12890694-12898309 FORWARD LENGTH=1149
	Prupe.2G270700	Pp02	27488351	27490358	AT5G51170.1 Symbols: | unknown protein; CONTAINS InterPro DOMAIN/s: Uncharacterised protein family UPF0406 (InterPro:IPR019146); Has 30201 Blast hits to 17322 proteins in 780 species: Archae - 12; Bacteria - 1396; Metazoa - 17338; Fungi - 3422; Plants - 5037; Viruses - 0; Other Eukaryotes - 2996 (source: NCBI BLink). | chr5:20793906-20795330 REVERSE LENGTH=285
	Prupe.2G270800	Pp02	27490067	27492659	AT5G61670.2 Symbols: | Encodes a close homolog of the Cauliflower OR (Orange) protein. The function of OR is to induce the differentiation of proplastids or other noncolored plastids into chromoplasts for carotenoid accumulation. Both proteins contain a Cysteine-rich zinc finger domain that is highly specific to DnaJ-like molecular chaperons. | chr5:24783629-24785201 FORWARD LENGTH=307
	Prupe.2G270900	Pp02	27496979	27497599	AT2G26470.1 Symbols: | unknown protein; CONTAINS InterPro DOMAIN/s: Protein of unknown function DUF159 (InterPro:IPR003738); Has 3646 Blast hits to 3636 proteins in 1001 species: Archae - 41; Bacteria - 1922; Metazoa - 142; Fungi - 125; Plants - 44; Viruses - 14; Other Eukaryotes - 1358 (source: NCBI BLink). | chr2:11259316-11262362 REVERSE LENGTH=487
	Prupe.2G329600	Pp02	30277912	30289573	AT5G35980.1 Symbols: YAK1 | yeast YAK1-related gene 1 | chr5:14128551-14135984 FORWARD LENGTH=956
	Prupe.2G329700	Pp02	30293196	30297772	AT1G64860.1 Symbols: SIGA, SIG1, SIG2, SIGB, RPOD1 | sigma factor A | chr1:24098497-24100746 FORWARD LENGTH=502
	Prupe.2G329800	Pp02	30298060	30302376	AT5G17520.1 Symbols: RCP1, MEX1 | root cap 1 (RCP1) | chr5:5772796-5775231 REVERSE LENGTH=415
	Prupe.2G329900	Pp02	30304374	30309924	AT1G64880.1 Symbols: | Ribosomal protein S5 family protein | chr1:24105713-24108780 FORWARD LENGTH=515
	Prupe.2G330000	Pp02	30319686	30322055	AT3G63420.2 Symbols: AGG1, ATAGG1, GG1 | Ggamma-subunit 1 | chr3:23417383-23418405 FORWARD LENGTH=98
	Prupe.2G330100	Pp02	30322252	30325015	AT1G64890.1 Symbols: | Major facilitator superfamily protein | chr1:24109752-24111165 FORWARD LENGTH=442
	Prupe.2G330200	Pp02	30325520	30327101	AT1G09815.1 Symbols: POLD4 | polymerase delta 4 | chr1:3189460-3190050 FORWARD LENGTH=124
	Prupe.2G330300	Pp02	30327190	30339027	AT3G59990.4 Symbols: MAP2B | methionine aminopeptidase 2B | chr3:22155921-22158551 REVERSE LENGTH=439
	Prupe.3G001400	Pp03	117648	121074	AT4G01670.1 Symbols: | unknown protein; BEST Arabidopsis thaliana protein match is: unknown protein (TAIR:AT3G62070.1); Has 141 Blast hits to 139 proteins in 15 species: Archae - 0; Bacteria - 0; Metazoa - 0; Fungi - 0; Plants - 138; Viruses - 0; Other Eukaryotes - 3 (source: NCBI BLink). | chr4:711464-712511 REVERSE LENGTH=249
	Prupe.3G001500	Pp03	123412	126618	AT3G62080.2 Symbols: | SNF7 family protein | chr3:22986191-22988517 FORWARD LENGTH=462
	Prupe.3G001600	Pp03	126884	133590	AT2G46980.2 Symbols: | unknown protein; Has 3995 Blast hits to 3325 proteins in 374 species: Archae - 19; Bacteria - 205; Metazoa - 2201; Fungi - 364; Plants - 149; Viruses - 22; Other Eukaryotes - 1035 (source: NCBI BLink). | chr2:19299868-19303429 REVERSE LENGTH=793
	Prupe.3G001700	Pp03	135219	139473	AT4G01690.1 Symbols: PPOX, HEMG1, PPO1 | Flavin containing amine oxidoreductase family | chr4:729929-732309 FORWARD LENGTH=537
	Prupe.3G002800	Pp03	186223	192208	AT4G01810.1 Symbols: | Sec23/Sec24 protein transport family protein | chr4:776734-779802 REVERSE LENGTH=880
	Prupe.3G002900	Pp03	199017	199763	AT3G49910.1 Symbols: | Translation protein SH3-like family protein | chr3:18504311-18504751 FORWARD LENGTH=146
	Prupe.3G003000	Pp03	201367	206496	AT3G62140.1 Symbols: | CONTAINS InterPro DOMAIN/s: NEFA-interacting nuclear protein NIP30, N-terminal (InterPro:IPR019331); Has 398 Blast hits to 395 proteins in 139 species: Archae - 0; Bacteria - 6; Metazoa - 193; Fungi - 83; Plants - 36; Viruses - 0; Other Eukaryotes - 80 (source: NCBI BLink). | chr3:23007277-23008626 FORWARD LENGTH=214
	Prupe.3G003100	Pp03	207114	214144	AT1G02520.1 Symbols: PGP11 | P-glycoprotein 11 | chr1:524134-528745 FORWARD LENGTH=1278
	Prupe.3G003200	Pp03	218899	220611	AT4G01840.1 Symbols: KCO5, ATTPK5, ATKCO5, TPK5 | Ca2+ activated outward rectifying K+ channel 5 | chr4:793403-794933 FORWARD LENGTH=408
	Prupe.3G011300	Pp03	709380	711070	AT5G16370.1 Symbols: AAE5 | acyl activating enzyme 5 | chr5:5356823-5358481 REVERSE LENGTH=552
	Prupe.3G011400	Pp03	713450	715651	AT3G02700.1 Symbols: | NC domain-containing protein-related | chr3:581727-582813 REVERSE LENGTH=252
	Prupe.3G011500	Pp03	715652	717771	AT3G14430.1 Symbols: | unknown protein; FUNCTIONS IN: molecular_function unknown; INVOLVED IN: response to oxidative stress; LOCATED IN: mitochondrion; EXPRESSED IN: 23 plant structures; EXPRESSED DURING: 13 growth stages; Has 16 Blast hits to 16 proteins in 7 species: Archae - 0; Bacteria - 0; Metazoa - 0; Fungi - 0; Plants - 16; Viruses - 0; Other Eukaryotes - 0 (source: NCBI BLink). | chr3:482…
	Prupe.3G011600	Pp03	718592	722340	AT1G65720.1 Symbols: | unknown protein; FUNCTIONS IN: molecular_function unknown; INVOLVED IN: biological_process unknown; LOCATED IN: endomembrane system; EXPRESSED IN: 24 plant structures; EXPRESSED DURING: 15 growth stages; Has 44 Blast hits to 44 proteins in 14 species: Archae - 0; Bacteria - 0; Metazoa - 0; Fungi - 0; Plants - 44; Viruses - 0; Other Eukaryotes - 0 (source: NCBI BLink). | chr…
	Prupe.3G011700	Pp03	724836	727101	AT5G66520.1 Symbols: | Tetratricopeptide repeat (TPR)-like superfamily protein | chr5:26551879-26553741 FORWARD LENGTH=620
	Prupe.3G011800	Pp03	729624	740713	AT5G37020.1 Symbols: ARF8, ATARF8 | auxin response factor 8 | chr5:14630151-14634106 FORWARD LENGTH=811
	Prupe.3G019200	Pp03	1369396	1374435	AT1G51610.1 Symbols: | Cation efflux family protein | chr1:19136625-19139621 FORWARD LENGTH=457
	Prupe.3G019300	Pp03	1379797	1380357	AT1G55150.1 Symbols: | DEA(D/H)-box RNA helicase family protein | chr1:20574634-20577141 FORWARD LENGTH=501
	Prupe.3G019400	Pp03	1389675	1399260	AT4G29990.1 Symbols: | Leucine-rich repeat transmembrane protein kinase protein | chr4:14665802-14669438 REVERSE LENGTH=876
	Prupe.3G027800	Pp03	2083094	2084039	NA
	Prupe.3G027900	Pp03	2084745	2087659	AT1G78990.1 Symbols: | HXXXD-type acyl-transferase family protein | chr1:29713531-29714969 REVERSE LENGTH=455
	Prupe.3G028000	Pp03	2095413	2096890	AT1G78995.1 Symbols: | unknown protein; Has 30201 Blast hits to 17322 proteins in 780 species: Archae - 12; Bacteria - 1396; Metazoa - 17338; Fungi - 3422; Plants - 5037; Viruses - 0; Other Eukaryotes - 2996 (source: NCBI BLink). | chr1:29715433-29716079 REVERSE LENGTH=159
	Prupe.3G028100	Pp03	2097277	2101928	AT1G16720.1 Symbols: HCF173 | high chlorophyll fluorescence phenotype 173 | chr1:5723161-5726248 FORWARD LENGTH=598
	Prupe.3G048800	Pp03	3449331	3458109	AT1G72990.1 Symbols: BGAL17 | beta-galactosidase 17 | chr1:27457480-27462168 REVERSE LENGTH=697
	Prupe.3G048900	Pp03	3458395	3460088	NA
	Prupe.3G049000	Pp03	3459678	3462004	AT1G55080.1 Symbols: MED9 | MED9; BEST Arabidopsis thaliana protein match is: unknown protein (TAIR:AT1G29580.1); Has 67203 Blast hits to 25757 proteins in 1293 species: Archae - 12; Bacteria - 4374; Metazoa - 24340; Fungi - 7940; Plants - 5927; Viruses - 273; Other Eukaryotes - 24337 (source: NCBI BLink). | chr1:20553121-20554174 REVERSE LENGTH=244
	Prupe.3G049100	Pp03	3462265	3463871	AT3G13850.1 Symbols: LBD22 | LOB domain-containing protein 22 | chr3:4559910-4560716 FORWARD LENGTH=268
	Prupe.3G049200	Pp03	3464018	3466628	AT1G17630.1 Symbols: | Pentatricopeptide repeat (PPR-like) superfamily protein | chr1:6064525-6066720 FORWARD LENGTH=731
	Prupe.3G049300	Pp03	3466939	3473493	AT3G13860.1 Symbols: HSP60-3A | heat shock protein 60-3A | chr3:4561704-4565133 REVERSE LENGTH=572
	Prupe.3G066400	Pp03	4782760	4790653	AT1G79830.3 Symbols: GC5 | golgin candidate 5 | chr1:30028110-30033508 REVERSE LENGTH=956
	Prupe.3G066500	Pp03	4792344	4795132	AT1G52220.1 Symbols: | FUNCTIONS IN: molecular_function unknown; INVOLVED IN: biological_process unknown; LOCATED IN: chloroplast thylakoid membrane, chloroplast; EXPRESSED IN: 23 plant structures; EXPRESSED DURING: 13 growth stages; BEST Arabidopsis thaliana protein match is: photosystem I P subunit (TAIR:AT2G46820.2); Has 291 Blast hits to 291 proteins in 50 species: Archae - 0; Bacteria - 90; …
	Prupe.3G066600	Pp03	4797229	4798295	NA
	Prupe.3G066700	Pp03	4805800	4807878	NA
	Prupe.3G067400	Pp03	4876544	4878200	AT3G16140.1 Symbols: PSAH-1 | photosystem I subunit H-1 | chr3:5468670-5469415 REVERSE LENGTH=145
	Prupe.3G067500	Pp03	4877114	4881556	AT1G79860.1 Symbols: ATROPGEF12, ROPGEF12, MEE64 | RHO guanyl-nucleotide exchange factor 12 | chr1:30042172-30044092 REVERSE LENGTH=515
	Prupe.3G097400	Pp03	7397706	7403053	AT1G15950.1 Symbols: CCR1, IRX4, ATCCR1 | cinnamoyl coa reductase 1 | chr1:5478855-5481915 FORWARD LENGTH=344
	Prupe.3G097500	Pp03	7410190	7411177	AT1G80820.1 Symbols: CCR2, ATCCR2 | cinnamoyl coa reductase | chr1:30370646-30372460 FORWARD LENGTH=332
	Prupe.3G113900	Pp03	9561697	9564159	NA
	Prupe.3G117500	Pp03	10017398	10022003	AT2G30990.2 Symbols: | Protein of unknown function (DUF688) | chr2:13187776-13189761 REVERSE LENGTH=593
	Prupe.3G117600	Pp03	10047224	10062479	AT3G58640.2 Symbols: | Mitogen activated protein kinase kinase kinase-related | chr3:21687153-21692675 REVERSE LENGTH=809
	Prupe.3G133700	Pp03	13947995	13951290	AT1G72880.1 Symbols: | Survival protein SurE-like phosphatase/nucleotidase | chr1:27423678-27425928 REVERSE LENGTH=385
	Prupe.3G134100	Pp03	14007728	14013200	AT3G62800.3 Symbols: | double-stranded-RNA-binding protein 4 | chr3:23225749-23227163 REVERSE LENGTH=329
	Prupe.3G135500	Pp03	14279170	14284960	AT4G21300.1 Symbols: | Tetratricopeptide repeat (TPR)-like superfamily protein | chr4:11336479-11339052 FORWARD LENGTH=857
	Prupe.3G135600	Pp03	14295589	14298878	AT2G20725.1 Symbols: | CAAX amino terminal protease family protein | chr2:8934113-8935426 REVERSE LENGTH=301
	Prupe.3G135700	Pp03	14298914	14304089	AT4G03500.1 Symbols: | Ankyrin repeat family protein | chr4:1553453-1556571 FORWARD LENGTH=652
	Prupe.3G142000	Pp03	15373056	15379790	AT5G38360.1 Symbols: | alpha/beta-Hydrolases superfamily protein | chr5:15332289-15333556 REVERSE LENGTH=239
	Prupe.3G144900	Pp03	15840198	15844639	AT3G02580.1 Symbols: STE1, DWF7, BUL1 | sterol 1 | chr3:547048-548615 FORWARD LENGTH=281
	Prupe.3G145000	Pp03	15845513	15852145	AT5G16180.1 Symbols: CRS1, ATCRS1 | ortholog of maize chloroplast splicing factor CRS1 | chr5:5279884-5282898 FORWARD LENGTH=720
	Prupe.3G145100	Pp03	15853747	15856556	AT1G32090.1 Symbols: | early-responsive to dehydration stress protein (ERD4) | chr1:11540244-11544041 REVERSE LENGTH=806
	Prupe.3G145200	Pp03	15864926	15866053	AT5G38280.1 Symbols: PR5K | PR5-like receptor kinase | chr5:15293325-15295838 REVERSE LENGTH=665
	Prupe.3G153400	Pp03	16719026	16719942	NA
	Prupe.3G157600	Pp03	17623939	17631253	AT4G16630.1 Symbols: | DEA(D/H)-box RNA helicase family protein | chr4:9362176-9366449 REVERSE LENGTH=789
	Prupe.3G157700	Pp03	17637871	17640071	AT5G15240.1 Symbols: | Transmembrane amino acid transporter family protein | chr5:4947762-4950211 FORWARD LENGTH=423
	Prupe.3G161300	Pp03	18013100	18020675	AT1G66330.2 Symbols: | senescence-associated family protein | chr1:24729880-24732144 REVERSE LENGTH=417
	Prupe.3G161400	Pp03	18050929	18052131	NA
	Prupe.3G161500	Pp03	18052694	18053754	AT1G74670.1 Symbols: | Gibberellin-regulated family protein | chr1:28053378-28053893 FORWARD LENGTH=101
	Prupe.3G161600	Pp03	18055153	18060106	AT1G23170.2 Symbols: | Protein of unknown function DUF2359, transmembrane | chr1:8212724-8215516 FORWARD LENGTH=615
	Prupe.3G161800	Pp03	18083499	18084764	NA
	Prupe.3G161900	Pp03	18085228	18088586	AT5G16715.1 Symbols: EMB2247 | ATP binding;valine-tRNA ligases;aminoacyl-tRNA ligases;nucleotide binding;ATP binding;aminoacyl-tRNA ligases | chr5:5485353-5493229 FORWARD LENGTH=974
	Prupe.3G162000	Pp03	18090309	18095481	AT5G16715.1 Symbols: EMB2247 | ATP binding;valine-tRNA ligases;aminoacyl-tRNA ligases;nucleotide binding;ATP binding;aminoacyl-tRNA ligases | chr5:5485353-5493229 FORWARD LENGTH=974
	Prupe.3G185300	Pp03	19995920	19997845	AT1G05300.1 Symbols: ZIP5 | zinc transporter 5 precursor | chr1:1545258-1547709 REVERSE LENGTH=360
	Prupe.3G185400	Pp03	20003909	20009346	AT3G21760.1 Symbols: HYR1 | UDP-Glycosyltransferase superfamily protein | chr3:7667099-7668556 FORWARD LENGTH=485
	Prupe.3G185500	Pp03	20012106	20014026	AT1G05300.1 Symbols: ZIP5 | zinc transporter 5 precursor | chr1:1545258-1547709 REVERSE LENGTH=360
	Prupe.3G185600	Pp03	20017461	20022278	AT2G32260.1 Symbols: ATCCT1, CCT1 | phosphorylcholine cytidylyltransferase | chr2:13697645-13700241 FORWARD LENGTH=332
	Prupe.3G188700	Pp03	20204013	20204702	AT1G22380.1 Symbols: AtUGT85A3, UGT85A3 | UDP-glucosyl transferase 85A3 | chr1:7900522-7902332 REVERSE LENGTH=488
	Prupe.3G209200	Pp03	21490586	21495497	AT1G04990.1 Symbols: | Zinc finger C-x8-C-x5-C-x3-H type family protein | chr1:1419368-1421454 REVERSE LENGTH=404
	Prupe.3G209300	Pp03	21498248	21506995	AT2G32940.1 Symbols: AGO6 | Argonaute family protein | chr2:13972218-13976856 REVERSE LENGTH=878
	Prupe.3G209400	Pp03	21509557	21510342	NA
	Prupe.3G225900	Pp03	22521109	22523932	AT1G11340.1 Symbols: | S-locus lectin protein kinase family protein | chr1:3814116-3817420 REVERSE LENGTH=901
	Prupe.3G226000	Pp03	22524620	22529287	AT4G03230.1 Symbols: | S-locus lectin protein kinase family protein | chr4:1419278-1422828 REVERSE LENGTH=1010
	Prupe.3G266500	Pp03	24960076	24960733	AT1G26800.1 Symbols: | RING/U-box superfamily protein | chr1:9285576-9286190 REVERSE LENGTH=204
	Prupe.3G266600	Pp03	24965971	24969814	AT3G28970.1 Symbols: AAR3 | Domain of unknown function (DUF298) | chr3:10987970-10989782 REVERSE LENGTH=295
	Prupe.3G266700	Pp03	24970099	24975409	AT3G01180.1 Symbols: AtSS2, SS2 | starch synthase 2 | chr3:62456-65678 REVERSE LENGTH=792
	Prupe.3G266800	Pp03	24975890	24976798	AT1G09157.1 Symbols: | Protein of unknown function (DUF679) | chr1:2951665-2952396 REVERSE LENGTH=243
	Prupe.3G266900	Pp03	24977388	24980344	AT5G15250.1 Symbols: FTSH6, ATFTSH6 | FTSH protease 6 | chr5:4950411-4952777 REVERSE LENGTH=688
	Prupe.3G290000	Pp03	26038998	26042548	AT5G14540.1 Symbols: | Protein of unknown function (DUF1421) | chr5:4687333-4689624 REVERSE LENGTH=547
	Prupe.3G290100	Pp03	26042802	26048609	AT3G27700.2 Symbols: | zinc finger (CCCH-type) family protein / RNA recognition motif (RRM)-containing protein | chr3:10257681-10261330 REVERSE LENGTH=908
	Prupe.3G290200	Pp03	26050152	26052068	AT5G40400.1 Symbols: | Pentatricopeptide repeat (PPR) superfamily protein | chr5:16166444-16168276 FORWARD LENGTH=610
	Prupe.3G290300	Pp03	26053911	26066057	AT3G27670.1 Symbols: RST1 | ARM repeat superfamily protein | chr3:10245338-10253158 FORWARD LENGTH=1841
	Prupe.3G290400	Pp03	26066413	26068110	AT3G27640.1 Symbols: | Transducin/WD40 repeat-like superfamily protein | chr3:10232307-10235467 FORWARD LENGTH=535
	Prupe.3G290500	Pp03	26070162	26073612	AT3G27670.1 Symbols: RST1 | ARM repeat superfamily protein | chr3:10245338-10253158 FORWARD LENGTH=1841
	Prupe.3G290600	Pp03	26076491	26080040	AT5G14530.1 Symbols: | Transducin/WD40 repeat-like superfamily protein | chr5:4684782-4686865 REVERSE LENGTH=330
	Prupe.3G296900	Pp03	26369333	26372217	NA
	Prupe.3G297000	Pp03	26373564	26377957	AT5G40640.1 Symbols: | unknown protein; LOCATED IN: plasma membrane; EXPRESSED IN: 19 plant structures; EXPRESSED DURING: 7 growth stages; BEST Arabidopsis thaliana protein match is: unknown protein (TAIR:AT3G27390.1); Has 104 Blast hits to 102 proteins in 14 species: Archae - 0; Bacteria - 0; Metazoa - 2; Fungi - 0; Plants - 101; Viruses - 0; Other Eukaryotes - 1 (source: NCBI BLink). | chr5:162…
	Prupe.3G297100	Pp03	26378550	26379486	AT1G48940.1 Symbols: ENODL6, AtENODL6 | early nodulin-like protein 6 | chr1:18105808-18106422 REVERSE LENGTH=177
	Prupe.3G297200	Pp03	26382968	26386242	NA
	Prupe.3G297300	Pp03	26383503	26384986	NA
	Prupe.3G297400	Pp03	26387103	26389822	AT3G26950.1 Symbols: | unknown protein; Has 27 Blast hits to 27 proteins in 8 species: Archae - 0; Bacteria - 0; Metazoa - 0; Fungi - 0; Plants - 27; Viruses - 0; Other Eukaryotes - 0 (source: NCBI BLink). | chr3:9941202-9943411 REVERSE LENGTH=548
	Prupe.3G307800	Pp03	26831194	26841208	AT5G15800.1 Symbols: SEP1, AGL2 | K-box region and MADS-box transcription factor family protein | chr5:5151594-5153767 REVERSE LENGTH=251
	Prupe.3G308000	Pp03	26844247	26845675	AT3G01960.1 Symbols: | unknown protein; Has 13 Blast hits to 13 proteins in 5 species: Archae - 0; Bacteria - 0; Metazoa - 0; Fungi - 0; Plants - 13; Viruses - 0; Other Eukaryotes - 0 (source: NCBI BLink). | chr3:324581-325087 REVERSE LENGTH=138
	Prupe.3G308100	Pp03	26849613	26852080	AT5G50570.2 Symbols: SPL13A, SPL13 | Squamosa promoter-binding protein-like (SBP domain) transcription factor family protein | chr5:20582555-20583791 REVERSE LENGTH=359
	Prupe.3G308200	Pp03	26854111	26856509	AT5G13080.1 Symbols: WRKY75, ATWRKY75 | WRKY DNA-binding protein 75 | chr5:4149928-4151019 REVERSE LENGTH=145
	Prupe.3G308300	Pp03	26858443	26861874	AT3G01980.4 Symbols: | NAD(P)-binding Rossmann-fold superfamily protein | chr3:327747-328833 REVERSE LENGTH=266
	Prupe.3G308400	Pp03	26863824	26872836	AT5G14100.1 Symbols: ATNAP14, NAP14 | non-intrinsic ABC protein 14 | chr5:4549706-4551632 REVERSE LENGTH=278
	Prupe.3G308500	Pp03	26868016	26870590	AT5G14090.1 Symbols: | unknown protein; Has 56 Blast hits to 56 proteins in 18 species: Archae - 0; Bacteria - 0; Metazoa - 0; Fungi - 2; Plants - 46; Viruses - 0; Other Eukaryotes - 8 (source: NCBI BLink). | chr5:4547230-4549214 FORWARD LENGTH=358
	Prupe.3G308600	Pp03	26873890	26878142	AT3G27020.1 Symbols: YSL6 | YELLOW STRIPE like 6 | chr3:9961623-9964461 REVERSE LENGTH=676
	Prupe.3G308700	Pp03	26884295	26888652	AT3G27010.1 Symbols: AT-TCP20, PCF1, TCP20, ATTCP20 | TEOSINTE BRANCHED 1, cycloidea, PCF (TCP)-domain family protein 20 | chr3:9957810-9958754 REVERSE LENGTH=314
	Prupe.3G308800	Pp03	26891223	26895340	AT3G01990.1 Symbols: ACR6 | ACT domain repeat 6 | chr3:330256-332066 FORWARD LENGTH=433
	Prupe.3G308900	Pp03	26895549	26897998	AT5G14080.1 Symbols: | Tetratricopeptide repeat (TPR)-like superfamily protein | chr5:4543265-4545256 REVERSE LENGTH=634
	Prupe.3G309000	Pp03	26898097	26901038	AT2G13620.1 Symbols: ATCHX15, CHX15 | cation/hydrogen exchanger 15 | chr2:5678006-5680621 FORWARD LENGTH=821
	Prupe.3G309100	Pp03	26901507	26909200	AT1G27430.1 Symbols: | GYF domain-containing protein | chr1:9521045-9526928 REVERSE LENGTH=1492
	Prupe.3G309200	Pp03	26909887	26912140	AT3G62870.1 Symbols: | Ribosomal protein L7Ae/L30e/S12e/Gadd45 family protein | chr3:23242862-23244273 REVERSE LENGTH=256
	Prupe.3G309300	Pp03	26912305	26916763	AT3G27000.1 Symbols: ARP2, ATARP2, WRM | actin related protein 2 | chr3:9952787-9955784 REVERSE LENGTH=389
	Prupe.3G309400	Pp03	26917259	26919732	AT5G41040.1 Symbols: | HXXXD-type acyl-transferase family protein | chr5:16431448-16433086 FORWARD LENGTH=457
	Prupe.3G309500	Pp03	26920388	26926795	AT3G26990.1 Symbols: | ENTH/VHS family protein | chr3:9948426-9951557 REVERSE LENGTH=513
	Prupe.3G309600	Pp03	26932417	26933425	AT3G02000.1 Symbols: ROXY1 | Thioredoxin superfamily protein | chr3:332512-332922 REVERSE LENGTH=136
	Prupe.3G309700	Pp03	26935807	26939162	AT3G26980.1 Symbols: MUB4 | membrane-anchored ubiquitin-fold protein 4 precursor | chr3:9946467-9947444 REVERSE LENGTH=120
	Prupe.3G309800	Pp03	26939961	26942210	AT1G66350.1 Symbols: RGL1, RGL | RGA-like 1 | chr1:24748327-24749862 FORWARD LENGTH=511
	Prupe.3G309900	Pp03	26945195	26945846	AT5G41050.1 Symbols: | Pollen Ole e 1 allergen and extensin family protein | chr5:16433478-16434076 REVERSE LENGTH=172
	Prupe.3G310000	Pp03	26946661	26948736	AT5G13990.1 Symbols: ATEXO70C2, EXO70C2 | exocyst subunit exo70 family protein C2 | chr5:4514680-4516767 REVERSE LENGTH=695
	Prupe.3G310100	Pp03	26949741	26953006	AT3G26950.1 Symbols: | unknown protein; Has 27 Blast hits to 27 proteins in 8 species: Archae - 0; Bacteria - 0; Metazoa - 0; Fungi - 0; Plants - 27; Viruses - 0; Other Eukaryotes - 0 (source: NCBI BLink). | chr3:9941202-9943411 REVERSE LENGTH=548
	Prupe.3G310200	Pp03	26954145	26957911	AT5G13160.1 Symbols: PBS1 | Protein kinase superfamily protein | chr5:4176854-4179682 FORWARD LENGTH=456
	Prupe.3G310300	Pp03	26961434	26965496	AT3G26935.1 Symbols: | DHHC-type zinc finger family protein | chr3:9933001-9935218 REVERSE LENGTH=443
	Prupe.3G310400	Pp03	26966409	26968910	AT3G26932.2 Symbols: DRB3 | dsRNA-binding protein 3 | chr3:9930460-9931714 REVERSE LENGTH=359
	Prupe.3G310500	Pp03	26971867	26975291	AT3G02040.1 Symbols: SRG3 | senescence-related gene 3 | chr3:348505-349909 REVERSE LENGTH=361
	Prupe.3G310600	Pp03	26977887	26979629	AT5G13180.1 Symbols: ANAC083, VNI2, NAC083 | NAC domain containing protein 83 | chr5:4196643-4197577 FORWARD LENGTH=252
	Prupe.3G310700	Pp03	26981211	26982502	NA
	Prupe.3G310800	Pp03	26984486	26989288	AT2G33490.1 Symbols: | hydroxyproline-rich glycoprotein family protein | chr2:14183552-14187666 FORWARD LENGTH=623
	Prupe.3G310900	Pp03	26989688	26992108	AT3G26900.3 Symbols: SKL1, ATSKL1 | shikimate kinase like 1 | chr3:9912314-9914424 REVERSE LENGTH=280
	Prupe.3G311000	Pp03	26993181	26998283	AT3G26890.5 Symbols: | unknown protein; FUNCTIONS IN: molecular_function unknown; INVOLVED IN: biological_process unknown; EXPRESSED IN: 24 plant structures; EXPRESSED DURING: 15 growth stages; BEST Arabidopsis thaliana protein match is: unknown protein (TAIR:AT5G41110.1); Has 30201 Blast hits to 17322 proteins in 780 species: Archae - 12; Bacteria - 1396; Metazoa - 17338; Fungi - 3422; Plants - …
	Prupe.3G311100	Pp03	26999875	27001422	AT5G14010.1 Symbols: KNU | C2H2 and C2HC zinc fingers superfamily protein | chr5:4522260-4522745 FORWARD LENGTH=161
	Prupe.3G311300	Pp03	27011921	27013867	AT4G25040.1 Symbols: | Uncharacterised protein family (UPF0497) | chr4:12868320-12869319 FORWARD LENGTH=170
	Prupe.3G311400	Pp03	27013969	27017302	AT5G14020.1 Symbols: | Endosomal targeting BRO1-like domain-containing protein | chr5:4523730-4525819 REVERSE LENGTH=401
	Prupe.3G311500	Pp03	27021552	27024285	AT5G14030.4 Symbols: | translocon-associated protein beta (TRAPB) family protein | chr5:4526878-4528253 FORWARD LENGTH=195
	Prupe.3G311600	Pp03	27027877	27029997	AT5G13200.1 Symbols: | GRAM domain family protein | chr5:4207081-4208079 FORWARD LENGTH=272
	Prupe.3G311700	Pp03	27031239	27033224	NA
	Prupe.3G311800	Pp03	27033271	27037125	AT3G26810.1 Symbols: AFB2 | auxin signaling F-box 2 | chr3:9868342-9870464 FORWARD LENGTH=575
	Prupe.3G311900	Pp03	27042097	27045658	AT1G12830.1 Symbols: | unknown protein; FUNCTIONS IN: molecular_function unknown; INVOLVED IN: biological_process unknown; LOCATED IN: cellular_component unknown; EXPRESSED IN: 23 plant structures; EXPRESSED DURING: 13 growth stages; Has 39778 Blast hits to 22088 proteins in 1060 species: Archae - 152; Bacteria - 6161; Metazoa - 14109; Fungi - 6144; Plants - 2156; Viruses - 601; Other Eukaryotes …
	Prupe.3G312000	Pp03	27047294	27051329	AT5G23670.2 Symbols: LCB2 | long chain base2 | chr5:7981889-7985037 FORWARD LENGTH=489
	Prupe.3G312100	Pp03	27052919	27056149	AT3G26790.1 Symbols: FUS3 | AP2/B3-like transcriptional factor family protein | chr3:9854025-9855748 REVERSE LENGTH=313
	Prupe.3G312200	Pp03	27056743	27061592	AT1G12840.1 Symbols: DET3, ATVHA-C | vacuolar ATP synthase subunit C (VATC) / V-ATPase C subunit / vacuolar proton pump C subunit (DET3) | chr1:4375584-4378220 FORWARD LENGTH=375
	Prupe.3G312300	Pp03	27062011	27065492	AT5G14040.1 Symbols: PHT3;1 | phosphate transporter 3;1 | chr5:4531059-4532965 REVERSE LENGTH=375
	Prupe.3G312400	Pp03	27066974	27069130	AT3G26782.1 Symbols: | Tetratricopeptide repeat (TPR)-like superfamily protein | chr3:9850594-9852682 FORWARD LENGTH=659
	Prupe.3G312500	Pp03	27069830	27070147	NA
	Prupe.3G312600	Pp03	27071117	27075186	AT3G26780.1 Symbols: | Phosphoglycerate mutase family protein | chr3:9848747-9850277 FORWARD LENGTH=399
	Prupe.3G312700	Pp03	27076936	27080178	AT3G26760.1 Symbols: | NAD(P)-binding Rossmann-fold superfamily protein | chr3:9843639-9844899 FORWARD LENGTH=300
	Prupe.3G312800	Pp03	27081708	27089237	AT3G26744.4 Symbols: ICE1, ATICE1, SCRM | basic helix-loop-helix (bHLH) DNA-binding superfamily protein | chr3:9832953-9834790 REVERSE LENGTH=494
	Prupe.3G312900	Pp03	27090240	27095372	AT3G02020.1 Symbols: AK3 | aspartate kinase 3 | chr3:340739-343410 REVERSE LENGTH=559
	Prupe.3G313000	Pp03	27095469	27097940	AT3G02010.1 Symbols: | Pentatricopeptide repeat (PPR) superfamily protein | chr3:337965-340442 FORWARD LENGTH=825
	Prupe.3G313100	Pp03	27098110	27103004	AT1G08660.1 Symbols: MGP2 | MALE GAMETOPHYTE DEFECTIVE 2 | chr1:2757116-2759677 REVERSE LENGTH=474
	Prupe.3G313200	Pp03	27103345	27107755	AT3G26730.1 Symbols: | RING/U-box superfamily protein | chr3:9823770-9827270 FORWARD LENGTH=772
	Prupe.3G313300	Pp03	27109805	27118298	AT5G13980.2 Symbols: | Glycosyl hydrolase family 38 protein | chr5:4508626-4514334 FORWARD LENGTH=1024
	Prupe.3G313400	Pp03	27118393	27126562	AT3G26720.1 Symbols: | Glycosyl hydrolase family 38 protein | chr3:9816707-9823056 FORWARD LENGTH=1019
	Prupe.3G313500	Pp03	27126745	27128762	AT5G13970.1 Symbols: | unknown protein; FUNCTIONS IN: molecular_function unknown; INVOLVED IN: biological_process unknown; LOCATED IN: endomembrane system; EXPRESSED IN: 23 plant structures; EXPRESSED DURING: 13 growth stages; BEST Arabidopsis thaliana protein match is: unknown protein (TAIR:AT5G13310.1); Has 1807 Blast hits to 1807 proteins in 277 species: Archae - 0; Bacteria - 0; Metazoa - 736…
	Prupe.3G313600	Pp03	27129875	27136463	AT5G13960.1 Symbols: SUVH4, KYP, SDG33 | SU(VAR)3-9 homolog 4 | chr5:4501688-4505979 FORWARD LENGTH=624
	Prupe.3G313700	Pp03	27140379	27142319	AT3G26710.1 Symbols: CCB1 | cofactor assembly of complex C | chr3:9813550-9814606 FORWARD LENGTH=267
	Prupe.3G313800	Pp03	27142364	27144375	AT5G13440.1 Symbols: | Ubiquinol-cytochrome C reductase iron-sulfur subunit | chr5:4308431-4310022 REVERSE LENGTH=274
	Prupe.3G313900	Pp03	27144538	27146200	AT2G38130.2 Symbols: ATMAK3 | Acyl-CoA N-acyltransferases (NAT) superfamily protein | chr2:15978639-15980145 REVERSE LENGTH=190
	Prupe.3G314000	Pp03	27147983	27154943	AT5G13950.3 Symbols: | unknown protein; FUNCTIONS IN: molecular_function unknown; INVOLVED IN: biological_process unknown; LOCATED IN: cellular_component unknown; EXPRESSED IN: 23 plant structures; EXPRESSED DURING: 13 growth stages; BEST Arabidopsis thaliana protein match is: unknown protein (TAIR:AT1G02290.1). | chr5:4496196-4500206 REVERSE LENGTH=954
	Prupe.3G314100	Pp03	27155432	27160161	AT3G19340.1 Symbols: | Protein of unknown function (DUF3754) | chr3:6701387-6704071 REVERSE LENGTH=487
	Prupe.3G314200	Pp03	27160076	27162141	AT3G19330.1 Symbols: | Protein of unknown function (DUF677) | chr3:6699423-6700772 FORWARD LENGTH=382
	Prupe.3G314300	Pp03	27162415	27164907	AT3G26700.1 Symbols: | Protein kinase superfamily protein | chr3:9810669-9812356 FORWARD LENGTH=380
	Prupe.3G314400	Pp03	27167232	27171008	AT5G13920.1 Symbols: | GRF zinc finger / Zinc knuckle protein | chr5:4485931-4487433 REVERSE LENGTH=415
	Prupe.3G314500	Pp03	27179998	27183465	AT5G51050.1 Symbols: | Mitochondrial substrate carrier family protein | chr5:20753381-20755714 FORWARD LENGTH=487
	Prupe.3G314600	Pp03	27189692	27193023	AT1G12880.1 Symbols: atnudt12, NUDT12 | nudix hydrolase homolog 12 | chr1:4390036-4391046 FORWARD LENGTH=203
	Prupe.3G314900	Pp03	27203664	27210623	AT3G02060.2 Symbols: | DEAD/DEAH box helicase, putative | chr3:354412-358319 FORWARD LENGTH=822
	Prupe.3G315000	Pp03	27211292	27214080	AT5G46860.1 Symbols: VAM3, ATVAM3, SYP22, ATSYP22, SGR3 | Syntaxin/t-SNARE family protein | chr5:19012342-19013795 REVERSE LENGTH=268
	Prupe.3G315100	Pp03	27217224	27221811	AT3G26670.3 Symbols: | Protein of unknown function (DUF803) | chr3:9798236-9800562 REVERSE LENGTH=441
	Prupe.3G315200	Pp03	27221830	27223799	AT3G16510.1 Symbols: | Calcium-dependent lipid-binding (CaLB domain) family protein | chr3:5617112-5618194 REVERSE LENGTH=360
	Prupe.3G315300	Pp03	27225186	27226028	AT5G47920.1 Symbols: | unknown protein; BEST Arabidopsis thaliana protein match is: unknown protein (TAIR:AT5G13880.1); Has 1807 Blast hits to 1807 proteins in 277 species: Archae - 0; Bacteria - 0; Metazoa - 736; Fungi - 347; Plants - 385; Viruses - 0; Other Eukaryotes - 339 (source: NCBI BLink). | chr5:19403458-19404021 REVERSE LENGTH=187
	Prupe.3G315400	Pp03	27226699	27234703	AT3G02065.3 Symbols: | P-loop containing nucleoside triphosphate hydrolases superfamily protein | chr3:359136-360734 FORWARD LENGTH=505
	Prupe.3G315500	Pp03	27235272	27237824	AT1G12900.1 Symbols: GAPA-2 | glyceraldehyde 3-phosphate dehydrogenase A subunit 2 | chr1:4392634-4394283 REVERSE LENGTH=399
	Prupe.3G315600	Pp03	27240524	27241648	AT1G12910.1 Symbols: ATAN11, LWD1 | Transducin/WD40 repeat-like superfamily protein | chr1:4395114-4396154 REVERSE LENGTH=346
	Prupe.3G315700	Pp03	27242053	27244962	AT3G26630.1 Symbols: | Tetratricopeptide repeat (TPR)-like superfamily protein | chr3:9791572-9792939 REVERSE LENGTH=455
	Prupe.3G315800	Pp03	27245723	27252594	AT5G36880.2 Symbols: ACS | acetyl-CoA synthetase | chr5:14534961-14540296 REVERSE LENGTH=743
	Prupe.3G315900	Pp03	27261334	27264254	AT3G26618.1 Symbols: ERF1-3 | eukaryotic release factor 1-3 | chr3:9788854-9790161 FORWARD LENGTH=435
	Prupe.3G316000	Pp03	27272007	27290924	AT1G04730.1 Symbols: CTF18 | P-loop containing nucleoside triphosphate hydrolases superfamily protein | chr1:1325385-1331086 REVERSE LENGTH=943
	Prupe.4G000100	Pp04	63082	68188	AT2G44190.1 Symbols: EDE1, QWRF5 | Family of unknown function (DUF566) | chr2:18272346-18274332 FORWARD LENGTH=474
	Prupe.4G000200	Pp04	69007	78272	AT1G79610.1 Symbols: ATNHX6, NHX6 | Na+/H+ antiporter 6 | chr1:29953089-29957070 REVERSE LENGTH=535
	Prupe.4G000300	Pp04	78560	85696	AT5G36950.1 Symbols: DegP10 | DegP protease 10 | chr5:14594992-14598216 FORWARD LENGTH=586
	Prupe.4G000400	Pp04	86221	89901	AT3G52155.1 Symbols: | Phosphoglycerate mutase family protein | chr3:19343740-19344722 FORWARD LENGTH=218
	Prupe.4G000500	Pp04	91112	99116	AT4G17150.1 Symbols: | alpha/beta-Hydrolases superfamily protein | chr4:9638591-9641648 FORWARD LENGTH=502
	Prupe.4G000600	Pp04	91611	92215	NA
	Prupe.4G000700	Pp04	99486	103901	AT2G01060.1 Symbols: | myb-like HTH transcriptional regulator family protein | chr2:73456-74902 REVERSE LENGTH=286
	Prupe.4G034800	Pp04	1622001	1629302	AT4G00990.1 Symbols: | Transcription factor jumonji (jmjC) domain-containing protein | chr4:427035-431535 FORWARD LENGTH=840
	Prupe.4G034900	Pp04	1629351	1633660	AT1G11390.1 Symbols: | Protein kinase superfamily protein | chr1:3834762-3837305 REVERSE LENGTH=624
	Prupe.4G099500	Pp04	5071884	5073491	AT1G30700.1 Symbols: | FAD-binding Berberine family protein | chr1:10892623-10894437 FORWARD LENGTH=527
	Prupe.4G099600	Pp04	5076566	5078831	AT1G30690.2 Symbols: | Sec14p-like phosphatidylinositol transfer family protein | chr1:10888284-10890085 FORWARD LENGTH=540
	Prupe.4G099700	Pp04	5079654	5090902	AT1G30680.1 Symbols: | toprim domain-containing protein | chr1:10881665-10886060 FORWARD LENGTH=709
	Prupe.4G099800	Pp04	5092240	5095230	AT5G45390.1 Symbols: CLPP4, NCLPP4 | CLP protease P4 | chr5:18396351-18397586 FORWARD LENGTH=292
	Prupe.4G099900	Pp04	5095509	5100559	AT1G30680.1 Symbols: | toprim domain-containing protein | chr1:10881665-10886060 FORWARD LENGTH=709
	Prupe.4G102400	Pp04	5229964	5230644	AT1G23290.1 Symbols: RPL27A, RPL27AB | Ribosomal protein L18e/L15 superfamily protein | chr1:8263007-8263447 FORWARD LENGTH=146
	Prupe.4G102500	Pp04	5230836	5234905	AT4G20410.1 Symbols: GSNAP, GAMMA-SNAP | gamma-soluble NSF attachment protein | chr4:11014099-11016454 REVERSE LENGTH=291
	Prupe.4G102600	Pp04	5246384	5247075	NA
	Prupe.4G102700	Pp04	5247344	5247805	NA
	Prupe.4G102800	Pp04	5248873	5255630	AT4G20430.1 Symbols: | Subtilase family protein | chr4:11017656-11021105 REVERSE LENGTH=856
	Prupe.4G106500	Pp04	5528126	5546662	AT5G45160.1 Symbols: | Root hair defective 3 GTP-binding protein (RHD3) | chr5:18264991-18270035 FORWARD LENGTH=834
	Prupe.4G106600	Pp04	5556454	5570664	AT5G45160.1 Symbols: | Root hair defective 3 GTP-binding protein (RHD3) | chr5:18264991-18270035 FORWARD LENGTH=834
	Prupe.4G106700	Pp04	5572138	5579222	AT5G45160.1 Symbols: | Root hair defective 3 GTP-binding protein (RHD3) | chr5:18264991-18270035 FORWARD LENGTH=834
	Prupe.4G106800	Pp04	5579572	5580222	NA
	Prupe.4G113600	Pp04	6034385	6034819	NA
	Prupe.4G113700	Pp04	6044131	6045458	AT4G19950.1 Symbols: | unknown protein; BEST Arabidopsis thaliana protein match is: unknown protein (TAIR:AT5G44860.1); Has 338 Blast hits to 330 proteins in 72 species: Archae - 2; Bacteria - 94; Metazoa - 7; Fungi - 0; Plants - 232; Viruses - 0; Other Eukaryotes - 3 (source: NCBI BLink). | chr4:10809977-10810942 FORWARD LENGTH=321
	Prupe.4G114500	Pp04	6113642	6117428	AT1G64810.2 Symbols: APO1 | Arabidopsis thaliana protein of unknown function (DUF794) | chr1:24086810-24088276 FORWARD LENGTH=460
	Prupe.4G114600	Pp04	6119545	6128145	AT2G35050.1 Symbols: | Protein kinase superfamily protein with octicosapeptide/Phox/Bem1p domain | chr2:14769708-14774796 FORWARD LENGTH=1257
	Prupe.4G114700	Pp04	6126736	6127879	NA
	Prupe.4G157700	Pp04	9025405	9035945	AT3G14840.2 Symbols: | Leucine-rich repeat transmembrane protein kinase | chr3:4988271-4993891 FORWARD LENGTH=1020
	Prupe.4G157800	Pp04	9040834	9055910	AT3G14840.2 Symbols: | Leucine-rich repeat transmembrane protein kinase | chr3:4988271-4993891 FORWARD LENGTH=1020
	Prupe.4G162500	Pp04	9360541	9363169	AT1G72300.1 Symbols: | Leucine-rich receptor-like protein kinase family protein | chr1:27217679-27220966 REVERSE LENGTH=1095
	Prupe.4G162600	Pp04	9369621	9372768	AT1G72300.1 Symbols: | Leucine-rich receptor-like protein kinase family protein | chr1:27217679-27220966 REVERSE LENGTH=1095
	Prupe.4G162700	Pp04	9376600	9378971	AT1G17250.1 Symbols: AtRLP3, RLP3 | receptor like protein 3 | chr1:5901169-5903439 REVERSE LENGTH=756
	Prupe.4G162800	Pp04	9381273	9383477	AT1G72300.1 Symbols: | Leucine-rich receptor-like protein kinase family protein | chr1:27217679-27220966 REVERSE LENGTH=1095
	Prupe.4G162900	Pp04	9387317	9389536	AT1G72300.1 Symbols: | Leucine-rich receptor-like protein kinase family protein | chr1:27217679-27220966 REVERSE LENGTH=1095
	Prupe.4G163400	Pp04	9430927	9433290	AT1G17250.1 Symbols: AtRLP3, RLP3 | receptor like protein 3 | chr1:5901169-5903439 REVERSE LENGTH=756
	Prupe.4G168700	Pp04	9822022	9824468	AT1G72300.1 Symbols: | Leucine-rich receptor-like protein kinase family protein | chr1:27217679-27220966 REVERSE LENGTH=1095
	Prupe.4G168800	Pp04	9847653	9849513	AT1G72300.1 Symbols: | Leucine-rich receptor-like protein kinase family protein | chr1:27217679-27220966 REVERSE LENGTH=1095
	Prupe.4G169200	Pp04	9932164	9934610	AT1G72300.1 Symbols: | Leucine-rich receptor-like protein kinase family protein | chr1:27217679-27220966 REVERSE LENGTH=1095
	Prupe.4G169300	Pp04	9946530	9949112	AT1G17250.1 Symbols: AtRLP3, RLP3 | receptor like protein 3 | chr1:5901169-5903439 REVERSE LENGTH=756
	Prupe.4G169400	Pp04	9951666	9953604	NA
	Prupe.4G175300	Pp04	10382001	10385267	AT5G10530.1 Symbols: | Concanavalin A-like lectin protein kinase family protein | chr5:3324978-3326933 REVERSE LENGTH=651
	Prupe.4G175400	Pp04	10387284	10388165	AT5G65600.1 Symbols: | Concanavalin A-like lectin protein kinase family protein | chr5:26216126-26218153 REVERSE LENGTH=675
	Prupe.4G175500	Pp04	10388262	10389396	AT5G10530.1 Symbols: | Concanavalin A-like lectin protein kinase family protein | chr5:3324978-3326933 REVERSE LENGTH=651
	Prupe.4G175600	Pp04	10391676	10393730	AT5G10530.1 Symbols: | Concanavalin A-like lectin protein kinase family protein | chr5:3324978-3326933 REVERSE LENGTH=651
	Prupe.4G175700	Pp04	10395012	10397078	AT5G10530.1 Symbols: | Concanavalin A-like lectin protein kinase family protein | chr5:3324978-3326933 REVERSE LENGTH=651
	Prupe.4G185500	Pp04	11008306	11012436	AT3G15460.1 Symbols: | Ribosomal RNA processing Brix domain protein | chr3:5214279-5216188 REVERSE LENGTH=315
	Prupe.4G185600	Pp04	11013092	11017161	AT1G52920.1 Symbols: GCR2, GPCR | G protein coupled receptor | chr1:19709360-19711048 REVERSE LENGTH=410
	Prupe.4G185700	Pp04	11016061	11018972	AT5G54190.1 Symbols: PORA | protochlorophyllide oxidoreductase A | chr5:21991183-21992773 REVERSE LENGTH=405
	Prupe.4G185800	Pp04	11020462	11026809	AT3G15470.1 Symbols: | Transducin/WD40 repeat-like superfamily protein | chr3:5216630-5219868 REVERSE LENGTH=883
	Prupe.4G191100	Pp04	11466789	11480856	AT5G54260.1 Symbols: MRE11, ATMRE11 | DNA repair and meiosis protein (Mre11) | chr5:22032702-22037749 FORWARD LENGTH=720
	Prupe.4G205500	Pp04	12815777	12817225	AT3G20570.1 Symbols: ENODL9, AtENODL9 | early nodulin-like protein 9 | chr3:7186754-7187453 REVERSE LENGTH=203
	Prupe.4G205600	Pp04	12817620	12825973	AT3G20560.1 Symbols: ATPDIL5-3, PDI12, ATPDI12, PDIL5-3 | PDI-like 5-3 | chr3:7182182-7186390 FORWARD LENGTH=483
	Prupe.4G205700	Pp04	12827387	12831444	AT1G50940.1 Symbols: ETFALPHA | electron transfer flavoprotein alpha | chr1:18878038-18879939 REVERSE LENGTH=363
	Prupe.4G218700	Pp04	13758101	13760160	AT5G35735.1 Symbols: | Auxin-responsive family protein | chr5:13900913-13902934 REVERSE LENGTH=404
	Prupe.4G218800	Pp04	13761822	13765117	AT4G26860.1 Symbols: | Predicted pyridoxal phosphate-dependent enzyme, YBL036C type | chr4:13503291-13504693 REVERSE LENGTH=244
	Prupe.4G218900	Pp04	13765706	13767359	AT1G17150.1 Symbols: | Pectin lyase-like superfamily protein | chr1:5865707-5867495 FORWARD LENGTH=402
	Prupe.4G219000	Pp04	13769471	13778642	AT3G20440.2 Symbols: EMB2729, BE1 | Alpha amylase family protein | chr3:7123603-7130364 REVERSE LENGTH=899
	Prupe.4G250200	Pp04	16736364	16741425	AT5G19450.2 Symbols: CDPK19, CPK8 | calcium-dependent protein kinase 19 | chr5:6558672-6561471 REVERSE LENGTH=533
	Prupe.4G250300	Pp04	16742782	16744251	AT1G51340.2 Symbols: | MATE efflux family protein | chr1:19032021-19034681 FORWARD LENGTH=515
	Prupe.4G250400	Pp04	16745967	16747618	NA
	Prupe.4G250500	Pp04	16756967	16761317	AT5G04590.1 Symbols: SIR | sulfite reductase | chr5:1319404-1322298 FORWARD LENGTH=642
	Prupe.4G253800	Pp04	17408458	17410623	AT1G51440.1 Symbols: | alpha/beta-Hydrolases superfamily protein | chr1:19070971-19072554 FORWARD LENGTH=527
	Prupe.4G253900	Pp04	17427614	17432448	AT5G12470.1 Symbols: | Protein of unknown function (DUF3411) | chr5:4044950-4047290 REVERSE LENGTH=386
	Prupe.4G254000	Pp04	17441290	17444075	AT5G12460.1 Symbols: | Protein of unknown function (DUF604) | chr5:4043057-4044583 FORWARD LENGTH=441
	Prupe.4G254100	Pp04	17445106	17456796	AT3G21070.2 Symbols: NADK1 | NAD kinase 1 | chr3:7380434-7383874 REVERSE LENGTH=524
	Prupe.4G267700	Pp04	20168489	20180182	AT4G03250.1 Symbols: | Homeodomain-like superfamily protein | chr4:1425050-1427744 FORWARD LENGTH=507
	Prupe.4G267800	Pp04	20170423	20170829	NA
	Prupe.4G267900	Pp04	20186065	20191887	NA
	Prupe.4G268300	Pp04	20317249	20320369	AT5G27110.1 Symbols: | Tetratricopeptide repeat (TPR)-like superfamily protein | chr5:9538572-9540647 REVERSE LENGTH=691
	Prupe.4G272000	Pp04	22322623	22329521	AT5G63980.1 Symbols: SAL1, ALX8, ATSAL1, HOS2, FRY1, RON1 | Inositol monophosphatase family protein | chr5:25609840-25611802 FORWARD LENGTH=407
	Prupe.4G277400	Pp04	23207021	23223633	AT1G71820.1 Symbols: SEC6 | SEC6 | chr1:27010022-27016745 FORWARD LENGTH=752
	Prupe.4G277600	Pp04	23239665	23246693	AT4G12770.1 Symbols: | Chaperone DnaJ-domain superfamily protein | chr4:7506736-7511408 REVERSE LENGTH=891
	Prupe.4G278800	Pp04	23469953	23471194	AT1G52630.1 Symbols: | O-fucosyltransferase family protein | chr1:19606470-19608526 REVERSE LENGTH=439
	Prupe.4G278900	Pp04	23470810	23471019	AT5G49290.1 Symbols: ATRLP56, RLP56 | receptor like protein 56 | chr5:19980195-19983869 FORWARD LENGTH=908
	Prupe.4G279000	Pp04	23473338	23476570	AT1G45616.1 Symbols: AtRLP6, RLP6 | receptor like protein 6 | chr1:17183550-17186534 REVERSE LENGTH=994
	Prupe.4G279100	Pp04	23483759	23485300	AT1G56590.1 Symbols: ZIP4 | Clathrin adaptor complexes medium subunit family protein | chr1:21202250-21204697 REVERSE LENGTH=415
	Prupe.4G279300	Pp04	23563880	23570911	NA
	Prupe.4G279400	Pp04	23578859	23581742	NA
	Prupe.4G279500	Pp04	23589116	23600444	AT5G63800.1 Symbols: MUM2, BGAL6 | Glycosyl hydrolase family 35 protein | chr5:25530323-25535678 FORWARD LENGTH=718
	Prupe.4G279600	Pp04	23605886	23608135	AT1G01720.1 Symbols: ATAF1, ANAC002 | NAC (No Apical Meristem) domain transcriptional regulator superfamily protein | chr1:268471-269514 FORWARD LENGTH=289
	Prupe.4G279700	Pp04	23608619	23612757	AT4G33490.2 Symbols: | Eukaryotic aspartyl protease family protein | chr4:16108781-16110679 REVERSE LENGTH=425
	Prupe.4G279900	Pp04	23631955	23636753	AT5G08770.1 Symbols: | unknown protein; Has 30201 Blast hits to 17322 proteins in 780 species: Archae - 12; Bacteria - 1396; Metazoa - 17338; Fungi - 3422; Plants - 5037; Viruses - 0; Other Eukaryotes - 2996 (source: NCBI BLink). | chr5:2855638-2856531 REVERSE LENGTH=297
	Prupe.4G280000	Pp04	23636219	23640225	NA
	Prupe.4G280100	Pp04	23646952	23650298	NA
	Prupe.4G280200	Pp04	23664383	23665947	NA
	Prupe.4G280300	Pp04	23665695	23668389	AT5G46680.1 Symbols: | Pentatricopeptide repeat (PPR-like) superfamily protein | chr5:18941118-18942524 FORWARD LENGTH=468
	Prupe.4G280400	Pp04	23668399	23676504	AT5G08750.2 Symbols: | RING/FYVE/PHD zinc finger superfamily protein | chr5:2853066-2854343 FORWARD LENGTH=363
	Prupe.4G280500	Pp04	23678829	23682027	AT5G13340.1 Symbols: | unknown protein; FUNCTIONS IN: molecular_function unknown; INVOLVED IN: biological_process unknown; LOCATED IN: chloroplast; BEST Arabidopsis thaliana protein match is: unknown protein (TAIR:AT1G10890.1); Has 1807 Blast hits to 1807 proteins in 277 species: Archae - 0; Bacteria - 0; Metazoa - 736; Fungi - 347; Plants - 385; Viruses - 0; Other Eukaryotes - 339 (source: NCBI …
	Prupe.4G280600	Pp04	23709313	23722479	AT5G08450.3 Symbols: | FUNCTIONS IN: molecular_function unknown; INVOLVED IN: biological_process unknown; LOCATED IN: cellular_component unknown; EXPRESSED IN: 25 plant structures; EXPRESSED DURING: 15 growth stages; CONTAINS InterPro DOMAIN/s: Histone deacetylation protein Rxt3 (InterPro:IPR013951); Has 34444 Blast hits to 20801 proteins in 1175 species: Archae - 64; Bacteria - 2390; Metazoa - 1…
	Prupe.4G280700	Pp04	23744787	23754678	AT5G63610.1 Symbols: HEN3, CDKE;1, ATCDK8 | cyclin-dependent kinase E;1 | chr5:25463645-25465057 REVERSE LENGTH=470
	Prupe.4G281300	Pp04	23863118	23870350	AT5G03795.1 Symbols: | Exostosin family protein | chr5:1007554-1010373 REVERSE LENGTH=518
	Prupe.4G281400	Pp04	23907007	23907648	NA
	Prupe.4G281500	Pp04	23910867	23918635	AT5G08630.1 Symbols: | DDT domain-containing protein | chr5:2798575-2802138 REVERSE LENGTH=723
	Prupe.4G281600	Pp04	23958606	23958836	NA
	Prupe.4G281700	Pp04	23969985	23979227	AT5G63640.1 Symbols: | ENTH/VHS/GAT family protein | chr5:25478935-25481221 FORWARD LENGTH=447
	Prupe.4G281800	Pp04	23993257	23999486	AT5G63620.1 Symbols: | GroES-like zinc-binding alcohol dehydrogenase family protein | chr5:25466380-25468296 REVERSE LENGTH=427
	Prupe.4G281900	Pp04	24024461	24031121	AT3G05270.2 Symbols: | Plant protein of unknown function (DUF869) | chr3:1500803-1502926 REVERSE LENGTH=615
	Prupe.4G282000	Pp04	24037365	24043350	AT5G64440.1 Symbols: AtFAAH, FAAH | fatty acid amide hydrolase | chr5:25766229-25770260 FORWARD LENGTH=607
	Prupe.4G282100	Pp04	24052407	24055598	AT5G64440.1 Symbols: AtFAAH, FAAH | fatty acid amide hydrolase | chr5:25766229-25770260 FORWARD LENGTH=607
	Prupe.4G282200	Pp04	24061625	24069503	AT5G63770.1 Symbols: ATDGK2, DGK2 | diacylglycerol kinase 2 | chr5:25519293-25522404 FORWARD LENGTH=712
	Prupe.4G282400	Pp04	24088692	24096126	AT5G08710.1 Symbols: | Regulator of chromosome condensation (RCC1) family protein | chr5:2834858-2837866 REVERSE LENGTH=434
	Prupe.4G283100	Pp04	24314699	24318236	AT1G56450.1 Symbols: PBG1 | 20S proteasome beta subunit G1 | chr1:21141970-21144186 FORWARD LENGTH=246
	Prupe.4G283200	Pp04	24324662	24330076	AT2G37410.2 Symbols: ATTIM17-2, TIM17, TIM17-2 | translocase inner membrane subunit 17-2 | chr2:15698119-15698850 REVERSE LENGTH=243
	Prupe.4G283300	Pp04	24353511	24357010	AT2G13620.1 Symbols: ATCHX15, CHX15 | cation/hydrogen exchanger 15 | chr2:5678006-5680621 FORWARD LENGTH=821
	Prupe.4G283600	Pp04	24419175	24422256	NA
	Prupe.4G283700	Pp04	24447340	24451470	AT1G35710.1 Symbols: | Protein kinase family protein with leucine-rich repeat domain | chr1:13220940-13224386 FORWARD LENGTH=1120
	Prupe.4G285500	Pp04	24876948	24880989	AT3G14470.1 Symbols: | NB-ARC domain-containing disease resistance protein | chr3:4857940-4861104 FORWARD LENGTH=1054
	Prupe.4G285600	Pp04	24882034	24889827	AT5G63710.1 Symbols: | Leucine-rich repeat protein kinase family protein | chr5:25499475-25502598 FORWARD LENGTH=614
	Prupe.4G285700	Pp04	24906868	24915765	AT1G34320.1 Symbols: | Protein of unknown function (DUF668) | chr1:12520713-12524046 FORWARD LENGTH=657
	Prupe.4G285800	Pp04	24917237	24918195	NA
	Prupe.4G285900	Pp04	24946884	24953344	AT4G24290.2 Symbols: | MAC/Perforin domain-containing protein | chr4:12594856-12597815 FORWARD LENGTH=606
	Prupe.4G286100	Pp04	25005275	25015353	AT5G08500.1 Symbols: | Transmembrane CLPTM1 family protein | chr5:2748261-2751590 FORWARD LENGTH=590
	Prupe.4G286200	Pp04	25030407	25035064	NA
	Prupe.4G286300	Pp04	25089039	25090846	AT3G51710.1 Symbols: | D-mannose binding lectin protein with Apple-like carbohydrate-binding domain | chr3:19182484-19183996 FORWARD LENGTH=476
	Prupe.4G286400	Pp04	25092463	25095357	AT4G00100.1 Symbols: ATRPS13A, RPS13, PFL2, RPS13A | ribosomal protein S13A | chr4:37172-38123 FORWARD LENGTH=151
	Prupe.4G286500	Pp04	25093305	25093657	NA
	Prupe.4G286600	Pp04	25106818	25124070	AT3G07930.3 Symbols: | DNA glycosylase superfamily protein | chr3:2526720-2528416 FORWARD LENGTH=445
	Prupe.4G288300	Pp04	25306619	25307504	NA
	Prupe.4G288400	Pp04	25350354	25356457	AT5G23570.1 Symbols: SGS3, ATSGS3 | XS domain-containing protein / XS zinc finger domain-containing protein-related | chr5:7943621-7945874 FORWARD LENGTH=625
	Prupe.4G288500	Pp04	25355205	25356244	NA
	Prupe.4G288600	Pp04	25376404	25394734	AT5G23490.1 Symbols: | unknown protein; BEST Arabidopsis thaliana protein match is: unknown protein (TAIR:AT5G08440.1); Has 202 Blast hits to 197 proteins in 48 species: Archae - 0; Bacteria - 13; Metazoa - 25; Fungi - 9; Plants - 109; Viruses - 0; Other Eukaryotes - 46 (source: NCBI BLink). | chr5:7919831-7926499 FORWARD LENGTH=729
	Prupe.5G057000	Pp05	6158371	6161139	NA
	Prupe.5G057100	Pp05	6161810	6164118	AT4G17600.1 Symbols: LIL3:1 | Chlorophyll A-B binding family protein | chr4:9803759-9804714 FORWARD LENGTH=262
	Prupe.5G070300	Pp05	8430773	8431525	AT1G05000.2 Symbols: | Phosphotyrosine protein phosphatases superfamily protein | chr1:1425660-1428393 FORWARD LENGTH=247
	Prupe.5G070400	Pp05	8436167	8444646	AT5G47490.1 Symbols: | RGPR-related | chr5:19264675-19270487 FORWARD LENGTH=1361
	Prupe.5G080800	Pp05	9438317	9440007	AT2G27830.1 Symbols: | unknown protein; BEST Arabidopsis thaliana protein match is: unknown protein (TAIR:AT4G22758.1); Has 131 Blast hits to 131 proteins in 17 species: Archae - 0; Bacteria - 0; Metazoa - 0; Fungi - 0; Plants - 131; Viruses - 0; Other Eukaryotes - 0 (source: NCBI BLink). | chr2:11860734-11861306 FORWARD LENGTH=190
	Prupe.5G080900	Pp05	9440469	9443563	AT1G12390.1 Symbols: | Cornichon family protein | chr1:4220347-4221481 FORWARD LENGTH=137
	Prupe.5G081000	Pp05	9447479	9448131	NA
	Prupe.5G081100	Pp05	9458865	9459671	AT1G12400.1 Symbols: | Nucleotide excision repair, TFIIH, subunit TTDA | chr1:4222296-4222603 FORWARD LENGTH=71
	Prupe.5G081200	Pp05	9461412	9465661	AT1G12400.1 Symbols: | Nucleotide excision repair, TFIIH, subunit TTDA | chr1:4222296-4222603 FORWARD LENGTH=71
	Prupe.5G081300	Pp05	9466355	9470487	AT1G12410.1 Symbols: CLPR2, NCLPP2, CLP2 | CLP protease proteolytic subunit 2 | chr1:4223099-4224954 FORWARD LENGTH=279
	Prupe.5G081400	Pp05	9470784	9471478	NA
	Prupe.5G081500	Pp05	9472759	9478136	AT4G12080.1 Symbols: AHL1, ATAHL1 | AT-hook motif nuclear-localized protein 1 | chr4:7239466-7241246 FORWARD LENGTH=356
	Prupe.5G103500	Pp05	11040125	11044017	AT4G11400.1 Symbols: | ARID/BRIGHT DNA-binding domain;ELM2 domain protein | chr4:6938717-6940539 FORWARD LENGTH=573
	Prupe.5G103600	Pp05	11048194	11051198	AT5G41350.1 Symbols: | RING/U-box superfamily protein | chr5:16542026-16543092 REVERSE LENGTH=212
	Prupe.5G151100	Pp05	13690349	13694856	AT1G05350.1 Symbols: | NAD(P)-binding Rossmann-fold superfamily protein | chr1:1560891-1564005 REVERSE LENGTH=431
	Prupe.5G151200	Pp05	13695028	13699359	AT5G37350.1 Symbols: | Serine/threonine-protein kinase Rio1 | chr5:14793037-14795828 FORWARD LENGTH=531
	Prupe.5G151300	Pp05	13699581	13701867	AT5G50410.1 Symbols: | unknown protein; Has 1807 Blast hits to 1807 proteins in 277 species: Archae - 0; Bacteria - 0; Metazoa - 736; Fungi - 347; Plants - 385; Viruses - 0; Other Eukaryotes - 339 (source: NCBI BLink). | chr5:20528446-20529816 REVERSE LENGTH=259
	Prupe.5G151400	Pp05	13702349	13706042	AT5G50400.1 Symbols: ATPAP27, PAP27 | purple acid phosphatase 27 | chr5:20523575-20526231 REVERSE LENGTH=611
	Prupe.5G151500	Pp05	13708441	13712546	AT5G50400.1 Symbols: ATPAP27, PAP27 | purple acid phosphatase 27 | chr5:20523575-20526231 REVERSE LENGTH=611
	Prupe.5G155500	Pp05	13903742	13909011	AT3G48500.1 Symbols: PDE312, PTAC10 | Nucleic acid-binding, OB-fold-like protein | chr3:17962209-17965408 FORWARD LENGTH=668
	Prupe.5G155600	Pp05	13909322	13912317	AT5G40780.2 Symbols: | lysine histidine transporter 1 | chr5:16323823-16327082 FORWARD LENGTH=445
	Prupe.5G155700	Pp05	13913089	13916594	AT5G50350.1 Symbols: | unknown protein; FUNCTIONS IN: molecular_function unknown; INVOLVED IN: response to oxidative stress; LOCATED IN: chloroplast; EXPRESSED IN: 22 plant structures; EXPRESSED DURING: 13 growth stages; Has 1807 Blast hits to 1807 proteins in 277 species: Archae - 0; Bacteria - 0; Metazoa - 736; Fungi - 347; Plants - 385; Viruses - 0; Other Eukaryotes - 339 (source: NCBI BLink).…
	Prupe.5G155800	Pp05	13917808	13921361	AT3G04120.1 Symbols: GAPC, GAPC-1, GAPC1 | glyceraldehyde-3-phosphate dehydrogenase C subunit 1 | chr3:1081077-1083131 FORWARD LENGTH=338
	Prupe.5G186800	Pp05	15439722	15441048	AT2G27140.1 Symbols: | HSP20-like chaperones superfamily protein | chr2:11598496-11599264 REVERSE LENGTH=224
	Prupe.5G186900	Pp05	15441814	15444202	AT1G14420.1 Symbols: AT59 | Pectate lyase family protein | chr1:4931844-4933405 REVERSE LENGTH=459
	Prupe.5G187000	Pp05	15444039	15448504	AT1G18870.1 Symbols: ICS2, ATICS2 | isochorismate synthase 2 | chr1:6515486-6519176 FORWARD LENGTH=562
	Prupe.5G187100	Pp05	15448628	15455433	AT5G62760.3 Symbols: | P-loop containing nucleoside triphosphate hydrolases superfamily protein | chr5:25204730-25209393 REVERSE LENGTH=644
	Prupe.5G187200	Pp05	15456905	15458940	AT5G43390.1 Symbols: | Uncharacterised conserved protein UCP015417, vWA | chr5:17422940-17424871 REVERSE LENGTH=643
	Prupe.5G187300	Pp05	15459650	15460408	NA
	Prupe.5G187400	Pp05	15461393	15465811	AT2G14830.1 Symbols: | Regulator of Vps4 activity in the MVB pathway protein | chr2:6362524-6365818 FORWARD LENGTH=454
	Prupe.5G187500	Pp05	15469698	15473185	AT1G74700.1 Symbols: NUZ, TRZ1 | tRNAse Z1 | chr1:28065345-28067130 FORWARD LENGTH=280
	Prupe.5G196200	Pp05	15895210	15902755	AT1G18700.1 Symbols: | DNAJ heat shock N-terminal domain-containing protein | chr1:6437591-6443046 FORWARD LENGTH=700
	Prupe.5G196300	Pp05	15903032	15904586	NA
	Prupe.5G196400	Pp05	15907081	15910260	NA
	Prupe.5G196500	Pp05	15915727	15918862	NA
	Prupe.5G201200	Pp05	16173655	16177774	AT5G61190.1 Symbols: | putative endonuclease or glycosyl hydrolase with C2H2-type zinc finger domain | chr5:24615480-24619886 FORWARD LENGTH=995
	Prupe.5G201300	Pp05	16200109	16202801	AT5G63870.1 Symbols: PP7, ATPP7 | serine/threonine phosphatase 7 | chr5:25561336-25562908 REVERSE LENGTH=413
	Prupe.5G201400	Pp05	16208314	16210887	AT1G26610.1 Symbols: | C2H2-like zinc finger protein | chr1:9193735-9195102 FORWARD LENGTH=455
	Prupe.5G201500	Pp05	16215137	16219007	AT1G26580.1 Symbols: | FUNCTIONS IN: molecular_function unknown; INVOLVED IN: biological_process unknown; LOCATED IN: cellular_component unknown; EXPRESSED IN: 24 plant structures; EXPRESSED DURING: 15 growth stages; BEST Arabidopsis thaliana protein match is: ELM2 domain-containing protein (TAIR:AT2G03470.1); Has 161 Blast hits to 161 proteins in 17 species: Archae - 0; Bacteria - 0; Metazoa - 1…
	Prupe.5G201600	Pp05	16220406	16225350	AT5G07910.1 Symbols: | Leucine-rich repeat (LRR) family protein | chr5:2521937-2523769 REVERSE LENGTH=262
	Prupe.6G001100	Pp06	207253	208469	AT2G17695.3 Symbols: | FUNCTIONS IN: molecular_function unknown; INVOLVED IN: biological_process unknown; CONTAINS InterPro DOMAIN/s: Domain of unknown function DUF1990 (InterPro:IPR018960). | chr2:7684214-7685009 REVERSE LENGTH=205
	Prupe.6G001200	Pp06	213798	227878	AT1G55540.2 Symbols: emb1011 | Nuclear pore complex protein | chr1:20734759-20743049 REVERSE LENGTH=1819
	Prupe.6G005500	Pp06	510219	512943	AT4G02620.1 Symbols: | vacuolar ATPase subunit F family protein | chr4:1149419-1151132 REVERSE LENGTH=128
	Prupe.6G005600	Pp06	521199	525562	AT3G13570.1 Symbols: SCL30A, At-SCL30A | SC35-like splicing factor 30A | chr3:4429564-4431602 REVERSE LENGTH=262
	Prupe.6G005700	Pp06	526136	530693	AT3G13560.2 Symbols: | O-Glycosyl hydrolases family 17 protein | chr3:4425484-4427284 REVERSE LENGTH=505
	Prupe.6G051700	Pp06	3619251	3627331	AT5G58510.1 Symbols: | unknown protein; FUNCTIONS IN: molecular_function unknown; INVOLVED IN: biological_process unknown; LOCATED IN: chloroplast; EXPRESSED IN: 23 plant structures; EXPRESSED DURING: 14 growth stages; BEST Arabidopsis thaliana protein match is: unknown protein (TAIR:AT5G55060.2); Has 30201 Blast hits to 17322 proteins in 780 species: Archae - 12; Bacteria - 1396; Metazoa - 17338…
	Prupe.6G051800	Pp06	3635532	3639618	AT5G58520.1 Symbols: | Protein kinase superfamily protein | chr5:23655312-23657943 FORWARD LENGTH=604
	Prupe.6G082700	Pp06	5570551	5574471	AT1G07790.1 Symbols: HTB1 | Histone superfamily protein | chr1:2413049-2413495 FORWARD LENGTH=148
	Prupe.6G082800	Pp06	5579828	5580702	AT4G26540.1 Symbols: | Leucine-rich repeat receptor-like protein kinase family protein | chr4:13394673-13398028 REVERSE LENGTH=1091
	Prupe.6G082900	Pp06	5581842	5584863	AT3G13226.1 Symbols: | regulatory protein RecX family protein | chr3:4264442-4266286 REVERSE LENGTH=382
	Prupe.6G083000	Pp06	5586438	5588115	NA
	Prupe.6G083700	Pp06	5654257	5658277	AT5G59840.1 Symbols: | Ras-related small GTP-binding family protein | chr5:24107450-24109049 REVERSE LENGTH=216
	Prupe.6G083800	Pp06	5658808	5661691	AT5G59830.2 Symbols: | unknown protein; BEST Arabidopsis thaliana protein match is: unknown protein (TAIR:AT5G13660.2); Has 35333 Blast hits to 34131 proteins in 2444 species: Archae - 798; Bacteria - 22429; Metazoa - 974; Fungi - 991; Plants - 531; Viruses - 0; Other Eukaryotes - 9610 (source: NCBI BLink). | chr5:24105423-24107071 FORWARD LENGTH=425
	Prupe.6G083900	Pp06	5662434	5663118	NA
	Prupe.6G084000	Pp06	5664978	5665641	NA
	Prupe.6G084100	Pp06	5667950	5668753	AT2G28710.1 Symbols: | C2H2-type zinc finger family protein | chr2:12322974-12323444 FORWARD LENGTH=156
	Prupe.6G103200	Pp06	7214867	7215605	AT2G35460.1 Symbols: | Late embryogenesis abundant (LEA) hydroxyproline-rich glycoprotein family | chr2:14905788-14906504 FORWARD LENGTH=238
	Prupe.6G103300	Pp06	7221394	7222366	NA
	Prupe.6G103400	Pp06	7224216	7232895	AT2G28320.1 Symbols: | Pleckstrin homology (PH) and lipid-binding START domains-containing protein | chr2:12095161-12099424 FORWARD LENGTH=737
	Prupe.6G103500	Pp06	7239182	7242308	AT2G28315.1 Symbols: | Nucleotide/sugar transporter family protein | chr2:12088896-12090570 FORWARD LENGTH=342
	Prupe.6G111800	Pp06	8018868	8024328	AT2G28130.1 Symbols: | unknown protein; FUNCTIONS IN: molecular_function unknown; INVOLVED IN: biological_process unknown; LOCATED IN: cellular_component unknown; EXPRESSED IN: 25 plant structures; EXPRESSED DURING: 13 growth stages; Has 35333 Blast hits to 34131 proteins in 2444 species: Archae - 798; Bacteria - 22429; Metazoa - 974; Fungi - 991; Plants - 531; Viruses - 0; Other Eukaryotes - 961…
	Prupe.6G120400	Pp06	8932724	8935841	AT5G36110.1 Symbols: CYP716A1 | cytochrome P450, family 716, subfamily A, polypeptide 1 | chr5:14195377-14197613 FORWARD LENGTH=477
	Prupe.6G120500	Pp06	8942900	8948545	AT5G04980.2 Symbols: | DNAse I-like superfamily protein | chr5:1468575-1470684 REVERSE LENGTH=466
	Prupe.6G130700	Pp06	10175818	10185123	AT2G27460.1 Symbols: | sec23/sec24 transport family protein | chr2:11740670-11744867 FORWARD LENGTH=745
	Prupe.6G130800	Pp06	10189773	10191090	NA
	Prupe.6G130900	Pp06	10190833	10194554	AT1G09870.1 Symbols: | histidine acid phosphatase family protein | chr1:3205817-3208444 FORWARD LENGTH=487
	Prupe.6G145800	Pp06	12039283	12052763	AT2G27210.1 Symbols: BSL3 | BRI1 suppressor 1 (BSU1)-like 3 | chr2:11630188-11636182 FORWARD LENGTH=1006
	Prupe.6G145900	Pp06	12048247	12050088	NA
	Prupe.6G146000	Pp06	12078741	12084552	AT3G44160.1 Symbols: | Outer membrane OMP85 family protein | chr3:15889225-15891814 REVERSE LENGTH=362
	Prupe.6G146100	Pp06	12082510	12083042	NA
	Prupe.6G146200	Pp06	12096690	12099324	AT3G07040.1 Symbols: RPM1, RPS3 | NB-ARC domain-containing disease resistance protein | chr3:2226244-2229024 REVERSE LENGTH=926
	Prupe.6G146800	Pp06	12185524	12185724	ATCG00905.1 Symbols: RPS12C, RPS12 | ribosomal protein S12C | chrC:97999-98793 REVERSE LENGTH=123
	Prupe.6G146900	Pp06	12187923	12190117	AT3G44110.1 Symbols: ATJ3, ATJ | DNAJ homologue 3 | chr3:15869115-15871059 REVERSE LENGTH=420
	Prupe.6G147000	Pp06	12190881	12196890	AT5G22050.2 Symbols: | Protein kinase superfamily protein | chr5:7301467-7303209 FORWARD LENGTH=307
	Prupe.6G149000	Pp06	12619512	12629441	AT3G44050.1 Symbols: | P-loop containing nucleoside triphosphate hydrolases superfamily protein | chr3:15818738-15824792 FORWARD LENGTH=1263
	Prupe.6G149100	Pp06	12636902	12638694	AT5G06570.2 Symbols: | alpha/beta-Hydrolases superfamily protein | chr5:2008075-2011013 REVERSE LENGTH=329
	Prupe.6G161900	Pp06	15104791	15106238	NA
	Prupe.6G162000	Pp06	15107521	15111014	AT4G39330.1 Symbols: ATCAD9, CAD9 | cinnamyl alcohol dehydrogenase 9 | chr4:18291268-18292772 FORWARD LENGTH=360
	Prupe.6G175300	Pp06	17969263	17980209	AT5G64940.2 Symbols: ATATH13, ATH13 | ABC2 homolog 13 | chr5:25949116-25953326 FORWARD LENGTH=761
	Prupe.6G175400	Pp06	17981338	17982108	NA
	Prupe.6G180100	Pp06	18546267	18547637	NA
	Prupe.6G180300	Pp06	18618735	18623085	AT5G09850.1 Symbols: | Transcription elongation factor (TFIIS) family protein | chr5:3063488-3065221 REVERSE LENGTH=353
	Prupe.6G186600	Pp06	19501688	19504280	AT5G65020.1 Symbols: ANNAT2 | annexin 2 | chr5:25973915-25975554 FORWARD LENGTH=317
	Prupe.6G186700	Pp06	19505363	19509461	AT4G39870.2 Symbols: | TLD-domain containing nucleolar protein | chr4:18502234-18504275 FORWARD LENGTH=394
	Prupe.6G186800	Pp06	19509534	19517819	AT5G10240.1 Symbols: ASN3 | asparagine synthetase 3 | chr5:3212934-3216418 REVERSE LENGTH=578
	Prupe.6G203700	Pp06	21122454	21123521	AT2G22590.1 Symbols: | UDP-Glycosyltransferase superfamily protein | chr2:9593012-9594424 FORWARD LENGTH=470
	Prupe.6G203800	Pp06	21132391	21133803	AT2G22590.1 Symbols: | UDP-Glycosyltransferase superfamily protein | chr2:9593012-9594424 FORWARD LENGTH=470
	Prupe.6G209000	Pp06	21739853	21740559	NA
	Prupe.6G209100	Pp06	21760597	21767295	AT4G37930.1 Symbols: SHM1, STM, SHMT1 | serine transhydroxymethyltransferase 1 | chr4:17831891-17834742 REVERSE LENGTH=517
	Prupe.6G209200	Pp06	21768148	21775614	AT5G65620.1 Symbols: | Zincin-like metalloproteases family protein | chr5:26221951-26225784 FORWARD LENGTH=791
	Prupe.6G209300	Pp06	21776304	21778668	AT2G22640.1 Symbols: HSPC300, BRK1, ATBRK1 | BRICK1, putative | chr2:9623283-9623938 FORWARD LENGTH=85
	Prupe.6G209400	Pp06	21778869	21787791	AT2G37050.1 Symbols: | Leucine-rich repeat protein kinase family protein | chr2:15569290-15573477 FORWARD LENGTH=933
	Prupe.6G211600	Pp06	21988509	21991355	AT2G43820.1 Symbols: GT, UGT74F2, ATSAGT1, SGT1, SAGT1 | UDP-glucosyltransferase 74F2 | chr2:18152279-18153715 FORWARD LENGTH=449
	Prupe.6G211700	Pp06	21998536	22005761	AT3G49650.1 Symbols: | P-loop containing nucleoside triphosphate hydrolases superfamily protein | chr3:18405260-18409402 REVERSE LENGTH=813
	Prupe.6G211800	Pp06	22014928	22017716	AT3G49660.1 Symbols: | Transducin/WD40 repeat-like superfamily protein | chr3:18413690-18415223 FORWARD LENGTH=317
	Prupe.6G211900	Pp06	22022741	22025403	AT4G37850.1 Symbols: | basic helix-loop-helix (bHLH) DNA-binding superfamily protein | chr4:17796362-17797647 REVERSE LENGTH=328
	Prupe.6G275100	Pp06	25952909	25957500	AT3G47570.1 Symbols: | Leucine-rich repeat protein kinase family protein | chr3:17527611-17530748 FORWARD LENGTH=1010
	Prupe.6G275200	Pp06	25957101	25960331	AT3G47090.1 Symbols: | Leucine-rich repeat protein kinase family protein | chr3:17341512-17344645 REVERSE LENGTH=1009
	Prupe.6G275300	Pp06	25962896	25966451	AT5G01260.2 Symbols: | Carbohydrate-binding-like fold | chr5:105367-107045 FORWARD LENGTH=385
	Prupe.6G275400	Pp06	25967259	25974105	AT5G01270.2 Symbols: CPL2 | carboxyl-terminal domain (ctd) phosphatase-like 2 | chr5:107943-112143 REVERSE LENGTH=774
	Prupe.6G275500	Pp06	25974736	25976197	AT3G51890.1 Symbols: | Clathrin light chain protein | chr3:19249686-19250890 REVERSE LENGTH=258
	Prupe.6G275600	Pp06	25976198	25979955	AT3G09010.1 Symbols: | Protein kinase superfamily protein | chr3:2750285-2752086 FORWARD LENGTH=393
	Prupe.6G320100	Pp06	28346108	28352356	AT3G05545.1 Symbols: | RING/U-box superfamily protein | chr3:1609436-1612133 FORWARD LENGTH=425
	Prupe.6G320200	Pp06	28356375	28356932	AT3G05540.1 Symbols: | Methionine sulfoxide reductase (MSS4-like) family protein | chr3:1606487-1608030 REVERSE LENGTH=168
	Prupe.6G320300	Pp06	28357481	28362059	AT3G05530.1 Symbols: RPT5A, ATS6A.2 | regulatory particle triple-A ATPase 5A | chr3:1603540-1605993 FORWARD LENGTH=424
	Prupe.6G320400	Pp06	28363582	28367558	AT5G27730.1 Symbols: | Protein of unknown function (DUF1624) | chr5:9820311-9822868 FORWARD LENGTH=472
	Prupe.6G320500	Pp06	28369145	28372617	AT3G05520.1 Symbols: | Subunits of heterodimeric actin filament capping protein Capz superfamily | chr3:1598611-1601134 FORWARD LENGTH=308
	Prupe.6G324000	Pp06	28540069	28551866	AT1G67500.1 Symbols: ATREV3, REV3 | recovery protein 3 | chr1:25287707-25296714 REVERSE LENGTH=1890
	Prupe.6G324100	Pp06	28554097	28558317	AT1G55020.1 Symbols: LOX1, ATLOX1 | lipoxygenase 1 | chr1:20525798-20530143 FORWARD LENGTH=859
	Prupe.7G006200	Pp07	767556	781382	AT5G09860.1 Symbols: AtTHO1, THO1, AtHPR1, HPR1 | nuclear matrix protein-related | chr5:3066815-3070733 FORWARD LENGTH=599
	Prupe.7G019500	Pp07	2897944	2903872	AT1G80670.1 Symbols: | Transducin/WD40 repeat-like superfamily protein | chr1:30320809-30323543 REVERSE LENGTH=349
	Prupe.7G019600	Pp07	2905014	2906177	AT2G01050.1 Symbols: | zinc ion binding;nucleic acid binding | chr2:68337-69884 REVERSE LENGTH=515
	Prupe.7G020800	Pp07	3087616	3088046	AT4G34210.1 Symbols: ASK11, SK11 | SKP1-like 11 | chr4:16379003-16379461 FORWARD LENGTH=152
	Prupe.7G035600	Pp07	6575509	6581192	AT4G27190.1 Symbols: | NB-ARC domain-containing disease resistance protein | chr4:13620977-13623934 REVERSE LENGTH=985
	Prupe.7G035700	Pp07	6589232	6598375	AT2G40860.1 Symbols: | protein kinase family protein / protein phosphatase 2C ( PP2C) family protein | chr2:17053747-17057108 REVERSE LENGTH=658
	Prupe.7G035800	Pp07	6599841	6603303	AT4G33870.1 Symbols: | Peroxidase superfamily protein | chr4:16234670-16236492 REVERSE LENGTH=401
	Prupe.7G039600	Pp07	7318080	7321452	AT1G49475.1 Symbols: | AP2/B3-like transcriptional factor family protein | chr1:18312983-18313748 FORWARD LENGTH=190
	Prupe.7G093400	Pp07	12579323	12581503	AT3G11820.2 Symbols: SYP121, AT-SYR1, ATSYP121, SYR1, ATSYR1, PEN1 | syntaxin of plants 121 | chr3:3729540-3730775 REVERSE LENGTH=315
	Prupe.7G093500	Pp07	12582542	12584311	AT3G11820.1 Symbols: SYP121, AT-SYR1, ATSYP121, SYR1, ATSYR1, PEN1 | syntaxin of plants 121 | chr3:3729540-3730868 REVERSE LENGTH=346
	Prupe.7G093600	Pp07	12585228	12596766	AT5G16280.1 Symbols: | Tetratricopeptide repeat (TPR)-like superfamily protein | chr5:5323377-5331345 REVERSE LENGTH=1272
	Prupe.7G093700	Pp07	12598978	12605498	AT2G35920.1 Symbols: | RNA helicase family protein | chr2:15075674-15080506 FORWARD LENGTH=995
	Prupe.7G102700	Pp07	13228675	13231401	AT3G52580.1 Symbols: | Ribosomal protein S11 family protein | chr3:19503324-19504701 FORWARD LENGTH=150
	Prupe.7G102800	Pp07	13231560	13233487	AT3G52590.1 Symbols: UBQ1, EMB2167, ERD16, HAP4 | ubiquitin extension protein 1 | chr3:19505668-19506681 FORWARD LENGTH=128
	Prupe.7G102900	Pp07	13241331	13243478	AT2G30830.1 Symbols: | 2-oxoglutarate (2OG) and Fe(II)-dependent oxygenase superfamily protein | chr2:13132707-13134284 REVERSE LENGTH=358
	Prupe.7G131300	Pp07	15049177	15052164	AT5G03100.1 Symbols: | F-box/RNI-like superfamily protein | chr5:726832-727980 FORWARD LENGTH=307
	Prupe.7G131400	Pp07	15053725	15057247	AT4G36930.1 Symbols: SPT | basic helix-loop-helix (bHLH) DNA-binding superfamily protein | chr4:17414167-17415945 FORWARD LENGTH=373
	Prupe.7G131500	Pp07	15057902	15063364	AT2G23420.1 Symbols: NAPRT2 | nicotinate phosphoribosyltransferase 2 | chr2:9971819-9974909 FORWARD LENGTH=557
	Prupe.7G131600	Pp07	15063988	15075018	AT5G67100.1 Symbols: ICU2 | DNA-directed DNA polymerases | chr5:26776994-26785104 FORWARD LENGTH=1524
	Prupe.7G153200	Pp07	16318321	16323912	AT3G50670.1 Symbols: U1-70K, U1SNRNP | U1 small nuclear ribonucleoprotein-70K | chr3:18826476-18829492 REVERSE LENGTH=427
	Prupe.7G153300	Pp07	16325420	16328801	AT2G25737.1 Symbols: | Sulfite exporter TauE/SafE family protein | chr2:10977174-10979677 FORWARD LENGTH=476
	Prupe.7G153400	Pp07	16329366	16335875	AT5G66750.1 Symbols: DDM1, CHR01, CHR1, CHA1, SOM4, SOM1, ATDDM1 | chromatin remodeling 1 | chr5:26649050-26652869 FORWARD LENGTH=764
	Prupe.7G184300	Pp07	17867982	17871141	AT3G51480.1 Symbols: ATGLR3.6, GLR3.6 | glutamate receptor 3.6 | chr3:19101256-19104681 FORWARD LENGTH=903
	Prupe.7G184400	Pp07	17886775	17891231	AT3G51480.1 Symbols: ATGLR3.6, GLR3.6 | glutamate receptor 3.6 | chr3:19101256-19104681 FORWARD LENGTH=903
	Prupe.7G184500	Pp07	17892590	17896253	AT3G51480.1 Symbols: ATGLR3.6, GLR3.6 | glutamate receptor 3.6 | chr3:19101256-19104681 FORWARD LENGTH=903
	Prupe.7G184600	Pp07	17896809	17901662	AT1G42540.1 Symbols: ATGLR3.3, GLR3.3 | glutamate receptor 3.3 | chr1:15973489-15976703 FORWARD LENGTH=933
	Prupe.7G207600	Pp07	19087877	19096458	AT5G09840.1 Symbols: | Putative endonuclease or glycosyl hydrolase | chr5:3059027-3061970 FORWARD LENGTH=924
	Prupe.7G207700	Pp07	19096544	19098714	AT4G31980.1 Symbols: | unknown protein; CONTAINS InterPro DOMAIN/s: Protein of unknown function DUF247, plant (InterPro:IPR004158), Protein of unknown function DUF862, eukaryotic (InterPro:IPR008580); BEST Arabidopsis thaliana protein match is: Plant protein of unknown function (DUF247) (TAIR:AT5G11290.1); Has 1967 Blast hits to 1844 proteins in 183 species: Archae - 0; Bacteria - 6; Metazoa - 22…
	Prupe.7G207800	Pp07	19100333	19101604	AT4G31980.1 Symbols: | unknown protein; CONTAINS InterPro DOMAIN/s: Protein of unknown function DUF247, plant (InterPro:IPR004158), Protein of unknown function DUF862, eukaryotic (InterPro:IPR008580); BEST Arabidopsis thaliana protein match is: Plant protein of unknown function (DUF247) (TAIR:AT5G11290.1); Has 1967 Blast hits to 1844 proteins in 183 species: Archae - 0; Bacteria - 6; Metazoa - 22…
	Prupe.7G207900	Pp07	19107348	19112447	AT4G31980.1 Symbols: | unknown protein; CONTAINS InterPro DOMAIN/s: Protein of unknown function DUF247, plant (InterPro:IPR004158), Protein of unknown function DUF862, eukaryotic (InterPro:IPR008580); BEST Arabidopsis thaliana protein match is: Plant protein of unknown function (DUF247) (TAIR:AT5G11290.1); Has 1967 Blast hits to 1844 proteins in 183 species: Archae - 0; Bacteria - 6; Metazoa - 22…
	Prupe.7G222300	Pp07	19830959	19837348	AT5G19690.1 Symbols: STT3A | staurosporin and temperature sensitive 3-like A | chr5:6652649-6658214 FORWARD LENGTH=779
	Prupe.7G222400	Pp07	19837526	19842882	AT2G20010.2 Symbols: | Protein of unknown function (DUF810) | chr2:8637977-8641184 REVERSE LENGTH=952
	Prupe.7G222500	Pp07	19844517	19845942	NA
	Prupe.7G222600	Pp07	19846193	19849678	AT4G02750.1 Symbols: | Tetratricopeptide repeat (TPR)-like superfamily protein | chr4:1221116-1223461 REVERSE LENGTH=781
	Prupe.7G227700	Pp07	20111127	20113734	AT5G19590.1 Symbols: | Protein of unknown function, DUF538 | chr5:6611614-6612069 REVERSE LENGTH=151
	Prupe.7G227800	Pp07	20114217	20118312	AT3G24450.1 Symbols: | Heavy metal transport/detoxification superfamily protein | chr3:8880286-8881611 REVERSE LENGTH=140
	Prupe.7G227900	Pp07	20119041	20127536	AT4G13350.2 Symbols: NIG | NSP (nuclear shuttle protein)-interacting GTPase | chr4:7770170-7773321 REVERSE LENGTH=602
	Prupe.7G228000	Pp07	20128621	20133380	AT3G24460.1 Symbols: | Serinc-domain containing serine and sphingolipid biosynthesis protein | chr3:8886160-8889717 REVERSE LENGTH=409
	Prupe.7G228100	Pp07	20138622	20141424	AT3G24480.1 Symbols: | Leucine-rich repeat (LRR) family protein | chr3:8901154-8902638 REVERSE LENGTH=494
	Prupe.7G269800	Pp07	22150296	22153209	AT2G43950.1 Symbols: OEP37, ATOEP37 | chloroplast outer envelope protein 37 | chr2:18200553-18202644 REVERSE LENGTH=343
	Prupe.7G269900	Pp07	22153579	22159098	AT2G43970.1 Symbols: | RNA-binding protein | chr2:18205535-18208031 REVERSE LENGTH=545
	Prupe.7G270000	Pp07	22159874	22166872	AT2G43980.1 Symbols: AtITPK4, ITPK4 | inositol 1,3,4-trisphosphate 5/6-kinase 4 | chr2:18208437-18211604 REVERSE LENGTH=488
	Prupe.7G270100	Pp07	22168986	22173675	AT1G05620.1 Symbols: URH2 | uridine-ribohydrolase 2 | chr1:1679286-1681527 FORWARD LENGTH=322
	Prupe.7G271100	Pp07	22213381	22215343	NA
	Prupe.7G271200	Pp07	22217789	22224102	AT3G59910.1 Symbols: | Ankyrin repeat family protein | chr3:22130779-22133033 REVERSE LENGTH=611
	Prupe.7G271300	Pp07	22228586	22233547	AT2G44100.1 Symbols: ATGDI1, AT-GDI1, GDI1 | guanosine nucleotide diphosphate dissociation inhibitor 1 | chr2:18241804-18244864 FORWARD LENGTH=445
	Prupe.7G271900	Pp07	22282320	22300067	AT5G42390.1 Symbols: | Insulinase (Peptidase family M16) family protein | chr5:16945308-16952647 FORWARD LENGTH=1265
	Prupe.7G272000	Pp07	22312123	22323753	AT5G17570.1 Symbols: | TatD related DNase | chr5:5792948-5794580 FORWARD LENGTH=325
	Prupe.8G016200	Pp08	1519578	1522426	AT1G21450.1 Symbols: SCL1 | SCARECROW-like 1 | chr1:7509721-7511502 FORWARD LENGTH=593
	Prupe.8G016300	Pp08	1523181	1531953	AT5G25800.1 Symbols: | Polynucleotidyl transferase, ribonuclease H-like superfamily protein | chr5:8979761-8982724 REVERSE LENGTH=567
	Prupe.8G016400	Pp08	1532077	1534827	AT1G43860.1 Symbols: | sequence-specific DNA binding transcription factors | chr1:16622244-16624385 REVERSE LENGTH=370
	Prupe.8G016500	Pp08	1536068	1537970	AT5G05800.2 Symbols: | unknown protein; FUNCTIONS IN: molecular_function unknown; INVOLVED IN: biological_process unknown; LOCATED IN: cellular_component unknown; EXPRESSED IN: 24 plant structures; EXPRESSED DURING: 15 growth stages; BEST Arabidopsis thaliana protein match is: unknown protein (TAIR:AT3G11290.1); Has 881 Blast hits to 512 proteins in 30 species: Archae - 0; Bacteria - 2; Metazoa -…
	Prupe.8G016600	Pp08	1538260	1540645	AT2G34980.1 Symbols: SETH1 | phosphatidylinositolglycan synthase family protein | chr2:14748967-14749878 FORWARD LENGTH=303
	Prupe.8G023700	Pp08	2128340	2131976	AT5G17680.1 Symbols: | disease resistance protein (TIR-NBS-LRR class), putative | chr5:5822999-5827153 FORWARD LENGTH=1294
	Prupe.8G023800	Pp08	2141649	2146486	AT5G17680.1 Symbols: | disease resistance protein (TIR-NBS-LRR class), putative | chr5:5822999-5827153 FORWARD LENGTH=1294
	Prupe.8G047800	Pp08	5143911	5145960	NA
	Prupe.8G047900	Pp08	5154100	5158629	AT5G48100.1 Symbols: TT10, LAC15, ATLAC15 | Laccase/Diphenol oxidase family protein | chr5:19489530-19492582 REVERSE LENGTH=565
	Prupe.8G051100	Pp08	5571408	5578996	AT5G63320.1 Symbols: NPX1 | nuclear protein X1 | chr5:25374413-25378783 REVERSE LENGTH=1061
	Prupe.8G051200	Pp08	5586449	5587049	AT1G71865.1 Symbols: | unknown protein; FUNCTIONS IN: molecular_function unknown; INVOLVED IN: biological_process unknown; LOCATED IN: chloroplast; Has 33 Blast hits to 33 proteins in 11 species: Archae - 0; Bacteria - 0; Metazoa - 0; Fungi - 0; Plants - 33; Viruses - 0; Other Eukaryotes - 0 (source: NCBI BLink). | chr1:27030117-27030416 FORWARD LENGTH=99
	Prupe.8G051300	Pp08	5589898	5591691	NA
	Prupe.8G053600	Pp08	6049845	6052306	NA
	Prupe.8G057200	Pp08	6995991	7003251	AT1G35660.1 Symbols: | unknown protein; FUNCTIONS IN: molecular_function unknown; INVOLVED IN: biological_process unknown; LOCATED IN: plasma membrane; EXPRESSED IN: 19 plant structures; EXPRESSED DURING: 11 growth stages; Has 309 Blast hits to 256 proteins in 99 species: Archae - 0; Bacteria - 11; Metazoa - 192; Fungi - 12; Plants - 36; Viruses - 0; Other Eukaryotes - 58 (source: NCBI BLink). | …
	Prupe.8G061500	Pp08	8818027	8827762	AT5G09390.2 Symbols: | CD2-binding protein-related | chr5:2913591-2915803 FORWARD LENGTH=349
	Prupe.8G065100	Pp08	9622797	9634757	AT2G14050.1 Symbols: MCM9 | minichromosome maintenance 9 | chr2:5909240-5913817 FORWARD LENGTH=646
	Prupe.8G065200	Pp08	9644424	9648992	AT5G64290.1 Symbols: DCT, DIT2.1 | dicarboxylate transport 2.1 | chr5:25714495-25716642 REVERSE LENGTH=563
	Prupe.8G072300	Pp08	10611481	10611777	AT2G21210.1 Symbols: | SAUR-like auxin-responsive protein family | chr2:9085513-9085809 REVERSE LENGTH=98
	Prupe.8G072400	Pp08	10619587	10619877	NA
	Prupe.8G072500	Pp08	10622860	10626052	AT1G74520.1 Symbols: ATHVA22A, HVA22A | HVA22 homologue A | chr1:28008109-28009156 REVERSE LENGTH=177
	Prupe.8G072600	Pp08	10626948	10631811	AT1G74520.1 Symbols: ATHVA22A, HVA22A | HVA22 homologue A | chr1:28008109-28009156 REVERSE LENGTH=177
	Prupe.8G074100	Pp08	10817941	10826705	AT5G09580.1 Symbols: | unknown protein; BEST Arabidopsis thaliana protein match is: unknown protein (TAIR:AT1G53345.1); Has 53 Blast hits to 53 proteins in 12 species: Archae - 0; Bacteria - 2; Metazoa - 0; Fungi - 0; Plants - 50; Viruses - 0; Other Eukaryotes - 1 (source: NCBI BLink). | chr5:2972639-2974438 FORWARD LENGTH=393
	Prupe.8G077500	Pp08	11165468	11170850	AT3G14470.1 Symbols: | NB-ARC domain-containing disease resistance protein | chr3:4857940-4861104 FORWARD LENGTH=1054
	Prupe.8G077600	Pp08	11174612	11178605	AT3G14470.1 Symbols: | NB-ARC domain-containing disease resistance protein | chr3:4857940-4861104 FORWARD LENGTH=1054
	Prupe.8G077700	Pp08	11181030	11190565	AT5G64500.1 Symbols: | Major facilitator superfamily protein | chr5:25780511-25783474 FORWARD LENGTH=484
	Prupe.8G106300	Pp08	13755650	13762836	AT3G18890.1 Symbols: | NAD(P)-binding Rossmann-fold superfamily protein | chr3:6511169-6514729 FORWARD LENGTH=641
	Prupe.8G106400	Pp08	13763206	13766482	AT4G34360.1 Symbols: | S-adenosyl-L-methionine-dependent methyltransferases superfamily protein | chr4:16432011-16433752 FORWARD LENGTH=248
	Prupe.8G106500	Pp08	13768244	13774081	AT4G34370.1 Symbols: ATARI1, ARI1 | RING/U-box superfamily protein | chr4:16434547-16437037 FORWARD LENGTH=597
	Prupe.8G106600	Pp08	13776305	13778287	AT3G52090.1 Symbols: ATRPB13.6, NRPB11, NRPD11, NRPE11 | DNA-directed RNA polymerase, RBP11-like | chr3:19318069-19318998 REVERSE LENGTH=116
	Prupe.8G176200	Pp08	17826635	17832438	AT4G35240.2 Symbols: | Protein of unknown function (DUF630 and DUF632) | chr4:16761334-16764324 REVERSE LENGTH=865
	Prupe.8G176300	Pp08	17843581	17847678	AT4G35250.1 Symbols: | NAD(P)-binding Rossmann-fold superfamily protein | chr4:16771401-16773269 REVERSE LENGTH=395
	Prupe.8G183400	Pp08	18248039	18250018	AT4G35410.2 Symbols: | Clathrin adaptor complex small chain family protein | chr4:16832572-16833796 FORWARD LENGTH=162
	Prupe.8G183500	Pp08	18249627	18260616	AT5G58140.1 Symbols: PHOT2, NPL1 | phototropin 2 | chr5:23524771-23529993 FORWARD LENGTH=915
	Prupe.8G183600	Pp08	18266457	18269281	AT4G35420.1 Symbols: DRL1 | dihydroflavonol 4-reductase-like1 | chr4:16834091-16835611 REVERSE LENGTH=326
	Prupe.8G261500	Pp08	22077044	22081224	AT3G62860.1 Symbols: | alpha/beta-Hydrolases superfamily protein | chr3:23239577-23242143 REVERSE LENGTH=348
	Prupe.8G261600	Pp08	22082607	22084618	AT3G62880.2 Symbols: ATOEP16-4 | Mitochondrial import inner membrane translocase subunit Tim17/Tim22/Tim23 family protein | chr3:23245103-23246002 REVERSE LENGTH=136
	Prupe.8G261700	Pp08	22084706	22086196	AT3G05560.3 Symbols: | Ribosomal L22e protein family | chr3:1614641-1615204 FORWARD LENGTH=124
	Prupe.8G261800	Pp08	22086206	22088564	AT3G62890.1 Symbols: | Pentatricopeptide repeat (PPR) superfamily protein | chr3:23246168-23247973 FORWARD LENGTH=573
	Prupe.8G261900	Pp08	22088809	22092872	AT2G47600.1 Symbols: ATMHX, MHX1, ATMHX1, MHX | magnesium/proton exchanger | chr2:19524518-19526828 REVERSE LENGTH=539
	Prupe.8G262000	Pp08	22093326	22096092	AT2G47590.1 Symbols: PHR2 | photolyase/blue-light receptor 2 | chr2:19521888-19523732 FORWARD LENGTH=447
	Prupe.8G262100	Pp08	22096749	22099187	AT4G02405.1 Symbols: | S-adenosyl-L-methionine-dependent methyltransferases superfamily protein | chr4:1057999-1059671 REVERSE LENGTH=333
	Prupe.8G262200	Pp08	22099279	22105164	AT3G53760.1 Symbols: GCP4, ATGCP4 | GAMMA-TUBULIN COMPLEX PROTEIN 4 | chr3:19918182-19922264 REVERSE LENGTH=745
	Prupe.8G262300	Pp08	22105366	22110624	AT4G02400.1 Symbols: | U3 ribonucleoprotein (Utp) family protein | chr4:1054243-1057884 FORWARD LENGTH=855
	Prupe.8G271800	Pp08	22509524	22526848	AT2G47410.1 Symbols: | WD40/YVTN repeat-like-containing domain;Bromodomain | chr2:19449133-19456991 FORWARD LENGTH=1520
	Prupe.8G271900	Pp08	22524529	22524957	NA
Common segments	Prupe.1G010300	Pp01	785941	790509	AT2G32760.1 Symbols: | unknown protein; Has 229 Blast hits to 229 proteins in 104 species: Archae - 0; Bacteria - 2; Metazoa - 79; Fungi - 90; Plants - 49; Viruses - 0; Other Eukaryotes - 9 (source: NCBI BLink). | chr2:13892140-13894295 FORWARD LENGTH=352
	Prupe.1G010400	Pp01	792688	795906	AT5G60390.3 Symbols: | GTP binding Elongation factor Tu family protein | chr5:24289226-24290675 FORWARD LENGTH=449
	Prupe.1G010500	Pp01	802797	811047	AT1G04850.1 Symbols: | ubiquitin-associated (UBA)/TS-N domain-containing protein | chr1:1365311-1368706 REVERSE LENGTH=413
	Prupe.1G010600	Pp01	811526	814007	NA
	Prupe.1G010700	Pp01	818007	825313	AT3G14470.1 Symbols: | NB-ARC domain-containing disease resistance protein | chr3:4857940-4861104 FORWARD LENGTH=1054
	Prupe.1G027700	Pp01	1939756	1941980	AT5G43680.2 Symbols: | unknown protein; EXPRESSED IN: 21 plant structures; EXPRESSED DURING: 13 growth stages. | chr5:17544074-17545354 FORWARD LENGTH=232
	Prupe.1G027800	Pp01	1947760	1953157	AT5G64560.1 Symbols: MGT9, MRS2-2, ATMGT9 | magnesium transporter 9 | chr5:25807025-25809395 REVERSE LENGTH=394
	Prupe.1G027900	Pp01	1955034	1958573	AT5G43670.1 Symbols: | Sec23/Sec24 protein transport family protein | chr5:17539025-17541733 REVERSE LENGTH=794
	Prupe.1G052500	Pp01	3674595	3681835	AT4G17740.2 Symbols: | Peptidase S41 family protein | chr4:9867088-9869719 REVERSE LENGTH=505
	Prupe.1G052600	Pp01	3681818	3683661	AT3G04310.1 Symbols: | unknown protein; Has 44 Blast hits to 44 proteins in 12 species: Archae - 0; Bacteria - 0; Metazoa - 0; Fungi - 0; Plants - 44; Viruses - 0; Other Eukaryotes - 0 (source: NCBI BLink). | chr3:1141581-1142528 REVERSE LENGTH=269
	Prupe.1G052700	Pp01	3687875	3689805	NA
	Prupe.1G052800	Pp01	3690155	3690926	NA
	Prupe.1G052900	Pp01	3691182	3692378	NA
	Prupe.1G053000	Pp01	3697545	3699044	NA
	Prupe.1G054500	Pp01	3840248	3840848	NA
	Prupe.1G054600	Pp01	3841111	3848333	AT1G04620.1 Symbols: | coenzyme F420 hydrogenase family / dehydrogenase, beta subunit family | chr1:1282869-1286492 REVERSE LENGTH=462
	Prupe.1G054700	Pp01	3850396	3860450	AT3G23980.1 Symbols: BLI, KOS1 | BLISTER | chr3:8662818-8667440 REVERSE LENGTH=714
	Prupe.1G065000	Pp01	4619014	4629032	AT2G06990.1 Symbols: HEN2 | RNA helicase, ATP-dependent, SK12/DOB1 protein | chr2:2895135-2900909 FORWARD LENGTH=995
	Prupe.1G065100	Pp01	4619793	4620638	NA
	Prupe.1G089400	Pp01	6690069	6695852	AT4G30310.2 Symbols: | FGGY family of carbohydrate kinase | chr4:14831913-14835092 FORWARD LENGTH=579
	Prupe.1G089500	Pp01	6702793	6703233	AT3G26600.1 Symbols: ARO4 | armadillo repeat only 4 | chr3:9769889-9771736 FORWARD LENGTH=615
	Prupe.1G089600	Pp01	6706535	6713264	AT5G57610.1 Symbols: | Protein kinase superfamily protein with octicosapeptide/Phox/Bem1p domain | chr5:23325307-23329099 FORWARD LENGTH=1054
	Prupe.1G186900	Pp01	17072732	17080537	AT5G10270.1 Symbols: CDKC;1 | cyclin-dependent kinase C;1 | chr5:3221715-3224674 REVERSE LENGTH=505
	Prupe.1G187000	Pp01	17086734	17089044	AT4G04950.1 Symbols: | thioredoxin family protein | chr4:2517882-2519924 REVERSE LENGTH=488
	Prupe.1G197300	Pp01	18871968	18877141	AT4G29090.1 Symbols: | Ribonuclease H-like superfamily protein | chr4:14333528-14335255 FORWARD LENGTH=575
	Prupe.1G197400	Pp01	18877172	18877552	NA
	Prupe.1G197500	Pp01	18878241	18889901	AT2G43400.1 Symbols: ETFQO | electron-transfer flavoprotein:ubiquinone oxidoreductase | chr2:18021304-18025041 FORWARD LENGTH=633
	Prupe.1G197600	Pp01	18890620	18894752	AT1G36280.1 Symbols: | L-Aspartase-like family protein | chr1:13640600-13642908 FORWARD LENGTH=527
	Prupe.1G197700	Pp01	18896781	18901932	AT1G06070.1 Symbols: | Basic-leucine zipper (bZIP) transcription factor family protein | chr1:1835201-1837116 REVERSE LENGTH=423
	Prupe.1G206700	Pp01	21021108	21023453	AT4G38380.1 Symbols: | MATE efflux family protein | chr4:17971855-17974787 REVERSE LENGTH=560
	Prupe.1G206800	Pp01	21034419	21044611	AT2G43650.1 Symbols: EMB2777 | Sas10/U3 ribonucleoprotein (Utp) family protein | chr2:18099430-18103147 FORWARD LENGTH=654
	Prupe.1G206900	Pp01	21045951	21048882	AT3G59650.1 Symbols: | mitochondrial ribosomal protein L51/S25/CI-B8 family protein | chr3:22033216-22033928 FORWARD LENGTH=119
	Prupe.1G207000	Pp01	21048974	21054585	AT1G73180.1 Symbols: | Eukaryotic translation initiation factor eIF2A family protein | chr1:27518335-27521432 FORWARD LENGTH=513
	Prupe.1G236900	Pp01	25132686	25136384	AT2G40650.1 Symbols: | PRP38 family protein | chr2:16963588-16965596 REVERSE LENGTH=355
	Prupe.1G237000	Pp01	25143263	25143881	NA
	Prupe.1G548300	Pp01	44850344	44853011	AT1G76690.1 Symbols: OPR2, ATOPR2 | 12-oxophytodienoate reductase 2 | chr1:28778976-28780355 FORWARD LENGTH=374
	Prupe.1G548400	Pp01	44853876	44855313	AT1G76690.1 Symbols: OPR2, ATOPR2 | 12-oxophytodienoate reductase 2 | chr1:28778976-28780355 FORWARD LENGTH=374
	Prupe.1G548500	Pp01	44857199	44862082	AT4G09320.1 Symbols: NDPK1 | Nucleoside diphosphate kinase family protein | chr4:5923424-5924366 FORWARD LENGTH=169
	Prupe.1G548600	Pp01	44862457	44865088	AT1G76690.1 Symbols: OPR2, ATOPR2 | 12-oxophytodienoate reductase 2 | chr1:28778976-28780355 FORWARD LENGTH=374
	Prupe.1G548700	Pp01	44868537	44871184	AT1G76690.1 Symbols: OPR2, ATOPR2 | 12-oxophytodienoate reductase 2 | chr1:28778976-28780355 FORWARD LENGTH=374
	Prupe.1G548800	Pp01	44871887	44875888	AT1G76690.1 Symbols: OPR2, ATOPR2 | 12-oxophytodienoate reductase 2 | chr1:28778976-28780355 FORWARD LENGTH=374
	Prupe.1G548900	Pp01	44877999	44881820	AT1G76690.1 Symbols: OPR2, ATOPR2 | 12-oxophytodienoate reductase 2 | chr1:28778976-28780355 FORWARD LENGTH=374
	Prupe.2G008800	Pp02	777291	785682	AT5G64580.1 Symbols: | AAA-type ATPase family protein | chr5:25817391-25821465 REVERSE LENGTH=855
	Prupe.2G008900	Pp02	787088	792233	AT3G20100.1 Symbols: CYP705A19 | cytochrome P450, family 705, subfamily A, polypeptide 19 | chr3:7019014-7020649 FORWARD LENGTH=513
	Prupe.2G031000	Pp02	3374085	3375572	NA
	Prupe.2G031100	Pp02	3385251	3387492	NA
	Prupe.2G031200	Pp02	3388045	3389358	AT1G18480.1 Symbols: | Calcineurin-like metallo-phosphoesterase superfamily protein | chr1:6361639-6362814 FORWARD LENGTH=391
	Prupe.2G039400	Pp02	4224262	4225244	NA
	Prupe.2G039500	Pp02	4229030	4230632	AT1G60500.1 Symbols: DRP4C | Dynamin related protein 4C | chr1:22291582-22293822 FORWARD LENGTH=669
	Prupe.2G041900	Pp02	4576201	4580358	AT2G38730.1 Symbols: | Cyclophilin-like peptidyl-prolyl cis-trans isomerase family protein | chr2:16192579-16194038 REVERSE LENGTH=199
	Prupe.2G042000	Pp02	4584126	4584533	NA
	Prupe.2G042100	Pp02	4584810	4602989	AT5G06970.1 Symbols: | Protein of unknown function (DUF810) | chr5:2158431-2166004 REVERSE LENGTH=1101
	Prupe.2G045200	Pp02	5054083	5060312	AT5G17680.1 Symbols: | disease resistance protein (TIR-NBS-LRR class), putative | chr5:5822999-5827153 FORWARD LENGTH=1294
	Prupe.2G045300	Pp02	5077131	5078165	AT1G68620.1 Symbols: | alpha/beta-Hydrolases superfamily protein | chr1:25766018-25767028 FORWARD LENGTH=336
	Prupe.2G046200	Pp02	5259943	5260803	NA
	Prupe.2G061700	Pp02	7889552	7890932	AT1G15550.1 Symbols: GA4, ATGA3OX1, GA3OX1 | gibberellin 3-oxidase 1 | chr1:5344569-5346078 REVERSE LENGTH=358
	Prupe.2G066000	Pp02	9077117	9083604	AT2G17525.1 Symbols: | Pentatricopeptide repeat (PPR) superfamily protein | chr2:7624178-7626058 FORWARD LENGTH=626
	Prupe.2G066100	Pp02	9109305	9110954	AT5G16010.1 Symbols: | 3-oxo-5-alpha-steroid 4-dehydrogenase family protein | chr5:5227982-5229012 FORWARD LENGTH=268
	Prupe.2G066200	Pp02	9111548	9129074	AT3G11910.1 Symbols: UBP13 | ubiquitin-specific protease 13 | chr3:3761758-3770290 REVERSE LENGTH=1115
	Prupe.2G067700	Pp02	9656862	9658027	NA
	Prupe.2G067800	Pp02	9665698	9669253	AT3G54290.1 Symbols: | FUNCTIONS IN: molecular_function unknown; INVOLVED IN: N-terminal protein myristoylation; LOCATED IN: chloroplast; EXPRESSED IN: 23 plant structures; EXPRESSED DURING: 13 growth stages; CONTAINS InterPro DOMAIN/s: Haemerythrin/HHE cation-binding motif (InterPro:IPR012312); Has 59 Blast hits to 59 proteins in 14 species: Archae - 0; Bacteria - 2; Metazoa - 0; Fungi - 0; Plan…
	Prupe.2G071000	Pp02	10757753	10759515	AT5G04780.1 Symbols: | Pentatricopeptide repeat (PPR) superfamily protein | chr5:1384540-1386447 FORWARD LENGTH=635
	Prupe.2G096500	Pp02	15179312	15183855	AT3G52190.1 Symbols: PHF1 | phosphate transporter traffic facilitator1 | chr3:19354117-19356910 REVERSE LENGTH=398
	Prupe.2G096600	Pp02	15184188	15190435	AT3G10530.1 Symbols: | Transducin/WD40 repeat-like superfamily protein | chr3:3286277-3288670 FORWARD LENGTH=536
	Prupe.2G096700	Pp02	15197780	15200642	AT5G04490.1 Symbols: VTE5 | vitamin E pathway gene 5 | chr5:1279867-1281587 FORWARD LENGTH=304
	Prupe.2G099300	Pp02	15508158	15514713	AT1G76810.1 Symbols: | eukaryotic translation initiation factor 2 (eIF-2) family protein | chr1:28831366-28836310 REVERSE LENGTH=1294
	Prupe.2G099400	Pp02	15525597	15526451	AT3G24730.1 Symbols: | mRNA splicing factor, thioredoxin-like U5 snRNP | chr3:9030152-9030894 REVERSE LENGTH=159
	Prupe.2G099500	Pp02	15526928	15527461	AT1G20140.1 Symbols: ASK4, SK4 | SKP1-like 4 | chr1:6986430-6987079 FORWARD LENGTH=163
	Prupe.2G110100	Pp02	16829274	16830073	NA
	Prupe.2G110200	Pp02	16832279	16838254	AT5G46570.1 Symbols: BSK2 | BR-signaling kinase 2 | chr5:18894687-18897198 FORWARD LENGTH=489
	Prupe.2G110300	Pp02	16847119	16847791	NA
	Prupe.2G111000	Pp02	16920605	16921195	AT3G62020.1 Symbols: GLP10 | germin-like protein 10 | chr3:22971443-22972192 REVERSE LENGTH=220
	Prupe.2G111100	Pp02	16922483	16922915	NA
	Prupe.2G111200	Pp02	16923107	16925825	AT3G17668.1 Symbols: ENA | DnaJ/Hsp40 cysteine-rich domain superfamily protein | chr3:6039640-6040324 FORWARD LENGTH=135
	Prupe.2G111300	Pp02	16926230	16929679	AT5G19990.1 Symbols: RPT6A, ATSUG1 | regulatory particle triple-A ATPase 6A | chr5:6752144-6754918 FORWARD LENGTH=419
	Prupe.2G111400	Pp02	16930138	16934333	AT3G60160.1 Symbols: ATMRP9, MRP9, ABCC9 | multidrug resistance-associated protein 9 | chr3:22223829-22229195 REVERSE LENGTH=1506
	Prupe.2G111500	Pp02	16936869	16945304	AT3G60160.1 Symbols: ATMRP9, MRP9, ABCC9 | multidrug resistance-associated protein 9 | chr3:22223829-22229195 REVERSE LENGTH=1506
	Prupe.2G129600	Pp02	18669211	18670281	AT2G44840.1 Symbols: ATERF13, EREBP, ERF13 | ethylene-responsive element binding factor 13 | chr2:18495440-18496120 FORWARD LENGTH=226
	Prupe.2G129700	Pp02	18671315	18671986	AT2G44840.1 Symbols: ATERF13, EREBP, ERF13 | ethylene-responsive element binding factor 13 | chr2:18495440-18496120 FORWARD LENGTH=226
	Prupe.2G129800	Pp02	18674570	18679645	AT1G02090.2 Symbols: FUS5, CSN7, COP15, ATCSN7 | Proteasome component (PCI) domain protein | chr1:387647-389568 REVERSE LENGTH=225
	Prupe.2G134100	Pp02	19210902	19211563	NA
	Prupe.2G134200	Pp02	19215497	19221104	AT2G45000.1 Symbols: EMB2766 | structural constituent of nuclear pore | chr2:18564156-18567632 FORWARD LENGTH=739
	Prupe.2G134300	Pp02	19221211	19223484	AT4G25170.1 Symbols: | Uncharacterised conserved protein (UCP012943) | chr4:12909740-12911389 FORWARD LENGTH=344
	Prupe.2G134400	Pp02	19224219	19227676	AT2G45010.1 Symbols: | PLAC8 family protein | chr2:18568045-18569615 FORWARD LENGTH=244
	Prupe.2G155100	Pp02	20859379	20862690	AT5G49290.1 Symbols: ATRLP56, RLP56 | receptor like protein 56 | chr5:19980195-19983869 FORWARD LENGTH=908
	Prupe.2G155200	Pp02	20861100	20861318	NA
	Prupe.2G155300	Pp02	20867951	20870118	AT5G43400.1 Symbols: | Uncharacterised conserved protein UCP015417, vWA | chr5:17426182-17428149 REVERSE LENGTH=655
	Prupe.2G155400	Pp02	20870879	20873464	NA
	Prupe.2G201300	Pp02	23798315	23802572	AT5G04410.1 Symbols: NAC2, anac078 | NAC domain containing protein 2 | chr5:1243980-1246416 FORWARD LENGTH=567
	Prupe.2G201400	Pp02	23803285	23804921	NA
	Prupe.2G201500	Pp02	23815459	23815917	AT3G17730.1 Symbols: anac057, NAC057 | NAC domain containing protein 57 | chr3:6064379-6065813 FORWARD LENGTH=246
	Prupe.2G201600	Pp02	23817016	23820462	AT3G17730.1 Symbols: anac057, NAC057 | NAC domain containing protein 57 | chr3:6064379-6065813 FORWARD LENGTH=246
	Prupe.2G201700	Pp02	23822934	23824118	NA
	Prupe.2G201800	Pp02	23824119	23826779	AT4G35580.1 Symbols: NTL9 | NAC transcription factor-like 9 | chr4:16888581-16890744 REVERSE LENGTH=512
	Prupe.2G201900	Pp02	23827555	23834195	AT4G35580.2 Symbols: NTL9 | NAC transcription factor-like 9 | chr4:16888534-16890744 REVERSE LENGTH=534
	Prupe.2G329600	Pp02	30277912	30289573	AT5G35980.1 Symbols: YAK1 | yeast YAK1-related gene 1 | chr5:14128551-14135984 FORWARD LENGTH=956
	Prupe.2G329700	Pp02	30293196	30297772	AT1G64860.1 Symbols: SIGA, SIG1, SIG2, SIGB, RPOD1 | sigma factor A | chr1:24098497-24100746 FORWARD LENGTH=502
	Prupe.2G329800	Pp02	30298060	30302376	AT5G17520.1 Symbols: RCP1, MEX1 | root cap 1 (RCP1) | chr5:5772796-5775231 REVERSE LENGTH=415
	Prupe.2G329900	Pp02	30304374	30309924	AT1G64880.1 Symbols: | Ribosomal protein S5 family protein | chr1:24105713-24108780 FORWARD LENGTH=515
	Prupe.2G330000	Pp02	30319686	30322055	AT3G63420.2 Symbols: AGG1, ATAGG1, GG1 | Ggamma-subunit 1 | chr3:23417383-23418405 FORWARD LENGTH=98
	Prupe.2G330100	Pp02	30322252	30325015	AT1G64890.1 Symbols: | Major facilitator superfamily protein | chr1:24109752-24111165 FORWARD LENGTH=442
	Prupe.2G330200	Pp02	30325520	30327101	AT1G09815.1 Symbols: POLD4 | polymerase delta 4 | chr1:3189460-3190050 FORWARD LENGTH=124
	Prupe.2G330300	Pp02	30327190	30339027	AT3G59990.4 Symbols: MAP2B | methionine aminopeptidase 2B | chr3:22155921-22158551 REVERSE LENGTH=439
	Prupe.3G001400	Pp03	117648	121074	AT4G01670.1 Symbols: | unknown protein; BEST Arabidopsis thaliana protein match is: unknown protein (TAIR:AT3G62070.1); Has 141 Blast hits to 139 proteins in 15 species: Archae - 0; Bacteria - 0; Metazoa - 0; Fungi - 0; Plants - 138; Viruses - 0; Other Eukaryotes - 3 (source: NCBI BLink). | chr4:711464-712511 REVERSE LENGTH=249
	Prupe.3G001500	Pp03	123412	126618	AT3G62080.2 Symbols: | SNF7 family protein | chr3:22986191-22988517 FORWARD LENGTH=462
	Prupe.3G001600	Pp03	126884	133590	AT2G46980.2 Symbols: | unknown protein; Has 3995 Blast hits to 3325 proteins in 374 species: Archae - 19; Bacteria - 205; Metazoa - 2201; Fungi - 364; Plants - 149; Viruses - 22; Other Eukaryotes - 1035 (source: NCBI BLink). | chr2:19299868-19303429 REVERSE LENGTH=793
	Prupe.3G001700	Pp03	135219	139473	AT4G01690.1 Symbols: PPOX, HEMG1, PPO1 | Flavin containing amine oxidoreductase family | chr4:729929-732309 FORWARD LENGTH=537
	Prupe.3G002800	Pp03	186223	192208	AT4G01810.1 Symbols: | Sec23/Sec24 protein transport family protein | chr4:776734-779802 REVERSE LENGTH=880
	Prupe.3G002900	Pp03	199017	199763	AT3G49910.1 Symbols: | Translation protein SH3-like family protein | chr3:18504311-18504751 FORWARD LENGTH=146
	Prupe.3G003000	Pp03	201367	206496	AT3G62140.1 Symbols: | CONTAINS InterPro DOMAIN/s: NEFA-interacting nuclear protein NIP30, N-terminal (InterPro:IPR019331); Has 398 Blast hits to 395 proteins in 139 species: Archae - 0; Bacteria - 6; Metazoa - 193; Fungi - 83; Plants - 36; Viruses - 0; Other Eukaryotes - 80 (source: NCBI BLink). | chr3:23007277-23008626 FORWARD LENGTH=214
	Prupe.3G003100	Pp03	207114	214144	AT1G02520.1 Symbols: PGP11 | P-glycoprotein 11 | chr1:524134-528745 FORWARD LENGTH=1278
	Prupe.3G011300	Pp03	709380	711070	AT5G16370.1 Symbols: AAE5 | acyl activating enzyme 5 | chr5:5356823-5358481 REVERSE LENGTH=552
	Prupe.3G011400	Pp03	713450	715651	AT3G02700.1 Symbols: | NC domain-containing protein-related | chr3:581727-582813 REVERSE LENGTH=252
	Prupe.3G011500	Pp03	715652	717771	AT3G14430.1 Symbols: | unknown protein; FUNCTIONS IN: molecular_function unknown; INVOLVED IN: response to oxidative stress; LOCATED IN: mitochondrion; EXPRESSED IN: 23 plant structures; EXPRESSED DURING: 13 growth stages; Has 16 Blast hits to 16 proteins in 7 species: Archae - 0; Bacteria - 0; Metazoa - 0; Fungi - 0; Plants - 16; Viruses - 0; Other Eukaryotes - 0 (source: NCBI BLink). | chr3:482…
	Prupe.3G011600	Pp03	718592	722340	AT1G65720.1 Symbols: | unknown protein; FUNCTIONS IN: molecular_function unknown; INVOLVED IN: biological_process unknown; LOCATED IN: endomembrane system; EXPRESSED IN: 24 plant structures; EXPRESSED DURING: 15 growth stages; Has 44 Blast hits to 44 proteins in 14 species: Archae - 0; Bacteria - 0; Metazoa - 0; Fungi - 0; Plants - 44; Viruses - 0; Other Eukaryotes - 0 (source: NCBI BLink). | chr…
	Prupe.3G011700	Pp03	724836	727101	AT5G66520.1 Symbols: | Tetratricopeptide repeat (TPR)-like superfamily protein | chr5:26551879-26553741 FORWARD LENGTH=620
	Prupe.3G011800	Pp03	729624	740713	AT5G37020.1 Symbols: ARF8, ATARF8 | auxin response factor 8 | chr5:14630151-14634106 FORWARD LENGTH=811
	Prupe.3G019200	Pp03	1369396	1374435	AT1G51610.1 Symbols: | Cation efflux family protein | chr1:19136625-19139621 FORWARD LENGTH=457
	Prupe.3G019300	Pp03	1379797	1380357	AT1G55150.1 Symbols: | DEA(D/H)-box RNA helicase family protein | chr1:20574634-20577141 FORWARD LENGTH=501
	Prupe.3G019400	Pp03	1389675	1399260	AT4G29990.1 Symbols: | Leucine-rich repeat transmembrane protein kinase protein | chr4:14665802-14669438 REVERSE LENGTH=876
	Prupe.3G066400	Pp03	4782760	4790653	AT1G79830.3 Symbols: GC5 | golgin candidate 5 | chr1:30028110-30033508 REVERSE LENGTH=956
	Prupe.3G066500	Pp03	4792344	4795132	AT1G52220.1 Symbols: | FUNCTIONS IN: molecular_function unknown; INVOLVED IN: biological_process unknown; LOCATED IN: chloroplast thylakoid membrane, chloroplast; EXPRESSED IN: 23 plant structures; EXPRESSED DURING: 13 growth stages; BEST Arabidopsis thaliana protein match is: photosystem I P subunit (TAIR:AT2G46820.2); Has 291 Blast hits to 291 proteins in 50 species: Archae - 0; Bacteria - 90; …
	Prupe.3G066600	Pp03	4797229	4798295	NA
	Prupe.3G066700	Pp03	4805800	4807878	NA
	Prupe.3G067400	Pp03	4876544	4878200	AT3G16140.1 Symbols: PSAH-1 | photosystem I subunit H-1 | chr3:5468670-5469415 REVERSE LENGTH=145
	Prupe.3G067500	Pp03	4877114	4881556	AT1G79860.1 Symbols: ATROPGEF12, ROPGEF12, MEE64 | RHO guanyl-nucleotide exchange factor 12 | chr1:30042172-30044092 REVERSE LENGTH=515
	Prupe.3G097400	Pp03	7397706	7403053	AT1G15950.1 Symbols: CCR1, IRX4, ATCCR1 | cinnamoyl coa reductase 1 | chr1:5478855-5481915 FORWARD LENGTH=344
	Prupe.3G097500	Pp03	7410190	7411177	AT1G80820.1 Symbols: CCR2, ATCCR2 | cinnamoyl coa reductase | chr1:30370646-30372460 FORWARD LENGTH=332
	Prupe.3G113900	Pp03	9561697	9564159	NA
	Prupe.3G135500	Pp03	14279170	14284960	AT4G21300.1 Symbols: | Tetratricopeptide repeat (TPR)-like superfamily protein | chr4:11336479-11339052 FORWARD LENGTH=857
	Prupe.3G135600	Pp03	14295589	14298878	AT2G20725.1 Symbols: | CAAX amino terminal protease family protein | chr2:8934113-8935426 REVERSE LENGTH=301
	Prupe.3G135700	Pp03	14298914	14304089	AT4G03500.1 Symbols: | Ankyrin repeat family protein | chr4:1553453-1556571 FORWARD LENGTH=652
	Prupe.3G157600	Pp03	17623939	17631253	AT4G16630.1 Symbols: | DEA(D/H)-box RNA helicase family protein | chr4:9362176-9366449 REVERSE LENGTH=789
	Prupe.3G157700	Pp03	17637871	17640071	AT5G15240.1 Symbols: | Transmembrane amino acid transporter family protein | chr5:4947762-4950211 FORWARD LENGTH=423
	Prupe.3G161300	Pp03	18013100	18020675	AT1G66330.2 Symbols: | senescence-associated family protein | chr1:24729880-24732144 REVERSE LENGTH=417
	Prupe.3G161400	Pp03	18050929	18052131	NA
	Prupe.3G161500	Pp03	18052694	18053754	AT1G74670.1 Symbols: | Gibberellin-regulated family protein | chr1:28053378-28053893 FORWARD LENGTH=101
	Prupe.3G161600	Pp03	18055153	18060106	AT1G23170.2 Symbols: | Protein of unknown function DUF2359, transmembrane | chr1:8212724-8215516 FORWARD LENGTH=615
	Prupe.3G185300	Pp03	19995920	19997845	AT1G05300.1 Symbols: ZIP5 | zinc transporter 5 precursor | chr1:1545258-1547709 REVERSE LENGTH=360
	Prupe.3G185400	Pp03	20003909	20009346	AT3G21760.1 Symbols: HYR1 | UDP-Glycosyltransferase superfamily protein | chr3:7667099-7668556 FORWARD LENGTH=485
	Prupe.3G185500	Pp03	20012106	20014026	AT1G05300.1 Symbols: ZIP5 | zinc transporter 5 precursor | chr1:1545258-1547709 REVERSE LENGTH=360
	Prupe.3G185600	Pp03	20017461	20022278	AT2G32260.1 Symbols: ATCCT1, CCT1 | phosphorylcholine cytidylyltransferase | chr2:13697645-13700241 FORWARD LENGTH=332
	Prupe.3G188700	Pp03	20204013	20204702	AT1G22380.1 Symbols: AtUGT85A3, UGT85A3 | UDP-glucosyl transferase 85A3 | chr1:7900522-7902332 REVERSE LENGTH=488
	Prupe.3G290200	Pp03	26050152	26052068	AT5G40400.1 Symbols: | Pentatricopeptide repeat (PPR) superfamily protein | chr5:16166444-16168276 FORWARD LENGTH=610
	Prupe.3G290300	Pp03	26053911	26066057	AT3G27670.1 Symbols: RST1 | ARM repeat superfamily protein | chr3:10245338-10253158 FORWARD LENGTH=1841
	Prupe.3G290400	Pp03	26066413	26068110	AT3G27640.1 Symbols: | Transducin/WD40 repeat-like superfamily protein | chr3:10232307-10235467 FORWARD LENGTH=535
	Prupe.3G290500	Pp03	26070162	26073612	AT3G27670.1 Symbols: RST1 | ARM repeat superfamily protein | chr3:10245338-10253158 FORWARD LENGTH=1841
	Prupe.3G290600	Pp03	26076491	26080040	AT5G14530.1 Symbols: | Transducin/WD40 repeat-like superfamily protein | chr5:4684782-4686865 REVERSE LENGTH=330
	Prupe.3G297200	Pp03	26382968	26386242	NA
	Prupe.3G297300	Pp03	26383503	26384986	NA
	Prupe.3G297400	Pp03	26387103	26389822	AT3G26950.1 Symbols: | unknown protein; Has 27 Blast hits to 27 proteins in 8 species: Archae - 0; Bacteria - 0; Metazoa - 0; Fungi - 0; Plants - 27; Viruses - 0; Other Eukaryotes - 0 (source: NCBI BLink). | chr3:9941202-9943411 REVERSE LENGTH=548
	Prupe.4G000100	Pp04	63082	68188	AT2G44190.1 Symbols: EDE1, QWRF5 | Family of unknown function (DUF566) | chr2:18272346-18274332 FORWARD LENGTH=474
	Prupe.4G000200	Pp04	69007	78272	AT1G79610.1 Symbols: ATNHX6, NHX6 | Na+/H+ antiporter 6 | chr1:29953089-29957070 REVERSE LENGTH=535
	Prupe.4G000300	Pp04	78560	85696	AT5G36950.1 Symbols: DegP10 | DegP protease 10 | chr5:14594992-14598216 FORWARD LENGTH=586
	Prupe.4G000400	Pp04	86221	89901	AT3G52155.1 Symbols: | Phosphoglycerate mutase family protein | chr3:19343740-19344722 FORWARD LENGTH=218
	Prupe.4G000500	Pp04	91112	99116	AT4G17150.1 Symbols: | alpha/beta-Hydrolases superfamily protein | chr4:9638591-9641648 FORWARD LENGTH=502
	Prupe.4G000600	Pp04	91611	92215	NA
	Prupe.4G000700	Pp04	99486	103901	AT2G01060.1 Symbols: | myb-like HTH transcriptional regulator family protein | chr2:73456-74902 REVERSE LENGTH=286
	Prupe.4G034800	Pp04	1622001	1629302	AT4G00990.1 Symbols: | Transcription factor jumonji (jmjC) domain-containing protein | chr4:427035-431535 FORWARD LENGTH=840
	Prupe.4G034900	Pp04	1629351	1633660	AT1G11390.1 Symbols: | Protein kinase superfamily protein | chr1:3834762-3837305 REVERSE LENGTH=624
	Prupe.4G099500	Pp04	5071884	5073491	AT1G30700.1 Symbols: | FAD-binding Berberine family protein | chr1:10892623-10894437 FORWARD LENGTH=527
	Prupe.4G099600	Pp04	5076566	5078831	AT1G30690.2 Symbols: | Sec14p-like phosphatidylinositol transfer family protein | chr1:10888284-10890085 FORWARD LENGTH=540
	Prupe.4G099700	Pp04	5079654	5090902	AT1G30680.1 Symbols: | toprim domain-containing protein | chr1:10881665-10886060 FORWARD LENGTH=709
	Prupe.4G099800	Pp04	5092240	5095230	AT5G45390.1 Symbols: CLPP4, NCLPP4 | CLP protease P4 | chr5:18396351-18397586 FORWARD LENGTH=292
	Prupe.4G099900	Pp04	5095509	5100559	AT1G30680.1 Symbols: | toprim domain-containing protein | chr1:10881665-10886060 FORWARD LENGTH=709
	Prupe.4G102400	Pp04	5229964	5230644	AT1G23290.1 Symbols: RPL27A, RPL27AB | Ribosomal protein L18e/L15 superfamily protein | chr1:8263007-8263447 FORWARD LENGTH=146
	Prupe.4G102500	Pp04	5230836	5234905	AT4G20410.1 Symbols: GSNAP, GAMMA-SNAP | gamma-soluble NSF attachment protein | chr4:11014099-11016454 REVERSE LENGTH=291
	Prupe.4G102600	Pp04	5246384	5247075	NA
	Prupe.4G102700	Pp04	5247344	5247805	NA
	Prupe.4G102800	Pp04	5248873	5255630	AT4G20430.1 Symbols: | Subtilase family protein | chr4:11017656-11021105 REVERSE LENGTH=856
	Prupe.4G106500	Pp04	5528126	5546662	AT5G45160.1 Symbols: | Root hair defective 3 GTP-binding protein (RHD3) | chr5:18264991-18270035 FORWARD LENGTH=834
	Prupe.4G106600	Pp04	5556454	5570664	AT5G45160.1 Symbols: | Root hair defective 3 GTP-binding protein (RHD3) | chr5:18264991-18270035 FORWARD LENGTH=834
	Prupe.4G106700	Pp04	5572138	5579222	AT5G45160.1 Symbols: | Root hair defective 3 GTP-binding protein (RHD3) | chr5:18264991-18270035 FORWARD LENGTH=834
	Prupe.4G106800	Pp04	5579572	5580222	NA
	Prupe.4G114500	Pp04	6113642	6117428	AT1G64810.2 Symbols: APO1 | Arabidopsis thaliana protein of unknown function (DUF794) | chr1:24086810-24088276 FORWARD LENGTH=460
	Prupe.4G114600	Pp04	6119545	6128145	AT2G35050.1 Symbols: | Protein kinase superfamily protein with octicosapeptide/Phox/Bem1p domain | chr2:14769708-14774796 FORWARD LENGTH=1257
	Prupe.4G114700	Pp04	6126736	6127879	NA
	Prupe.4G168700	Pp04	9822022	9824468	AT1G72300.1 Symbols: | Leucine-rich receptor-like protein kinase family protein | chr1:27217679-27220966 REVERSE LENGTH=1095
	Prupe.4G168800	Pp04	9847653	9849513	AT1G72300.1 Symbols: | Leucine-rich receptor-like protein kinase family protein | chr1:27217679-27220966 REVERSE LENGTH=1095
	Prupe.4G169300	Pp04	9946530	9949112	AT1G17250.1 Symbols: AtRLP3, RLP3 | receptor like protein 3 | chr1:5901169-5903439 REVERSE LENGTH=756
	Prupe.4G169400	Pp04	9951666	9953604	NA
	Prupe.4G185500	Pp04	11008306	11012436	AT3G15460.1 Symbols: | Ribosomal RNA processing Brix domain protein | chr3:5214279-5216188 REVERSE LENGTH=315
	Prupe.4G185600	Pp04	11013092	11017161	AT1G52920.1 Symbols: GCR2, GPCR | G protein coupled receptor | chr1:19709360-19711048 REVERSE LENGTH=410
	Prupe.4G185700	Pp04	11016061	11018972	AT5G54190.1 Symbols: PORA | protochlorophyllide oxidoreductase A | chr5:21991183-21992773 REVERSE LENGTH=405
	Prupe.4G185800	Pp04	11020462	11026809	AT3G15470.1 Symbols: | Transducin/WD40 repeat-like superfamily protein | chr3:5216630-5219868 REVERSE LENGTH=883
	Prupe.4G191100	Pp04	11466789	11480856	AT5G54260.1 Symbols: MRE11, ATMRE11 | DNA repair and meiosis protein (Mre11) | chr5:22032702-22037749 FORWARD LENGTH=720
	Prupe.4G218700	Pp04	13758101	13760160	AT5G35735.1 Symbols: | Auxin-responsive family protein | chr5:13900913-13902934 REVERSE LENGTH=404
	Prupe.4G218800	Pp04	13761822	13765117	AT4G26860.1 Symbols: | Predicted pyridoxal phosphate-dependent enzyme, YBL036C type | chr4:13503291-13504693 REVERSE LENGTH=244
	Prupe.4G218900	Pp04	13765706	13767359	AT1G17150.1 Symbols: | Pectin lyase-like superfamily protein | chr1:5865707-5867495 FORWARD LENGTH=402
	Prupe.4G219000	Pp04	13769471	13778642	AT3G20440.2 Symbols: EMB2729, BE1 | Alpha amylase family protein | chr3:7123603-7130364 REVERSE LENGTH=899
	Prupe.4G250200	Pp04	16736364	16741425	AT5G19450.2 Symbols: CDPK19, CPK8 | calcium-dependent protein kinase 19 | chr5:6558672-6561471 REVERSE LENGTH=533
	Prupe.4G250300	Pp04	16742782	16744251	AT1G51340.2 Symbols: | MATE efflux family protein | chr1:19032021-19034681 FORWARD LENGTH=515
	Prupe.4G250400	Pp04	16745967	16747618	NA
	Prupe.4G250500	Pp04	16756967	16761317	AT5G04590.1 Symbols: SIR | sulfite reductase | chr5:1319404-1322298 FORWARD LENGTH=642
	Prupe.4G253800	Pp04	17408458	17410623	AT1G51440.1 Symbols: | alpha/beta-Hydrolases superfamily protein | chr1:19070971-19072554 FORWARD LENGTH=527
	Prupe.4G253900	Pp04	17427614	17432448	AT5G12470.1 Symbols: | Protein of unknown function (DUF3411) | chr5:4044950-4047290 REVERSE LENGTH=386
	Prupe.4G254000	Pp04	17441290	17444075	AT5G12460.1 Symbols: | Protein of unknown function (DUF604) | chr5:4043057-4044583 FORWARD LENGTH=441
	Prupe.4G254100	Pp04	17445106	17456796	AT3G21070.2 Symbols: NADK1 | NAD kinase 1 | chr3:7380434-7383874 REVERSE LENGTH=524
	Prupe.4G267700	Pp04	20168489	20180182	AT4G03250.1 Symbols: | Homeodomain-like superfamily protein | chr4:1425050-1427744 FORWARD LENGTH=507
	Prupe.4G267800	Pp04	20170423	20170829	NA
	Prupe.4G267900	Pp04	20186065	20191887	NA
	Prupe.4G272000	Pp04	22322623	22329521	AT5G63980.1 Symbols: SAL1, ALX8, ATSAL1, HOS2, FRY1, RON1 | Inositol monophosphatase family protein | chr5:25609840-25611802 FORWARD LENGTH=407
	Prupe.4G283200	Pp04	24324662	24330076	AT2G37410.2 Symbols: ATTIM17-2, TIM17, TIM17-2 | translocase inner membrane subunit 17-2 | chr2:15698119-15698850 REVERSE LENGTH=243
	Prupe.4G283600	Pp04	24419175	24422256	NA
	Prupe.4G283700	Pp04	24447340	24451470	AT1G35710.1 Symbols: | Protein kinase family protein with leucine-rich repeat domain | chr1:13220940-13224386 FORWARD LENGTH=1120
	Prupe.4G285500	Pp04	24876948	24880989	AT3G14470.1 Symbols: | NB-ARC domain-containing disease resistance protein | chr3:4857940-4861104 FORWARD LENGTH=1054
	Prupe.4G285600	Pp04	24882034	24889827	AT5G63710.1 Symbols: | Leucine-rich repeat protein kinase family protein | chr5:25499475-25502598 FORWARD LENGTH=614
	Prupe.5G070300	Pp05	8430773	8431525	AT1G05000.2 Symbols: | Phosphotyrosine protein phosphatases superfamily protein | chr1:1425660-1428393 FORWARD LENGTH=247
	Prupe.5G070400	Pp05	8436167	8444646	AT5G47490.1 Symbols: | RGPR-related | chr5:19264675-19270487 FORWARD LENGTH=1361
	Prupe.5G103500	Pp05	11040125	11044017	AT4G11400.1 Symbols: | ARID/BRIGHT DNA-binding domain;ELM2 domain protein | chr4:6938717-6940539 FORWARD LENGTH=573
	Prupe.5G103600	Pp05	11048194	11051198	AT5G41350.1 Symbols: | RING/U-box superfamily protein | chr5:16542026-16543092 REVERSE LENGTH=212
	Prupe.5G151100	Pp05	13690349	13694856	AT1G05350.1 Symbols: | NAD(P)-binding Rossmann-fold superfamily protein | chr1:1560891-1564005 REVERSE LENGTH=431
	Prupe.5G151200	Pp05	13695028	13699359	AT5G37350.1 Symbols: | Serine/threonine-protein kinase Rio1 | chr5:14793037-14795828 FORWARD LENGTH=531
	Prupe.5G151300	Pp05	13699581	13701867	AT5G50410.1 Symbols: | unknown protein; Has 1807 Blast hits to 1807 proteins in 277 species: Archae - 0; Bacteria - 0; Metazoa - 736; Fungi - 347; Plants - 385; Viruses - 0; Other Eukaryotes - 339 (source: NCBI BLink). | chr5:20528446-20529816 REVERSE LENGTH=259
	Prupe.5G151400	Pp05	13702349	13706042	AT5G50400.1 Symbols: ATPAP27, PAP27 | purple acid phosphatase 27 | chr5:20523575-20526231 REVERSE LENGTH=611
	Prupe.5G151500	Pp05	13708441	13712546	AT5G50400.1 Symbols: ATPAP27, PAP27 | purple acid phosphatase 27 | chr5:20523575-20526231 REVERSE LENGTH=611
	Prupe.5G155500	Pp05	13903742	13909011	AT3G48500.1 Symbols: PDE312, PTAC10 | Nucleic acid-binding, OB-fold-like protein | chr3:17962209-17965408 FORWARD LENGTH=668
	Prupe.5G155600	Pp05	13909322	13912317	AT5G40780.2 Symbols: | lysine histidine transporter 1 | chr5:16323823-16327082 FORWARD LENGTH=445
	Prupe.5G155700	Pp05	13913089	13916594	AT5G50350.1 Symbols: | unknown protein; FUNCTIONS IN: molecular_function unknown; INVOLVED IN: response to oxidative stress; LOCATED IN: chloroplast; EXPRESSED IN: 22 plant structures; EXPRESSED DURING: 13 growth stages; Has 1807 Blast hits to 1807 proteins in 277 species: Archae - 0; Bacteria - 0; Metazoa - 736; Fungi - 347; Plants - 385; Viruses - 0; Other Eukaryotes - 339 (source: NCBI BLink).…
	Prupe.5G155800	Pp05	13917808	13921361	AT3G04120.1 Symbols: GAPC, GAPC-1, GAPC1 | glyceraldehyde-3-phosphate dehydrogenase C subunit 1 | chr3:1081077-1083131 FORWARD LENGTH=338
	Prupe.5G186800	Pp05	15439722	15441048	AT2G27140.1 Symbols: | HSP20-like chaperones superfamily protein | chr2:11598496-11599264 REVERSE LENGTH=224
	Prupe.5G186900	Pp05	15441814	15444202	AT1G14420.1 Symbols: AT59 | Pectate lyase family protein | chr1:4931844-4933405 REVERSE LENGTH=459
	Prupe.5G187000	Pp05	15444039	15448504	AT1G18870.1 Symbols: ICS2, ATICS2 | isochorismate synthase 2 | chr1:6515486-6519176 FORWARD LENGTH=562
	Prupe.5G187100	Pp05	15448628	15455433	AT5G62760.3 Symbols: | P-loop containing nucleoside triphosphate hydrolases superfamily protein | chr5:25204730-25209393 REVERSE LENGTH=644
	Prupe.5G187200	Pp05	15456905	15458940	AT5G43390.1 Symbols: | Uncharacterised conserved protein UCP015417, vWA | chr5:17422940-17424871 REVERSE LENGTH=643
	Prupe.5G187300	Pp05	15459650	15460408	NA
	Prupe.5G187400	Pp05	15461393	15465811	AT2G14830.1 Symbols: | Regulator of Vps4 activity in the MVB pathway protein | chr2:6362524-6365818 FORWARD LENGTH=454
	Prupe.5G187500	Pp05	15469698	15473185	AT1G74700.1 Symbols: NUZ, TRZ1 | tRNAse Z1 | chr1:28065345-28067130 FORWARD LENGTH=280
	Prupe.5G196200	Pp05	15895210	15902755	AT1G18700.1 Symbols: | DNAJ heat shock N-terminal domain-containing protein | chr1:6437591-6443046 FORWARD LENGTH=700
	Prupe.5G196300	Pp05	15903032	15904586	NA
	Prupe.5G196400	Pp05	15907081	15910260	NA
	Prupe.5G196500	Pp05	15915727	15918862	NA
	Prupe.6G051700	Pp06	3619251	3627331	AT5G58510.1 Symbols: | unknown protein; FUNCTIONS IN: molecular_function unknown; INVOLVED IN: biological_process unknown; LOCATED IN: chloroplast; EXPRESSED IN: 23 plant structures; EXPRESSED DURING: 14 growth stages; BEST Arabidopsis thaliana protein match is: unknown protein (TAIR:AT5G55060.2); Has 30201 Blast hits to 17322 proteins in 780 species: Archae - 12; Bacteria - 1396; Metazoa - 17338…
	Prupe.6G051800	Pp06	3635532	3639618	AT5G58520.1 Symbols: | Protein kinase superfamily protein | chr5:23655312-23657943 FORWARD LENGTH=604
	Prupe.6G083700	Pp06	5654257	5658277	AT5G59840.1 Symbols: | Ras-related small GTP-binding family protein | chr5:24107450-24109049 REVERSE LENGTH=216
	Prupe.6G083800	Pp06	5658808	5661691	AT5G59830.2 Symbols: | unknown protein; BEST Arabidopsis thaliana protein match is: unknown protein (TAIR:AT5G13660.2); Has 35333 Blast hits to 34131 proteins in 2444 species: Archae - 798; Bacteria - 22429; Metazoa - 974; Fungi - 991; Plants - 531; Viruses - 0; Other Eukaryotes - 9610 (source: NCBI BLink). | chr5:24105423-24107071 FORWARD LENGTH=425
	Prupe.6G083900	Pp06	5662434	5663118	NA
	Prupe.6G084000	Pp06	5664978	5665641	NA
	Prupe.6G084100	Pp06	5667950	5668753	AT2G28710.1 Symbols: | C2H2-type zinc finger family protein | chr2:12322974-12323444 FORWARD LENGTH=156
	Prupe.6G103200	Pp06	7214867	7215605	AT2G35460.1 Symbols: | Late embryogenesis abundant (LEA) hydroxyproline-rich glycoprotein family | chr2:14905788-14906504 FORWARD LENGTH=238
	Prupe.6G103300	Pp06	7221394	7222366	NA
	Prupe.6G103400	Pp06	7224216	7232895	AT2G28320.1 Symbols: | Pleckstrin homology (PH) and lipid-binding START domains-containing protein | chr2:12095161-12099424 FORWARD LENGTH=737
	Prupe.6G103500	Pp06	7239182	7242308	AT2G28315.1 Symbols: | Nucleotide/sugar transporter family protein | chr2:12088896-12090570 FORWARD LENGTH=342
	Prupe.6G111800	Pp06	8018868	8024328	AT2G28130.1 Symbols: | unknown protein; FUNCTIONS IN: molecular_function unknown; INVOLVED IN: biological_process unknown; LOCATED IN: cellular_component unknown; EXPRESSED IN: 25 plant structures; EXPRESSED DURING: 13 growth stages; Has 35333 Blast hits to 34131 proteins in 2444 species: Archae - 798; Bacteria - 22429; Metazoa - 974; Fungi - 991; Plants - 531; Viruses - 0; Other Eukaryotes - 961…
	Prupe.6G120400	Pp06	8932724	8935841	AT5G36110.1 Symbols: CYP716A1 | cytochrome P450, family 716, subfamily A, polypeptide 1 | chr5:14195377-14197613 FORWARD LENGTH=477
	Prupe.6G120500	Pp06	8942900	8948545	AT5G04980.2 Symbols: | DNAse I-like superfamily protein | chr5:1468575-1470684 REVERSE LENGTH=466
	Prupe.6G130700	Pp06	10175818	10185123	AT2G27460.1 Symbols: | sec23/sec24 transport family protein | chr2:11740670-11744867 FORWARD LENGTH=745
	Prupe.6G130800	Pp06	10189773	10191090	NA
	Prupe.6G130900	Pp06	10190833	10194554	AT1G09870.1 Symbols: | histidine acid phosphatase family protein | chr1:3205817-3208444 FORWARD LENGTH=487
	Prupe.6G145800	Pp06	12039283	12052763	AT2G27210.1 Symbols: BSL3 | BRI1 suppressor 1 (BSU1)-like 3 | chr2:11630188-11636182 FORWARD LENGTH=1006
	Prupe.6G145900	Pp06	12048247	12050088	NA
	Prupe.6G146000	Pp06	12078741	12084552	AT3G44160.1 Symbols: | Outer membrane OMP85 family protein | chr3:15889225-15891814 REVERSE LENGTH=362
	Prupe.6G146100	Pp06	12082510	12083042	NA
	Prupe.6G146200	Pp06	12096690	12099324	AT3G07040.1 Symbols: RPM1, RPS3 | NB-ARC domain-containing disease resistance protein | chr3:2226244-2229024 REVERSE LENGTH=926
	Prupe.6G146800	Pp06	12185524	12185724	ATCG00905.1 Symbols: RPS12C, RPS12 | ribosomal protein S12C | chrC:97999-98793 REVERSE LENGTH=123
	Prupe.6G146900	Pp06	12187923	12190117	AT3G44110.1 Symbols: ATJ3, ATJ | DNAJ homologue 3 | chr3:15869115-15871059 REVERSE LENGTH=420
	Prupe.6G147000	Pp06	12190881	12196890	AT5G22050.2 Symbols: | Protein kinase superfamily protein | chr5:7301467-7303209 FORWARD LENGTH=307
	Prupe.6G149000	Pp06	12619512	12629441	AT3G44050.1 Symbols: | P-loop containing nucleoside triphosphate hydrolases superfamily protein | chr3:15818738-15824792 FORWARD LENGTH=1263
	Prupe.6G149100	Pp06	12636902	12638694	AT5G06570.2 Symbols: | alpha/beta-Hydrolases superfamily protein | chr5:2008075-2011013 REVERSE LENGTH=329
	Prupe.6G162000	Pp06	15107521	15111014	AT4G39330.1 Symbols: ATCAD9, CAD9 | cinnamyl alcohol dehydrogenase 9 | chr4:18291268-18292772 FORWARD LENGTH=360
	Prupe.6G175300	Pp06	17969263	17980209	AT5G64940.2 Symbols: ATATH13, ATH13 | ABC2 homolog 13 | chr5:25949116-25953326 FORWARD LENGTH=761
	Prupe.6G175400	Pp06	17981338	17982108	NA
	Prupe.6G180100	Pp06	18546267	18547637	NA
	Prupe.6G186800	Pp06	19509534	19517819	AT5G10240.1 Symbols: ASN3 | asparagine synthetase 3 | chr5:3212934-3216418 REVERSE LENGTH=578
	Prupe.6G209000	Pp06	21739853	21740559	NA
	Prupe.6G209100	Pp06	21760597	21767295	AT4G37930.1 Symbols: SHM1, STM, SHMT1 | serine transhydroxymethyltransferase 1 | chr4:17831891-17834742 REVERSE LENGTH=517
	Prupe.6G209200	Pp06	21768148	21775614	AT5G65620.1 Symbols: | Zincin-like metalloproteases family protein | chr5:26221951-26225784 FORWARD LENGTH=791
	Prupe.6G211600	Pp06	21988509	21991355	AT2G43820.1 Symbols: GT, UGT74F2, ATSAGT1, SGT1, SAGT1 | UDP-glucosyltransferase 74F2 | chr2:18152279-18153715 FORWARD LENGTH=449
	Prupe.6G211700	Pp06	21998536	22005761	AT3G49650.1 Symbols: | P-loop containing nucleoside triphosphate hydrolases superfamily protein | chr3:18405260-18409402 REVERSE LENGTH=813
	Prupe.6G211800	Pp06	22014928	22017716	AT3G49660.1 Symbols: | Transducin/WD40 repeat-like superfamily protein | chr3:18413690-18415223 FORWARD LENGTH=317
	Prupe.6G275100	Pp06	25952909	25957500	AT3G47570.1 Symbols: | Leucine-rich repeat protein kinase family protein | chr3:17527611-17530748 FORWARD LENGTH=1010
	Prupe.6G275200	Pp06	25957101	25960331	AT3G47090.1 Symbols: | Leucine-rich repeat protein kinase family protein | chr3:17341512-17344645 REVERSE LENGTH=1009
	Prupe.6G275300	Pp06	25962896	25966451	AT5G01260.2 Symbols: | Carbohydrate-binding-like fold | chr5:105367-107045 FORWARD LENGTH=385
	Prupe.6G275400	Pp06	25967259	25974105	AT5G01270.2 Symbols: CPL2 | carboxyl-terminal domain (ctd) phosphatase-like 2 | chr5:107943-112143 REVERSE LENGTH=774
	Prupe.6G275500	Pp06	25974736	25976197	AT3G51890.1 Symbols: | Clathrin light chain protein | chr3:19249686-19250890 REVERSE LENGTH=258
	Prupe.6G275600	Pp06	25976198	25979955	AT3G09010.1 Symbols: | Protein kinase superfamily protein | chr3:2750285-2752086 FORWARD LENGTH=393
	Prupe.6G320100	Pp06	28346108	28352356	AT3G05545.1 Symbols: | RING/U-box superfamily protein | chr3:1609436-1612133 FORWARD LENGTH=425
	Prupe.6G320200	Pp06	28356375	28356932	AT3G05540.1 Symbols: | Methionine sulfoxide reductase (MSS4-like) family protein | chr3:1606487-1608030 REVERSE LENGTH=168
	Prupe.6G320300	Pp06	28357481	28362059	AT3G05530.1 Symbols: RPT5A, ATS6A.2 | regulatory particle triple-A ATPase 5A | chr3:1603540-1605993 FORWARD LENGTH=424
	Prupe.6G320400	Pp06	28363582	28367558	AT5G27730.1 Symbols: | Protein of unknown function (DUF1624) | chr5:9820311-9822868 FORWARD LENGTH=472
	Prupe.6G320500	Pp06	28369145	28372617	AT3G05520.1 Symbols: | Subunits of heterodimeric actin filament capping protein Capz superfamily | chr3:1598611-1601134 FORWARD LENGTH=308
	Prupe.7G006200	Pp07	767556	781382	AT5G09860.1 Symbols: AtTHO1, THO1, AtHPR1, HPR1 | nuclear matrix protein-related | chr5:3066815-3070733 FORWARD LENGTH=599
	Prupe.7G019500	Pp07	2897944	2903872	AT1G80670.1 Symbols: | Transducin/WD40 repeat-like superfamily protein | chr1:30320809-30323543 REVERSE LENGTH=349
	Prupe.7G019600	Pp07	2905014	2906177	AT2G01050.1 Symbols: | zinc ion binding;nucleic acid binding | chr2:68337-69884 REVERSE LENGTH=515
	Prupe.7G020800	Pp07	3087616	3088046	AT4G34210.1 Symbols: ASK11, SK11 | SKP1-like 11 | chr4:16379003-16379461 FORWARD LENGTH=152
	Prupe.7G093400	Pp07	12579323	12581503	AT3G11820.2 Symbols: SYP121, AT-SYR1, ATSYP121, SYR1, ATSYR1, PEN1 | syntaxin of plants 121 | chr3:3729540-3730775 REVERSE LENGTH=315
	Prupe.7G093500	Pp07	12582542	12584311	AT3G11820.1 Symbols: SYP121, AT-SYR1, ATSYP121, SYR1, ATSYR1, PEN1 | syntaxin of plants 121 | chr3:3729540-3730868 REVERSE LENGTH=346
	Prupe.7G093600	Pp07	12585228	12596766	AT5G16280.1 Symbols: | Tetratricopeptide repeat (TPR)-like superfamily protein | chr5:5323377-5331345 REVERSE LENGTH=1272
	Prupe.7G093700	Pp07	12598978	12605498	AT2G35920.1 Symbols: | RNA helicase family protein | chr2:15075674-15080506 FORWARD LENGTH=995
	Prupe.7G102700	Pp07	13228675	13231401	AT3G52580.1 Symbols: | Ribosomal protein S11 family protein | chr3:19503324-19504701 FORWARD LENGTH=150
	Prupe.7G102800	Pp07	13231560	13233487	AT3G52590.1 Symbols: UBQ1, EMB2167, ERD16, HAP4 | ubiquitin extension protein 1 | chr3:19505668-19506681 FORWARD LENGTH=128
	Prupe.7G102900	Pp07	13241331	13243478	AT2G30830.1 Symbols: | 2-oxoglutarate (2OG) and Fe(II)-dependent oxygenase superfamily protein | chr2:13132707-13134284 REVERSE LENGTH=358
	Prupe.7G153400	Pp07	16329366	16335875	AT5G66750.1 Symbols: DDM1, CHR01, CHR1, CHA1, SOM4, SOM1, ATDDM1 | chromatin remodeling 1 | chr5:26649050-26652869 FORWARD LENGTH=764
	Prupe.7G184300	Pp07	17867982	17871141	AT3G51480.1 Symbols: ATGLR3.6, GLR3.6 | glutamate receptor 3.6 | chr3:19101256-19104681 FORWARD LENGTH=903
	Prupe.7G184400	Pp07	17886775	17891231	AT3G51480.1 Symbols: ATGLR3.6, GLR3.6 | glutamate receptor 3.6 | chr3:19101256-19104681 FORWARD LENGTH=903
	Prupe.7G184500	Pp07	17892590	17896253	AT3G51480.1 Symbols: ATGLR3.6, GLR3.6 | glutamate receptor 3.6 | chr3:19101256-19104681 FORWARD LENGTH=903
	Prupe.7G184600	Pp07	17896809	17901662	AT1G42540.1 Symbols: ATGLR3.3, GLR3.3 | glutamate receptor 3.3 | chr1:15973489-15976703 FORWARD LENGTH=933
	Prupe.7G271100	Pp07	22213381	22215343	NA
[truncated: 22 more rows]
