# Supplementary material for: Genome re-sequencing reveals the evolutionary history of peach fruit edibility
Source: Nat Commun. 2018 Dec 20;9:5404. doi: 10.1038/s41467-018-07744-3 (PMC6302090; doi:10.1038/s41467-018-07744-3)
Supplement: Supplementary file 9 — Supplementary Data 6 [file 41467_2018_7744_MOESM9_ESM.xlsx]

## Sheet: 工作表1
Supplementary Data 6 GO enrichment of predicted genes in introgressed segments (Significant (P-value < 0.05) enriched terms).
Ingrogression	Category*	GO_accession	Description	Term_type	Over_represented_pValue	DEG_item	DEG_list	Bg_item	Bg_list	Gene_names
P. mira and P. kansuensis		GO:0010181	FMN binding	molecular_function	0.00017508	7	634	34	16519	Prupe.1G548600,Prupe.1G548900,Prupe.1G548300,Prupe.1G548800,Prupe.3G037100,Prupe.1G548400,Prupe.1G548700
		GO:0030145	manganese ion binding	molecular_function	0.00060146	8	634	55	16519	Prupe.2G111000,Prupe.6G133100,Prupe.2G111100,Prupe.6G145800,Prupe.6G132900,Prupe.4G191100,Prupe.6G133000,Prupe.8G048300
		GO:0001871	pattern binding	molecular_function	0.00097451	11	634	88	16519	Prupe.4G093100,Prupe.4G093400,Prupe.4G093200,Prupe.4G093600,Prupe.4G093000,Prupe.4G093500,Prupe.6G189700,Prupe.2G087800,Prupe.2G103900,Prupe.4G093300,Prupe.6G275300
		GO:0030247	polysaccharide binding	molecular_function	0.00097451	11	634	88	16519	Prupe.4G093100,Prupe.4G093200,Prupe.4G093600,Prupe.4G093400,Prupe.6G189700,Prupe.2G103900,Prupe.2G087800,Prupe.4G093000,Prupe.4G093500,Prupe.6G275300,Prupe.4G093300
		GO:0044425	membrane part	cellular_component	0.0031536	59	634	1051	16519	Prupe.5G188700,Prupe.1G027900,Prupe.5G188500,Prupe.4G099600,Prupe.5G089200,Prupe.3G067400,Prupe.4G271900,Prupe.3G066100,Prupe.5G034100,Prupe.2G134200,Prupe.2G228700,Prupe.3G036400,Prupe.5G188400,Prupe.8G259800,Prupe.1G078700,Prupe.1G071800,Prupe.6G275500,Prupe.3G169700,Prupe.1G189900,Prupe.2G045500,Prupe.2G066100,Prupe.8G258400,Prupe.4G250000,Prupe.8G258500,Prupe.2G322600,Prupe.5G151300,Prupe.3G2…
		GO:0030133	transport vesicle	cellular_component	0.0032728	4	634	14	16519	Prupe.3G002800,Prupe.6G275500,Prupe.1G027900,Prupe.6G130700
		GO:0030658	transport vesicle membrane	cellular_component	0.0032728	4	634	14	16519	Prupe.3G002800,Prupe.6G130700,Prupe.1G027900,Prupe.6G275500
		GO:0016021	integral component of membrane	cellular_component	0.0035237	50	634	863	16519	Prupe.8G258300
		GO:0015031	protein transport	biological_process	0.0037487	20	634	264	16519	Prupe.1G206000,Prupe.7G271300,Prupe.5G024700,Prupe.1G027900,Prupe.2G009000,Prupe.6G288000,Prupe.4G268000,Prupe.7G006600,Prupe.3G002800,Prupe.6G187300,Prupe.4G250000,Prupe.6G117500,Prupe.6G083700,Prupe.4G102500,Prupe.6G275500,Prupe.7G093500,Prupe.8G183400,Prupe.6G130700,Prupe.4G283200,Prupe.4G107100
		GO:0031224	intrinsic component of membrane	cellular_component	0.0046167	50	634	876	16519	Prupe.5G188700,Prupe.3G066100,Prupe.4G271900,Prupe.5G089200,Prupe.4G099600,Prupe.5G188500,Prupe.2G228700,Prupe.2G134200,Prupe.5G034100,Prupe.1G078700,Prupe.8G259800,Prupe.5G188400,Prupe.3G036400,Prupe.2G045500,Prupe.3G169700,Prupe.1G189900,Prupe.2G066100,Prupe.1G071800,Prupe.2G322600,Prupe.5G151300,Prupe.3G239300,Prupe.8G258500,Prupe.4G250000,Prupe.8G258400,Prupe.4G088500,Prupe.1G190300,Prupe.3G0…
		GO:0008104	protein localization	biological_process	0.0048826	20	634	271	16519	Prupe.6G117500,Prupe.6G083700,Prupe.6G187300,Prupe.4G250000,Prupe.6G275500,Prupe.4G102500,Prupe.7G093500,Prupe.4G107100,Prupe.4G283200,Prupe.8G183400,Prupe.6G130700,Prupe.7G271300,Prupe.1G206000,Prupe.2G009000,Prupe.1G027900,Prupe.5G024700,Prupe.3G002800,Prupe.7G006600,Prupe.4G268000,Prupe.6G288000
		GO:0045184	establishment of protein localization	biological_process	0.0048826	20	634	271	16519	Prupe.7G093500,Prupe.4G107100,Prupe.4G283200,Prupe.8G183400,Prupe.6G130700,Prupe.6G083700,Prupe.6G117500,Prupe.4G250000,Prupe.6G187300,Prupe.6G275500,Prupe.4G102500,Prupe.3G002800,Prupe.7G006600,Prupe.4G268000,Prupe.6G288000,Prupe.7G271300,Prupe.1G206000,Prupe.2G009000,Prupe.1G027900,Prupe.5G024700
		GO:0012507	ER to Golgi transport vesicle membrane	cellular_component	0.0058867	3	634	8	16519	Prupe.3G002800,Prupe.1G027900,Prupe.6G130700
		GO:0030127	COPII vesicle coat	cellular_component	0.0058867	3	634	8	16519	Prupe.3G002800,Prupe.6G130700,Prupe.1G027900
		GO:0030134	ER to Golgi transport vesicle	cellular_component	0.0058867	3	634	8	16519	Prupe.6G130700,Prupe.1G027900,Prupe.3G002800
		GO:0015399	primary active transmembrane transporter activity	molecular_function	0.0068292	12	634	107	16519	Prupe.8G259800,Prupe.3G018900,Prupe.2G111500,Prupe.1G078700,Prupe.3G036400,Prupe.3G003100,Prupe.2G111400,Prupe.4G088500,Prupe.4G088600,Prupe.4G283200,Prupe.2G322600,Prupe.3G169600
		GO:0015405	P-P-bond-hydrolysis-driven transmembrane transporter activity	molecular_function	0.0068292	12	634	107	16519	Prupe.8G259800,Prupe.3G018900,Prupe.2G111500,Prupe.1G078700,Prupe.3G036400,Prupe.3G003100,Prupe.2G111400,Prupe.4G088500,Prupe.4G283200,Prupe.4G088600,Prupe.2G322600,Prupe.3G169600
		GO:0043139	5'-3' DNA helicase activity	molecular_function	0.0078379	2	634	4	16519	Prupe.4G099700,Prupe.4G099900
		GO:0006888	ER to Golgi vesicle-mediated transport	biological_process	0.00797	4	634	19	16519	Prupe.6G130700,Prupe.1G027900,Prupe.3G002800,Prupe.5G070400
		GO:0042626	ATPase activity, coupled to transmembrane movement of substances	molecular_function	0.0094708	11	634	96	16519	Prupe.2G322600,Prupe.3G169600,Prupe.3G036400,Prupe.3G003100,Prupe.3G018900,Prupe.8G259800,Prupe.2G111500,Prupe.1G078700,Prupe.4G088600,Prupe.2G111400,Prupe.4G088500
		GO:0016820	hydrolase activity, acting on acid anhydrides, catalyzing transmembrane movement of substances	molecular_function	0.011583	11	634	100	16519	Prupe.3G169600,Prupe.2G322600,Prupe.4G088600,Prupe.2G111400,Prupe.4G088500,Prupe.3G036400,Prupe.3G003100,Prupe.8G259800,Prupe.3G018900,Prupe.1G078700,Prupe.2G111500
		GO:0045735	nutrient reservoir activity	molecular_function	0.012258	6	634	56	16519	Prupe.6G132900,Prupe.2G111000,Prupe.6G133000,Prupe.2G111100,Prupe.6G133100,Prupe.8G048300
		GO:0046907	intracellular transport	biological_process	0.012778	19	634	276	16519	Prupe.3G002800,Prupe.7G006600,Prupe.6G288000,Prupe.3G175300,Prupe.6G269400,Prupe.1G027900,Prupe.2G009000,Prupe.7G093500,Prupe.4G107100,Prupe.3G001500,Prupe.8G183400,Prupe.6G130700,Prupe.4G283200,Prupe.6G117500,Prupe.5G070400,Prupe.6G083700,Prupe.6G187300,Prupe.6G275500,Prupe.4G102500
		GO:0055114	oxidation-reduction process	biological_process	0.01537	64	634	1345	16519	Prupe.7G119800,Prupe.3G183300,Prupe.3G037100,Prupe.2G008900,Prupe.5G203600,Prupe.1G206600,Prupe.3G169400,Prupe.5G187700,Prupe.1G548600,Prupe.2G179400,Prupe.6G162000,Prupe.8G011200,Prupe.1G548300,Prupe.6G094300,Prupe.3G001700,Prupe.8G011100,Prupe.1G039700,Prupe.6G120400,Prupe.1G548700,Prupe.8G258600,Prupe.4G097800,Prupe.8G076800,Prupe.2G061700,Prupe.1G081600,Prupe.2G108400,Prupe.5G002200,Prupe.4G1…
		GO:0033036	macromolecule localization	biological_process	0.015404	21	634	322	16519	Prupe.7G093500,Prupe.4G107100,Prupe.6G130700,Prupe.8G183400,Prupe.4G283200,Prupe.6G117500,Prupe.6G083700,Prupe.6G187300,Prupe.4G250000,Prupe.6G275500,Prupe.4G102500,Prupe.4G268000,Prupe.7G006600,Prupe.3G002800,Prupe.6G288000,Prupe.5G155000,Prupe.7G271300,Prupe.1G206000,Prupe.1G027900,Prupe.2G009000,Prupe.5G024700
		GO:0030117	membrane coat	cellular_component	0.015512	6	634	45	16519	Prupe.6G117500,Prupe.3G002800,Prupe.8G183400,Prupe.6G130700,Prupe.1G027900,Prupe.6G275500
		GO:0048475	coated membrane	cellular_component	0.015512	6	634	45	16519	Prupe.6G130700,Prupe.8G183400,Prupe.1G027900,Prupe.6G275500,Prupe.6G117500,Prupe.3G002800
		GO:0012506	vesicle membrane	cellular_component	0.015964	4	634	21	16519	Prupe.6G130700,Prupe.6G275500,Prupe.1G027900,Prupe.3G002800
		GO:0030120	vesicle coat	cellular_component	0.015964	4	634	21	16519	Prupe.3G002800,Prupe.6G130700,Prupe.1G027900,Prupe.6G275500
		GO:0030659	cytoplasmic vesicle membrane	cellular_component	0.015964	4	634	21	16519	Prupe.3G002800,Prupe.6G130700,Prupe.6G275500,Prupe.1G027900
		GO:0030662	coated vesicle membrane	cellular_component	0.015964	4	634	21	16519	Prupe.3G002800,Prupe.6G130700,Prupe.6G275500,Prupe.1G027900
		GO:0044433	cytoplasmic vesicle part	cellular_component	0.015964	4	634	21	16519	Prupe.6G275500,Prupe.1G027900,Prupe.6G130700,Prupe.3G002800
		GO:0051641	cellular localization	biological_process	0.016846	21	634	322	16519	Prupe.4G268000,Prupe.7G006600,Prupe.3G002800,Prupe.6G288000,Prupe.5G080200,Prupe.3G175300,Prupe.6G269400,Prupe.1G027900,Prupe.2G009000,Prupe.7G093500,Prupe.4G107100,Prupe.3G001500,Prupe.6G130700,Prupe.8G183400,Prupe.4G283200,Prupe.6G117500,Prupe.6G083700,Prupe.5G070400,Prupe.6G187300,Prupe.6G275500,Prupe.4G102500
		GO:0048193	Golgi vesicle transport	biological_process	0.018124	5	634	36	16519	Prupe.5G070400,Prupe.3G002800,Prupe.3G175300,Prupe.6G130700,Prupe.1G027900
		GO:0051649	establishment of localization in cell	biological_process	0.019952	20	634	307	16519	Prupe.6G117500,Prupe.5G070400,Prupe.6G083700,Prupe.6G187300,Prupe.6G275500,Prupe.4G102500,Prupe.7G093500,Prupe.3G001500,Prupe.4G107100,Prupe.4G283200,Prupe.6G130700,Prupe.8G183400,Prupe.2G009000,Prupe.1G027900,Prupe.7G006600,Prupe.3G002800,Prupe.5G080200,Prupe.6G288000,Prupe.6G269400,Prupe.3G175300
		GO:0034613	cellular protein localization	biological_process	0.020022	16	634	231	16519	Prupe.6G187300,Prupe.6G117500,Prupe.6G083700,Prupe.4G102500,Prupe.6G275500,Prupe.7G093500,Prupe.6G130700,Prupe.8G183400,Prupe.4G283200,Prupe.4G107100,Prupe.1G027900,Prupe.2G009000,Prupe.6G288000,Prupe.4G268000,Prupe.3G002800,Prupe.7G006600
		GO:0070727	cellular macromolecule localization	biological_process	0.020022	16	634	231	16519	Prupe.4G107100,Prupe.6G130700,Prupe.8G183400,Prupe.4G283200,Prupe.7G093500,Prupe.6G275500,Prupe.4G102500,Prupe.6G117500,Prupe.6G083700,Prupe.6G187300,Prupe.4G268000,Prupe.3G002800,Prupe.7G006600,Prupe.6G288000,Prupe.1G027900,Prupe.2G009000
		GO:0008565	protein transporter activity	molecular_function	0.020026	4	634	27	16519	Prupe.4G283200,Prupe.8G183400,Prupe.6G117500,Prupe.4G250000
		GO:0016192	vesicle-mediated transport	biological_process	0.020319	13	634	166	16519	Prupe.6G117500,Prupe.5G070400,Prupe.3G036800,Prupe.1G027900,Prupe.6G275500,Prupe.7G093400,Prupe.7G093500,Prupe.7G006600,Prupe.3G002800,Prupe.5G080200,Prupe.6G130700,Prupe.8G183400,Prupe.3G175300
		GO:0043492	ATPase activity, coupled to movement of substances	molecular_function	0.020788	11	634	107	16519	Prupe.3G003100,Prupe.3G036400,Prupe.3G018900,Prupe.8G259800,Prupe.2G111500,Prupe.1G078700,Prupe.4G088600,Prupe.4G088500,Prupe.2G111400,Prupe.2G322600,Prupe.3G169600
		GO:0009269	response to desiccation	biological_process	0.021285	2	634	7	16519	Prupe.6G132700,Prupe.6G132600
		GO:0009414	response to water deprivation	biological_process	0.021285	2	634	7	16519	Prupe.6G132700,Prupe.6G132600
		GO:0006352	DNA-templated transcription, initiation	biological_process	0.022005	5	634	42	16519	Prupe.7G002500,Prupe.5G094900,Prupe.2G215900,Prupe.7G002800,Prupe.2G329700
		GO:0005667	transcription factor complex	cellular_component	0.022426	4	634	30	16519	Prupe.5G094900,Prupe.2G215900,Prupe.1G366800,Prupe.4G249900
		GO:0043604	amide biosynthetic process	biological_process	0.023626	4	634	30	16519	Prupe.6G186800,Prupe.8G257500,Prupe.2G307100,Prupe.1G089300
		GO:0006886	intracellular protein transport	biological_process	0.025105	15	634	217	16519	Prupe.6G288000,Prupe.3G002800,Prupe.7G006600,Prupe.7G093500,Prupe.4G283200,Prupe.8G183400,Prupe.6G130700,Prupe.4G107100,Prupe.6G187300,Prupe.6G117500,Prupe.6G083700,Prupe.4G102500,Prupe.2G009000,Prupe.6G275500,Prupe.1G027900
		GO:0004222	metalloendopeptidase activity	molecular_function	0.026252	6	634	56	16519	Prupe.2G008800,Prupe.2G204300,Prupe.1G234500,Prupe.2G204200,Prupe.6G209200,Prupe.7G061600
		GO:0016645	oxidoreductase activity, acting on the CH-NH group of donors	molecular_function	0.029063	3	634	19	16519	Prupe.8G257500,Prupe.1G197500,Prupe.7G271500
		GO:0071702	organic substance transport	biological_process	0.030066	23	634	390	16519	Prupe.4G102500,Prupe.6G275500,Prupe.4G250000,Prupe.6G187300,Prupe.6G117500,Prupe.6G083700,Prupe.6G130700,Prupe.8G183400,Prupe.8G141300,Prupe.5G155400,Prupe.4G283200,Prupe.4G107100,Prupe.7G093500,Prupe.5G024700,Prupe.1G027900,Prupe.2G009000,Prupe.1G206000,Prupe.5G155000,Prupe.7G271300,Prupe.6G288000,Prupe.4G268000,Prupe.7G006600,Prupe.3G002800
		GO:0022804	active transmembrane transporter activity	molecular_function	0.030483	18	634	254	16519	Prupe.3G036400,Prupe.8G259800,Prupe.1G078700,Prupe.2G228700,Prupe.4G271900,Prupe.1G206700,Prupe.3G003100,Prupe.3G018900,Prupe.2G111500,Prupe.4G283200,Prupe.4G088600,Prupe.2G111400,Prupe.4G088500,Prupe.2G322600,Prupe.3G169600,Prupe.2G037100,Prupe.4G000200,Prupe.2G037200
		GO:0070461	SAGA-type complex	cellular_component	0.030629	2	634	7	16519	Prupe.8G141200,Prupe.8G141100
		GO:0046912	transferase activity, transferring acyl groups, acyl groups converted into alkyl on transfer	molecular_function	0.032479	2	634	8	16519	Prupe.6G275600,Prupe.3G169400
		GO:0008237	metallopeptidase activity	molecular_function	0.032598	7	634	75	16519	Prupe.7G061600,Prupe.2G204200,Prupe.6G209200,Prupe.1G234500,Prupe.2G330300,Prupe.2G008800,Prupe.2G204300
		GO:0016627	oxidoreductase activity, acting on the CH-CH group of donors	molecular_function	0.03284	5	634	49	16519	Prupe.3G001700,Prupe.2G066100,Prupe.3G183400,Prupe.2G066400,Prupe.4G185700
		GO:0008824	cyanate hydratase activity	molecular_function	0.033586	1	634	1	16519	Prupe.1G045500
		GO:0009439	cyanate metabolic process	biological_process	0.033586	1	634	1	16519	Prupe.1G045500
		GO:0031429	box H/ACA snoRNP complex	cellular_component	0.033649	1	634	1	16519	Prupe.8G064800
		GO:0043085	positive regulation of catalytic activity	biological_process	0.033817	1	634	1	16519	Prupe.1G190300
		GO:0044093	positive regulation of molecular function	biological_process	0.033817	1	634	1	16519	Prupe.1G190300
		GO:0004788	thiamine diphosphokinase activity	molecular_function	0.033833	1	634	1	16519	Prupe.8G259100
		GO:0009229	thiamine diphosphate biosynthetic process	biological_process	0.033833	1	634	1	16519	Prupe.8G259100
		GO:0030975	thiamine binding	molecular_function	0.033833	1	634	1	16519	Prupe.8G259100
		GO:0042357	thiamine diphosphate metabolic process	biological_process	0.033833	1	634	1	16519	Prupe.8G259100
		GO:0005673	transcription factor TFIIE complex	cellular_component	0.033923	1	634	1	16519	Prupe.5G094900
		GO:0019835	cytolysis	biological_process	0.034012	1	634	1	16519	Prupe.5G151300
		GO:0050829	defense response to Gram-negative bacterium	biological_process	0.034012	1	634	1	16519	Prupe.5G151300
		GO:0008169	C-methyltransferase activity	molecular_function	0.034113	1	634	1	16519	Prupe.3G169300
		GO:0008425	2-polyprenyl-6-methoxy-1,4-benzoquinone methyltransferase activity	molecular_function	0.034113	1	634	1	16519	Prupe.3G169300
		GO:0030580	quinone cofactor methyltransferase activity	molecular_function	0.034113	1	634	1	16519	Prupe.3G169300
		GO:0005850	eukaryotic translation initiation factor 2 complex	cellular_component	0.034338	1	634	1	16519	Prupe.2G255200
		GO:0090575	RNA polymerase II transcription factor complex	cellular_component	0.034355	3	634	20	16519	Prupe.5G094900,Prupe.2G215900,Prupe.4G249900
		GO:0016630	protochlorophyllide reductase activity	molecular_function	0.034774	1	634	1	16519	Prupe.4G185700
		GO:0008974	phosphoribulokinase activity	molecular_function	0.034974	1	634	1	16519	Prupe.5G024600
		GO:0032553	ribonucleotide binding	molecular_function	0.035319	134	634	2623	16519	Prupe.1G550800,Prupe.1G065000,Prupe.3G003100,Prupe.6G165600,Prupe.4G107100,Prupe.6G165400,Prupe.2G111400,Prupe.2G111300,Prupe.6G211700,Prupe.2G009000,Prupe.1G548700,Prupe.1G548300,Prupe.8G259200,Prupe.2G067500,Prupe.3G175900,Prupe.1G039800,Prupe.4G106600,Prupe.8G260900,Prupe.3G018900,Prupe.4G093500,Prupe.2G111500,Prupe.5G203700,Prupe.8G259100,Prupe.1G089600,Prupe.2G103300,Prupe.1G186900,Prupe.1G5…
		GO:0004366	glycerol-3-phosphate O-acyltransferase activity	molecular_function	0.035581	1	634	1	16519	Prupe.5G027200
		GO:0000149	SNARE binding	molecular_function	0.035656	1	634	1	16519	Prupe.2G216000
		GO:0019905	syntaxin binding	molecular_function	0.035656	1	634	1	16519	Prupe.2G216000
		GO:0016634	oxidoreductase activity, acting on the CH-CH group of donors, oxygen as acceptor	molecular_function	0.035874	2	634	8	16519	Prupe.3G183400,Prupe.3G001700
		GO:0003938	IMP dehydrogenase activity	molecular_function	0.036248	1	634	1	16519	Prupe.4G129200
		GO:0006367	transcription initiation from RNA polymerase II promoter	biological_process	0.036362	2	634	9	16519	Prupe.2G215900,Prupe.5G094900
		GO:0004512	inositol-3-phosphate synthase activity	molecular_function	0.03642	1	634	1	16519	Prupe.6G180500
		GO:0006021	inositol biosynthetic process	biological_process	0.03642	1	634	1	16519	Prupe.6G180500
		GO:0046173	polyol biosynthetic process	biological_process	0.03642	1	634	1	16519	Prupe.6G180500
		GO:0006810	transport	biological_process	0.037438	67	634	1384	16519	Prupe.6G269400,Prupe.1G045600,Prupe.3G002800,Prupe.3G066300,Prupe.5G024700,Prupe.2G009000,Prupe.6G187500,Prupe.3G036800,Prupe.8G261900,Prupe.6G130700,Prupe.2G111400,Prupe.2G312600,Prupe.4G107100,Prupe.1G180200,Prupe.3G003100,Prupe.2G037100,Prupe.4G000200,Prupe.2G228700,Prupe.5G080200,Prupe.1G078700,Prupe.1G027900,Prupe.1G454300,Prupe.5G188500,Prupe.5G089200,Prupe.8G141300,Prupe.2G111500,Prupe.3G0…
		GO:0016646	oxidoreductase activity, acting on the CH-NH group of donors, NAD or NADP as acceptor	molecular_function	0.037472	2	634	9	16519	Prupe.8G257500,Prupe.7G271500
		GO:0008909	isochorismate synthase activity	molecular_function	0.037514	1	634	1	16519	Prupe.5G187000
		GO:0050486	intramolecular transferase activity, transferring hydroxy groups	molecular_function	0.037514	1	634	1	16519	Prupe.5G187000
		GO:0016791	phosphatase activity	molecular_function	0.037839	10	634	144	16519	Prupe.6G130900,Prupe.6G145800,Prupe.2G228100,Prupe.2G285600,Prupe.2G090700,Prupe.2G255400,Prupe.5G001900,Prupe.5G151400,Prupe.4G272000,Prupe.5G151500
		GO:0004489	methylenetetrahydrofolate reductase (NAD(P)H) activity	molecular_function	0.038508	1	634	1	16519	Prupe.7G271500
		GO:0016482	cytoplasmic transport	biological_process	0.039068	8	634	103	16519	Prupe.6G187300,Prupe.6G083700,Prupe.5G070400,Prupe.1G027900,Prupe.2G009000,Prupe.3G002800,Prupe.6G130700,Prupe.4G107100
		GO:0020037	heme binding	molecular_function	0.03944	22	634	412	16519	Prupe.2G045900,Prupe.4G250500,Prupe.5G203600,Prupe.7G119800,Prupe.2G008900,Prupe.1G081600,Prupe.2G179400,Prupe.3G185900,Prupe.1G230800,Prupe.1G230700,Prupe.6G120400,Prupe.3G301700,Prupe.7G120000,Prupe.1G199900,Prupe.1G296900,Prupe.1G230600,Prupe.3G191400,Prupe.1G454300,Prupe.2G108400,Prupe.6G132800,Prupe.3G066200,Prupe.1G230500
		GO:0004174	electron-transferring-flavoprotein dehydrogenase activity	molecular_function	0.040694	1	634	1	16519	Prupe.1G197500
		GO:0016649	oxidoreductase activity, acting on the CH-NH group of donors, quinone or similar compound as acceptor	molecular_function	0.040694	1	634	1	16519	Prupe.1G197500
		GO:0051234	establishment of localization	biological_process	0.041343	67	634	1392	16519	Prupe.1G045600,Prupe.6G269400,Prupe.3G002800,Prupe.3G066300,Prupe.2G009000,Prupe.5G024700,Prupe.3G036800,Prupe.8G261900,Prupe.6G187500,Prupe.2G111400,Prupe.2G312600,Prupe.1G180200,Prupe.4G107100,Prupe.6G130700,Prupe.3G003100,Prupe.4G000200,Prupe.2G037100,Prupe.2G228700,Prupe.1G078700,Prupe.5G080200,Prupe.1G027900,Prupe.5G188500,Prupe.1G454300,Prupe.5G089200,Prupe.8G141300,Prupe.2G111500,Prupe.3G0…
		GO:0016673	oxidoreductase activity, acting on a sulfur group of donors, iron-sulfur protein as acceptor	molecular_function	0.041944	1	634	1	16519	Prupe.4G250500
		GO:0050311	sulfite reductase (ferredoxin) activity	molecular_function	0.041944	1	634	1	16519	Prupe.4G250500
		GO:0046906	tetrapyrrole binding	molecular_function	0.04202	22	634	415	16519	Prupe.1G230600,Prupe.3G191400,Prupe.1G454300,Prupe.6G132800,Prupe.2G108400,Prupe.3G066200,Prupe.1G230500,Prupe.1G230700,Prupe.6G120400,Prupe.3G301700,Prupe.7G120000,Prupe.1G199900,Prupe.1G296900,Prupe.1G081600,Prupe.2G179400,Prupe.3G185900,Prupe.1G230800,Prupe.2G045900,Prupe.4G250500,Prupe.5G203600,Prupe.7G119800,Prupe.2G008900
		GO:0051179	localization	biological_process	0.042113	67	634	1393	16519	Prupe.3G018900,Prupe.2G111500,Prupe.8G141300,Prupe.2G322600,Prupe.2G037200,Prupe.1G189900,Prupe.6G275500,Prupe.1G071800,Prupe.1G078700,Prupe.5G080200,Prupe.2G228700,Prupe.5G089200,Prupe.1G454300,Prupe.5G188500,Prupe.1G027900,Prupe.3G003100,Prupe.1G180200,Prupe.4G107100,Prupe.2G312600,Prupe.2G111400,Prupe.6G130700,Prupe.4G000200,Prupe.2G037100,Prupe.3G066300,Prupe.3G002800,Prupe.1G045600,Prupe.6G2…
		GO:0097367	carbohydrate derivative binding	molecular_function	0.04337	134	634	2645	16519	Prupe.6G146200,Prupe.2G103400,Prupe.8G183500,Prupe.7G003800,Prupe.5G024900,Prupe.6G087700,Prupe.6G187300,Prupe.5G025000,Prupe.6G083200,Prupe.6G051800,Prupe.8G021700,Prupe.2G285800,Prupe.6G147000,Prupe.6G149000,Prupe.2G084600,Prupe.3G175500,Prupe.1G010700,Prupe.2G329600,Prupe.4G106500,Prupe.6G020900,Prupe.3G150700,Prupe.3G122500,Prupe.6G275200,Prupe.2G046700,Prupe.1G548400,Prupe.2G039500,Prupe.4G0…
		GO:0016020	membrane	cellular_component	0.044345	88	634	1884	16519	Prupe.1G180200,Prupe.4G107100,Prupe.2G312600,Prupe.8G257400,Prupe.2G111400,Prupe.7G050100,Prupe.6G130700,Prupe.2G096700,Prupe.3G003100,Prupe.6G146000,Prupe.4G000200,Prupe.2G037100,Prupe.2G066400,Prupe.7G184400,Prupe.4G107300,Prupe.1G045600,Prupe.2G285700,Prupe.6G269400,Prupe.3G002800,Prupe.3G066300,Prupe.7G184500,Prupe.2G009000,Prupe.5G024700,Prupe.8G261900,Prupe.3G036800,Prupe.1G190300,Prupe.8G1…
		GO:0003993	acid phosphatase activity	molecular_function	0.044885	4	634	37	16519	Prupe.5G151400,Prupe.5G151500,Prupe.6G130900,Prupe.2G255400
		GO:0017111	nucleoside-triphosphatase activity	molecular_function	0.046782	32	634	509	16519	Prupe.8G259800,Prupe.1G078700,Prupe.5G188400,Prupe.4G099900,Prupe.5G018600,Prupe.3G036400,Prupe.5G188700,Prupe.5G188500,Prupe.2G039500,Prupe.4G088500,Prupe.3G018900,Prupe.2G111500,Prupe.7G093700,Prupe.3G169600,Prupe.1G010400,Prupe.2G322600,Prupe.6G083700,Prupe.3G018700,Prupe.6G000800,Prupe.6G149000,Prupe.2G009000,Prupe.6G211700,Prupe.1G366500,Prupe.3G122500,Prupe.4G107100,Prupe.2G111400,Prupe.4G0…
		GO:0031981	nuclear lumen	cellular_component	0.047284	8	634	104	16519	Prupe.8G141200,Prupe.8G141100,Prupe.2G254800,Prupe.5G094900,Prupe.4G071200,Prupe.8G064800,Prupe.2G307200,Prupe.2G215900
		GO:0044798	nuclear transcription factor complex	cellular_component	0.048855	3	634	23	16519	Prupe.5G094900,Prupe.2G215900,Prupe.4G249900
		GO:0051188	cofactor biosynthetic process	biological_process	0.048948	7	634	90	16519	Prupe.2G307100,Prupe.3G169300,Prupe.8G257500,Prupe.4G254100,Prupe.3G001700,Prupe.8G259100,Prupe.3G183400
		GO:0000166	nucleotide binding	molecular_function	0.049681	153	634	3134	16519	Prupe.1G548900,Prupe.6G149600,Prupe.1G197900,Prupe.4G250200,Prupe.5G066500,Prupe.3G077800,Prupe.2G110200,Prupe.4G088600,Prupe.4G129000,Prupe.8G065100,Prupe.4G283700,Prupe.5G151200,Prupe.3G018700,Prupe.8G176400,Prupe.2G008800,Prupe.4G099500,Prupe.4G069800,Prupe.1G548800,Prupe.5G024600,Prupe.4G106900,Prupe.8G259000,Prupe.6G165500,Prupe.4G114600,Prupe.5G025100,Prupe.1G045200,Prupe.4G069700,Prupe.1G4…
		GO:1901265	nucleoside phosphate binding	molecular_function	0.049681	153	634	3134	16519	Prupe.3G018700,Prupe.5G151200,Prupe.4G283700,Prupe.8G065100,Prupe.4G129000,Prupe.4G088600,Prupe.2G110200,Prupe.3G077800,Prupe.5G066500,Prupe.4G250200,Prupe.1G197900,Prupe.1G548900,Prupe.6G149600,Prupe.1G454000,Prupe.8G258800,Prupe.3G175600,Prupe.4G093300,Prupe.1G089300,Prupe.5G155800,Prupe.4G285600,Prupe.3G036400,Prupe.5G154900,Prupe.5G002000,Prupe.1G453900,Prupe.5G025100,Prupe.1G045200,Prupe.4G0…
		GO:0004141	dethiobiotin synthase activity	molecular_function	0.049859	1	634	1	16519	Prupe.1G089300
P. mira and P. persica		GO:0010181	FMN binding	molecular_function	0.00016551	6	437	34	16519	Prupe.1G548600,Prupe.1G548300,Prupe.1G548700,Prupe.1G548900,Prupe.1G548400,Prupe.1G548800
		GO:0030133	transport vesicle	cellular_component	0.00072797	4	437	14	16519	Prupe.6G130700,Prupe.3G002800,Prupe.1G027900,Prupe.6G275500
		GO:0030658	transport vesicle membrane	cellular_component	0.00072797	4	437	14	16519	Prupe.6G275500,Prupe.1G027900,Prupe.3G002800,Prupe.6G130700
		GO:0006888	ER to Golgi vesicle-mediated transport	biological_process	0.0017394	4	437	19	16519	Prupe.6G130700,Prupe.5G070400,Prupe.3G002800,Prupe.1G027900
		GO:0012507	ER to Golgi transport vesicle membrane	cellular_component	0.0019378	3	437	8	16519	Prupe.1G027900,Prupe.6G130700,Prupe.3G002800
		GO:0030127	COPII vesicle coat	cellular_component	0.0019378	3	437	8	16519	Prupe.1G027900,Prupe.6G130700,Prupe.3G002800
		GO:0030134	ER to Golgi transport vesicle	cellular_component	0.0019378	3	437	8	16519	Prupe.3G002800,Prupe.6G130700,Prupe.1G027900
		GO:0012506	vesicle membrane	cellular_component	0.0037903	4	437	21	16519	Prupe.6G275500,Prupe.1G027900,Prupe.3G002800,Prupe.6G130700
		GO:0030120	vesicle coat	cellular_component	0.0037903	4	437	21	16519	Prupe.6G130700,Prupe.3G002800,Prupe.1G027900,Prupe.6G275500
		GO:0030659	cytoplasmic vesicle membrane	cellular_component	0.0037903	4	437	21	16519	Prupe.6G130700,Prupe.3G002800,Prupe.1G027900,Prupe.6G275500
		GO:0030662	coated vesicle membrane	cellular_component	0.0037903	4	437	21	16519	Prupe.1G027900,Prupe.6G275500,Prupe.6G130700,Prupe.3G002800
		GO:0044433	cytoplasmic vesicle part	cellular_component	0.0037903	4	437	21	16519	Prupe.3G002800,Prupe.6G130700,Prupe.6G275500,Prupe.1G027900
		GO:0043139	5'-3' DNA helicase activity	molecular_function	0.0041896	2	437	4	16519	Prupe.4G099700,Prupe.4G099900
		GO:0016192	vesicle-mediated transport	biological_process	0.0070567	11	437	166	16519	Prupe.6G275500,Prupe.5G070400,Prupe.1G027900,Prupe.7G093500,Prupe.7G093400,Prupe.3G315000,Prupe.8G183400,Prupe.4G277400,Prupe.3G002800,Prupe.3G310000,Prupe.6G130700
		GO:0033180	proton-transporting V-type ATPase, V1 domain	cellular_component	0.008903	2	437	6	16519	Prupe.3G312200,Prupe.6G005500
		GO:0030117	membrane coat	cellular_component	0.011238	5	437	45	16519	Prupe.6G130700,Prupe.8G183400,Prupe.3G002800,Prupe.1G027900,Prupe.6G275500
		GO:0048475	coated membrane	cellular_component	0.011238	5	437	45	16519	Prupe.8G183400,Prupe.3G002800,Prupe.6G130700,Prupe.6G275500,Prupe.1G027900
		GO:0000439	core TFIIH complex	cellular_component	0.015191	2	437	8	16519	Prupe.5G081100,Prupe.5G081200
		GO:0016023	cytoplasmic membrane-bounded vesicle	cellular_component	0.015612	4	437	32	16519	Prupe.6G275500,Prupe.1G027900,Prupe.3G002800,Prupe.6G130700
		GO:0030135	coated vesicle	cellular_component	0.015612	4	437	32	16519	Prupe.3G002800,Prupe.6G130700,Prupe.6G275500,Prupe.1G027900
		GO:0031410	cytoplasmic vesicle	cellular_component	0.015612	4	437	32	16519	Prupe.1G027900,Prupe.6G275500,Prupe.6G130700,Prupe.3G002800
		GO:0031982	vesicle	cellular_component	0.015612	4	437	32	16519	Prupe.1G027900,Prupe.6G275500,Prupe.6G130700,Prupe.3G002800
		GO:0031988	membrane-bounded vesicle	cellular_component	0.015612	4	437	32	16519	Prupe.1G027900,Prupe.6G275500,Prupe.6G130700,Prupe.3G002800
		GO:0019318	hexose metabolic process	biological_process	0.016308	4	437	36	16519	Prupe.5G155800,Prupe.3G315500,Prupe.3G313400,Prupe.3G313300
		GO:0006013	mannose metabolic process	biological_process	0.018631	2	437	7	16519	Prupe.3G313400,Prupe.3G313300
		GO:0030529	ribonucleoprotein complex	cellular_component	0.018746	15	437	365	16519	Prupe.3G002900,Prupe.8G262300,Prupe.4G102400,Prupe.1G193400,Prupe.7G102800,Prupe.6G146800,Prupe.2G329900,Prupe.3G309200,Prupe.7G102700,Prupe.2G144200,Prupe.2G099400,Prupe.7G269900,Prupe.2G144300,Prupe.4G286400,Prupe.8G261700
		GO:0016884	carbon-nitrogen ligase activity, with glutamine as amido-N-donor	molecular_function	0.019191	3	437	20	16519	Prupe.4G282000,Prupe.6G186800,Prupe.4G282100
		GO:0048193	Golgi vesicle transport	biological_process	0.019337	4	437	36	16519	Prupe.3G002800,Prupe.5G070400,Prupe.6G130700,Prupe.1G027900
		GO:0031072	heat shock protein binding	molecular_function	0.021153	3	437	26	16519	Prupe.2G111200,Prupe.6G146900,Prupe.2G270800
		GO:0032991	macromolecular complex	cellular_component	0.022121	37	437	1040	16519	Prupe.2G329900,Prupe.3G312200,Prupe.6G149000,Prupe.3G310000,Prupe.8G183400,Prupe.3G067400,Prupe.6G146800,Prupe.6G320500,Prupe.3G309200,Prupe.7G102700,Prupe.2G144200,Prupe.3G002900,Prupe.4G283100,Prupe.1G193400,Prupe.7G102800,Prupe.6G211700,Prupe.2G144300,Prupe.8G262300,Prupe.5G081100,Prupe.4G102400,Prupe.4G283200,Prupe.6G275500,Prupe.5G081200,Prupe.6G082700,Prupe.3G314000,Prupe.3G309300,Prupe.4G2…
		GO:0019835	cytolysis	biological_process	0.022422	1	437	1	16519	Prupe.5G151300
		GO:0050829	defense response to Gram-negative bacterium	biological_process	0.022422	1	437	1	16519	Prupe.5G151300
		GO:0006814	sodium ion transport	biological_process	0.022595	4	437	35	16519	Prupe.8G065200,Prupe.4G283300,Prupe.4G000200,Prupe.3G309000
		GO:0016630	protochlorophyllide reductase activity	molecular_function	0.024245	1	437	1	16519	Prupe.4G185700
		GO:0005385	zinc ion transmembrane transporter activity	molecular_function	0.026049	2	437	11	16519	Prupe.3G185300,Prupe.3G185500
		GO:0006829	zinc II ion transport	biological_process	0.026049	2	437	11	16519	Prupe.3G185300,Prupe.3G185500
		GO:0071577	zinc II ion transmembrane transport	biological_process	0.026049	2	437	11	16519	Prupe.3G185300,Prupe.3G185500
		GO:0008064	regulation of actin polymerization or depolymerization	biological_process	0.027406	2	437	11	16519	Prupe.3G309300,Prupe.6G320500
		GO:0030041	actin filament polymerization	biological_process	0.027406	2	437	11	16519	Prupe.6G320500,Prupe.3G309300
		GO:0030832	regulation of actin filament length	biological_process	0.027406	2	437	11	16519	Prupe.6G320500,Prupe.3G309300
		GO:0030833	regulation of actin filament polymerization	biological_process	0.027406	2	437	11	16519	Prupe.3G309300,Prupe.6G320500
		GO:0032271	regulation of protein polymerization	biological_process	0.027406	2	437	11	16519	Prupe.3G309300,Prupe.6G320500
		GO:0032535	regulation of cellular component size	biological_process	0.027406	2	437	11	16519	Prupe.6G320500,Prupe.3G309300
		GO:0032956	regulation of actin cytoskeleton organization	biological_process	0.027406	2	437	11	16519	Prupe.3G309300,Prupe.6G320500
		GO:0032970	regulation of actin filament-based process	biological_process	0.027406	2	437	11	16519	Prupe.6G320500,Prupe.3G309300
		GO:0043254	regulation of protein complex assembly	biological_process	0.027406	2	437	11	16519	Prupe.3G309300,Prupe.6G320500
		GO:0051493	regulation of cytoskeleton organization	biological_process	0.027406	2	437	11	16519	Prupe.3G309300,Prupe.6G320500
		GO:0090066	regulation of anatomical structure size	biological_process	0.027406	2	437	11	16519	Prupe.6G320500,Prupe.3G309300
		GO:0008909	isochorismate synthase activity	molecular_function	0.028523	1	437	1	16519	Prupe.5G187000
		GO:0050486	intramolecular transferase activity, transferring hydroxy groups	molecular_function	0.028523	1	437	1	16519	Prupe.5G187000
		GO:0004516	nicotinate phosphoribosyltransferase activity	molecular_function	0.028551	1	437	1	16519	Prupe.7G131500
		GO:0019357	nicotinate nucleotide biosynthetic process	biological_process	0.028551	1	437	1	16519	Prupe.7G131500
		GO:0019358	nicotinate nucleotide salvage	biological_process	0.028551	1	437	1	16519	Prupe.7G131500
		GO:0019365	pyridine nucleotide salvage	biological_process	0.028551	1	437	1	16519	Prupe.7G131500
		GO:0046497	nicotinate nucleotide metabolic process	biological_process	0.028551	1	437	1	16519	Prupe.7G131500
		GO:0004174	electron-transferring-flavoprotein dehydrogenase activity	molecular_function	0.031011	1	437	1	16519	Prupe.1G197500
		GO:0016649	oxidoreductase activity, acting on the CH-NH group of donors, quinone or similar compound as acceptor	molecular_function	0.031011	1	437	1	16519	Prupe.1G197500
		GO:0016673	oxidoreductase activity, acting on a sulfur group of donors, iron-sulfur protein as acceptor	molecular_function	0.031646	1	437	1	16519	Prupe.4G250500
		GO:0050311	sulfite reductase (ferredoxin) activity	molecular_function	0.031646	1	437	1	16519	Prupe.4G250500
		GO:0003987	acetate-CoA ligase activity	molecular_function	0.033332	1	437	1	16519	Prupe.3G315800
		GO:0006083	acetate metabolic process	biological_process	0.033332	1	437	1	16519	Prupe.3G315800
		GO:0016208	AMP binding	molecular_function	0.033332	1	437	1	16519	Prupe.3G315800
		GO:0019427	acetyl-CoA biosynthetic process from acetate	biological_process	0.033332	1	437	1	16519	Prupe.3G315800
		GO:0051649	establishment of localization in cell	biological_process	0.033656	14	437	307	16519	Prupe.4G102500,Prupe.1G027900,Prupe.7G093500,Prupe.6G130700,Prupe.3G310000,Prupe.6G083700,Prupe.4G277400,Prupe.8G183400,Prupe.3G002800,Prupe.4G281700,Prupe.4G283200,Prupe.6G275500,Prupe.3G001500,Prupe.5G070400
		GO:0019359	nicotinamide nucleotide biosynthetic process	biological_process	0.0352	2	437	11	16519	Prupe.7G131500,Prupe.4G254100
		GO:0019363	pyridine nucleotide biosynthetic process	biological_process	0.0352	2	437	11	16519	Prupe.4G254100,Prupe.7G131500
		GO:0019674	NAD metabolic process	biological_process	0.0352	2	437	11	16519	Prupe.7G131500,Prupe.4G254100
		GO:0022890	inorganic cation transmembrane transporter activity	molecular_function	0.035432	11	437	214	16519	Prupe.3G003200,Prupe.3G313800,Prupe.3G309000,Prupe.6G005500,Prupe.3G312200,Prupe.3G185300,Prupe.4G283300,Prupe.4G000200,Prupe.3G315100,Prupe.3G185500,Prupe.1G027800
		GO:0005996	monosaccharide metabolic process	biological_process	0.036304	4	437	46	16519	Prupe.3G315500,Prupe.5G155800,Prupe.3G313400,Prupe.3G313300
		GO:0030145	manganese ion binding	molecular_function	0.036633	4	437	55	16519	Prupe.2G111000,Prupe.6G145800,Prupe.2G111100,Prupe.4G191100
		GO:0044087	regulation of cellular component biogenesis	biological_process	0.036653	2	437	13	16519	Prupe.3G309300,Prupe.6G320500
		GO:0016627	oxidoreductase activity, acting on the CH-CH group of donors	molecular_function	0.037481	4	437	49	16519	Prupe.4G185700,Prupe.2G066100,Prupe.3G001700,Prupe.2G066300
		GO:0008324	cation transmembrane transporter activity	molecular_function	0.039895	12	437	244	16519	Prupe.1G027800,Prupe.3G185500,Prupe.3G315100,Prupe.3G185300,Prupe.3G312200,Prupe.4G283300,Prupe.4G000200,Prupe.6G005500,Prupe.3G003200,Prupe.3G309000,Prupe.3G313800,Prupe.3G019200
		GO:0034645	cellular macromolecule biosynthetic process	biological_process	0.041707	49	437	1532	16519	Prupe.1G197700,Prupe.2G060700,Prupe.3G307800,Prupe.4G102400,Prupe.5G081100,Prupe.3G313100,Prupe.5G081200,Prupe.2G201600,Prupe.3G161900,Prupe.2G201300,Prupe.1G029900,Prupe.3G310600,Prupe.4G286400,Prupe.4G219000,Prupe.8G261700,Prupe.7G131600,Prupe.2G129700,Prupe.2G201500,Prupe.6G180300,Prupe.1G030200,Prupe.3G011800,Prupe.4G099700,Prupe.2G129600,Prupe.2G020400,Prupe.8G106600,Prupe.2G201900,Prupe.2G2…
		GO:0009059	macromolecule biosynthetic process	biological_process	0.04279	49	437	1535	16519	Prupe.2G129600,Prupe.4G099700,Prupe.6G180300,Prupe.2G201500,Prupe.3G011800,Prupe.1G030200,Prupe.7G131600,Prupe.2G129700,Prupe.3G310600,Prupe.4G286400,Prupe.4G219000,Prupe.8G261700,Prupe.2G201600,Prupe.3G161900,Prupe.2G201300,Prupe.1G029900,Prupe.3G307800,Prupe.4G102400,Prupe.5G081100,Prupe.5G081200,Prupe.3G313100,Prupe.2G060700,Prupe.1G197700,Prupe.6G146800,Prupe.7G222300,Prupe.7G102700,Prupe.2G3…
		GO:0034472	snRNA 3'-end processing	biological_process	0.043375	1	437	2	16519	Prupe.2G270700
		GO:0034477	U6 snRNA 3'-end processing	biological_process	0.043375	1	437	2	16519	Prupe.2G270700
		GO:0008290	F-actin capping protein complex	cellular_component	0.044092	1	437	2	16519	Prupe.6G320500
		GO:0030834	regulation of actin filament depolymerization	biological_process	0.044092	1	437	2	16519	Prupe.6G320500
		GO:0030835	negative regulation of actin filament depolymerization	biological_process	0.044092	1	437	2	16519	Prupe.6G320500
		GO:0030837	negative regulation of actin filament polymerization	biological_process	0.044092	1	437	2	16519	Prupe.6G320500
		GO:0031333	negative regulation of protein complex assembly	biological_process	0.044092	1	437	2	16519	Prupe.6G320500
		GO:0032272	negative regulation of protein polymerization	biological_process	0.044092	1	437	2	16519	Prupe.6G320500
		GO:0043242	negative regulation of protein complex disassembly	biological_process	0.044092	1	437	2	16519	Prupe.6G320500
		GO:0051016	barbed-end actin filament capping	biological_process	0.044092	1	437	2	16519	Prupe.6G320500
		GO:0051494	negative regulation of cytoskeleton organization	biological_process	0.044092	1	437	2	16519	Prupe.6G320500
		GO:0051693	actin filament capping	biological_process	0.044092	1	437	2	16519	Prupe.6G320500
		GO:1901879	regulation of protein depolymerization	biological_process	0.044092	1	437	2	16519	Prupe.6G320500
		GO:1901880	negative regulation of protein depolymerization	biological_process	0.044092	1	437	2	16519	Prupe.6G320500
		GO:0004559	alpha-mannosidase activity	molecular_function	0.044759	2	437	11	16519	Prupe.3G313400,Prupe.3G313300
		GO:0005198	structural molecule activity	molecular_function	0.044916	13	437	341	16519	Prupe.3G002900,Prupe.4G102400,Prupe.1G193400,Prupe.6G275500,Prupe.7G102800,Prupe.6G146800,Prupe.2G329900,Prupe.7G102700,Prupe.2G144200,Prupe.4G286400,Prupe.2G134200,Prupe.2G144300,Prupe.8G261700
		GO:0005737	cytoplasm	cellular_component	0.045207	32	437	949	16519	Prupe.3G315900,Prupe.2G329900,Prupe.1G010400,Prupe.3G311500,Prupe.7G207600,Prupe.3G310000,Prupe.8G183400,Prupe.1G193400,Prupe.3G002900,Prupe.1G080200,Prupe.7G102800,Prupe.6G146800,Prupe.2G144200,Prupe.7G102700,Prupe.2G144300,Prupe.2G040200,Prupe.4G283200,Prupe.4G102400,Prupe.6G275500,Prupe.1G027900,Prupe.2G111300,Prupe.2G060700,Prupe.3G049300,Prupe.4G277400,Prupe.3G002800,Prupe.2G066100,Prupe.4G2…
		GO:0051641	cellular localization	biological_process	0.046335	14	437	322	16519	Prupe.5G070400,Prupe.3G001500,Prupe.6G275500,Prupe.4G281700,Prupe.4G283200,Prupe.3G002800,Prupe.8G183400,Prupe.4G277400,Prupe.3G310000,Prupe.6G130700,Prupe.6G083700,Prupe.4G102500,Prupe.1G027900,Prupe.7G093500
		GO:0004970	ionotropic glutamate receptor activity	molecular_function	0.04644	4	437	41	16519	Prupe.7G184300,Prupe.7G184400,Prupe.7G184600,Prupe.7G184500
		GO:0005230	extracellular ligand-gated ion channel activity	molecular_function	0.04644	4	437	41	16519	Prupe.7G184500,Prupe.7G184400,Prupe.7G184600,Prupe.7G184300
		GO:0008066	glutamate receptor activity	molecular_function	0.04644	4	437	41	16519	Prupe.7G184300,Prupe.7G184400,Prupe.7G184600,Prupe.7G184500
		GO:0015276	ligand-gated ion channel activity	molecular_function	0.04644	4	437	41	16519	Prupe.7G184500,Prupe.7G184300,Prupe.7G184600,Prupe.7G184400
		GO:0022834	ligand-gated channel activity	molecular_function	0.04644	4	437	41	16519	Prupe.7G184300,Prupe.7G184400,Prupe.7G184600,Prupe.7G184500
Common segments		GO:0010181	FMN binding	molecular_function	2.3894e-06	6	205	34	16519	Prupe.1G548400,Prupe.1G548600,Prupe.1G548700,Prupe.1G548900,Prupe.1G548800,Prupe.1G548300
		GO:0030133	transport vesicle	cellular_component	4.3923e-05	4	205	14	16519	Prupe.3G002800,Prupe.6G275500,Prupe.1G027900,Prupe.6G130700
		GO:0030658	transport vesicle membrane	cellular_component	4.3923e-05	4	205	14	16519	Prupe.6G275500,Prupe.3G002800,Prupe.6G130700,Prupe.1G027900
		GO:0006888	ER to Golgi vesicle-mediated transport	biological_process	9.9563e-05	4	205	19	16519	Prupe.3G002800,Prupe.1G027900,Prupe.5G070400,Prupe.6G130700
		GO:0012507	ER to Golgi transport vesicle membrane	cellular_component	0.00022787	3	205	8	16519	Prupe.3G002800,Prupe.1G027900,Prupe.6G130700
		GO:0030127	COPII vesicle coat	cellular_component	0.00022787	3	205	8	16519	Prupe.1G027900,Prupe.6G130700,Prupe.3G002800
		GO:0030134	ER to Golgi transport vesicle	cellular_component	0.00022787	3	205	8	16519	Prupe.6G130700,Prupe.1G027900,Prupe.3G002800
		GO:0012506	vesicle membrane	cellular_component	0.00025165	4	205	21	16519	Prupe.1G027900,Prupe.6G130700,Prupe.3G002800,Prupe.6G275500
		GO:0030120	vesicle coat	cellular_component	0.00025165	4	205	21	16519	Prupe.1G027900,Prupe.6G130700,Prupe.3G002800,Prupe.6G275500
		GO:0030659	cytoplasmic vesicle membrane	cellular_component	0.00025165	4	205	21	16519	Prupe.6G275500,Prupe.3G002800,Prupe.6G130700,Prupe.1G027900
		GO:0030662	coated vesicle membrane	cellular_component	0.00025165	4	205	21	16519	Prupe.1G027900,Prupe.6G130700,Prupe.3G002800,Prupe.6G275500
		GO:0044433	cytoplasmic vesicle part	cellular_component	0.00025165	4	205	21	16519	Prupe.6G130700,Prupe.1G027900,Prupe.6G275500,Prupe.3G002800
		GO:0030117	membrane coat	cellular_component	0.00046764	5	205	45	16519	Prupe.3G002800,Prupe.6G275500,Prupe.8G183400,Prupe.1G027900,Prupe.6G130700
		GO:0048475	coated membrane	cellular_component	0.00046764	5	205	45	16519	Prupe.3G002800,Prupe.6G275500,Prupe.1G027900,Prupe.8G183400,Prupe.6G130700
		GO:0046907	intracellular transport	biological_process	0.00058256	11	205	276	16519	Prupe.6G083700,Prupe.3G001500,Prupe.3G002800,Prupe.1G027900,Prupe.5G070400,Prupe.6G130700,Prupe.4G102500,Prupe.6G275500,Prupe.7G093500,Prupe.8G183400,Prupe.4G283200
		GO:0043139	5'-3' DNA helicase activity	molecular_function	0.00094261	2	205	4	16519	Prupe.4G099700,Prupe.4G099900
		GO:0016023	cytoplasmic membrane-bounded vesicle	cellular_component	0.0011387	4	205	32	16519	Prupe.3G002800,Prupe.6G275500,Prupe.1G027900,Prupe.6G130700
		GO:0030135	coated vesicle	cellular_component	0.0011387	4	205	32	16519	Prupe.3G002800,Prupe.6G275500,Prupe.1G027900,Prupe.6G130700
		GO:0031410	cytoplasmic vesicle	cellular_component	0.0011387	4	205	32	16519	Prupe.6G130700,Prupe.1G027900,Prupe.6G275500,Prupe.3G002800
		GO:0031982	vesicle	cellular_component	0.0011387	4	205	32	16519	Prupe.3G002800,Prupe.6G275500,Prupe.1G027900,Prupe.6G130700
		GO:0031988	membrane-bounded vesicle	cellular_component	0.0011387	4	205	32	16519	Prupe.1G027900,Prupe.6G130700,Prupe.3G002800,Prupe.6G275500
		GO:0048193	Golgi vesicle transport	biological_process	0.0013869	4	205	36	16519	Prupe.1G027900,Prupe.5G070400,Prupe.6G130700,Prupe.3G002800
		GO:0006886	intracellular protein transport	biological_process	0.0014355	9	205	217	16519	Prupe.4G102500,Prupe.7G093500,Prupe.6G275500,Prupe.8G183400,Prupe.4G283200,Prupe.3G002800,Prupe.6G083700,Prupe.1G027900,Prupe.6G130700
		GO:0015031	protein transport	biological_process	0.0015183	10	205	264	16519	Prupe.3G002800,Prupe.6G083700,Prupe.6G130700,Prupe.1G027900,Prupe.7G271300,Prupe.7G093500,Prupe.6G275500,Prupe.4G102500,Prupe.4G283200,Prupe.8G183400
		GO:0051649	establishment of localization in cell	biological_process	0.0015748	11	205	307	16519	Prupe.6G130700,Prupe.1G027900,Prupe.5G070400,Prupe.3G002800,Prupe.3G001500,Prupe.6G083700,Prupe.4G283200,Prupe.8G183400,Prupe.7G093500,Prupe.6G275500,Prupe.4G102500
		GO:0016192	vesicle-mediated transport	biological_process	0.0016397	8	205	166	16519	Prupe.7G093400,Prupe.3G002800,Prupe.6G130700,Prupe.5G070400,Prupe.1G027900,Prupe.6G275500,Prupe.7G093500,Prupe.8G183400
		GO:0008104	protein localization	biological_process	0.0018275	10	205	271	16519	Prupe.4G283200,Prupe.8G183400,Prupe.7G271300,Prupe.7G093500,Prupe.6G275500,Prupe.4G102500,Prupe.6G130700,Prupe.1G027900,Prupe.3G002800,Prupe.6G083700
		GO:0045184	establishment of protein localization	biological_process	0.0018275	10	205	271	16519	Prupe.3G002800,Prupe.6G083700,Prupe.1G027900,Prupe.6G130700,Prupe.4G102500,Prupe.7G271300,Prupe.6G275500,Prupe.7G093500,Prupe.8G183400,Prupe.4G283200
		GO:0034613	cellular protein localization	biological_process	0.0021443	9	205	231	16519	Prupe.6G275500,Prupe.7G093500,Prupe.4G102500,Prupe.4G283200,Prupe.8G183400,Prupe.3G002800,Prupe.6G083700,Prupe.6G130700,Prupe.1G027900
		GO:0070727	cellular macromolecule localization	biological_process	0.0021443	9	205	231	16519	Prupe.1G027900,Prupe.6G130700,Prupe.6G083700,Prupe.3G002800,Prupe.8G183400,Prupe.4G283200,Prupe.4G102500,Prupe.7G093500,Prupe.6G275500
		GO:0051641	cellular localization	biological_process	0.0022548	11	205	322	16519	Prupe.8G183400,Prupe.4G283200,Prupe.4G102500,Prupe.6G275500,Prupe.7G093500,Prupe.1G027900,Prupe.5G070400,Prupe.6G130700,Prupe.3G002800,Prupe.6G083700,Prupe.3G001500
		GO:0030145	manganese ion binding	molecular_function	0.0027236	4	205	55	16519	Prupe.2G111100,Prupe.2G111000,Prupe.6G145800,Prupe.4G191100
		GO:0038023	signaling receptor activity	molecular_function	0.003419	5	205	63	16519	Prupe.7G184500,Prupe.8G183500,Prupe.7G184300,Prupe.7G184600,Prupe.7G184400
		GO:0004872	receptor activity	molecular_function	0.0035677	5	205	64	16519	Prupe.7G184400,Prupe.7G184300,Prupe.7G184600,Prupe.7G184500,Prupe.8G183500
		GO:0004970	ionotropic glutamate receptor activity	molecular_function	0.0040702	4	205	41	16519	Prupe.7G184400,Prupe.7G184300,Prupe.7G184600,Prupe.7G184500
		GO:0005230	extracellular ligand-gated ion channel activity	molecular_function	0.0040702	4	205	41	16519	Prupe.7G184400,Prupe.7G184300,Prupe.7G184600,Prupe.7G184500
		GO:0008066	glutamate receptor activity	molecular_function	0.0040702	4	205	41	16519	Prupe.7G184500,Prupe.7G184300,Prupe.7G184600,Prupe.7G184400
		GO:0015276	ligand-gated ion channel activity	molecular_function	0.0040702	4	205	41	16519	Prupe.7G184400,Prupe.7G184300,Prupe.7G184600,Prupe.7G184500
		GO:0022834	ligand-gated channel activity	molecular_function	0.0040702	4	205	41	16519	Prupe.7G184600,Prupe.7G184300,Prupe.7G184500,Prupe.7G184400
		GO:0004871	signal transducer activity	molecular_function	0.004565	6	205	108	16519	Prupe.7G184400,Prupe.7G184300,Prupe.7G184600,Prupe.8G183500,Prupe.7G184500,Prupe.2G330000
		GO:0060089	molecular transducer activity	molecular_function	0.0047094	6	205	109	16519	Prupe.7G184500,Prupe.8G183500,Prupe.2G330000,Prupe.7G184300,Prupe.7G184600,Prupe.7G184400
		GO:0004888	transmembrane signaling receptor activity	molecular_function	0.0052098	4	205	44	16519	Prupe.7G184500,Prupe.7G184300,Prupe.7G184600,Prupe.7G184400
		GO:0033036	macromolecule localization	biological_process	0.0058857	10	205	322	16519	Prupe.4G283200,Prupe.8G183400,Prupe.7G271300,Prupe.7G093500,Prupe.6G275500,Prupe.4G102500,Prupe.6G130700,Prupe.1G027900,Prupe.3G002800,Prupe.6G083700
		GO:0005385	zinc ion transmembrane transporter activity	molecular_function	0.0063357	2	205	11	16519	Prupe.3G185300,Prupe.3G185500
		GO:0006829	zinc II ion transport	biological_process	0.0063357	2	205	11	16519	Prupe.3G185300,Prupe.3G185500
		GO:0071577	zinc II ion transmembrane transport	biological_process	0.0063357	2	205	11	16519	Prupe.3G185300,Prupe.3G185500
		GO:0016482	cytoplasmic transport	biological_process	0.006788	5	205	103	16519	Prupe.6G130700,Prupe.1G027900,Prupe.5G070400,Prupe.3G002800,Prupe.6G083700
		GO:0050662	coenzyme binding	molecular_function	0.0079153	10	205	326	16519	Prupe.8G183600,Prupe.1G548300,Prupe.1G548700,Prupe.1G548400,Prupe.3G097500,Prupe.1G548900,Prupe.1G548800,Prupe.5G155800,Prupe.1G548600,Prupe.4G099500
		GO:0005198	structural molecule activity	molecular_function	0.0084321	9	205	341	16519	Prupe.7G102800,Prupe.8G261700,Prupe.7G102700,Prupe.2G134200,Prupe.4G102400,Prupe.3G002900,Prupe.6G275500,Prupe.2G329900,Prupe.6G146800
		GO:1902582	single-organism intracellular transport	biological_process	0.0087537	5	205	103	16519	Prupe.3G002800,Prupe.3G001500,Prupe.6G130700,Prupe.5G070400,Prupe.1G027900
		GO:0003993	acid phosphatase activity	molecular_function	0.010138	3	205	37	16519	Prupe.5G151400,Prupe.6G130900,Prupe.5G151500
		GO:0019835	cytolysis	biological_process	0.010627	1	205	1	16519	Prupe.5G151300
		GO:0050829	defense response to Gram-negative bacterium	biological_process	0.010627	1	205	1	16519	Prupe.5G151300
		GO:0016630	protochlorophyllide reductase activity	molecular_function	0.011552	1	205	1	16519	Prupe.4G185700
		GO:0008909	isochorismate synthase activity	molecular_function	0.013235	1	205	1	16519	Prupe.5G187000
		GO:0050486	intramolecular transferase activity, transferring hydroxy groups	molecular_function	0.013235	1	205	1	16519	Prupe.5G187000
		GO:0004174	electron-transferring-flavoprotein dehydrogenase activity	molecular_function	0.014316	1	205	1	16519	Prupe.1G197500
		GO:0016649	oxidoreductase activity, acting on the CH-NH group of donors, quinone or similar compound as acceptor	molecular_function	0.014316	1	205	1	16519	Prupe.1G197500
		GO:0016673	oxidoreductase activity, acting on a sulfur group of donors, iron-sulfur protein as acceptor	molecular_function	0.014645	1	205	1	16519	Prupe.4G250500
		GO:0050311	sulfite reductase (ferredoxin) activity	molecular_function	0.014645	1	205	1	16519	Prupe.4G250500
		GO:0005525	GTP binding	molecular_function	0.01635	7	205	213	16519	Prupe.2G099300,Prupe.4G106700,Prupe.1G010400,Prupe.2G039500,Prupe.4G106500,Prupe.4G106600,Prupe.6G083700
		GO:0032561	guanyl ribonucleotide binding	molecular_function	0.01635	7	205	213	16519	Prupe.2G099300,Prupe.4G106700,Prupe.2G039500,Prupe.1G010400,Prupe.4G106600,Prupe.6G083700,Prupe.4G106500
		GO:0003697	single-stranded DNA binding	molecular_function	0.016909	2	205	17	16519	Prupe.4G099900,Prupe.4G099700
		GO:0019001	guanyl nucleotide binding	molecular_function	0.018497	7	205	217	16519	Prupe.2G099300,Prupe.4G106700,Prupe.2G039500,Prupe.1G010400,Prupe.6G083700,Prupe.4G106600,Prupe.4G106500
		GO:0032991	macromolecular complex	cellular_component	0.020233	20	205	1040	16519	Prupe.6G146800,Prupe.4G283200,Prupe.8G183400,Prupe.2G329900,Prupe.6G211700,Prupe.3G002900,Prupe.2G330000,Prupe.4G102400,Prupe.6G320500,Prupe.2G134200,Prupe.3G067400,Prupe.6G275500,Prupe.6G130700,Prupe.1G027900,Prupe.7G102700,Prupe.8G261700,Prupe.2G099400,Prupe.7G102800,Prupe.6G149000,Prupe.3G002800
		GO:0022836	gated channel activity	molecular_function	0.020835	4	205	68	16519	Prupe.7G184400,Prupe.7G184300,Prupe.7G184600,Prupe.7G184500
		GO:0008290	F-actin capping protein complex	cellular_component	0.020941	1	205	2	16519	Prupe.6G320500
		GO:0030834	regulation of actin filament depolymerization	biological_process	0.020941	1	205	2	16519	Prupe.6G320500
		GO:0030835	negative regulation of actin filament depolymerization	biological_process	0.020941	1	205	2	16519	Prupe.6G320500
		GO:0030837	negative regulation of actin filament polymerization	biological_process	0.020941	1	205	2	16519	Prupe.6G320500
		GO:0031333	negative regulation of protein complex assembly	biological_process	0.020941	1	205	2	16519	Prupe.6G320500
		GO:0032272	negative regulation of protein polymerization	biological_process	0.020941	1	205	2	16519	Prupe.6G320500
		GO:0043242	negative regulation of protein complex disassembly	biological_process	0.020941	1	205	2	16519	Prupe.6G320500
		GO:0051016	barbed-end actin filament capping	biological_process	0.020941	1	205	2	16519	Prupe.6G320500
		GO:0051494	negative regulation of cytoskeleton organization	biological_process	0.020941	1	205	2	16519	Prupe.6G320500
		GO:0051693	actin filament capping	biological_process	0.020941	1	205	2	16519	Prupe.6G320500
		GO:1901879	regulation of protein depolymerization	biological_process	0.020941	1	205	2	16519	Prupe.6G320500
		GO:1901880	negative regulation of protein depolymerization	biological_process	0.020941	1	205	2	16519	Prupe.6G320500
		GO:0030163	protein catabolic process	biological_process	0.021377	5	205	127	16519	Prupe.2G111300,Prupe.6G320300,Prupe.7G020800,Prupe.2G099500,Prupe.2G066200
		GO:0071702	organic substance transport	biological_process	0.021404	10	205	390	16519	Prupe.8G183400,Prupe.4G283200,Prupe.4G102500,Prupe.6G275500,Prupe.7G271300,Prupe.7G093500,Prupe.1G027900,Prupe.6G130700,Prupe.6G083700,Prupe.3G002800
		GO:0016627	oxidoreductase activity, acting on the CH-CH group of donors	molecular_function	0.02181	3	205	49	16519	Prupe.2G066100,Prupe.3G001700,Prupe.4G185700
		GO:0016020	membrane	cellular_component	0.022017	34	205	1884	16519	Prupe.6G146000,Prupe.2G330000,Prupe.2G066100,Prupe.2G330100,Prupe.8G183400,Prupe.3G185300,Prupe.7G184500,Prupe.6G083700,Prupe.3G185500,Prupe.6G275500,Prupe.3G003100,Prupe.3G067400,Prupe.7G093400,Prupe.1G027800,Prupe.3G002800,Prupe.2G111400,Prupe.6G130700,Prupe.2G111500,Prupe.3G135600,Prupe.4G283200,Prupe.7G184400,Prupe.8G065200,Prupe.4G000200,Prupe.2G134200,Prupe.1G206700,Prupe.7G093500,Prupe.7G1…
		GO:0044425	membrane part	cellular_component	0.024484	21	205	1051	16519	Prupe.2G134200,Prupe.3G185500,Prupe.4G000200,Prupe.3G185300,Prupe.8G183400,Prupe.2G330100,Prupe.4G283200,Prupe.2G066100,Prupe.2G330000,Prupe.2G111500,Prupe.1G027900,Prupe.6G130700,Prupe.5G151300,Prupe.3G019200,Prupe.3G002800,Prupe.2G111400,Prupe.4G099600,Prupe.3G067400,Prupe.8G261900,Prupe.3G003100,Prupe.6G275500
		GO:0046915	transition metal ion transmembrane transporter activity	molecular_function	0.025631	2	205	23	16519	Prupe.3G185500,Prupe.3G185300
		GO:0004729	oxygen-dependent protoporphyrinogen oxidase activity	molecular_function	0.025643	1	205	2	16519	Prupe.3G001700
		GO:0070818	protoporphyrinogen oxidase activity	molecular_function	0.025643	1	205	2	16519	Prupe.3G001700
		GO:0006810	transport	biological_process	0.026263	26	205	1384	16519	Prupe.3G001500,Prupe.6G083700,Prupe.3G185300,Prupe.5G070400,Prupe.8G065200,Prupe.4G000200,Prupe.3G185500,Prupe.2G111500,Prupe.2G330100,Prupe.8G183400,Prupe.4G283200,Prupe.2G111400,Prupe.3G002800,Prupe.3G019200,Prupe.1G027800,Prupe.7G093400,Prupe.1G027900,Prupe.6G130700,Prupe.4G102500,Prupe.3G003100,Prupe.7G271300,Prupe.7G093500,Prupe.6G275500,Prupe.1G206700,Prupe.4G099600,Prupe.8G261900
		GO:0051234	establishment of localization	biological_process	0.027931	26	205	1392	16519	Prupe.1G027800,Prupe.7G093400,Prupe.3G019200,Prupe.3G002800,Prupe.2G111400,Prupe.6G130700,Prupe.1G027900,Prupe.7G271300,Prupe.7G093500,Prupe.1G206700,Prupe.6G275500,Prupe.4G102500,Prupe.3G003100,Prupe.8G261900,Prupe.4G099600,Prupe.3G185300,Prupe.3G001500,Prupe.6G083700,Prupe.3G185500,Prupe.8G065200,Prupe.4G000200,Prupe.5G070400,Prupe.2G111500,Prupe.4G283200,Prupe.8G183400,Prupe.2G330100
		GO:0051179	localization	biological_process	0.028236	26	205	1393	16519	Prupe.3G002800,Prupe.2G111400,Prupe.3G019200,Prupe.7G093400,Prupe.1G027800,Prupe.1G027900,Prupe.6G130700,Prupe.3G003100,Prupe.4G102500,Prupe.7G093500,Prupe.7G271300,Prupe.1G206700,Prupe.6G275500,Prupe.4G099600,Prupe.8G261900,Prupe.3G001500,Prupe.6G083700,Prupe.3G185300,Prupe.5G070400,Prupe.8G065200,Prupe.4G000200,Prupe.3G185500,Prupe.2G111500,Prupe.2G330100,Prupe.8G183400,Prupe.4G283200
		GO:0048037	cofactor binding	molecular_function	0.028991	11	205	455	16519	Prupe.5G155800,Prupe.4G099500,Prupe.1G548600,Prupe.1G548900,Prupe.1G548800,Prupe.3G097500,Prupe.1G548400,Prupe.1G548300,Prupe.8G183600,Prupe.1G548700,Prupe.6G209100
		GO:0016791	phosphatase activity	molecular_function	0.029111	5	205	144	16519	Prupe.6G145800,Prupe.4G272000,Prupe.5G151500,Prupe.5G151400,Prupe.6G130900
		GO:0031072	heat shock protein binding	molecular_function	0.030384	2	205	26	16519	Prupe.6G146900,Prupe.2G111200
		GO:0070838	divalent metal ion transport	biological_process	0.031239	3	205	51	16519	Prupe.3G185300,Prupe.1G027800,Prupe.3G185500
		GO:0072511	divalent inorganic cation transport	biological_process	0.031239	3	205	51	16519	Prupe.3G185500,Prupe.3G185300,Prupe.1G027800
		GO:0003735	structural constituent of ribosome	molecular_function	0.031673	7	205	305	16519	Prupe.4G102400,Prupe.6G146800,Prupe.2G329900,Prupe.8G261700,Prupe.7G102700,Prupe.3G002900,Prupe.7G102800
		GO:0005840	ribosome	cellular_component	0.032381	7	205	306	16519	Prupe.2G329900,Prupe.6G146800,Prupe.4G102400,Prupe.7G102800,Prupe.3G002900,Prupe.7G102700,Prupe.8G261700
		GO:0017056	structural constituent of nuclear pore	molecular_function	0.032716	1	205	2	16519	Prupe.2G134200
		GO:0012505	endomembrane system	cellular_component	0.032966	5	205	139	16519	Prupe.6G275500,Prupe.3G002800,Prupe.6G130700,Prupe.1G027900,Prupe.2G134200
		GO:0072509	divalent inorganic cation transmembrane transporter activity	molecular_function	0.03303	3	205	52	16519	Prupe.3G185500,Prupe.3G185300,Prupe.1G027800
		GO:0030529	ribonucleoprotein complex	cellular_component	0.033956	8	205	365	16519	Prupe.4G102400,Prupe.7G102700,Prupe.2G099400,Prupe.8G261700,Prupe.7G102800,Prupe.6G146800,Prupe.2G329900,Prupe.3G002900
		GO:0004018	N6-(1,2-dicarboxyethyl)AMP AMP-lyase (fumarate-forming) activity	molecular_function	0.034584	1	205	2	16519	Prupe.1G197600
		GO:0008441	3'(2'),5'-bisphosphate nucleotidase activity	molecular_function	0.034795	1	205	3	16519	Prupe.4G272000
		GO:0006903	vesicle targeting	biological_process	0.035059	1	205	2	16519	Prupe.5G070400
		GO:0048199	vesicle targeting, to, from or within Golgi	biological_process	0.035059	1	205	2	16519	Prupe.5G070400
		GO:0048207	vesicle targeting, rough ER to cis-Golgi	biological_process	0.035059	1	205	2	16519	Prupe.5G070400
		GO:0048208	COPII vesicle coating	biological_process	0.035059	1	205	2	16519	Prupe.5G070400
		GO:0051648	vesicle localization	biological_process	0.035059	1	205	2	16519	Prupe.5G070400
		GO:0051650	establishment of vesicle localization	biological_process	0.035059	1	205	2	16519	Prupe.5G070400
		GO:0051668	localization within membrane	biological_process	0.035059	1	205	2	16519	Prupe.5G070400
		GO:0090114	COPII-coated vesicle budding	biological_process	0.035059	1	205	2	16519	Prupe.5G070400
		GO:1902591	single-organism membrane budding	biological_process	0.035059	1	205	2	16519	Prupe.5G070400
		GO:0005093	Rab GDP-dissociation inhibitor activity	molecular_function	0.035667	1	205	3	16519	Prupe.7G271300
		GO:0000041	transition metal ion transport	biological_process	0.036261	2	205	28	16519	Prupe.3G185500,Prupe.3G185300
		GO:0009617	response to bacterium	biological_process	0.038733	1	205	4	16519	Prupe.5G151300
		GO:0042742	defense response to bacterium	biological_process	0.038733	1	205	4	16519	Prupe.5G151300
		GO:0043207	response to external biotic stimulus	biological_process	0.038733	1	205	4	16519	Prupe.5G151300
		GO:0051707	response to other organism	biological_process	0.038733	1	205	4	16519	Prupe.5G151300
		GO:0098542	defense response to other organism	biological_process	0.038733	1	205	4	16519	Prupe.5G151300
		GO:0043244	regulation of protein complex disassembly	biological_process	0.039635	1	205	4	16519	Prupe.6G320500
		GO:0031090	organelle membrane	cellular_component	0.042734	5	205	163	16519	Prupe.1G027900,Prupe.6G130700,Prupe.4G283200,Prupe.3G002800,Prupe.6G275500
		GO:0044459	plasma membrane part	cellular_component	0.042819	2	205	24	16519	Prupe.2G330000,Prupe.6G275500
		GO:0008565	protein transporter activity	molecular_function	0.042833	2	205	27	16519	Prupe.4G283200,Prupe.8G183400
		GO:0005737	cytoplasm	cellular_component	0.044146	17	205	949	16519	Prupe.8G261700,Prupe.7G102700,Prupe.3G002800,Prupe.7G102800,Prupe.6G130700,Prupe.1G027900,Prupe.6G275500,Prupe.1G010400,Prupe.2G111300,Prupe.4G102400,Prupe.6G320300,Prupe.2G066100,Prupe.3G002900,Prupe.6G146800,Prupe.4G283200,Prupe.2G329900,Prupe.8G183400
		GO:0032553	ribonucleotide binding	molecular_function	0.044247	48	205	2623	16519	Prupe.6G211700,Prupe.4G106600,Prupe.1G548700,Prupe.4G285500,Prupe.1G548600,Prupe.6G083700,Prupe.2G329600,Prupe.1G186900,Prupe.1G548800,Prupe.2G111300,Prupe.3G157600,Prupe.6G051800,Prupe.3G003100,Prupe.1G010700,Prupe.4G285600,Prupe.1G010400,Prupe.2G039500,Prupe.4G114600,Prupe.1G065000,Prupe.2G111400,Prupe.6G275100,Prupe.6G275600,Prupe.4G099700,Prupe.2G008800,Prupe.4G283700,Prupe.2G111500,Prupe.6G1…
		GO:0005834	heterotrimeric G-protein complex	cellular_component	0.046706	1	205	5	16519	Prupe.2G330000
		GO:0009898	cytoplasmic side of plasma membrane	cellular_component	0.046706	1	205	5	16519	Prupe.2G330000
		GO:0019897	extrinsic component of plasma membrane	cellular_component	0.046706	1	205	5	16519	Prupe.2G330000
		GO:0031234	extrinsic component of cytoplasmic side of plasma membrane	cellular_component	0.046706	1	205	5	16519	Prupe.2G330000
		GO:0098552	side of membrane	cellular_component	0.046706	1	205	5	16519	Prupe.2G330000
		GO:0098562	cytoplasmic side of membrane	cellular_component	0.046706	1	205	5	16519	Prupe.2G330000
		GO:0016842	amidine-lyase activity	molecular_function	0.046981	1	205	3	16519	Prupe.1G197600
		GO:0016837	carbon-oxygen lyase activity, acting on polysaccharides	molecular_function	0.047321	1	205	4	16519	Prupe.5G186900
		GO:0030570	pectate lyase activity	molecular_function	0.047321	1	205	4	16519	Prupe.5G186900
		GO:0022857	transmembrane transporter activity	molecular_function	0.047754	14	205	640	16519	Prupe.3G185300,Prupe.1G027800,Prupe.3G019200,Prupe.7G184500,Prupe.7G184600,Prupe.2G111400,Prupe.3G185500,Prupe.4G000200,Prupe.1G206700,Prupe.2G111500,Prupe.3G003100,Prupe.7G184300,Prupe.4G283200,Prupe.7G184400
		GO:0003844	1,4-alpha-glucan branching enzyme activity	molecular_function	0.048542	1	205	3	16519	Prupe.4G219000
		GO:0097367	carbohydrate derivative binding	molecular_function	0.049177	48	205	2645	16519	Prupe.8G065100,Prupe.1G548500,Prupe.2G099300,Prupe.4G106700,Prupe.7G093700,Prupe.1G548300,Prupe.8G183500,Prupe.4G250200,Prupe.5G151200,Prupe.6G149000,Prupe.6G275200,Prupe.2G045200,Prupe.2G110200,Prupe.4G106500,Prupe.1G548400,Prupe.7G153400,Prupe.6G146900,Prupe.2G111500,Prupe.1G089600,Prupe.6G146200,Prupe.6G147000,Prupe.1G548900,Prupe.6G320300,Prupe.3G003100,Prupe.1G010700,Prupe.6G051800,Prupe.4G1…
		GO:0005216	ion channel activity	molecular_function	0.049424	4	205	92	16519	Prupe.7G184600,Prupe.7G184300,Prupe.7G184500,Prupe.7G184400
		GO:0015267	channel activity	molecular_function	0.049424	4	205	92	16519	Prupe.7G184400,Prupe.7G184500,Prupe.7G184600,Prupe.7G184300
		GO:0022803	passive transmembrane transporter activity	molecular_function	0.049424	4	205	92	16519	Prupe.7G184400,Prupe.7G184500,Prupe.7G184300,Prupe.7G184600
		GO:0022838	substrate-specific channel activity	molecular_function	0.049424	4	205	92	16519	Prupe.7G184400,Prupe.7G184500,Prupe.7G184300,Prupe.7G184600
Category note		Endomembrane trafficking
		FMN-binding
		Transport
		Macromolecule metabolism
		Sugar metabolism
		Oxidoreductase activity
		Polysaccharide metabolism
		Pectate lyase activity
		Carbohydrate metabolism
		Others
