# Supplementary material for: Genome re-sequencing reveals the evolutionary history of peach fruit edibility
Source: Nat Commun. 2018 Dec 20;9:5404. doi: 10.1038/s41467-018-07744-3 (PMC6302090; doi:10.1038/s41467-018-07744-3)
Supplement: Supplementary file 10 — Supplementary Data 7 [file 41467_2018_7744_MOESM10_ESM.xlsx]

## Sheet: 工作表1
Supplementary Data 7 Genes putatively related to fruit edibility in introgressed segments.
Introgression	Gene	Chr	Start	End	Homologous gene of Arabidopsis
P. mira and P. kansuensis	Prupe.1G039900	Pp01	2842126	2843564	AT2G29420.1 Symbols: ATGSTU7, GST25, GSTU7 | glutathione S-transferase tau 7 | chr2:12618111-12618871 REVERSE LENGTH=227
	Prupe.1G027900	Pp01	1955034	1958573	AT5G43670.1 Symbols: | Sec23/Sec24 protein transport family protein | chr5:17539025-17541733 REVERSE LENGTH=794
	Prupe.1G045000	Pp01	3219846	3221032	AT3G07830.1 Symbols: | Pectin lyase-like superfamily protein | chr3:2499454-2500966 REVERSE LENGTH=397
	Prupe.1G180900	Pp01	15790391	15792100	AT5G12890.1 Symbols: | UDP-Glycosyltransferase superfamily protein | chr5:4069658-4071124 REVERSE LENGTH=488
	Prupe.1G317000	Pp01	30532265	30533090	AT2G01200.2 Symbols: IAA32 | indole-3-acetic acid inducible 32 | chr2:118385-119219 FORWARD LENGTH=191
	Prupe.1G377100	Pp01	34148414	34150202	AT2G21610.1 Symbols: PE11, ATPE11 | pectinesterase 11 | chr2:9245161-9247025 REVERSE LENGTH=352
	Prupe.1G377300	Pp01	34153041	34154895	AT4G39230.1 Symbols: | NmrA-like negative transcriptional regulator family protein | chr4:18266024-18267604 REVERSE LENGTH=308
	Prupe.1G377500	Pp01	34157168	34158634	AT2G21610.1 Symbols: PE11, ATPE11 | pectinesterase 11 | chr2:9245161-9247025 REVERSE LENGTH=352
	Prupe.1G377600	Pp01	34159207	34160954	AT2G21610.1 Symbols: PE11, ATPE11 | pectinesterase 11 | chr2:9245161-9247025 REVERSE LENGTH=352
	Prupe.1G377700	Pp01	34168773	34172431	AT1G47270.2 Symbols: TLP6 | tubby like protein 6 | chr1:17326828-17328564 FORWARD LENGTH=412
	Prupe.1G453800	Pp01	38146474	38148105	AT5G25610.1 Symbols: RD22, ATRD22 | BURP domain-containing protein | chr5:8914498-8916684 REVERSE LENGTH=392
	Prupe.1G548300	Pp01	44850344	44853011	AT1G76690.1 Symbols: OPR2, ATOPR2 | 12-oxophytodienoate reductase 2 | chr1:28778976-28780355 FORWARD LENGTH=374
	Prupe.1G548400	Pp01	44853876	44855313	AT1G76690.1 Symbols: OPR2, ATOPR2 | 12-oxophytodienoate reductase 2 | chr1:28778976-28780355 FORWARD LENGTH=374
	Prupe.1G548500	Pp01	44857199	44862082	AT4G09320.1 Symbols: NDPK1 | Nucleoside diphosphate kinase family protein | chr4:5923424-5924366 FORWARD LENGTH=169
	Prupe.1G548600	Pp01	44862457	44865088	AT1G76690.1 Symbols: OPR2, ATOPR2 | 12-oxophytodienoate reductase 2 | chr1:28778976-28780355 FORWARD LENGTH=374
	Prupe.1G548700	Pp01	44868537	44871184	AT1G76690.1 Symbols: OPR2, ATOPR2 | 12-oxophytodienoate reductase 2 | chr1:28778976-28780355 FORWARD LENGTH=374
	Prupe.1G548800	Pp01	44871887	44875888	AT1G76690.1 Symbols: OPR2, ATOPR2 | 12-oxophytodienoate reductase 2 | chr1:28778976-28780355 FORWARD LENGTH=374
	Prupe.1G548900	Pp01	44877999	44881820	AT1G76690.1 Symbols: OPR2, ATOPR2 | 12-oxophytodienoate reductase 2 | chr1:28778976-28780355 FORWARD LENGTH=374
	Prupe.1G562100	Pp01	45921928	45931115	AT5G24750.1 Symbols: | UDP-Glycosyltransferase superfamily protein | chr5:8490821-8494536 REVERSE LENGTH=520
	Prupe.2G061700	Pp02	7889552	7890932	AT1G15550.1 Symbols: GA4, ATGA3OX1, GA3OX1 | gibberellin 3-oxidase 1 | chr1:5344569-5346078 REVERSE LENGTH=358
	Prupe.2G064200	Pp02	8634291	8640748	AT5G04900.1 Symbols: NOL | NYC1-like | chr5:1434826-1437194 FORWARD LENGTH=348
	Prupe.2G090800	Pp02	14347653	14351353	AT3G10030.1 Symbols: | aspartate/glutamate/uridylate kinase family protein | chr3:3092277-3094831 REVERSE LENGTH=542
	Prupe.2G096700	Pp02	15197780	15200642	AT5G04490.1 Symbols: VTE5 | vitamin E pathway gene 5 | chr5:1279867-1281587 FORWARD LENGTH=304
	Prupe.2G129500	Pp02	18660396	18661137	AT2G44840.1 Symbols: ATERF13, EREBP, ERF13 | ethylene-responsive element binding factor 13 | chr2:18495440-18496120 FORWARD LENGTH=226
	Prupe.2G129600	Pp02	18669211	18670281	AT2G44840.1 Symbols: ATERF13, EREBP, ERF13 | ethylene-responsive element binding factor 13 | chr2:18495440-18496120 FORWARD LENGTH=226
	Prupe.2G129700	Pp02	18671315	18671986	AT2G44840.1 Symbols: ATERF13, EREBP, ERF13 | ethylene-responsive element binding factor 13 | chr2:18495440-18496120 FORWARD LENGTH=226
	Prupe.2G134400	Pp02	19224219	19227676	AT2G45010.1 Symbols: | PLAC8 family protein | chr2:18568045-18569615 FORWARD LENGTH=244
	Prupe.2G185600	Pp02	22665226	22668936	AT4G01040.1 Symbols: | Glycosyl hydrolase superfamily protein | chr4:453383-455407 FORWARD LENGTH=430
	Prupe.2G201300	Pp02	23798315	23802572	AT5G04410.1 Symbols: NAC2, anac078 | NAC domain containing protein 2 | chr5:1243980-1246416 FORWARD LENGTH=567
	Prupe.2G255300	Pp02	26781187	26783274	AT4G35920.2 Symbols: MCA1 | PLAC8 family protein | chr4:17012106-17014192 REVERSE LENGTH=421
	Prupe.3G002800	Pp03	186223	192208	AT4G01810.1 Symbols: | Sec23/Sec24 protein transport family protein | chr4:776734-779802 REVERSE LENGTH=880
	Prupe.3G011800	Pp03	729624	740713	AT5G37020.1 Symbols: ARF8, ATARF8 | auxin response factor 8 | chr5:14630151-14634106 FORWARD LENGTH=811
	Prupe.3G036900	Pp03	2655507	2659489	AT1G74960.3 Symbols: FAB1 | fatty acid biosynthesis 1 | chr1:28152564-28155948 REVERSE LENGTH=541
	Prupe.3G097400	Pp03	7397706	7403053	AT1G15950.1 Symbols: CCR1, IRX4, ATCCR1 | cinnamoyl coa reductase 1 | chr1:5478855-5481915 FORWARD LENGTH=344
	Prupe.3G097500	Pp03	7410190	7411177	AT1G80820.1 Symbols: CCR2, ATCCR2 | cinnamoyl coa reductase | chr1:30370646-30372460 FORWARD LENGTH=332
	Prupe.3G169600	Pp03	18845679	18847926	AT3G58730.1 Symbols: | vacuolar ATP synthase subunit D (VATD) / V-ATPase D subunit / vacuolar proton pump D subunit (VATPD) | chr3:21718495-21719280 REVERSE LENGTH=261
	Prupe.3G169600	Pp03	18845679	18847926	AT3G58730.1 Symbols: | vacuolar ATP synthase subunit D (VATD) / V-ATPase D subunit / vacuolar proton pump D subunit (VATPD) | chr3:21718495-21719280 REVERSE LENGTH=261
	Prupe.3G175300	Pp03	19218633	19223648	AT1G67930.1 Symbols: | Golgi transport complex protein-related | chr1:25474218-25477332 REVERSE LENGTH=832
	Prupe.3G185400	Pp03	20003909	20009346	AT3G21760.1 Symbols: HYR1 | UDP-Glycosyltransferase superfamily protein | chr3:7667099-7668556 FORWARD LENGTH=485
	Prupe.3G185700	Pp03	20027970	20030182	AT1G05310.1 Symbols: | Pectin lyase-like superfamily protein | chr1:1550615-1552434 REVERSE LENGTH=393
	Prupe.3G188700	Pp03	20204013	20204702	AT1G22380.1 Symbols: AtUGT85A3, UGT85A3 | UDP-glucosyl transferase 85A3 | chr1:7900522-7902332 REVERSE LENGTH=488
	Prupe.3G239000	Pp03	23349261	23351415	AT5G38480.1 Symbols: GRF3, RCI1 | general regulatory factor 3 | chr5:15410277-15411285 FORWARD LENGTH=255
	Prupe.4G081200	Pp04	3959094	3961495	AT1G30080.1 Symbols: | Glycosyl hydrolase superfamily protein | chr1:10551231-10553167 REVERSE LENGTH=408
	Prupe.4G093000	Pp04	4678991	4681543	AT1G21210.1 Symbols: WAK4 | wall associated kinase 4 | chr1:7424653-7427041 FORWARD LENGTH=738
	Prupe.4G093100	Pp04	4690237	4693242	AT1G21250.1 Symbols: WAK1, PRO25 | cell wall-associated kinase | chr1:7439512-7441892 FORWARD LENGTH=735
	Prupe.4G093200	Pp04	4697706	4700501	AT1G21270.1 Symbols: WAK2 | wall-associated kinase 2 | chr1:7444997-7447345 FORWARD LENGTH=732
	Prupe.4G093300	Pp04	4701040	4704322	AT1G21270.1 Symbols: WAK2 | wall-associated kinase 2 | chr1:7444997-7447345 FORWARD LENGTH=732
	Prupe.4G093400	Pp04	4705881	4708801	AT1G21250.1 Symbols: WAK1, PRO25 | cell wall-associated kinase | chr1:7439512-7441892 FORWARD LENGTH=735
	Prupe.4G093500	Pp04	4709207	4711902	AT1G21270.1 Symbols: WAK2 | wall-associated kinase 2 | chr1:7444997-7447345 FORWARD LENGTH=732
	Prupe.4G093600	Pp04	4718427	4721238	AT1G21270.1 Symbols: WAK2 | wall-associated kinase 2 | chr1:7444997-7447345 FORWARD LENGTH=732
	Prupe.4G097900	Pp04	4973344	4974411	AT3G53190.1 Symbols: | Pectin lyase-like superfamily protein | chr3:19714171-19717537 FORWARD LENGTH=483
	Prupe.4G107500	Pp04	5613819	5616815	AT5G45110.1 Symbols: NPR3, ATNPR3 | NPR1-like protein 3 | chr5:18229319-18231334 FORWARD LENGTH=586
	Prupe.4G218700	Pp04	13758101	13760160	AT5G35735.1 Symbols: | Auxin-responsive family protein | chr5:13900913-13902934 REVERSE LENGTH=404
	Prupe.4G218900	Pp04	13765706	13767359	AT1G17150.1 Symbols: | Pectin lyase-like superfamily protein | chr1:5865707-5867495 FORWARD LENGTH=402
	Prupe.4G250000	Pp04	16714884	16720265	AT3G20920.1 Symbols: | translocation protein-related | chr3:7328763-7330698 REVERSE LENGTH=365
	Prupe.5G001900	Pp05	311315	318463	AT2G35840.3 Symbols: | Sucrose-6F-phosphate phosphohydrolase family protein | chr2:15053952-15055776 FORWARD LENGTH=422
	Prupe.5G021900	Pp05	2407659	2413641	AT1G31880.1 Symbols: NLM9, BRX | DZC (Disease resistance/zinc finger/chromosome condensation-like region) domain containing protein | chr1:11447804-11450053 FORWARD LENGTH=344
	Prupe.5G024700	Pp05	2765910	2773669	AT1G32050.1 Symbols: | SCAMP family protein | chr1:11528616-11530974 FORWARD LENGTH=264
	Prupe.5G056900	Pp05	6153649	6157739	AT5G07440.2 Symbols: GDH2 | glutamate dehydrogenase 2 | chr5:2356153-2358012 FORWARD LENGTH=411
	Prupe.5G069600	Pp05	8359985	8363270	AT5G47500.1 Symbols: | Pectin lyase-like superfamily protein | chr5:19271262-19272845 REVERSE LENGTH=362
	Prupe.5G070400	Pp05	8436167	8444646	AT5G47490.1 Symbols: | RGPR-related | chr5:19264675-19270487 FORWARD LENGTH=1361
	Prupe.5G154900	Pp05	13878192	13881519	AT1G24360.1 Symbols: | NAD(P)-binding Rossmann-fold superfamily protein | chr1:8640820-8643283 FORWARD LENGTH=319
	Prupe.5G155800	Pp05	13917808	13921361	AT3G04120.1 Symbols: GAPC, GAPC-1, GAPC1 | glyceraldehyde-3-phosphate dehydrogenase C subunit 1 | chr3:1081077-1083131 FORWARD LENGTH=338
	Prupe.5G155800	Pp05	13917808	13921361	AT3G04120.1 Symbols: GAPC, GAPC-1, GAPC1 | glyceraldehyde-3-phosphate dehydrogenase C subunit 1 | chr3:1081077-1083131 FORWARD LENGTH=338
	Prupe.5G186900	Pp05	15441814	15444202	AT1G14420.1 Symbols: AT59 | Pectate lyase family protein | chr1:4931844-4933405 REVERSE LENGTH=459
	Prupe.5G187700	Pp05	15475703	15482210	AT5G62530.1 Symbols: ALDH12A1, ATP5CDH, P5CDH | aldehyde dehydrogenase 12A1 | chr5:25099768-25103159 REVERSE LENGTH=556
	Prupe.5G203600	Pp05	16348784	16351714	AT5G07990.1 Symbols: TT7, CYP75B1, D501 | Cytochrome P450 superfamily protein | chr5:2560437-2562859 FORWARD LENGTH=513
	Prupe.6G109000	Pp06	7805916	7810403	AT4G05160.1 Symbols: | AMP-dependent synthetase and ligase family protein | chr4:2664451-2666547 FORWARD LENGTH=544
	Prupe.6G117500	Pp06	8586433	8601209	AT5G22780.1 Symbols: | Adaptor protein complex AP-2, alpha subunit | chr5:7590100-7597828 REVERSE LENGTH=1013
	Prupe.6G130700	Pp06	10175818	10185123	AT2G27460.1 Symbols: | sec23/sec24 transport family protein | chr2:11740670-11744867 FORWARD LENGTH=745
	Prupe.6G161300	Pp06	14985431	14994196	AT5G64740.1 Symbols: CESA6, IXR2, E112, PRC1 | cellulose synthase 6 | chr5:25881555-25886333 FORWARD LENGTH=1084
	Prupe.6G162000	Pp06	15107521	15111014	AT4G39330.1 Symbols: ATCAD9, CAD9 | cinnamyl alcohol dehydrogenase 9 | chr4:18291268-18292772 FORWARD LENGTH=360
	Prupe.6G189800	Pp06	19745256	19747448	AT1G22360.1 Symbols: AtUGT85A2, UGT85A2 | UDP-glucosyl transferase 85A2 | chr1:7895068-7897527 REVERSE LENGTH=481
	Prupe.6G189900	Pp06	19747832	19750599	AT1G22360.1 Symbols: AtUGT85A2, UGT85A2 | UDP-glucosyl transferase 85A2 | chr1:7895068-7897527 REVERSE LENGTH=481
	Prupe.6G275500	Pp06	25974736	25976197	AT3G51890.1 Symbols: | Clathrin light chain protein | chr3:19249686-19250890 REVERSE LENGTH=258
	Prupe.7G102900	Pp07	13241331	13243478	AT2G30830.1 Symbols: | 2-oxoglutarate (2OG) and Fe(II)-dependent oxygenase superfamily protein | chr2:13132707-13134284 REVERSE LENGTH=358
	Prupe.7G106100	Pp07	13502534	13506026	AT3G60130.1 Symbols: BGLU16 | beta glucosidase 16 | chr3:22210343-22213650 FORWARD LENGTH=514
	Prupe.7G221100	Pp07	19767790	19772973	AT2G19900.1 Symbols: ATNADP-ME1, NADP-ME1 | NADP-malic enzyme 1 | chr2:8592106-8595403 REVERSE LENGTH=581
	Prupe.8G183400	Pp08	18248039	18250018	AT4G35410.2 Symbols: | Clathrin adaptor complex small chain family protein | chr4:16832572-16833796 FORWARD LENGTH=162
	Prupe.8G183600	Pp08	18266457	18269281	AT4G35420.1 Symbols: DRL1 | dihydroflavonol 4-reductase-like1 | chr4:16834091-16835611 REVERSE LENGTH=326
	Prupe.8G257800	Pp08	21926751	21929895	AT2G47750.1 Symbols: GH3.9 | putative indole-3-acetic acid-amido synthetase GH3.9 | chr2:19560307-19562974 REVERSE LENGTH=585
	Prupe.8G258200	Pp08	21941186	21942607	AT2G47180.1 Symbols: AtGolS1, GolS1 | galactinol synthase 1 | chr2:19369049-19370372 REVERSE LENGTH=344
	Prupe.8G258300	Pp08	21945076	21946729	AT4G02500.1 Symbols: ATXT2, XXT2, XT2 | UDP-xylosyltransferase 2 | chr4:1101638-1103345 FORWARD LENGTH=461
	Prupe.8G259500	Pp08	21989412	21991364	AT5G15870.1 Symbols: | glycosyl hydrolase family 81 protein | chr5:5182641-5184878 REVERSE LENGTH=745
	Prupe.8G260300	Pp08	22031323	22032149	AT3G62760.1 Symbols: ATGSTF13 | Glutathione S-transferase family protein | chr3:23217425-23218246 REVERSE LENGTH=219
	Prupe.8G261300	Pp08	22064410	22065375	AT3G62820.1 Symbols: | Plant invertase/pectin methylesterase inhibitor superfamily protein | chr3:23229782-23230366 FORWARD LENGTH=194
P. mira and P. persica	Prupe.1G043800	Pp01	3138101	3138430	AT3G18470.1 Symbols: | PLAC8 family protein | chr3:6335000-6335698 REVERSE LENGTH=133
	Prupe.1G027900	Pp01	1955034	1958573	AT5G43670.1 Symbols: | Sec23/Sec24 protein transport family protein | chr5:17539025-17541733 REVERSE LENGTH=794
	Prupe.1G054800	Pp01	3860908	3864022	AT2G29420.1 Symbols: ATGSTU7, GST25, GSTU7 | glutathione S-transferase tau 7 | chr2:12618111-12618871 REVERSE LENGTH=227
	Prupe.1G054900	Pp01	3868045	3870293	AT3G09270.1 Symbols: ATGSTU8, GSTU8 | glutathione S-transferase TAU 8 | chr3:2848407-2849226 REVERSE LENGTH=224
	Prupe.1G078900	Pp01	5744627	5749661	AT5G01320.1 Symbols: | Thiamine pyrophosphate dependent pyruvate decarboxylase family protein | chr5:129484-131625 REVERSE LENGTH=603
	Prupe.1G080100	Pp01	5858547	5862210	AT2G19070.1 Symbols: SHT | spermidine hydroxycinnamoyl transferase | chr2:8260185-8261958 REVERSE LENGTH=451
	Prupe.1G166600	Pp01	13530229	13532164	AT4G13990.1 Symbols: | Exostosin family protein | chr4:8084395-8085960 FORWARD LENGTH=521
	Prupe.1G548300	Pp01	44850344	44853011	AT1G76690.1 Symbols: OPR2, ATOPR2 | 12-oxophytodienoate reductase 2 | chr1:28778976-28780355 FORWARD LENGTH=374
	Prupe.1G548400	Pp01	44853876	44855313	AT1G76690.1 Symbols: OPR2, ATOPR2 | 12-oxophytodienoate reductase 2 | chr1:28778976-28780355 FORWARD LENGTH=374
	Prupe.1G548500	Pp01	44857199	44862082	AT4G09320.1 Symbols: NDPK1 | Nucleoside diphosphate kinase family protein | chr4:5923424-5924366 FORWARD LENGTH=169
	Prupe.1G548600	Pp01	44862457	44865088	AT1G76690.1 Symbols: OPR2, ATOPR2 | 12-oxophytodienoate reductase 2 | chr1:28778976-28780355 FORWARD LENGTH=374
	Prupe.1G548700	Pp01	44868537	44871184	AT1G76690.1 Symbols: OPR2, ATOPR2 | 12-oxophytodienoate reductase 2 | chr1:28778976-28780355 FORWARD LENGTH=374
	Prupe.1G548800	Pp01	44871887	44875888	AT1G76690.1 Symbols: OPR2, ATOPR2 | 12-oxophytodienoate reductase 2 | chr1:28778976-28780355 FORWARD LENGTH=374
	Prupe.1G548900	Pp01	44877999	44881820	AT1G76690.1 Symbols: OPR2, ATOPR2 | 12-oxophytodienoate reductase 2 | chr1:28778976-28780355 FORWARD LENGTH=374
	Prupe.2G014700	Pp02	1303690	1309520	AT3G63520.1 Symbols: CCD1, ATCCD1, ATNCED1, NCED1 | carotenoid cleavage dioxygenase 1 | chr3:23452940-23455896 FORWARD LENGTH=538
	Prupe.2G061700	Pp02	7889552	7890932	AT1G15550.1 Symbols: GA4, ATGA3OX1, GA3OX1 | gibberellin 3-oxidase 1 | chr1:5344569-5346078 REVERSE LENGTH=358
	Prupe.2G096700	Pp02	15197780	15200642	AT5G04490.1 Symbols: VTE5 | vitamin E pathway gene 5 | chr5:1279867-1281587 FORWARD LENGTH=304
	Prupe.2G101400	Pp02	15739190	15740100	AT3G09270.1 Symbols: ATGSTU8, GSTU8 | glutathione S-transferase TAU 8 | chr3:2848407-2849226 REVERSE LENGTH=224
	Prupe.2G129600	Pp02	18669211	18670281	AT2G44840.1 Symbols: ATERF13, EREBP, ERF13 | ethylene-responsive element binding factor 13 | chr2:18495440-18496120 FORWARD LENGTH=226
	Prupe.2G129700	Pp02	18671315	18671986	AT2G44840.1 Symbols: ATERF13, EREBP, ERF13 | ethylene-responsive element binding factor 13 | chr2:18495440-18496120 FORWARD LENGTH=226
	Prupe.2G133900	Pp02	19199656	19203584	AT2G44990.1 Symbols: CCD7, MAX3, ATCCD7 | carotenoid cleavage dioxygenase 7 | chr2:18558938-18561621 FORWARD LENGTH=629
	Prupe.2G134400	Pp02	19224219	19227676	AT2G45010.1 Symbols: | PLAC8 family protein | chr2:18568045-18569615 FORWARD LENGTH=244
	Prupe.2G201300	Pp02	23798315	23802572	AT5G04410.1 Symbols: NAC2, anac078 | NAC domain containing protein 2 | chr5:1243980-1246416 FORWARD LENGTH=567
	Prupe.3G002800	Pp03	186223	192208	AT4G01810.1 Symbols: | Sec23/Sec24 protein transport family protein | chr4:776734-779802 REVERSE LENGTH=880
	Prupe.3G011800	Pp03	729624	740713	AT5G37020.1 Symbols: ARF8, ATARF8 | auxin response factor 8 | chr5:14630151-14634106 FORWARD LENGTH=811
	Prupe.3G048800	Pp03	3449331	3458109	AT1G72990.1 Symbols: BGAL17 | beta-galactosidase 17 | chr1:27457480-27462168 REVERSE LENGTH=697
	Prupe.3G097400	Pp03	7397706	7403053	AT1G15950.1 Symbols: CCR1, IRX4, ATCCR1 | cinnamoyl coa reductase 1 | chr1:5478855-5481915 FORWARD LENGTH=344
	Prupe.3G097500	Pp03	7410190	7411177	AT1G80820.1 Symbols: CCR2, ATCCR2 | cinnamoyl coa reductase | chr1:30370646-30372460 FORWARD LENGTH=332
	Prupe.3G185400	Pp03	20003909	20009346	AT3G21760.1 Symbols: HYR1 | UDP-Glycosyltransferase superfamily protein | chr3:7667099-7668556 FORWARD LENGTH=485
	Prupe.3G188700	Pp03	20204013	20204702	AT1G22380.1 Symbols: AtUGT85A3, UGT85A3 | UDP-glucosyl transferase 85A3 | chr1:7900522-7902332 REVERSE LENGTH=488
	Prupe.3G266700	Pp03	24970099	24975409	AT3G01180.1 Symbols: AtSS2, SS2 | starch synthase 2 | chr3:62456-65678 REVERSE LENGTH=792
	Prupe.3G308300	Pp03	26858443	26861874	AT3G01980.4 Symbols: | NAD(P)-binding Rossmann-fold superfamily protein | chr3:327747-328833 REVERSE LENGTH=266
	Prupe.3G312200	Pp03	27056743	27061592	AT1G12840.1 Symbols: DET3, ATVHA-C | vacuolar ATP synthase subunit C (VATC) / V-ATPase C subunit / vacuolar proton pump C subunit (DET3) | chr1:4375584-4378220 FORWARD LENGTH=375
	Prupe.3G312200	Pp03	27056743	27061592	AT1G12840.1 Symbols: DET3, ATVHA-C | vacuolar ATP synthase subunit C (VATC) / V-ATPase C subunit / vacuolar proton pump C subunit (DET3) | chr1:4375584-4378220 FORWARD LENGTH=375
	Prupe.3G312700	Pp03	27076936	27080178	AT3G26760.1 Symbols: | NAD(P)-binding Rossmann-fold superfamily protein | chr3:9843639-9844899 FORWARD LENGTH=300
	Prupe.3G312900	Pp03	27090240	27095372	AT3G02020.1 Symbols: AK3 | aspartate kinase 3 | chr3:340739-343410 REVERSE LENGTH=559
	Prupe.3G313300	Pp03	27109805	27118298	AT5G13980.2 Symbols: | Glycosyl hydrolase family 38 protein | chr5:4508626-4514334 FORWARD LENGTH=1024
	Prupe.3G313300	Pp03	27109805	27118298	AT5G13980.2 Symbols: | Glycosyl hydrolase family 38 protein | chr5:4508626-4514334 FORWARD LENGTH=1024
	Prupe.3G313400	Pp03	27118393	27126562	AT3G26720.1 Symbols: | Glycosyl hydrolase family 38 protein | chr3:9816707-9823056 FORWARD LENGTH=1019
	Prupe.3G313400	Pp03	27118393	27126562	AT3G26720.1 Symbols: | Glycosyl hydrolase family 38 protein | chr3:9816707-9823056 FORWARD LENGTH=1019
	Prupe.3G315500	Pp03	27235272	27237824	AT1G12900.1 Symbols: GAPA-2 | glyceraldehyde 3-phosphate dehydrogenase A subunit 2 | chr1:4392634-4394283 REVERSE LENGTH=399
	Prupe.3G315500	Pp03	27235272	27237824	AT1G12900.1 Symbols: GAPA-2 | glyceraldehyde 3-phosphate dehydrogenase A subunit 2 | chr1:4392634-4394283 REVERSE LENGTH=399
	Prupe.4G218700	Pp04	13758101	13760160	AT5G35735.1 Symbols: | Auxin-responsive family protein | chr5:13900913-13902934 REVERSE LENGTH=404
	Prupe.4G218900	Pp04	13765706	13767359	AT1G17150.1 Symbols: | Pectin lyase-like superfamily protein | chr1:5865707-5867495 FORWARD LENGTH=402
	Prupe.4G279500	Pp04	23589116	23600444	AT5G63800.1 Symbols: MUM2, BGAL6 | Glycosyl hydrolase family 35 protein | chr5:25530323-25535678 FORWARD LENGTH=718
	Prupe.5G070400	Pp05	8436167	8444646	AT5G47490.1 Symbols: | RGPR-related | chr5:19264675-19270487 FORWARD LENGTH=1361
	Prupe.5G155800	Pp05	13917808	13921361	AT3G04120.1 Symbols: GAPC, GAPC-1, GAPC1 | glyceraldehyde-3-phosphate dehydrogenase C subunit 1 | chr3:1081077-1083131 FORWARD LENGTH=338
	Prupe.5G155800	Pp05	13917808	13921361	AT3G04120.1 Symbols: GAPC, GAPC-1, GAPC1 | glyceraldehyde-3-phosphate dehydrogenase C subunit 1 | chr3:1081077-1083131 FORWARD LENGTH=338
	Prupe.5G186900	Pp05	15441814	15444202	AT1G14420.1 Symbols: AT59 | Pectate lyase family protein | chr1:4931844-4933405 REVERSE LENGTH=459
	Prupe.6G005500	Pp06	510219	512943	AT4G02620.1 Symbols: | vacuolar ATPase subunit F family protein | chr4:1149419-1151132 REVERSE LENGTH=128
	Prupe.6G005500	Pp06	510219	512943	AT4G02620.1 Symbols: | vacuolar ATPase subunit F family protein | chr4:1149419-1151132 REVERSE LENGTH=128
	Prupe.6G005700	Pp06	526136	530693	AT3G13560.2 Symbols: | O-Glycosyl hydrolases family 17 protein | chr3:4425484-4427284 REVERSE LENGTH=505
	Prupe.6G130700	Pp06	10175818	10185123	AT2G27460.1 Symbols: | sec23/sec24 transport family protein | chr2:11740670-11744867 FORWARD LENGTH=745
	Prupe.6G162000	Pp06	15107521	15111014	AT4G39330.1 Symbols: ATCAD9, CAD9 | cinnamyl alcohol dehydrogenase 9 | chr4:18291268-18292772 FORWARD LENGTH=360
	Prupe.6G203700	Pp06	21122454	21123521	AT2G22590.1 Symbols: | UDP-Glycosyltransferase superfamily protein | chr2:9593012-9594424 FORWARD LENGTH=470
	Prupe.6G203800	Pp06	21132391	21133803	AT2G22590.1 Symbols: | UDP-Glycosyltransferase superfamily protein | chr2:9593012-9594424 FORWARD LENGTH=470
	Prupe.6G275500	Pp06	25974736	25976197	AT3G51890.1 Symbols: | Clathrin light chain protein | chr3:19249686-19250890 REVERSE LENGTH=258
	Prupe.6G324100	Pp06	28554097	28558317	AT1G55020.1 Symbols: LOX1, ATLOX1 | lipoxygenase 1 | chr1:20525798-20530143 FORWARD LENGTH=859
	Prupe.7G102900	Pp07	13241331	13243478	AT2G30830.1 Symbols: | 2-oxoglutarate (2OG) and Fe(II)-dependent oxygenase superfamily protein | chr2:13132707-13134284 REVERSE LENGTH=358
	Prupe.8G072300	Pp08	10611481	10611777	AT2G21210.1 Symbols: | SAUR-like auxin-responsive protein family | chr2:9085513-9085809 REVERSE LENGTH=98
	Prupe.8G183600	Pp08	18266457	18269281	AT4G35420.1 Symbols: DRL1 | dihydroflavonol 4-reductase-like1 | chr4:16834091-16835611 REVERSE LENGTH=326
Common segments	Prupe.1G548300	Pp01	44850344	44853011	AT1G76690.1 Symbols: OPR2, ATOPR2 | 12-oxophytodienoate reductase 2 | chr1:28778976-28780355 FORWARD LENGTH=374
	Prupe.1G548400	Pp01	44853876	44855313	AT1G76690.1 Symbols: OPR2, ATOPR2 | 12-oxophytodienoate reductase 2 | chr1:28778976-28780355 FORWARD LENGTH=374
	Prupe.1G027900	Pp01	1955034	1958573	AT5G43670.1 Symbols: | Sec23/Sec24 protein transport family protein | chr5:17539025-17541733 REVERSE LENGTH=794
	Prupe.1G548500	Pp01	44857199	44862082	AT4G09320.1 Symbols: NDPK1 | Nucleoside diphosphate kinase family protein | chr4:5923424-5924366 FORWARD LENGTH=169
	Prupe.1G548600	Pp01	44862457	44865088	AT1G76690.1 Symbols: OPR2, ATOPR2 | 12-oxophytodienoate reductase 2 | chr1:28778976-28780355 FORWARD LENGTH=374
	Prupe.1G548700	Pp01	44868537	44871184	AT1G76690.1 Symbols: OPR2, ATOPR2 | 12-oxophytodienoate reductase 2 | chr1:28778976-28780355 FORWARD LENGTH=374
	Prupe.1G548800	Pp01	44871887	44875888	AT1G76690.1 Symbols: OPR2, ATOPR2 | 12-oxophytodienoate reductase 2 | chr1:28778976-28780355 FORWARD LENGTH=374
	Prupe.1G548900	Pp01	44877999	44881820	AT1G76690.1 Symbols: OPR2, ATOPR2 | 12-oxophytodienoate reductase 2 | chr1:28778976-28780355 FORWARD LENGTH=374
	Prupe.2G061700	Pp02	7889552	7890932	AT1G15550.1 Symbols: GA4, ATGA3OX1, GA3OX1 | gibberellin 3-oxidase 1 | chr1:5344569-5346078 REVERSE LENGTH=358
	Prupe.2G096700	Pp02	15197780	15200642	AT5G04490.1 Symbols: VTE5 | vitamin E pathway gene 5 | chr5:1279867-1281587 FORWARD LENGTH=304
	Prupe.2G129600	Pp02	18669211	18670281	AT2G44840.1 Symbols: ATERF13, EREBP, ERF13 | ethylene-responsive element binding factor 13 | chr2:18495440-18496120 FORWARD LENGTH=226
	Prupe.2G129700	Pp02	18671315	18671986	AT2G44840.1 Symbols: ATERF13, EREBP, ERF13 | ethylene-responsive element binding factor 13 | chr2:18495440-18496120 FORWARD LENGTH=226
	Prupe.2G134400	Pp02	19224219	19227676	AT2G45010.1 Symbols: | PLAC8 family protein | chr2:18568045-18569615 FORWARD LENGTH=244
	Prupe.2G201300	Pp02	23798315	23802572	AT5G04410.1 Symbols: NAC2, anac078 | NAC domain containing protein 2 | chr5:1243980-1246416 FORWARD LENGTH=567
	Prupe.3G002800	Pp03	186223	192208	AT4G01810.1 Symbols: | Sec23/Sec24 protein transport family protein | chr4:776734-779802 REVERSE LENGTH=880
	Prupe.3G011800	Pp03	729624	740713	AT5G37020.1 Symbols: ARF8, ATARF8 | auxin response factor 8 | chr5:14630151-14634106 FORWARD LENGTH=811
	Prupe.3G097400	Pp03	7397706	7403053	AT1G15950.1 Symbols: CCR1, IRX4, ATCCR1 | cinnamoyl coa reductase 1 | chr1:5478855-5481915 FORWARD LENGTH=344
	Prupe.3G097500	Pp03	7410190	7411177	AT1G80820.1 Symbols: CCR2, ATCCR2 | cinnamoyl coa reductase | chr1:30370646-30372460 FORWARD LENGTH=332
	Prupe.3G185400	Pp03	20003909	20009346	AT3G21760.1 Symbols: HYR1 | UDP-Glycosyltransferase superfamily protein | chr3:7667099-7668556 FORWARD LENGTH=485
	Prupe.4G218700	Pp04	13758101	13760160	AT5G35735.1 Symbols: | Auxin-responsive family protein | chr5:13900913-13902934 REVERSE LENGTH=404
	Prupe.4G218900	Pp04	13765706	13767359	AT1G17150.1 Symbols: | Pectin lyase-like superfamily protein | chr1:5865707-5867495 FORWARD LENGTH=402
	Prupe.5G070400	Pp05	8436167	8444646	AT5G47490.1 Symbols: | RGPR-related | chr5:19264675-19270487 FORWARD LENGTH=1361
	Prupe.5G155800	Pp05	13917808	13921361	AT3G04120.1 Symbols: GAPC, GAPC-1, GAPC1 | glyceraldehyde-3-phosphate dehydrogenase C subunit 1 | chr3:1081077-1083131 FORWARD LENGTH=338
	Prupe.5G155800	Pp05	13917808	13921361	AT3G04120.1 Symbols: GAPC, GAPC-1, GAPC1 | glyceraldehyde-3-phosphate dehydrogenase C subunit 1 | chr3:1081077-1083131 FORWARD LENGTH=338
	Prupe.5G186900	Pp05	15441814	15444202	AT1G14420.1 Symbols: AT59 | Pectate lyase family protein | chr1:4931844-4933405 REVERSE LENGTH=459
	Prupe.6G130700	Pp06	10175818	10185123	AT2G27460.1 Symbols: | sec23/sec24 transport family protein | chr2:11740670-11744867 FORWARD LENGTH=745
	Prupe.6G162000	Pp06	15107521	15111014	AT4G39330.1 Symbols: ATCAD9, CAD9 | cinnamyl alcohol dehydrogenase 9 | chr4:18291268-18292772 FORWARD LENGTH=360
	Prupe.6G275500	Pp06	25974736	25976197	AT3G51890.1 Symbols: | Clathrin light chain protein | chr3:19249686-19250890 REVERSE LENGTH=258
	Prupe.7G102900	Pp07	13241331	13243478	AT2G30830.1 Symbols: | 2-oxoglutarate (2OG) and Fe(II)-dependent oxygenase superfamily protein | chr2:13132707-13134284 REVERSE LENGTH=358
	Prupe.8G183400	Pp08	18248039	18250018	AT4G35410.2 Symbols: | Clathrin adaptor complex small chain family protein | chr4:16832572-16833796 FORWARD LENGTH=162
	Prupe.8G183600	Pp08	18266457	18269281	AT4G35420.1 Symbols: DRL1 | dihydroflavonol 4-reductase-like1 | chr4:16834091-16835611 REVERSE LENGTH=326
