# Supplementary material for: Genome re-sequencing reveals the evolutionary history of peach fruit edibility
Source: Nat Commun. 2018 Dec 20;9:5404. doi: 10.1038/s41467-018-07744-3 (PMC6302090; doi:10.1038/s41467-018-07744-3)
Supplement: Supplementary file 11 — Supplementary Data 8 [file 41467_2018_7744_MOESM11_ESM.xlsx]

## Sheet: 工作表1
Supplementary Data 8 Putative sweep regions (Comparison groups: WP/CP, WP/PL, and PL/PMC).
Comparasion	Method	Chromsome	Start	End	Length (bp)	FST value	log2(θπ(WP/CP))
WP/CP	θπ ratio & FST	Pp01	7270001	7300000	30000	0.560523	5.06766
		Pp01	7680001	7700000	20000	0.609538	5.3545
		Pp01	7920001	7940000	20000	0.612606	6.35391
		Pp01	8590001	8610000	20000	0.584592	5.96118
		Pp01	10830001	10860000	30000	0.572975	7.00885
		Pp01	19430001	19460000	30000	0.619316	6.12798
		Pp01	22580001	22600000	20000	0.607562	5.13504
		Pp01	22990001	23010000	20000	0.555226	5.35298
		Pp01	23770001	23790000	20000	0.571442	4.98361
		Pp01	30190001	30210000	20000	0.567146	6.48015
		Pp01	31300001	31320000	20000	0.571266	5.35866
		Pp01	31700001	31720000	20000	0.565105	5.92348
		Pp01	31870001	31900000	30000	0.563469	5.01893
		Pp01	32090001	32110000	20000	0.58018	5.19883
		Pp01	32640001	32660000	20000	0.594258	5.00404
		Pp01	33400001	33420000	20000	0.602451	5.16258
		Pp01	34210001	34230000	20000	0.552865	5.67551
		Pp01	38800001	38820000	20000	0.618054	5.66978
		Pp01	39250001	39270000	20000	0.623647	6.78232
		Pp01	40820001	40840000	20000	0.593478	5.34826
		Pp01	41370001	41400000	30000	0.590533	5.37775
		Pp01	42050001	42080000	30000	0.597764	5.20031
		Pp01	42090001	42110000	20000	0.573928	5.49156
		Pp01	42160001	42200000	40000	0.562682	5.96914
		Pp01	42450001	42470000	20000	0.557774	4.95089
		Pp01	45210001	45230000	20000	0.579364	5.59533
		Pp01	46890001	46910000	20000	0.599779	5.96064
		Pp01	47000001	47020000	20000	0.56496	5.2547
		Pp02	20500001	20530000	30000	0.556025	5.14076
		Pp02	23240001	23270000	30000	0.588125	5.25785
		Pp02	26420001	26440000	20000	0.558864	5.53335
		Pp02	28420001	28440000	20000	0.555183	5.29714
		Pp02	28750001	28770000	20000	0.56183	5.20144
		Pp03	2380001	2400000	20000	0.549835	6.46192
		Pp03	3440001	3460000	20000	0.549681	6.83856
		Pp03	3460001	3480000	20000	0.565672	5.25334
		Pp03	6200001	6220000	20000	0.550237	5.34005
		Pp03	9740001	9770000	30000	0.656239	6.0499
		Pp03	17960001	17990000	30000	0.566788	6.7584
		Pp03	20050001	20070000	20000	0.603883	5.57454
		Pp03	21370001	21390000	20000	0.555718	5.57565
		Pp03	24390001	24410000	20000	0.562715	5.86062
		Pp03	26480001	26500000	20000	0.573263	5.21365
		Pp03	26790001	26810000	20000	0.574482	5.65177
		Pp04	7600001	7620000	20000	0.581669	5.36582
		Pp04	7620001	7640000	20000	0.569947	5.79826
		Pp04	7730001	7750000	20000	0.59404	6.60573
		Pp04	7810001	7840000	30000	0.610603	5.07602
		Pp04	7850001	7880000	30000	0.60529	5.38463
		Pp04	8370001	8390000	20000	0.554327	5.4211
		Pp04	11520001	11550000	30000	0.558673	5.45838
		Pp04	13690001	13710000	20000	0.608398	4.93768
		Pp05	4010001	4030000	20000	0.572138	4.92593
		Pp05	7960001	7980000	20000	0.549404	5.36571
		Pp05	9640001	9670000	30000	0.562424	5.22266
		Pp05	10300001	10320000	20000	0.55084	5.49927
		Pp05	12030001	12050000	20000	0.629013	5.09265
		Pp05	12240001	12260000	20000	0.61429	6.45811
		Pp05	12260001	12280000	20000	0.561623	6.74379
		Pp05	12280001	12300000	20000	0.55118	6.13991
		Pp05	12650001	12670000	20000	0.549853	5.96963
		Pp05	12710001	12730000	20000	0.560691	5.51908
		Pp05	12740001	12760000	20000	0.55789	5.58875
		Pp05	14730001	14750000	20000	0.561396	5.63019
		Pp05	15500001	15520000	20000	0.592038	5.866
		Pp05	15730001	15760000	30000	0.565967	6.22237
		Pp05	16160001	16180000	20000	0.580215	6.2406
		Pp05	16200001	16220000	20000	0.559492	5.26278
		Pp05	16520001	16540000	20000	0.577514	4.99019
		Pp05	17780001	17810000	30000	0.561692	6.80235
		Pp05	18070001	18090000	20000	0.556419	5.72842
		Pp05	18160001	18190000	30000	0.558602	5.70892
		Pp06	2070001	2090000	20000	0.564997	5.55499
		Pp06	2440001	2460000	20000	0.549879	6.27323
		Pp06	8200001	8230000	30000	0.578609	5.16613
		Pp06	8490001	8520000	30000	0.636561	5.47195
		Pp06	8820001	8840000	20000	0.571507	5.43771
		Pp06	8840001	8900000	60000	0.670779	6.42589
		Pp06	12870001	12890000	20000	0.579316	4.94416
		Pp06	17840001	17860000	20000	0.551477	5.14661
		Pp06	18200001	18250000	50000	0.565584	5.30138
		Pp06	19600001	19620000	20000	0.665871	5.11973
		Pp06	22180001	22200000	20000	0.569147	5.36116
		Pp06	22330001	22350000	20000	0.596531	5.36053
		Pp06	30550001	30580000	30000	0.55826	5.36436
		Pp07	650001	680000	30000	0.586329	5.04067
		Pp07	9140001	9160000	20000	0.557362	5.27801
		Pp07	11080001	11100000	20000	0.556564	5.3598
		Pp07	13350001	13370000	20000	0.550777	5.2905
		Pp07	14290001	14310000	20000	0.598601	6.08991
		Pp07	16010001	16030000	20000	0.556521	5.18621
		Pp07	16920001	16940000	20000	0.566998	4.99301
		Pp07	21000001	21030000	30000	0.689461	5.16765
		Pp08	9370001	9390000	20000	0.551066	5.07528
		Pp08	9930001	9960000	30000	0.585253	5.37185
		Pp08	13430001	13450000	20000	0.56719	5.08815
		Pp08	13610001	13630000	20000	0.573844	5.00331
		Pp08	14890001	14910000	20000	0.619935	6.05348
		Pp08	14930001	14950000	20000	0.568718	4.92808
		Pp08	15390001	15410000	20000	0.567805	6.8172
		Pp08	20520001	20560000	40000	0.57231	6.18851
		Pp08	20560001	20580000	20000	0.55269	6.74652
		Pp08	20580001	20610000	30000	0.565803	5.98471
		Pp08	21360001	21380000	20000	0.561519	4.99831
		Pp08	22250001	22270000	20000	0.550263	4.95792
		Pp08	22290001	22310000	20000	0.554183	5.07024
		Pp08	22420001	22440000	20000	0.551905	5.57851
	XP-CLR	Chromsome	Start	End	Length (bp)	XP-CLR score
		Pp01	4958000	5012000	54000	358.812
		Pp01	5944000	5964000	20000	313.708
		Pp01	6562000	6586000	24000	314.55
		Pp01	7682000	7718000	36000	327.901
		Pp01	8300000	8354000	54000	372.356
		Pp01	8372000	8432000	60000	380.572
		Pp01	10570000	10592000	22000	315.79
		Pp01	14432000	14504000	72000	352.571
		Pp01	14858000	14888000	30000	332.295
		Pp01	17102000	17138000	36000	322.485
		Pp01	22868000	22908000	40000	359.518
		Pp01	24438000	24466000	28000	326.831
		Pp01	25008000	25110000	102000	396.413
		Pp01	30462000	30514000	52000	343.816
		Pp01	32646000	32690000	44000	357.482
		Pp02	8606000	8650000	44000	359.656
		Pp02	9992000	10032000	40000	365.422
		Pp02	11084000	11150000	66000	397.546
		Pp02	11270000	11324000	54000	343.042
		Pp02	13466000	13494000	28000	333.256
		Pp02	13998000	14060000	62000	366.44
		Pp02	16418000	16452000	34000	319.109
		Pp02	16646000	16670000	24000	317.285
		Pp02	19308000	19344000	36000	344.2
		Pp02	20402000	20436000	34000	322.99
		Pp02	23654000	23674000	20000	313.698
		Pp02	25000000	25054000	54000	338.418
		Pp02	25414000	25448000	34000	337.379
		Pp02	25672000	25706000	34000	328.113
		Pp02	26386000	26408000	22000	318.338
		Pp02	27902000	27946000	44000	345.983
		Pp03	462000	488000	26000	326.688
		Pp03	9708000	9770000	62000	372.334
		Pp03	18320000	18352000	32000	328.319
		Pp03	19936000	19980000	44000	339.36
		Pp03	20484000	20540000	56000	359.267
		Pp03	24076000	24126000	50000	359.569
		Pp03	24220000	24284000	64000	334.675
		Pp04	5680000	5712000	32000	326.028
		Pp04	7448000	7468000	20000	313.23
		Pp04	7558000	7610000	52000	355.027
		Pp04	7732000	7772000	40000	354.124
		Pp04	8036000	8102000	66000	366.702
		Pp04	8124000	8170000	46000	372.385
		Pp04	10328000	10356000	28000	318.468
		Pp04	10464000	10494000	30000	326.827
		Pp04	11096000	11128000	32000	321.632
		Pp04	11178000	11204000	26000	320.247
		Pp04	11828000	11854000	26000	321.739
		Pp04	12990000	13024000	34000	351.28
		Pp04	15828000	15876000	48000	363.058
		Pp04	18282000	18324000	42000	341.501
		Pp05	420000	456000	36000	332.088
		Pp05	714000	772000	58000	361.075
		Pp05	4012000	4044000	32000	319.184
		Pp05	6072000	6106000	34000	364.452
		Pp05	6908000	6938000	30000	327.55
		Pp05	10486000	10516000	30000	326.472
		Pp05	12080000	12138000	58000	348.336
		Pp05	12208000	12314000	106000	368.334
		Pp05	16442000	16478000	36000	322.641
		Pp05	17892000	17918000	26000	325.057
		Pp05	17950000	17996000	46000	348.107
		Pp06	5648000	5694000	46000	346.507
		Pp06	6186000	6218000	32000	331.556
		Pp06	7506000	7536000	30000	327.234
		Pp06	8846000	8902000	56000	369.461
		Pp06	9722000	9750000	28000	324.757
		Pp06	11336000	11360000	24000	317.664
		Pp06	12948000	12980000	32000	329.773
		Pp06	13394000	13442000	48000	353.381
		Pp06	13794000	13848000	54000	393.057
		Pp06	19388000	19416000	28000	325.253
		Pp06	23210000	23236000	26000	334.381
		Pp06	26294000	26350000	56000	339.766
		Pp06	27122000	27160000	38000	331.565
		Pp06	27792000	27812000	20000	314.523
		Pp07	8930000	9014000	84000	476.59
		Pp07	9254000	9288000	34000	334.288
		Pp07	12788000	12832000	44000	338.685
		Pp07	13538000	13560000	22000	316.647
		Pp07	15546000	15568000	22000	313.927
		Pp08	4950000	4980000	30000	328.048
		Pp08	6646000	6676000	30000	325.407
		Pp08	9922000	9964000	42000	345.459
		Pp08	11326000	11346000	20000	314.768
		Pp08	12228000	12274000	46000	365.977
		Pp08	13400000	13438000	38000	327.959
		Pp08	14540000	14576000	36000	345.03
		Pp08	14894000	14916000	22000	316.403
		Pp08	15434000	15502000	68000	384.377
		Pp08	19270000	19314000	44000	342.172
		Pp08	20482000	20526000	44000	348.437
		Pp08	20838000	20878000	40000	340.76
		Pp08	21886000	21932000	46000	346.793
		Pp08	21990000	22020000	30000	327.119
	XP-EHH	Chromsome	Start	End	Length (bp)	|XP-EHH| > 2 ratio
		Pp01	3620001	3640001	20000	0.821229
		Pp01	5640001	5660001	20000	0.683721
		Pp01	14560001	14580001	20000	0.713287
		Pp01	14760001	14780001	20000	0.781787
		Pp01	15260001	15280001	20000	0.567901
		Pp01	15420001	15440001	20000	0.841954
		Pp01	15840001	15860001	20000	0.533133
		Pp01	21560001	21580001	20000	1
		Pp01	24420001	24440001	20000	0.919908
		Pp01	25060001	25100001	40000	0.918007
		Pp01	25600001	25620001	20000	0.565217
		Pp01	31100001	31120001	20000	0.804598
		Pp01	31140001	31160001	20000	0.832941
		Pp01	31660001	31680001	20000	0.695962
		Pp01	32660001	32680001	20000	0.969925
		Pp01	38820001	38840001	20000	0.62234
		Pp01	42060001	42080001	20000	0.71618
		Pp01	46780001	46800001	20000	0.727273
		Pp02	3020001	3040001	20000	0.859504
		Pp02	3080001	3100001	20000	0.876623
		Pp02	3600001	3640001	40000	0.858491
		Pp02	4700001	4720001	20000	1
		Pp02	4780001	4800001	20000	0.645408
		Pp02	4860001	4880001	20000	0.832817
		Pp02	4900001	4940001	40000	0.832541
		Pp02	4960001	4980001	20000	0.768657
		Pp02	5880001	5940001	60000	1
		Pp02	6040001	6060001	20000	0.805014
		Pp02	6100001	6120001	20000	0.97541
		Pp02	6180001	6200001	20000	1
		Pp02	6240001	6340001	100000	0.87451
		Pp02	6400001	6440001	40000	0.884615
		Pp02	6500001	6540001	40000	0.948148
		Pp02	6600001	6620001	20000	0.925926
		Pp02	6740001	6760001	20000	0.718919
		Pp02	10200001	10220001	20000	1
		Pp02	10340001	10380001	40000	1
		Pp02	10700001	10720001	20000	0.818681
		Pp02	13600001	13620001	20000	0.879433
		Pp02	14560001	14580001	20000	1
		Pp02	23480001	23500001	20000	0.92944
		Pp02	23660001	23680001	20000	0.987952
		Pp02	25040001	25060001	20000	0.6075
		Pp02	25340001	25360001	20000	0.888889
		Pp02	25680001	25700001	20000	0.957746
		Pp03	3920001	3940001	20000	0.654255
		Pp03	12600001	12620001	20000	0.827298
		Pp03	18420001	18440001	20000	0.628571
		Pp03	19680001	19700001	20000	0.571429
		Pp03	20320001	20340001	20000	0.778302
		Pp03	24140001	24160001	20000	0.935294
		Pp03	24240001	24260001	20000	0.920398
		Pp03	24280001	24320001	40000	0.892753
		Pp03	26560001	26580001	20000	0.790055
		Pp04	4200001	4220001	20000	0.903537
		Pp04	4480001	4620001	140000	0.890603
		Pp04	4640001	4680001	40000	0.580645
		Pp04	4760001	4780001	20000	0.88961
		Pp04	6040001	6060001	20000	0.531807
		Pp04	6120001	6140001	20000	0.964286
		Pp04	7740001	7760001	20000	0.890295
		Pp04	7960001	7980001	20000	0.818584
		Pp04	8040001	8080001	40000	0.81741
		Pp04	8120001	8160001	40000	0.948949
		Pp04	11860001	11880001	20000	0.745283
		Pp04	24540001	24560001	20000	1
		Pp05	920001	940001	20000	0.57047
		Pp05	8000001	8020001	20000	0.790654
		Pp05	12080001	12100001	20000	0.905579
		Pp05	12220001	12240001	20000	0.967213
		Pp05	12280001	12300001	20000	0.781609
		Pp05	12740001	12780001	40000	0.645485
		Pp05	14200001	14220001	20000	0.708831
		Pp05	16160001	16180001	20000	0.642157
		Pp05	18040001	18080001	40000	0.93597
		Pp05	18100001	18120001	20000	0.91954
		Pp05	18280001	18340001	60000	0.901771
		Pp05	18360001	18380001	20000	0.90411
		Pp06	2060001	2080001	20000	0.780856
		Pp06	8860001	8880001	20000	0.975446
		Pp06	9760001	9780001	20000	0.674107
		Pp06	10520001	10540001	20000	0.5625
		Pp06	13820001	13840001	20000	0.876543
		Pp06	14160001	14180001	20000	0.773414
		Pp06	14920001	14940001	20000	0.742574
		Pp06	16040001	16060001	20000	0.593407
		Pp06	16160001	16180001	20000	1
		Pp06	18780001	18800001	20000	0.539683
		Pp06	21640001	21660001	20000	0.566176
		Pp07	80001	100001	20000	0.838926
		Pp07	3460001	3480001	20000	0.945534
		Pp07	8960001	8980001	20000	0.795883
		Pp07	13420001	13440001	20000	0.619335
		Pp07	17680001	17700001	20000	0.796364
		Pp07	17740001	17760001	20000	0.930435
		Pp07	21500001	21520001	20000	0.968127
		Pp08	7980001	8000001	20000	1
		Pp08	20440001	20520001	80000	0.987391
	iHS	Chromsome	Start	End	Length (bp)	|iHS| >2 ratio
		Pp01	3620001	3640001	20000	0.625
		Pp01	13360001	13380001	20000	0.294118
		Pp01	14500001	14520001	20000	0.775
		Pp01	15420001	15440001	20000	0.850467
		Pp01	15760001	15780001	20000	0.421053
		Pp01	19300001	19320001	20000	0.56
		Pp01	28280001	28300001	20000	0.333333
		Pp01	28760001	28780001	20000	0.322581
		Pp01	30360001	30380001	20000	0.363636
		Pp01	30640001	30660001	20000	0.794521
		Pp01	31360001	31380001	20000	0.618182
		Pp01	32760001	32780001	20000	0.25
		Pp01	36460001	36480001	20000	0.354839
		Pp01	42700001	42720001	20000	0.428571
		Pp02	840001	860001	20000	0.727273
		Pp02	1360001	1380001	20000	0.703125
		Pp02	7860001	7880001	20000	0.272727
		Pp02	15760001	15780001	20000	0.597633
		Pp02	18040001	18060001	20000	0.671053
		Pp02	18120001	18140001	20000	0.673469
		Pp02	18560001	18580001	20000	0.436364
		Pp02	22360001	22380001	20000	0.91954
		Pp02	23580001	23600001	20000	0.828125
		Pp02	23960001	23980001	20000	0.505747
		Pp02	24460001	24480001	20000	0.431034
		Pp02	25040001	25060001	20000	0.604651
		Pp02	25260001	25280001	20000	0.642857
		Pp02	25340001	25380001	40000	0.860465
		Pp02	25420001	25440001	20000	0.454545
		Pp02	26780001	26800001	20000	0.25
		Pp02	27460001	27480001	20000	0.217391
		Pp02	27960001	27980001	20000	0.56338
		Pp03	3700001	3720001	20000	0.3
		Pp03	3860001	3880001	20000	0.6
		Pp03	10640001	10660001	20000	0.621212
		Pp03	11820001	11840001	20000	0.571429
		Pp03	12600001	12640001	40000	0.704918
		Pp03	17300001	17320001	20000	0.462687
		Pp03	18340001	18360001	20000	0.565217
		Pp03	19720001	19760001	40000	0.714286
		Pp03	22380001	22400001	20000	0.544554
		Pp03	23560001	23580001	20000	0.428571
		Pp03	24680001	24740001	60000	0.852174
		Pp04	2600001	2620001	20000	0.4
		Pp04	4300001	4320001	20000	0.407407
		Pp04	4420001	4440001	20000	0.181818
		Pp04	4880001	4900001	20000	0.444444
		Pp04	5500001	5520001	20000	0.722892
		Pp04	5680001	5720001	40000	0.348837
		Pp04	11860001	11880001	20000	0.622642
		Pp04	15520001	15540001	20000	0.65625
		Pp04	18880001	18900001	20000	0.547945
		Pp04	19220001	19240001	20000	0.467391
		Pp05	14300001	14320001	20000	0.447368
		Pp05	15020001	15040001	20000	0.512821
		Pp05	15060001	15080001	20000	0.69697
		Pp05	15180001	15240001	60000	0.560606
		Pp05	15660001	15680001	20000	0.555556
		Pp05	16540001	16560001	20000	0.48
		Pp06	1760001	1780001	20000	0.411765
		Pp06	3660001	3680001	20000	0.670588
		Pp06	6200001	6220001	20000	0.525
		Pp06	6240001	6300001	60000	0.84507
		Pp06	9800001	9820001	20000	0.64
		Pp06	9980001	10000001	20000	0.388889
		Pp06	10520001	10540001	20000	0.546875
		Pp06	11020001	11040001	20000	0.757576
		Pp06	13700001	13720001	20000	0.5
		Pp06	13900001	13920001	20000	0.571429
		Pp06	15840001	15860001	20000	0.6
		Pp06	21300001	21320001	20000	0.47619
		Pp06	30380001	30400001	20000	0.403509
		Pp07	60001	80001	20000	0.557377
		Pp07	840001	860001	20000	0.217391
		Pp07	5460001	5480001	20000	0.291667
		Pp07	7480001	7500001	20000	0.277778
		Pp07	15180001	15200001	20000	0.816327
		Pp07	15400001	15420001	20000	0.561224
		Pp07	16180001	16200001	20000	0.321429
		Pp07	17600001	17640001	40000	0.503759
		Pp07	19500001	19520001	20000	0.627027
		Pp08	2080001	2100001	20000	0.621622
		Pp08	2160001	2180001	20000	0.641667
		Pp08	7300001	7320001	20000	0.630631
		Pp08	8500001	8520001	20000	0.813056
		Pp08	9860001	9880001	20000	0.321429
		Pp08	10400001	10420001	20000	0.87619
		Pp08	19320001	19340001	20000	0.291667
		Pp08	19380001	19400001	20000	0.575
		Pp08	19640001	19660001	20000	0.617647
		Pp08	19800001	19820001	20000	0.605263
(WD + WK)/CP	θπ ratio & FST	Chromsome	Start	End	Length (bp)	FST value	log2(θπ(WP/CP))
		Pp01	3460001	3480000	20000	0.687522	4.67737
		Pp01	4770001	4790000	20000	0.671816	5.31269
		Pp01	7270001	7300000	30000	0.692455	5.02478
		Pp01	8740001	8760000	20000	0.667861	5.27692
		Pp01	10100001	10120000	20000	0.691845	5.59124
		Pp01	10830001	10860000	30000	0.744596	6.41386
		Pp01	17200001	17220000	20000	0.670452	4.79844
		Pp01	17280001	17300000	20000	0.673305	4.81297
		Pp01	19430001	19450000	20000	0.666799	6.10864
		Pp01	25070001	25100000	30000	0.683001	5.84355
		Pp01	29600001	29630000	30000	0.679952	5.20097
		Pp01	30520001	30540000	20000	0.678984	5.73422
		Pp01	31020001	31040000	20000	0.690249	4.75645
		Pp01	31080001	31100000	20000	0.671247	5.71141
		Pp01	32080001	32110000	30000	0.699461	5.55279
		Pp01	32630001	32650000	20000	0.678957	5.33287
		Pp01	33400001	33430000	30000	0.709252	4.90627
		Pp01	38150001	38170000	20000	0.667439	4.72207
		Pp01	38800001	38820000	20000	0.683431	5.64967
		Pp01	39250001	39270000	20000	0.741422	6.56628
		Pp01	39320001	39340000	20000	0.669242	4.60475
		Pp01	39350001	39380000	30000	0.680527	5.35182
		Pp01	40820001	40840000	20000	0.712901	5.26076
		Pp01	40890001	40920000	30000	0.672618	5.21701
		Pp01	41370001	41400000	30000	0.681402	5.36463
		Pp01	42050001	42070000	20000	0.691471	5.47681
		Pp01	42090001	42110000	20000	0.682329	5.44481
		Pp01	42150001	42180000	30000	0.679002	5.29589
		Pp01	42180001	42200000	20000	0.704268	6.28066
		Pp01	43650001	43670000	20000	0.684773	4.63218
		Pp01	43780001	43800000	20000	0.686865	4.9203
		Pp01	44390001	44410000	20000	0.672269	4.65672
		Pp01	44460001	44480000	20000	0.7546	5.47625
		Pp01	44610001	44640000	30000	0.691056	5.0916
		Pp01	45210001	45230000	20000	0.712794	5.26054
		Pp01	46890001	46910000	20000	0.688996	5.89727
		Pp02	19030001	19050000	20000	0.677364	5.34436
		Pp02	22120001	22150000	30000	0.667378	5.30973
		Pp02	23250001	23270000	20000	0.709131	4.88839
		Pp02	24890001	24910000	20000	0.688648	4.58955
		Pp02	26420001	26440000	20000	0.698559	5.04088
		Pp02	28410001	28430000	20000	0.698589	5.27863
		Pp03	590001	610000	20000	0.6808	5.01073
		Pp03	2380001	2400000	20000	0.684671	6.47258
		Pp03	2440001	2460000	20000	0.668653	5.1121
		Pp03	3440001	3460000	20000	0.840775	5.13429
		Pp03	3460001	3480000	20000	0.715486	4.66893
		Pp03	6200001	6220000	20000	0.702737	4.86978
		Pp03	8350001	8380000	30000	0.681496	5.22163
		Pp03	9740001	9770000	30000	0.750063	5.6716
		Pp03	10060001	10080000	20000	0.691268	5.08255
		Pp03	18010001	18030000	20000	0.672609	5.20032
		Pp03	20050001	20070000	20000	0.764779	4.9887
		Pp03	21370001	21390000	20000	0.669425	5.2252
		Pp03	23260001	23280000	20000	0.69296	5.39151
		Pp03	24390001	24410000	20000	0.677866	5.53855
		Pp03	24430001	24450000	20000	0.677534	4.76199
		Pp03	26780001	26800000	20000	0.678191	4.59607
		Pp03	27050001	27080000	30000	0.676975	6.00474
		Pp04	7440001	7470000	30000	0.734918	5.44104
		Pp04	7600001	7620000	20000	0.671994	5.19972
		Pp04	7620001	7640000	20000	0.701479	5.57675
		Pp04	7810001	7840000	30000	0.721097	4.91202
		Pp04	7850001	7880000	30000	0.715639	5.17159
		Pp04	8060001	8080000	20000	0.666981	6.87736
		Pp04	11150001	11170000	20000	0.710924	4.97916
		Pp04	11170001	11190000	20000	0.669493	5.24297
		Pp04	11500001	11520000	20000	0.674184	6.30973
		Pp04	13690001	13710000	20000	0.741848	4.85194
		Pp05	4010001	4030000	20000	0.674923	4.81613
		Pp05	5760001	5790000	30000	0.72537	4.73994
		Pp05	6340001	6360000	20000	0.701013	4.76426
		Pp05	7960001	7980000	20000	0.715602	4.97986
		Pp05	8100001	8120000	20000	0.677362	4.83425
		Pp05	8370001	8390000	20000	0.679532	4.66451
		Pp05	9640001	9670000	30000	0.68717	5.00286
		Pp05	12030001	12050000	20000	0.754884	4.5971
		Pp05	12050001	12080000	30000	0.696982	5.23293
		Pp05	12140001	12160000	20000	0.674412	6.76578
		Pp05	12240001	12260000	20000	0.720709	6.17235
		Pp05	12260001	12280000	20000	0.699224	6.55706
		Pp05	12710001	12730000	20000	0.694483	5.42683
		Pp05	12730001	12760000	30000	0.685812	5.1207
		Pp05	14730001	14750000	20000	0.692904	5.48647
		Pp05	15000001	15020000	20000	0.682862	4.73304
		Pp05	15310001	15330000	20000	0.67323	4.58915
		Pp05	15500001	15520000	20000	0.675713	5.70918
		Pp05	15740001	15760000	20000	0.687719	5.85695
		Pp05	16010001	16040000	30000	0.670528	5.51984
		Pp05	16160001	16180000	20000	0.857107	5.32642
		Pp05	16200001	16220000	20000	0.768532	4.65956
		Pp05	16370001	16400000	30000	0.679207	5.5405
		Pp05	16520001	16540000	20000	0.702537	4.80593
		Pp05	17060001	17080000	20000	0.674537	4.61075
		Pp05	17610001	17630000	20000	0.682555	6.2944
		Pp05	17640001	17660000	20000	0.680237	6.98682
		Pp05	17780001	17800000	20000	0.696786	6.3711
		Pp05	17850001	17880000	30000	0.683855	5.04665
		Pp05	18050001	18080000	30000	0.677826	5.23749
		Pp05	18170001	18190000	20000	0.678252	5.60044
		Pp05	18340001	18360000	20000	0.726964	5.94382
		Pp06	2070001	2090000	20000	0.695499	5.3283
		Pp06	2440001	2460000	20000	0.685293	5.85116
		Pp06	7650001	7670000	20000	0.66769	5.59152
		Pp06	8200001	8230000	30000	0.680826	5.12028
		Pp06	8510001	8540000	30000	0.72126	4.78279
		Pp06	8820001	8840000	20000	0.678583	5.36488
		Pp06	8840001	8900000	60000	0.772213	6.29999
		Pp06	9120001	9150000	30000	0.687982	5.59254
		Pp06	10160001	10180000	20000	0.677605	5.06601
		Pp06	12880001	12900000	20000	0.68267	5.08721
		Pp06	17830001	17850000	20000	0.671856	4.84048
		Pp06	18190001	18210000	20000	0.675984	5.33106
		Pp06	18220001	18250000	30000	0.689319	5.0477
		Pp06	19600001	19620000	20000	0.698134	4.93253
		Pp06	22180001	22210000	30000	0.692581	5.42085
		Pp07	650001	680000	30000	0.711491	4.84921
		Pp07	1740001	1760000	20000	0.726596	4.81394
		Pp07	9140001	9170000	30000	0.731575	4.9067
		Pp07	13110001	13130000	20000	0.667554	4.81675
		Pp07	14290001	14310000	20000	0.669311	5.98302
		Pp07	16730001	16750000	20000	0.693207	5.28489
		Pp07	16920001	16940000	20000	0.667132	4.73333
		Pp07	21000001	21030000	30000	0.786791	4.98993
		Pp08	1120001	1140000	20000	0.668489	5.2845
		Pp08	7060001	7090000	30000	0.677413	4.74787
		Pp08	9920001	9950000	30000	0.688599	5.09297
		Pp08	13430001	13450000	20000	0.668474	4.97265
		Pp08	13580001	13600000	20000	0.673409	4.90524
		Pp08	14250001	14280000	30000	0.672268	4.70726
		Pp08	14890001	14920000	30000	0.693376	5.87435
		Pp08	15390001	15410000	20000	0.667587	6.58122
		Pp08	20540001	20560000	20000	0.697706	6.3625
		Pp08	20580001	20600000	20000	0.679141	6.22123
		Pp08	22250001	22270000	20000	0.678529	4.89693
		Pp08	22290001	22310000	20000	0.678955	4.91718
		Pp08	22390001	22410000	20000	0.682785	6.00386
		Pp08	22510001	22540000	30000	0.694245	5.49197
	XPCLR	Chromsome	Start	End	Length (bp)	XP-CLR score
		Pp01	4952000	5006000	54000	374.581
		Pp01	6012000	6052000	40000	328.904
		Pp01	6062000	6102000	40000	342.976
		Pp01	6554000	6590000	36000	333.485
		Pp01	7686000	7710000	24000	315.162
		Pp01	8314000	8354000	40000	344.698
		Pp01	8396000	8426000	30000	323.192
		Pp01	10558000	10598000	40000	343.66
		Pp01	20760000	20804000	44000	356.896
		Pp01	22868000	22910000	42000	366.911
		Pp01	25034000	25110000	76000	387.514
		Pp01	30478000	30520000	42000	340.135
		Pp01	32650000	32692000	42000	349.538
		Pp01	39232000	39286000	54000	363.461
		Pp01	42048000	42152000	104000	368.628
		Pp01	42156000	42202000	46000	348.066
		Pp01	42222000	42246000	24000	321.964
		Pp01	42248000	42286000	38000	339.725
		Pp01	45208000	45268000	60000	373.364
		Pp01	45274000	45298000	24000	318.015
		Pp02	1946000	1984000	38000	332.202
		Pp02	8606000	8650000	44000	348.479
		Pp02	9994000	10028000	34000	336.41
		Pp02	11088000	11144000	56000	379.54
		Pp02	11266000	11326000	60000	378.008
		Pp02	16416000	16454000	38000	334.956
		Pp02	19310000	19344000	34000	340.279
		Pp02	20404000	20440000	36000	331.61
		Pp02	25014000	25052000	38000	332.452
		Pp02	25668000	25702000	34000	326.966
		Pp02	26382000	26418000	36000	322.089
		Pp02	27900000	27938000	38000	334.073
		Pp03	452000	506000	54000	378.68
		Pp03	952000	976000	24000	315.638
		Pp03	8918000	8956000	38000	340.895
		Pp03	9710000	9770000	60000	375.534
		Pp03	18286000	18352000	66000	331.681
		Pp03	20486000	20522000	36000	348.478
		Pp03	20558000	20578000	20000	315.803
		Pp03	24076000	24120000	44000	371.823
		Pp03	24248000	24284000	36000	335.618
		Pp04	5678000	5712000	34000	339.44
		Pp04	7446000	7476000	30000	316.969
		Pp04	7554000	7622000	68000	383.597
		Pp04	7732000	7778000	46000	354.873
		Pp04	8042000	8098000	56000	332.859
		Pp04	8132000	8164000	32000	329.645
		Pp04	9110000	9144000	34000	323.742
		Pp04	11168000	11188000	20000	314.511
		Pp04	11502000	11544000	42000	328.796
		Pp04	12992000	13016000	24000	323.463
		Pp04	14506000	14544000	38000	332.341
		Pp04	15816000	15866000	50000	325.603
		Pp04	18282000	18320000	38000	341.552
		Pp04	23754000	23810000	56000	381.927
		Pp05	406000	458000	52000	363.648
		Pp05	718000	740000	22000	317.514
		Pp05	2912000	2936000	24000	330.492
		Pp05	4018000	4042000	24000	315.528
		Pp05	10264000	10286000	22000	315.97
		Pp05	10486000	10516000	30000	328.657
		Pp05	10952000	10980000	28000	319.926
		Pp05	11934000	11964000	30000	326.052
		Pp05	12006000	12048000	42000	318.293
		Pp05	12104000	12132000	28000	320.649
		Pp05	12204000	12314000	110000	376.853
		Pp05	14176000	14206000	30000	325.833
		Pp05	16132000	16164000	32000	324.293
		Pp05	17886000	17918000	32000	337.737
		Pp05	17952000	17994000	42000	355.021
		Pp06	5648000	5692000	44000	338.675
		Pp06	8858000	8904000	46000	354.64
		Pp06	11328000	11362000	34000	339.118
		Pp06	11416000	11442000	26000	332.675
		Pp06	13382000	13442000	60000	370.982
		Pp06	13804000	13838000	34000	317.802
		Pp06	18470000	18506000	36000	327.333
		Pp06	20484000	20520000	36000	322.121
		Pp06	23208000	23238000	30000	340.412
		Pp06	26296000	26346000	50000	327.844
		Pp06	27128000	27150000	22000	318.516
		Pp06	27786000	27822000	36000	353.339
		Pp07	8934000	9012000	78000	480.336
		Pp07	9152000	9206000	54000	323.888
		Pp07	10242000	10286000	44000	363.192
		Pp07	11628000	11656000	28000	326.731
		Pp07	12024000	12050000	26000	323.674
		Pp07	12792000	12836000	44000	356.206
		Pp07	13338000	13358000	20000	314.947
		Pp07	15542000	15574000	32000	326.983
		Pp08	4946000	4980000	34000	334.845
		Pp08	9920000	9980000	60000	373.126
		Pp08	11534000	11560000	26000	320.824
		Pp08	13158000	13190000	32000	331.725
		Pp08	14542000	14576000	34000	341.336
		Pp08	14894000	14918000	24000	317.831
		Pp08	15438000	15500000	62000	369.572
		Pp08	19270000	19314000	44000	343.856
		Pp08	20484000	20518000	34000	324.085
		Pp08	20818000	20884000	66000	346.404
		Pp08	21900000	21922000	22000	315.692
	XPEHH	Chromsome	Start	End	Length (bp)	|XP-EHH| > 2 ratio
		Pp01	5120001	5140001	20000	0.648026
		Pp01	10160001	10180001	20000	1
		Pp01	12600001	12620001	20000	0.746269
		Pp01	14500001	14520001	20000	0.814103
		Pp01	14560001	14580001	20000	0.666667
		Pp01	14760001	14780001	20000	0.801786
		Pp01	15420001	15460001	40000	0.726048
		Pp01	16220001	16240001	20000	1
		Pp01	24420001	24440001	20000	0.899054
		Pp01	25060001	25100001	40000	0.855984
		Pp01	32660001	32680001	20000	0.896907
		Pp01	34580001	34600001	20000	0.690265
		Pp01	42060001	42100001	40000	0.66335
		Pp01	42240001	42300001	60000	0.7919
		Pp01	46780001	46800001	20000	0.838356
		Pp02	460001	480001	20000	0.819209
		Pp02	2560001	2580001	20000	1
		Pp02	3020001	3040001	20000	0.877451
		Pp02	3060001	3080001	20000	1
		Pp02	3320001	3340001	20000	0.938931
		Pp02	4000001	4020001	20000	0.795238
		Pp02	4700001	4720001	20000	1
		Pp02	4740001	4760001	20000	0.939394
		Pp02	4840001	4860001	20000	0.667575
		Pp02	4900001	4940001	40000	0.916565
		Pp02	4960001	4980001	20000	0.843882
		Pp02	5880001	5940001	60000	0.961039
		Pp02	6180001	6200001	20000	1
		Pp02	6240001	6280001	40000	1
		Pp02	6320001	6340001	20000	0.891304
		Pp02	6580001	6620001	40000	0.779411
		Pp02	6760001	6780001	20000	0.670695
		Pp02	6860001	6880001	20000	0.600775
		Pp02	6900001	6920001	20000	0.881944
		Pp02	6960001	6980001	20000	1
		Pp02	7660001	7680001	20000	0.672249
		Pp02	10200001	10220001	20000	1
		Pp02	11620001	11640001	20000	0.95
		Pp02	12640001	12660001	20000	1
		Pp02	13600001	13620001	20000	0.884615
		Pp02	14620001	14640001	20000	1
		Pp02	18720001	18740001	20000	1
		Pp02	18880001	18900001	20000	1
		Pp02	19920001	19940001	20000	0.935897
		Pp02	21060001	21120001	60000	0.912443
		Pp02	21260001	21280001	20000	0.831579
		Pp02	23660001	23680001	20000	0.969388
		Pp02	25340001	25360001	20000	0.907514
		Pp02	25680001	25700001	20000	0.929054
		Pp03	4700001	4720001	20000	1
		Pp03	12600001	12620001	20000	0.824561
		Pp03	12860001	12880001	20000	1
		Pp03	18320001	18340001	20000	0.748491
		Pp03	19680001	19700001	20000	0.591093
		Pp03	24260001	24320001	60000	0.694051
		Pp04	4760001	4780001	20000	0.717949
		Pp04	6120001	6140001	20000	1
		Pp04	7740001	7760001	20000	0.791878
		Pp04	8120001	8160001	40000	0.900862
		Pp04	11860001	11880001	20000	0.8327
		Pp04	17100001	17120001	20000	0.925
		Pp04	20340001	20380001	40000	1
		Pp04	20580001	20600001	20000	1
		Pp04	21540001	21560001	20000	0.944444
		Pp04	22440001	22460001	20000	1
		Pp04	23320001	23340001	20000	0.601504
		Pp04	24540001	24560001	20000	1
		Pp04	24600001	24620001	20000	1
		Pp04	24860001	24880001	20000	1
		Pp05	12080001	12120001	40000	0.794392
		Pp05	12180001	12300001	120000	0.848367
		Pp05	12360001	12400001	40000	0.863322
		Pp05	12740001	12780001	40000	0.802691
		Pp05	14200001	14220001	20000	0.64881
		Pp05	15180001	15200001	20000	0.901554
		Pp05	17720001	17740001	20000	0.89823
		Pp05	17800001	17820001	20000	0.984674
		Pp05	17860001	17880001	20000	0.987603
		Pp05	17900001	17920001	20000	0.77037
		Pp05	17940001	17980001	40000	0.871621
		Pp05	18060001	18080001	20000	0.728507
		Pp05	18280001	18300001	20000	0.897436
		Pp06	1480001	1500001	20000	0.810811
		Pp06	8860001	8880001	20000	0.826303
		Pp06	8900001	8940001	40000	0.699855
		Pp06	9200001	9220001	20000	0.640316
		Pp06	10900001	10920001	20000	0.525926
		Pp06	11020001	11040001	20000	0.991071
		Pp06	11520001	11540001	20000	0.830189
		Pp06	14360001	14380001	20000	0.549242
		Pp06	16040001	16060001	20000	0.673171
		Pp06	18160001	18180001	20000	0.766816
		Pp06	26280001	26300001	20000	0.92126
		Pp07	80001	100001	20000	0.851211
		Pp07	8980001	9000001	20000	0.718354
		Pp07	11180001	11200001	20000	0.907285
		Pp07	11220001	11260001	40000	0.867647
		Pp07	12800001	12820001	20000	0.677524
		Pp07	17740001	17760001	20000	0.906736
		Pp07	21480001	21520001	40000	0.804762
		Pp08	1000001	1020001	20000	0.760181
		Pp08	5340001	5360001	20000	0.77451
		Pp08	5560001	5580001	20000	1
		Pp08	6280001	6300001	20000	1
		Pp08	7840001	7860001	20000	1
		Pp08	7980001	8000001	20000	1
		Pp08	11320001	11340001	20000	0.669014
		Pp08	20460001	20540001	80000	0.903341
	iHS	Chromsome	Start	End	Length (bp)	|iHS| >2 ratio
		Pp01	3620001	3640001	20000	0.625
		Pp01	13360001	13380001	20000	0.294118
		Pp01	14500001	14520001	20000	0.775
		Pp01	15420001	15440001	20000	0.850467
		Pp01	15760001	15780001	20000	0.421053
		Pp01	19300001	19320001	20000	0.56
		Pp01	28280001	28300001	20000	0.333333
		Pp01	28760001	28780001	20000	0.322581
		Pp01	30360001	30380001	20000	0.363636
		Pp01	30640001	30660001	20000	0.794521
		Pp01	31360001	31380001	20000	0.618182
		Pp01	32760001	32780001	20000	0.25
		Pp01	36460001	36480001	20000	0.354839
		Pp01	42700001	42720001	20000	0.428571
		Pp02	840001	860001	20000	0.727273
		Pp02	1360001	1380001	20000	0.703125
		Pp02	7860001	7880001	20000	0.272727
		Pp02	15760001	15780001	20000	0.597633
		Pp02	18040001	18060001	20000	0.671053
		Pp02	18120001	18140001	20000	0.673469
		Pp02	18560001	18580001	20000	0.436364
		Pp02	22360001	22380001	20000	0.91954
		Pp02	23580001	23600001	20000	0.828125
		Pp02	23960001	23980001	20000	0.505747
		Pp02	24460001	24480001	20000	0.431034
		Pp02	25040001	25060001	20000	0.604651
		Pp02	25260001	25280001	20000	0.642857
		Pp02	25340001	25380001	40000	0.860465
		Pp02	25420001	25440001	20000	0.454545
		Pp02	26780001	26800001	20000	0.25
		Pp02	27460001	27480001	20000	0.217391
		Pp02	27960001	27980001	20000	0.56338
		Pp03	3700001	3720001	20000	0.3
		Pp03	3860001	3880001	20000	0.6
		Pp03	10640001	10660001	20000	0.621212
		Pp03	11820001	11840001	20000	0.571429
		Pp03	12600001	12640001	40000	0.704918
		Pp03	17300001	17320001	20000	0.462687
		Pp03	18340001	18360001	20000	0.565217
		Pp03	19720001	19760001	40000	0.714286
		Pp03	22380001	22400001	20000	0.544554
		Pp03	23560001	23580001	20000	0.428571
		Pp03	24680001	24740001	60000	0.852174
		Pp04	2600001	2620001	20000	0.4
		Pp04	4300001	4320001	20000	0.407407
		Pp04	4420001	4440001	20000	0.181818
		Pp04	4880001	4900001	20000	0.444444
		Pp04	5500001	5520001	20000	0.722892
		Pp04	5680001	5720001	40000	0.348837
		Pp04	11860001	11880001	20000	0.622642
		Pp04	15520001	15540001	20000	0.65625
		Pp04	18880001	18900001	20000	0.547945
		Pp04	19220001	19240001	20000	0.467391
		Pp05	14300001	14320001	20000	0.447368
		Pp05	15020001	15040001	20000	0.512821
		Pp05	15060001	15080001	20000	0.69697
		Pp05	15180001	15240001	60000	0.560606
		Pp05	15660001	15680001	20000	0.555556
		Pp05	16540001	16560001	20000	0.48
		Pp06	1760001	1780001	20000	0.411765
		Pp06	3660001	3680001	20000	0.670588
		Pp06	6200001	6220001	20000	0.525
		Pp06	6240001	6300001	60000	0.84507
		Pp06	9800001	9820001	20000	0.64
		Pp06	9980001	10000001	20000	0.388889
		Pp06	10520001	10540001	20000	0.546875
		Pp06	11020001	11040001	20000	0.757576
		Pp06	13700001	13720001	20000	0.5
		Pp06	13900001	13920001	20000	0.571429
		Pp06	15840001	15860001	20000	0.6
		Pp06	21300001	21320001	20000	0.47619
		Pp06	30380001	30400001	20000	0.403509
		Pp07	60001	80001	20000	0.557377
		Pp07	840001	860001	20000	0.217391
		Pp07	5460001	5480001	20000	0.291667
		Pp07	7480001	7500001	20000	0.277778
		Pp07	15180001	15200001	20000	0.816327
		Pp07	15400001	15420001	20000	0.561224
		Pp07	16180001	16200001	20000	0.321429
		Pp07	17600001	17640001	40000	0.503759
		Pp07	19500001	19520001	20000	0.627027
		Pp08	2080001	2100001	20000	0.621622
		Pp08	2160001	2180001	20000	0.641667
		Pp08	7300001	7320001	20000	0.630631
		Pp08	8500001	8520001	20000	0.813056
		Pp08	9860001	9880001	20000	0.321429
		Pp08	10400001	10420001	20000	0.87619
		Pp08	19320001	19340001	20000	0.291667
		Pp08	19380001	19400001	20000	0.575
		Pp08	19640001	19660001	20000	0.617647
		Pp08	19800001	19820001	20000	0.605263
WP/PL	θπ ratio & FST	Chromsome	Start	End	Length (bp)	FST value	log2(θπ(WP/PL))
		Pp01	4780001	4800000	20000	0.374054	5.04312
		Pp01	7290001	7310000	20000	0.403011	5.21889
		Pp01	7920001	7940000	20000	0.475383	5.32747
		Pp01	7950001	7970000	20000	0.38781	5.30022
		Pp01	18400001	18420000	20000	0.382361	5.67258
		Pp01	19440001	19460000	20000	0.448886	5.82327
		Pp01	30010001	30030000	20000	0.391056	6.28237
		Pp01	32640001	32660000	20000	0.414261	5.5306
		Pp01	32730001	32750000	20000	0.385656	6.60635
		Pp01	38610001	38630000	20000	0.414481	5.15576
		Pp01	40650001	40670000	20000	0.371758	5.94095
		Pp01	42750001	42770000	20000	0.38088	5.01781
		Pp01	44440001	44460000	20000	0.437912	6.21531
		Pp01	44600001	44620000	20000	0.382255	5.62508
		Pp01	46890001	46910000	20000	0.380293	5.21571
		Pp01	47000001	47020000	20000	0.391703	5.01611
		Pp02	9180001	9200000	20000	0.371074	5.9055
		Pp02	28770001	28790000	20000	0.40767	6.09833
		Pp03	3460001	3480000	20000	0.374026	5.69231
		Pp03	4950001	4970000	20000	0.464102	5.1769
		Pp03	5740001	5760000	20000	0.410107	5.18271
		Pp03	9740001	9770000	30000	0.441904	5.40718
		Pp03	20950001	20970000	20000	0.370266	5.17163
		Pp03	21900001	21920000	20000	0.380851	5.67074
		Pp03	22230001	22270000	40000	0.388102	5.7654
		Pp03	24200001	24220000	20000	0.372498	5.07635
		Pp03	25970001	25990000	20000	0.369486	5.338
		Pp04	7600001	7620000	20000	0.373381	6.11842
		Pp05	8110001	8130000	20000	0.412242	5.01366
		Pp05	9690001	9710000	20000	0.396292	5.09533
		Pp05	11820001	11840000	20000	0.390468	5.63777
		Pp05	14360001	14380000	20000	0.381042	5.40021
		Pp05	16890001	16910000	20000	0.375607	5.35225
		Pp06	1890001	1910000	20000	0.418852	5.26795
		Pp06	5370001	5390000	20000	0.375139	5.1205
		Pp06	8200001	8230000	30000	0.393126	5.82382
		Pp06	8290001	8310000	20000	0.371264	5.05105
		Pp06	8490001	8510000	20000	0.51853	5.08528
		Pp06	8850001	8870000	20000	0.589245	5.6415
		Pp06	9130001	9150000	20000	0.374506	5.60597
		Pp06	12880001	12900000	20000	0.421817	5.22777
		Pp06	22910001	22940000	30000	0.376013	5.41243
		Pp06	26410001	26430000	20000	0.372431	5.12402
		Pp07	2400001	2420000	20000	0.37635	4.99167
		Pp07	8740001	8760000	20000	0.383181	5.74322
		Pp07	21010001	21030000	20000	0.449095	5.39069
		Pp08	13610001	13630000	20000	0.409751	5.43681
		Pp08	14890001	14910000	20000	0.370221	5.4709
		Pp08	17000001	17020000	20000	0.398154	5.55652
		Pp08	17470001	17490000	20000	0.376229	5.83653
		Pp08	17500001	17520000	20000	0.381681	5.10665
		Pp08	21590001	21610000	20000	0.377861	5.35558
	XP-CLR	Chromsome	Start	End	Length (bp)	XP-CLR score
		Pp01	4962000	5004000	42000	299.613
		Pp01	8302000	8352000	50000	313.645
		Pp01	8370000	8428000	58000	306.971
		Pp01	9532000	9552000	20000	287.39
		Pp01	11110000	11152000	42000	293.247
		Pp01	14454000	14492000	38000	296.595
		Pp01	15272000	15296000	24000	288.701
		Pp01	17096000	17146000	50000	324.089
		Pp01	20742000	20800000	58000	312.825
		Pp01	22866000	22910000	44000	313.131
		Pp01	25038000	25108000	70000	345.843
		Pp01	30468000	30510000	42000	295.056
		Pp01	32650000	32688000	38000	298.367
		Pp01	39248000	39272000	24000	289.101
		Pp01	42052000	42126000	74000	297.135
		Pp01	42222000	42270000	48000	324.484
		Pp01	45206000	45262000	56000	318.608
		Pp02	4094000	4114000	20000	289.738
		Pp02	7626000	7708000	82000	337.394
		Pp02	8612000	8656000	44000	323.88
		Pp02	9194000	9252000	58000	349.483
		Pp02	9982000	10032000	50000	320.85
		Pp02	11072000	11138000	66000	347.208
		Pp02	11270000	11324000	54000	298.014
		Pp02	13458000	13508000	50000	335.458
		Pp02	14012000	14064000	52000	293.645
		Pp02	19308000	19344000	36000	305.784
		Pp02	25014000	25058000	44000	317.332
		Pp02	27906000	27946000	40000	309.394
		Pp03	458000	498000	40000	312.366
		Pp03	1170000	1206000	36000	298.698
		Pp03	9504000	9528000	24000	288.402
		Pp03	9710000	9766000	56000	314.85
		Pp03	11712000	11754000	42000	289.141
		Pp03	15928000	15964000	36000	315.739
		Pp03	18304000	18350000	46000	294.953
		Pp03	19936000	19980000	44000	314.061
		Pp03	20478000	20544000	66000	324.65
		Pp03	24084000	24112000	28000	300.846
		Pp04	5688000	5714000	26000	290.777
		Pp04	7554000	7602000	48000	308.853
		Pp04	8042000	8092000	50000	307.573
		Pp04	8132000	8166000	34000	303.645
		Pp04	8316000	8368000	52000	315.078
		Pp04	14028000	14058000	30000	291.007
		Pp04	18268000	18336000	68000	345.33
		Pp05	424000	464000	40000	305.455
		Pp05	716000	768000	52000	306.731
		Pp05	2908000	2942000	34000	297.645
		Pp05	5886000	5914000	28000	292.516
		Pp05	6046000	6142000	96000	410.243
		Pp05	6910000	6932000	22000	289.803
		Pp05	7988000	8034000	46000	303.982
		Pp05	12088000	12130000	42000	309.578
		Pp05	12212000	12238000	26000	292.087
		Pp05	12252000	12310000	58000	312.191
		Pp05	17958000	17986000	28000	294.722
		Pp06	8856000	8896000	40000	307.063
		Pp06	12944000	12984000	40000	312.58
		Pp06	13394000	13440000	46000	314.878
		Pp06	13554000	13576000	22000	289.204
		Pp06	13798000	13838000	40000	307.927
		Pp06	24372000	24432000	60000	295.252
		Pp06	26232000	26272000	40000	290.088
		Pp06	26288000	26342000	54000	314.721
		Pp07	1220000	1256000	36000	298.48
		Pp07	1758000	1792000	34000	302.464
		Pp07	3274000	3302000	28000	295.264
		Pp07	3428000	3490000	62000	334.2
		Pp07	4148000	4196000	48000	330.468
		Pp07	7686000	7726000	40000	303.175
		Pp07	8868000	8902000	34000	296.299
		Pp07	8932000	9012000	80000	380.857
		Pp07	10746000	10784000	38000	297.07
		Pp07	12794000	12826000	32000	292.859
		Pp07	15650000	15676000	26000	290.249
		Pp07	16142000	16188000	46000	291.62
		Pp08	4576000	4630000	54000	320.077
		Pp08	5852000	5894000	42000	321.369
		Pp08	9914000	9966000	52000	308.736
		Pp08	12226000	12278000	52000	318.716
		Pp08	15436000	15494000	58000	316.407
		Pp08	16272000	16294000	22000	288.873
		Pp08	17844000	17896000	52000	311.502
		Pp08	19276000	19310000	34000	297.299
		Pp08	20484000	20520000	36000	306.724
		Pp08	20826000	20872000	46000	307.289
	XP-EHH	Chromsome	Start	End	Length (bp)	|XP-EHH| > 2 ratio
		Pp01	8680001	8700001	20000	1
		Pp01	9440001	9480001	40000	0.948133
		Pp01	16420001	16440001	20000	0.707692
		Pp01	19620001	19640001	20000	0.762712
		Pp01	21560001	21580001	20000	1
		Pp01	24420001	24440001	20000	0.821826
		Pp01	25060001	25100001	40000	0.820711
		Pp01	32660001	32680001	20000	0.992509
		Pp01	40840001	40860001	20000	1
		Pp01	42160001	42180001	20000	0.88102
		Pp01	42220001	42280001	60000	0.85642
		Pp01	42360001	42380001	20000	1
		Pp01	42460001	42480001	20000	0.707317
		Pp01	44740001	44780001	40000	0.843066
		Pp02	9200001	9220001	20000	0.929907
		Pp02	10340001	10380001	40000	0.958333
		Pp02	10700001	10720001	20000	0.861456
		Pp02	13440001	13480001	40000	0.772727
		Pp02	14780001	14800001	20000	0.842105
		Pp02	18060001	18080001	20000	0.846523
		Pp02	21440001	21460001	20000	0.774908
		Pp02	25040001	25060001	20000	0.965174
		Pp03	3920001	3940001	20000	0.778667
		Pp03	5440001	5500001	60000	0.86809
		Pp03	5540001	5580001	40000	0.998578
		Pp03	20480001	20520001	40000	0.998579
		Pp03	23820001	23840001	20000	1
		Pp03	24260001	24340001	80000	0.95992
		Pp04	7260001	7280001	20000	0.744681
		Pp04	8040001	8180001	140000	0.983942
		Pp04	8320001	8440001	120000	0.951345
		Pp04	8560001	8580001	20000	0.612022
		Pp04	15420001	15440001	20000	1
		Pp04	18300001	18320001	20000	0.834302
		Pp04	21940001	21960001	20000	0.75
		Pp04	23780001	23800001	20000	0.75625
		Pp04	24540001	24560001	20000	1
		Pp05	5980001	6000001	20000	0.911458
		Pp05	6100001	6120001	20000	0.863946
		Pp05	6340001	6380001	40000	0.866757
		Pp05	8000001	8020001	20000	0.888889
		Pp05	8660001	8680001	20000	0.857143
		Pp05	8700001	8720001	20000	0.880734
		Pp05	8840001	8880001	40000	0.992157
		Pp05	12220001	12240001	20000	0.967742
		Pp05	12620001	12640001	20000	0.913253
		Pp05	12740001	12760001	20000	1
		Pp05	17600001	17620001	20000	0.875445
		Pp05	18060001	18080001	20000	1
		Pp05	18120001	18160001	40000	0.982182
		Pp05	18200001	18440001	240000	0.989903
		Pp06	3400001	3420001	20000	0.744467
		Pp06	11520001	11540001	20000	0.858736
		Pp06	14900001	14920001	20000	0.745098
		Pp06	26260001	26300001	40000	0.945627
		Pp06	26660001	26680001	20000	0.8125
		Pp06	27160001	27180001	20000	0.819355
		Pp07	80001	100001	20000	0.821168
		Pp07	3180001	3200001	20000	0.658537
		Pp07	3460001	3480001	20000	0.976546
		Pp07	11160001	11180001	20000	0.803922
		Pp07	12760001	12820001	60000	0.933014
		Pp07	16760001	16800001	40000	1
		Pp08	7980001	8000001	20000	0.947368
		Pp08	13920001	13940001	20000	0.826446
		Pp08	20460001	20620001	160000	0.948396
		Pp08	20700001	20760001	60000	0.914312
		Pp08	20820001	20860001	40000	0.935853
	iHS	Chromsome	Start	End	Length (bp)	|iHS| >2 ratio
		Pp01	2100001	2140001	40000	0.636364
		Pp01	6340001	6360001	20000	0.272727
		Pp01	11680001	11700001	20000	0.4
		Pp01	11900001	11920001	20000	0.407407
		Pp01	12860001	12880001	20000	0.304348
		Pp01	17120001	17140001	20000	0.3
		Pp01	19300001	19320001	20000	0.586207
		Pp01	19440001	19460001	20000	0.272727
		Pp01	24300001	24320001	20000	0.5
		Pp01	28620001	28640001	20000	0.636364
		Pp01	30960001	30980001	20000	0.275
		Pp01	31420001	31440001	20000	0.4375
		Pp01	34860001	34940001	80000	0.530488
		Pp01	38080001	38100001	20000	0.263158
		Pp01	39080001	39100001	20000	0.474747
		Pp01	42240001	42260001	20000	0.346154
		Pp01	45220001	45240001	20000	0.3
		Pp02	840001	860001	20000	0.510638
		Pp02	5140001	5160001	20000	0.357143
		Pp02	7860001	7880001	20000	0.285714
		Pp02	8000001	8020001	20000	0.407767
		Pp02	8060001	8080001	20000	0.3
		Pp02	9280001	9300001	20000	0.738255
		Pp02	12420001	12440001	20000	0.272727
		Pp02	12680001	12700001	20000	0.272727
		Pp02	21260001	21280001	20000	0.305556
		Pp02	22360001	22380001	20000	0.551724
		Pp02	23840001	23860001	20000	0.446809
		Pp02	28000001	28020001	20000	0.35
		Pp03	2700001	2720001	20000	0.821429
		Pp03	2740001	2760001	20000	0.518519
		Pp03	2820001	2860001	40000	0.6
		Pp03	3020001	3040001	20000	0.595238
		Pp03	4600001	4620001	20000	0.53125
		Pp03	11760001	11780001	20000	0.375
		Pp03	11820001	11860001	40000	0.52
		Pp03	12620001	12640001	20000	0.382353
		Pp03	18340001	18360001	20000	0.44
		Pp03	19740001	19760001	20000	0.581395
		Pp03	21520001	21540001	20000	0.328571
		Pp03	25220001	25240001	20000	0.263158
		Pp03	25460001	25480001	20000	0.466667
		Pp03	25880001	25900001	20000	0.611111
		Pp03	26400001	26440001	40000	0.566667
		Pp04	3080001	3100001	20000	0.7109
		Pp04	4260001	4280001	20000	0.606061
		Pp04	4920001	4940001	20000	0.380952
		Pp04	5500001	5520001	20000	0.691057
		Pp04	6360001	6380001	20000	0.690476
		Pp04	11860001	11880001	20000	0.5625
		Pp04	12200001	12220001	20000	0.583333
		Pp04	18880001	18900001	20000	0.6
		Pp04	19320001	19380001	60000	0.61519
		Pp04	21320001	21340001	20000	0.505882
		Pp04	23640001	23660001	20000	0.617647
		Pp05	2080001	2100001	20000	0.59944
		Pp05	5920001	5940001	20000	0.5
		Pp05	12900001	12920001	20000	0.382353
		Pp05	14040001	14060001	20000	0.363636
		Pp05	14500001	14520001	20000	0.791667
		Pp05	15220001	15240001	20000	0.571429
		Pp05	15400001	15420001	20000	0.538462
		Pp05	16240001	16260001	20000	0.542857
		Pp06	920001	960001	40000	0.5
		Pp06	3420001	3500001	80000	0.616667
		Pp06	7800001	7820001	20000	0.272727
		Pp06	10520001	10540001	20000	0.59542
		Pp06	11020001	11040001	20000	0.742424
		Pp06	13160001	13180001	20000	0.715625
		Pp06	13740001	13760001	20000	0.478261
		Pp06	15840001	15860001	20000	0.263158
		Pp06	24140001	24160001	20000	0.565657
		Pp06	24440001	24460001	20000	0.533333
		Pp07	1120001	1140001	20000	0.272727
		Pp07	6000001	6020001	20000	0.419753
		Pp07	12420001	12440001	20000	0.843478
		Pp07	12560001	12580001	20000	0.342105
		Pp07	13720001	13740001	20000	0.392157
		Pp07	17160001	17220001	60000	0.712644
		Pp07	17600001	17620001	20000	0.673077
		Pp08	2080001	2100001	20000	0.380952
		Pp08	2160001	2180001	20000	0.693694
		Pp08	6580001	6600001	20000	0.32
		Pp08	7300001	7320001	20000	0.544304
		Pp08	8500001	8520001	20000	0.563342
		Pp08	10400001	10420001	20000	0.722543
		Pp08	16340001	16360001	20000	0.541667
		Pp08	18920001	18940001	20000	0.526316
		Pp08	21200001	21220001	20000	0.6
(WD + WK)/PL	θπ ratio & FST	Chromsome	Start	End	Length (bp)	FST value	log2(θπ(WP/CP))
		Pp01	5010001	5030000	20000	0.54941	4.60014
		Pp01	7280001	7300000	20000	0.556129	4.47243
		Pp01	7950001	7970000	20000	0.609454	4.66172
		Pp01	10820001	10840000	20000	0.539646	4.45542
		Pp01	10840001	10860000	20000	0.585557	5.87182
		Pp01	30010001	30030000	20000	0.540181	5.82653
		Pp01	32640001	32660000	20000	0.570229	4.79732
		Pp01	33400001	33420000	20000	0.584251	4.73092
		Pp01	37160001	37180000	20000	0.551676	4.49591
		Pp01	38320001	38340000	20000	0.54014	5.43651
		Pp01	43460001	43480000	20000	0.54324	4.61096
		Pp01	44600001	44640000	40000	0.548941	4.78631
		Pp02	19020001	19040000	20000	0.543009	4.83534
		Pp02	28770001	28790000	20000	0.597203	5.21382
		Pp03	1100001	1120000	20000	0.552984	4.62735
		Pp03	3460001	3480000	20000	0.594308	4.48079
		Pp03	5140001	5160000	20000	0.547241	4.96501
		Pp03	9740001	9760000	20000	0.634219	4.91289
		Pp03	20050001	20070000	20000	0.666095	4.53836
		Pp03	20490001	20510000	20000	0.545622	5.53979
		Pp03	21900001	21920000	20000	0.594131	4.48028
		Pp03	22240001	22260000	20000	0.595534	4.95062
		Pp03	27150001	27170000	20000	0.537908	5.11357
		Pp03	27190001	27210000	20000	0.567674	4.58286
		Pp04	5060001	5080000	20000	0.543069	4.93312
		Pp04	5690001	5710000	20000	0.548802	4.46196
		Pp04	10120001	10140000	20000	0.587845	4.56444
		Pp04	13680001	13700000	20000	0.597386	4.58779
		Pp04	18290001	18320000	30000	0.5608	5.72047
		Pp04	22150001	22170000	20000	0.55666	4.56076
		Pp04	23790001	23810000	20000	0.556205	4.5104
		Pp05	3980001	4000000	20000	0.590198	4.45341
		Pp05	5900001	5920000	20000	0.563521	5.23971
		Pp05	8110001	8130000	20000	0.541356	4.99467
		Pp05	8360001	8380000	20000	0.564756	4.94279
		Pp05	9690001	9710000	20000	0.576622	4.74056
		Pp05	12020001	12040000	20000	0.550668	5.03364
		Pp05	12060001	12080000	20000	0.54791	5.03652
		Pp05	12710001	12730000	20000	0.560217	5.0432
		Pp05	15500001	15520000	20000	0.546605	4.67136
		Pp05	16160001	16180000	20000	0.756632	5.56822
		Pp05	17270001	17290000	20000	0.561402	4.42736
		Pp05	17860001	17880000	20000	0.543468	4.50198
		Pp06	7020001	7050000	30000	0.555522	4.61529
		Pp06	8210001	8230000	20000	0.541183	5.34938
		Pp06	8840001	8880000	40000	0.696085	5.10524
		Pp06	8880001	8900000	20000	0.622979	4.56687
		Pp06	9120001	9140000	20000	0.540722	4.55639
		Pp06	12640001	12660000	20000	0.572061	4.4822
		Pp06	12880001	12900000	20000	0.55107	5.2471
		Pp06	26480001	26500000	20000	0.552788	4.47828
		Pp07	650001	670000	20000	0.550679	4.97619
		Pp07	840001	860000	20000	0.558301	4.46159
		Pp07	15490001	15510000	20000	0.554131	5.08489
		Pp07	21000001	21030000	30000	0.678856	4.87491
		Pp08	5770001	5790000	20000	0.557196	4.46998
		Pp08	14890001	14910000	20000	0.557654	5.58834
		Pp08	18240001	18260000	20000	0.539527	5.182
		Pp08	20400001	20420000	20000	0.543749	5.796
	XP-CLR	Chromsome	Start	End	Length (bp)	XP-CLR score
		Pp01	4960000	5000000	40000	314.389
		Pp01	6070000	6090000	20000	303.953
		Pp01	6560000	6580000	20000	299.328
		Pp01	8310000	8350000	40000	322.739
		Pp01	9530000	9550000	20000	303.254
		Pp01	10560000	10590000	30000	327.18
		Pp01	11120000	11160000	40000	310.898
		Pp01	17100000	17130000	30000	325.16
		Pp01	20740000	20800000	60000	337.109
		Pp01	22870000	22900000	30000	307.686
		Pp01	25050000	25100000	50000	342.525
		Pp01	30480000	30500000	20000	298.88
		Pp01	32660000	32690000	30000	309.88
		Pp01	39240000	39280000	40000	310.494
		Pp01	42040000	42140000	100000	336.651
		Pp01	42160000	42190000	30000	309.444
		Pp01	42230000	42280000	50000	349.154
		Pp01	45210000	45290000	80000	333.087
		Pp02	1960000	1980000	20000	299.701
		Pp02	8610000	8660000	50000	328.529
		Pp02	9200000	9240000	40000	329.135
		Pp02	9990000	10020000	30000	301.969
		Pp02	11090000	11130000	40000	336.888
		Pp02	11270000	11300000	30000	316.338
		Pp02	13470000	13500000	30000	305.82
		Pp02	14030000	14060000	30000	310.241
		Pp02	16420000	16450000	30000	302.74
		Pp02	19310000	19340000	30000	323.281
		Pp02	25010000	25050000	40000	330.615
		Pp02	27910000	27940000	30000	315.58
		Pp03	460000	500000	40000	344.137
		Pp03	8920000	8960000	40000	333.332
		Pp03	9520000	9540000	20000	299.095
		Pp03	9710000	9760000	50000	316.27
		Pp03	11710000	11750000	40000	318.887
		Pp03	15940000	15960000	20000	321.492
		Pp03	18290000	18320000	30000	307.551
		Pp03	20480000	20540000	60000	339.149
		Pp03	20560000	20580000	20000	305.352
		Pp03	24090000	24110000	20000	323.703
		Pp04	5680000	5720000	40000	322.157
		Pp04	7550000	7610000	60000	337.793
		Pp04	8050000	8070000	20000	303.462
		Pp04	8330000	8370000	40000	311.686
		Pp04	12050000	12080000	30000	314.458
		Pp04	14030000	14060000	30000	321.374
		Pp04	14850000	14880000	30000	299.72
		Pp04	18270000	18330000	60000	361.983
		Pp04	23760000	23800000	40000	341.209
		Pp05	420000	460000	40000	322.815
		Pp05	2900000	2940000	40000	309.371
		Pp05	6060000	6130000	70000	391.479
		Pp05	8000000	8030000	30000	302.246
		Pp05	8120000	8140000	20000	311.28
		Pp05	12210000	12240000	30000	321.941
		Pp05	12250000	12310000	60000	319.944
		Pp05	14180000	14200000	20000	309.604
		Pp05	17960000	17990000	30000	314.32
		Pp06	11420000	11440000	20000	330.081
		Pp06	12950000	12970000	20000	299.279
		Pp06	13390000	13440000	50000	330.87
		Pp06	24370000	24400000	30000	342.551
		Pp06	26290000	26340000	50000	322.694
		Pp06	27790000	27820000	30000	303.607
		Pp07	1230000	1250000	20000	301.801
		Pp07	3430000	3460000	30000	308.283
		Pp07	4160000	4180000	20000	318.446
		Pp07	7690000	7730000	40000	325.748
		Pp07	8930000	9010000	80000	404.507
		Pp07	10250000	10280000	30000	333.27
		Pp07	10730000	10780000	50000	325.843
		Pp07	11230000	11250000	20000	304.227
		Pp07	11470000	11500000	30000	305.016
		Pp07	12800000	12830000	30000	319.616
		Pp08	1020000	1040000	20000	303.237
		Pp08	4950000	4970000	20000	315.607
		Pp08	6080000	6120000	40000	312.136
		Pp08	9920000	9960000	40000	355.322
		Pp08	12230000	12270000	40000	312.296
		Pp08	12380000	12400000	20000	302.322
		Pp08	13400000	13420000	20000	304.47
		Pp08	13850000	13870000	20000	300.379
		Pp08	15460000	15480000	20000	307.327
		Pp08	17630000	17650000	20000	300.056
		Pp08	17840000	17900000	60000	326.306
		Pp08	19260000	19300000	40000	318.256
		Pp08	20490000	20510000	20000	299.767
		Pp08	20830000	20880000	50000	321.464
	XPEHH	Chromsome	Start	End	Length (bp)	|XP-EHH| > 2 ratio
		Pp01	9420001	9440001	20000	0.768
		Pp01	14760001	14780001	20000	0.755647
		Pp01	16220001	16240001	20000	1
		Pp01	16420001	16440001	20000	0.651515
		Pp01	16620001	16640001	20000	0.707071
		Pp01	19620001	19640001	20000	0.8
		Pp01	24420001	24440001	20000	0.794444
		Pp01	25080001	25100001	20000	0.797251
		Pp01	32660001	32680001	20000	0.976415
		Pp01	42080001	42140001	60000	0.873474
		Pp01	42240001	42340001	100000	0.941534
		Pp01	43840001	43860001	20000	0.599078
		Pp02	6260001	6280001	20000	0.855556
		Pp02	6600001	6620001	20000	0.729412
		Pp02	10200001	10220001	20000	1
		Pp02	10360001	10380001	20000	1
		Pp02	13160001	13180001	20000	0.67284
		Pp02	13420001	13480001	60000	0.778311
		Pp02	14780001	14800001	20000	1
		Pp02	18060001	18100001	40000	0.764706
		Pp02	18460001	18480001	20000	0.807799
		Pp02	19920001	19940001	20000	0.891566
		Pp02	21180001	21200001	20000	0.889169
		Pp02	25340001	25360001	20000	0.829787
		Pp02	25680001	25700001	20000	0.855978
		Pp03	5100001	5120001	20000	0.692623
		Pp03	5540001	5560001	20000	0.929448
		Pp03	12600001	12620001	20000	0.655518
		Pp03	17940001	17960001	20000	0.585253
		Pp03	18320001	18340001	20000	0.851399
		Pp03	24260001	24300001	40000	0.817582
		Pp04	4960001	4980001	20000	0.813953
		Pp04	7260001	7280001	20000	0.704545
		Pp04	7920001	7940001	20000	0.619048
		Pp04	7960001	7980001	20000	0.826291
		Pp04	8060001	8080001	20000	0.909524
		Pp04	8120001	8160001	40000	0.941979
		Pp04	8320001	8400001	80000	0.887179
		Pp04	11860001	11880001	20000	0.747368
		Pp04	18300001	18320001	20000	0.868243
		Pp04	20580001	20600001	20000	0.736842
		Pp04	21940001	21960001	20000	0.755556
		Pp04	24540001	24560001	20000	1
		Pp05	5980001	6000001	20000	0.761589
		Pp05	6060001	6080001	20000	0.821053
		Pp05	6100001	6120001	20000	0.843188
		Pp05	6900001	6940001	40000	0.747663
		Pp05	8660001	8740001	80000	0.844237
		Pp05	8760001	8780001	20000	0.930556
		Pp05	8820001	8880001	60000	0.862018
		Pp05	8920001	8940001	20000	0.895397
		Pp05	11280001	11300001	20000	0.715976
		Pp05	12080001	12120001	40000	0.755435
		Pp05	12180001	12300001	120000	0.79646
		Pp05	12360001	12400001	40000	0.819096
		Pp05	12620001	12640001	20000	0.760563
		Pp05	12740001	12760001	20000	0.872
		Pp05	17720001	17740001	20000	0.564315
		Pp05	17800001	17820001	20000	0.788321
		Pp05	17860001	17880001	20000	0.704724
		Pp05	18200001	18320001	120000	0.851735
		Pp06	11020001	11040001	20000	0.856061
		Pp06	11520001	11540001	20000	0.932806
		Pp06	23180001	23200001	20000	0.625
		Pp06	26280001	26320001	40000	0.942056
		Pp06	26400001	26420001	20000	0.743869
		Pp06	26660001	26680001	20000	0.840909
		Pp06	26940001	26960001	20000	0.706395
		Pp06	27160001	27180001	20000	0.662963
		Pp07	80001	100001	20000	0.859649
		Pp07	3460001	3480001	20000	0.743468
		Pp07	5640001	5660001	20000	0.68623
		Pp07	11180001	11200001	20000	0.840491
		Pp07	11220001	11260001	40000	0.89011
		Pp07	12800001	12820001	20000	0.78273
		Pp08	1000001	1020001	20000	0.748936
		Pp08	3140001	3160001	20000	1
		Pp08	3240001	3260001	20000	0.67027
		Pp08	6280001	6300001	20000	0.954545
		Pp08	20440001	20560001	120000	0.967085
		Pp08	20700001	20720001	20000	0.869841
	iHS	Chromsome	Start	End	Length (bp)	|iHS| >2 ratio
		Pp01	2100001	2140001	40000	0.636364
		Pp01	6340001	6360001	20000	0.272727
		Pp01	11680001	11700001	20000	0.4
		Pp01	11900001	11920001	20000	0.407407
		Pp01	12860001	12880001	20000	0.304348
		Pp01	17120001	17140001	20000	0.3
		Pp01	19300001	19320001	20000	0.586207
		Pp01	19440001	19460001	20000	0.272727
		Pp01	24300001	24320001	20000	0.5
		Pp01	28620001	28640001	20000	0.636364
		Pp01	30960001	30980001	20000	0.275
		Pp01	31420001	31440001	20000	0.4375
		Pp01	34860001	34940001	80000	0.530488
		Pp01	38080001	38100001	20000	0.263158
		Pp01	39080001	39100001	20000	0.474747
		Pp01	42240001	42260001	20000	0.346154
		Pp01	45220001	45240001	20000	0.3
		Pp02	840001	860001	20000	0.510638
		Pp02	5140001	5160001	20000	0.357143
		Pp02	7860001	7880001	20000	0.285714
		Pp02	8000001	8020001	20000	0.407767
		Pp02	8060001	8080001	20000	0.3
		Pp02	9280001	9300001	20000	0.738255
		Pp02	12420001	12440001	20000	0.272727
		Pp02	12680001	12700001	20000	0.272727
		Pp02	21260001	21280001	20000	0.305556
		Pp02	22360001	22380001	20000	0.551724
		Pp02	23840001	23860001	20000	0.446809
		Pp02	28000001	28020001	20000	0.35
		Pp03	2700001	2720001	20000	0.821429
		Pp03	2740001	2760001	20000	0.518519
		Pp03	2820001	2860001	40000	0.6
		Pp03	3020001	3040001	20000	0.595238
		Pp03	4600001	4620001	20000	0.53125
		Pp03	11760001	11780001	20000	0.375
		Pp03	11820001	11860001	40000	0.52
		Pp03	12620001	12640001	20000	0.382353
		Pp03	18340001	18360001	20000	0.44
		Pp03	19740001	19760001	20000	0.581395
		Pp03	21520001	21540001	20000	0.328571
		Pp03	25220001	25240001	20000	0.263158
		Pp03	25460001	25480001	20000	0.466667
		Pp03	25880001	25900001	20000	0.611111
		Pp03	26400001	26440001	40000	0.566667
		Pp04	3080001	3100001	20000	0.7109
		Pp04	4260001	4280001	20000	0.606061
		Pp04	4920001	4940001	20000	0.380952
		Pp04	5500001	5520001	20000	0.691057
		Pp04	6360001	6380001	20000	0.690476
		Pp04	11860001	11880001	20000	0.5625
		Pp04	12200001	12220001	20000	0.583333
		Pp04	18880001	18900001	20000	0.6
		Pp04	19320001	19380001	60000	0.61519
		Pp04	21320001	21340001	20000	0.505882
		Pp04	23640001	23660001	20000	0.617647
		Pp05	2080001	2100001	20000	0.59944
		Pp05	5920001	5940001	20000	0.5
		Pp05	12900001	12920001	20000	0.382353
		Pp05	14040001	14060001	20000	0.363636
		Pp05	14500001	14520001	20000	0.791667
		Pp05	15220001	15240001	20000	0.571429
		Pp05	15400001	15420001	20000	0.538462
		Pp05	16240001	16260001	20000	0.542857
		Pp06	920001	960001	40000	0.5
		Pp06	3420001	3500001	80000	0.616667
		Pp06	7800001	7820001	20000	0.272727
		Pp06	10520001	10540001	20000	0.59542
		Pp06	11020001	11040001	20000	0.742424
		Pp06	13160001	13180001	20000	0.715625
		Pp06	13740001	13760001	20000	0.478261
		Pp06	15840001	15860001	20000	0.263158
		Pp06	24140001	24160001	20000	0.565657
		Pp06	24440001	24460001	20000	0.533333
		Pp07	1120001	1140001	20000	0.272727
		Pp07	6000001	6020001	20000	0.419753
		Pp07	12420001	12440001	20000	0.843478
		Pp07	12560001	12580001	20000	0.342105
		Pp07	13720001	13740001	20000	0.392157
		Pp07	17160001	17220001	60000	0.712644
		Pp07	17600001	17620001	20000	0.673077
		Pp08	2080001	2100001	20000	0.380952
		Pp08	2160001	2180001	20000	0.693694
		Pp08	6580001	6600001	20000	0.32
		Pp08	7300001	7320001	20000	0.544304
		Pp08	8500001	8520001	20000	0.563342
		Pp08	10400001	10420001	20000	0.722543
		Pp08	16340001	16360001	20000	0.541667
		Pp08	18920001	18940001	20000	0.526316
		Pp08	21200001	21220001	20000	0.6
PL/PMC	θπ ratio & FST	Chromsome	Start	End	Length (bp)	FST value	log2(θπ(PL/PMC))
		Pp01	6710001	6800000	90000	0.504594	2.59215
		Pp01	15880001	15900000	20000	0.406891	3.13637
		Pp01	18720001	18770000	50000	0.620969	3.36269
		Pp01	23320001	23340000	20000	0.501126	1.97258
		Pp01	26230001	26250000	20000	0.483846	3.72087
		Pp01	27520001	27540000	20000	0.407444	2.21833
		Pp01	28230001	28260000	30000	0.463191	2.66848
		Pp01	42580001	42630000	50000	0.618313	2.66761
		Pp01	42640001	42670000	30000	0.601285	2.31972
		Pp02	500001	540000	40000	0.423151	2.15884
		Pp02	930001	950000	20000	0.412879	2.1354
		Pp02	11510001	11530000	20000	0.401844	4.62675
		Pp02	14320001	14340000	20000	0.439788	3.80047
		Pp02	14370001	14390000	20000	0.428792	2.14311
		Pp02	14420001	14460000	40000	0.578897	2.79151
		Pp02	15200001	15220000	20000	0.586014	2.24954
		Pp02	18010001	18050000	40000	0.466593	3.42753
		Pp02	18070001	18130000	60000	0.478938	3.47802
		Pp02	18590001	18610000	20000	0.484789	3.12771
		Pp02	22620001	22640000	20000	0.474746	2.06496
		Pp02	26830001	26860000	30000	0.591601	3.13718
		Pp02	29540001	29560000	20000	0.519893	2.17662
		Pp02	29570001	29590000	20000	0.462619	2.18963
		Pp02	29630001	29670000	40000	0.693911	2.60716
		Pp02	29720001	29740000	20000	0.444107	2.22389
		Pp03	9470001	9490000	20000	0.575846	2.11174
		Pp03	11070001	11090000	20000	0.582136	2.14837
		Pp03	11100001	11120000	20000	0.497747	2.03593
		Pp03	11310001	11330000	20000	0.445092	1.96096
		Pp03	13980001	14020000	40000	0.453444	5.13414
		Pp03	14040001	14060000	20000	0.404668	2.76376
		Pp03	14060001	14090000	30000	0.462834	3.71471
		Pp03	23460001	23480000	20000	0.404438	3.25923
		Pp04	130001	150000	20000	0.638408	2.3923
		Pp04	1670001	1690000	20000	0.484795	2.34138
		Pp04	1700001	1740000	40000	0.487346	2.39638
		Pp04	1740001	1760000	20000	0.486603	3.72413
		Pp04	1770001	1790000	20000	0.474524	2.36932
		Pp04	1790001	1820000	30000	0.61143	2.2167
		Pp04	3310001	3330000	20000	0.416236	3.4115
		Pp04	3370001	3390000	20000	0.445439	3.59786
		Pp04	3400001	3420000	20000	0.453869	4.19915
		Pp04	9840001	9860000	20000	0.473711	2.08531
		Pp04	13900001	13920000	20000	0.459316	2.07563
		Pp04	15150001	15170000	20000	0.496382	2.34891
		Pp05	110001	130000	20000	0.457698	2.91503
		Pp05	170001	210000	40000	0.478275	2.44438
		Pp05	210001	230000	20000	0.537582	2.13523
		Pp05	2450001	2490000	40000	0.700524	2.31583
		Pp05	2490001	2520000	30000	0.671912	2.46357
		Pp05	2570001	2590000	20000	0.836572	2.45947
		Pp05	2630001	2660000	30000	0.53559	2.77693
		Pp05	2820001	2840000	20000	0.579031	2.54235
		Pp05	2840001	2870000	30000	0.661807	3.2846
		Pp05	2880001	2900000	20000	0.447334	2.7641
		Pp05	4140001	4170000	30000	0.478326	2.99443
		Pp05	8240001	8260000	20000	0.523836	2.17785
		Pp06	170001	210000	40000	0.654966	2.22112
		Pp06	220001	250000	30000	0.67457	2.016
		Pp06	260001	280000	20000	0.667277	2.31897
		Pp06	320001	350000	30000	0.600781	2.00466
		Pp06	3450001	3470000	20000	0.594299	2.26934
		Pp06	4890001	4910000	20000	0.48649	2.64769
		Pp06	5180001	5220000	40000	0.55368	3.35358
		Pp06	5220001	5280000	60000	0.589227	3.0451
		Pp06	5620001	5640000	20000	0.437395	2.0737
		Pp06	5730001	5760000	30000	0.425066	2.62957
		Pp06	5860001	5890000	30000	0.474023	2.05909
		Pp06	6380001	6400000	20000	0.516117	2.35814
		Pp06	6920001	6940000	20000	0.441466	2.00681
		Pp06	8930001	8960000	30000	0.416967	2.03156
		Pp06	8970001	8990000	20000	0.463203	2.05533
		Pp06	12150001	12220000	70000	0.48045	4.76147
		Pp06	13290001	13330000	40000	0.495494	2.35262
		Pp06	18480001	18500000	20000	0.421844	2.7862
		Pp06	19020001	19040000	20000	0.403111	2.86616
		Pp06	22250001	22270000	20000	0.434218	2.58325
		Pp07	520001	550000	30000	0.447465	2.44655
		Pp07	4540001	4560000	20000	0.453477	2.06226
		Pp07	5570001	5600000	30000	0.436057	3.81752
		Pp07	5610001	5640000	30000	0.43559	4.5646
		Pp07	5660001	5710000	50000	0.459325	3.50813
		Pp07	5710001	5740000	30000	0.414711	2.26779
		Pp07	14600001	14620000	20000	0.424464	2.81077
		Pp07	18680001	18700000	20000	0.480685	2.72318
		Pp07	18720001	18750000	30000	0.468092	2.19206
		Pp08	1960001	1980000	20000	0.572424	3.55644
		Pp08	3520001	3540000	20000	0.443321	2.69288
		Pp08	4380001	4410000	30000	0.524002	2.78316
		Pp08	5150001	5170000	20000	0.46859	2.65822
		Pp08	5170001	5210000	40000	0.51486	3.78732
		Pp08	11200001	11230000	30000	0.498507	2.38712
		Pp08	11980001	12000000	20000	0.414867	2.47743
		Pp08	13390001	13420000	30000	0.429611	2.07129
		Pp08	18350001	18380000	30000	0.728359	4.06514
		Pp08	19990001	20020000	30000	0.660845	3.62303
	XP-CLR	Chromsome	Start	End	Length (bp)	XP-CLR score
		Pp01	6916000	6954000	38000	40.4941
		Pp01	7206000	7242000	36000	38.6681
		Pp01	9906000	9972000	66000	49.0242
		Pp01	14492000	14524000	32000	32.3877
		Pp01	15438000	15492000	54000	44.5992
		Pp01	15856000	15898000	42000	41.1936
		Pp01	18452000	18472000	20000	30.6331
		Pp01	20084000	20116000	32000	34.4333
		Pp01	21222000	21248000	26000	32.6042
		Pp01	22794000	22816000	22000	31.3613
		Pp01	23304000	23350000	46000	47.5667
		Pp01	24692000	24714000	22000	31.1638
		Pp01	27036000	27062000	26000	31.1649
		Pp01	28236000	28266000	30000	33.0324
		Pp02	494000	558000	64000	56.9183
		Pp02	2086000	2108000	22000	30.6932
		Pp02	14422000	14466000	44000	40.8142
		Pp02	15166000	15216000	50000	60.5217
		Pp02	17882000	18160000	278000	81.0349
		Pp02	18230000	18250000	20000	30.5214
		Pp02	18468000	18504000	36000	38.024
		Pp02	23934000	23956000	22000	30.784
		Pp02	27460000	27498000	38000	33.0148
		Pp02	29474000	29528000	54000	36.3073
		Pp03	12588000	12612000	24000	31.3958
		Pp03	13964000	14042000	78000	110.435
		Pp03	14072000	14120000	48000	36.339
		Pp03	16524000	16570000	46000	42.7661
		Pp03	19694000	19788000	94000	38.5951
		Pp03	25322000	25358000	36000	36.0067
		Pp03	25408000	25446000	38000	33.3495
		Pp03	25722000	25748000	26000	32.7683
		Pp04	1650000	1710000	60000	40.3773
		Pp04	1722000	1768000	46000	36.5546
		Pp04	1772000	1804000	32000	31.8016
		Pp04	1944000	1976000	32000	34.4234
		Pp04	3034000	3056000	22000	30.4707
		Pp04	3082000	3120000	38000	34.9794
		Pp04	9768000	9818000	50000	37.8948
		Pp04	11040000	11082000	42000	39.1933
		Pp04	16340000	16474000	134000	69.5278
		Pp05	160000	228000	68000	39.2039
		Pp05	2374000	2426000	52000	41.1426
		Pp05	2432000	2484000	52000	42.6191
		Pp05	2488000	2676000	188000	41.3588
		Pp05	2744000	2798000	54000	44.2101
		Pp05	2820000	2906000	86000	74.3249
		Pp05	3732000	3754000	22000	31.9103
		Pp05	3758000	3798000	40000	32.934
		Pp05	3844000	3894000	50000	45.4946
		Pp05	3896000	3920000	24000	33.2687
		Pp05	10802000	10850000	48000	31.8017
		Pp05	15894000	15964000	70000	41.8909
		Pp06	270000	296000	26000	33.1566
		Pp06	4384000	4418000	34000	31.5492
		Pp06	4534000	4576000	42000	39.3626
		Pp06	5114000	5140000	26000	31.6548
		Pp06	5208000	5248000	40000	36.7468
		Pp06	5582000	5644000	62000	53.2273
		Pp06	6206000	6294000	88000	55.4292
		Pp06	6314000	6342000	28000	31.4009
		Pp06	6372000	6478000	106000	34.9038
		Pp06	6560000	6590000	30000	33.234
		Pp06	8122000	8156000	34000	34.1862
		Pp06	8160000	8196000	36000	35.3336
		Pp06	12142000	12178000	36000	35.5096
		Pp06	18394000	18424000	30000	33.1677
		Pp06	19626000	19654000	28000	30.8151
		Pp06	30362000	30388000	26000	32.1218
		Pp07	4334000	4388000	54000	33.1904
		Pp07	6614000	6638000	24000	31.2479
		Pp07	11632000	11692000	60000	75.8941
		Pp07	21728000	21764000	36000	33.1588
		Pp08	1950000	1976000	26000	31.1275
		Pp08	2570000	2600000	30000	32.2251
		Pp08	3796000	3828000	32000	32.389
		Pp08	11182000	11250000	68000	69.1298
		Pp08	17620000	17650000	30000	34.6853
		Pp08	18356000	18382000	26000	33.4015
	XP-EHH	Chromsome	Start	End	Length (bp)	|XP-EHH| > 2 ratio
		Pp01	24740001	24760001	20000	0.625
		Pp01	27000001	27040001	40000	0.985816
		Pp01	27060001	27140001	80000	0.709091
		Pp01	28620001	28640001	20000	0.671642
		Pp01	43340001	43380001	40000	0.782609
		Pp01	46160001	46180001	20000	0.916667
		Pp02	520001	540001	20000	1
		Pp02	840001	860001	20000	0.954545
		Pp02	4740001	4760001	20000	0.384615
		Pp02	4900001	4920001	20000	1
		Pp02	5060001	5100001	40000	1
		Pp02	5840001	5860001	20000	0.986395
		Pp02	5880001	5900001	20000	0.905405
		Pp02	13140001	13180001	40000	0.901409
		Pp02	13200001	13220001	20000	0.470588
		Pp02	17900001	17940001	40000	0.945455
		Pp02	17960001	18080001	120000	0.997089
		Pp02	18100001	18140001	40000	0.914286
		Pp02	18220001	18240001	20000	1
		Pp02	18560001	18580001	20000	0.909091
		Pp02	22560001	22580001	20000	1
		Pp02	23900001	24000001	100000	0.961207
		Pp02	26480001	26500001	20000	0.702703
		Pp03	23540001	23560001	20000	0.645161
		Pp03	25500001	25520001	20000	0.517241
		Pp03	25560001	25580001	20000	0.413793
		Pp04	1240001	1260001	20000	1
		Pp04	1300001	1320001	20000	0.916667
		Pp04	1600001	1620001	20000	0.885246
		Pp04	1640001	1660001	20000	1
		Pp04	5800001	5820001	20000	1
		Pp04	6360001	6380001	20000	0.80597
		Pp04	6400001	6420001	20000	0.956522
		Pp04	8260001	8280001	20000	0.333333
		Pp04	8320001	8360001	40000	1
		Pp04	16380001	16400001	20000	0.965517
		Pp04	16420001	16440001	20000	1
		Pp04	21540001	21560001	20000	0.413793
		Pp05	2880001	2900001	20000	0.857143
		Pp05	3720001	3740001	20000	0.964706
		Pp05	6080001	6100001	20000	1
		Pp05	8680001	8700001	20000	0.90625
		Pp05	8720001	8800001	80000	0.983607
		Pp05	8860001	8980001	120000	0.932271
		Pp05	13140001	13160001	20000	0.8
		Pp05	15900001	15940001	40000	0.925714
		Pp06	2520001	2540001	20000	0.952
		Pp06	2620001	2640001	20000	0.966667
		Pp06	4760001	4780001	20000	0.465517
		Pp06	5100001	5120001	20000	0.5
		Pp06	6080001	6100001	20000	1
		Pp06	6180001	6280001	100000	0.982877
		Pp06	6460001	6500001	40000	0.683334
		Pp06	6560001	6580001	20000	0.5
		Pp06	16080001	16100001	20000	0.478261
		Pp06	16220001	16280001	60000	0.948052
		Pp06	18180001	18200001	20000	0.4
		Pp06	18280001	18300001	20000	0.9
		Pp06	18420001	18440001	20000	0.757576
		Pp06	18560001	18580001	20000	0.8
		Pp06	30380001	30400001	20000	0.666667
		Pp07	10120001	10140001	20000	0.666667
		Pp07	10240001	10260001	20000	0.590909
		Pp07	11660001	11680001	20000	0.947917
		Pp08	340001	360001	20000	1
		Pp08	3020001	3060001	40000	0.896552
		Pp08	16300001	16320001	20000	0.946809
		Pp08	20120001	20140001	20000	0.931034
	iHS	Chromsome	Start	End	Length (bp)	|iHS| >2 ratio
		Pp01	3400001	3420001	20000	0.88
		Pp01	4220001	4240001	20000	0.526316
		Pp01	13300001	13320001	20000	0.42623
		Pp01	15420001	15460001	40000	0.821292
		Pp01	15760001	15780001	20000	0.4375
		Pp01	16840001	16860001	20000	0.677852
		Pp01	18380001	18400001	20000	0.689655
		Pp01	18860001	18880001	20000	0.307692
		Pp01	19300001	19320001	20000	0.478261
		Pp01	21120001	21140001	20000	0.546053
		Pp01	24420001	24440001	20000	0.5
		Pp01	28180001	28200001	20000	0.604167
		Pp01	28540001	28560001	20000	0.740741
		Pp01	30140001	30160001	20000	0.290323
		Pp01	30640001	30660001	20000	0.513514
		Pp01	30740001	30760001	20000	0.466667
		Pp01	32720001	32740001	20000	0.454545
		Pp01	39720001	39740001	20000	0.529412
		Pp01	46120001	46140001	20000	0.333333
		Pp02	1360001	1380001	20000	0.664122
		Pp02	21100001	21140001	40000	0.581028
		Pp02	22340001	22380001	40000	0.804348
		Pp02	22400001	22420001	20000	0.514286
		Pp02	23220001	23240001	20000	0.6
		Pp02	23900001	23920001	20000	0.575
		Pp02	23960001	23980001	20000	0.541176
		Pp02	24340001	24360001	20000	0.473684
		Pp02	24440001	24460001	20000	0.534884
		Pp02	25340001	25380001	40000	0.852459
		Pp02	29480001	29520001	40000	0.608108
		Pp02	29540001	29560001	20000	0.285714
		Pp02	29800001	29840001	40000	0.61039
		Pp02	29860001	29880001	20000	0.538462
		Pp03	2420001	2440001	20000	0.307692
		Pp03	10640001	10660001	20000	0.597015
		Pp03	11760001	11780001	20000	0.285714
		Pp03	22140001	22160001	20000	0.777778
		Pp03	23900001	23920001	20000	0.5
		Pp03	24700001	24800001	100000	0.777056
		Pp03	25060001	25080001	20000	0.444444
		Pp03	25620001	25640001	20000	0.871795
		Pp04	4300001	4320001	20000	0.444444
		Pp04	4400001	4420001	20000	0.583333
		Pp04	4820001	4840001	20000	0.55814
		Pp04	5500001	5520001	20000	0.672
		Pp04	5840001	5860001	20000	0.5
		Pp04	11860001	11880001	20000	0.692308
		Pp04	15520001	15540001	20000	0.66129
		Pp05	540001	560001	20000	0.285714
		Pp05	1100001	1120001	20000	0.363636
		Pp05	4640001	4660001	20000	0.333333
		Pp05	16540001	16560001	20000	0.464286
		Pp06	1760001	1780001	20000	0.352941
		Pp06	3660001	3680001	20000	0.714286
		Pp06	4560001	4580001	20000	0.528
		Pp06	6180001	6220001	40000	0.555556
		Pp06	6240001	6260001	20000	0.945455
		Pp06	8200001	8220001	20000	0.5
		Pp06	8660001	8680001	20000	0.4
		Pp06	8760001	8780001	20000	0.521739
		Pp06	9860001	9880001	20000	0.346154
		Pp06	11020001	11040001	20000	0.757576
		Pp06	15020001	15040001	20000	0.363636
		Pp06	15740001	15760001	20000	0.518519
		Pp06	19920001	19940001	20000	0.604651
		Pp06	21300001	21340001	40000	0.527778
		Pp06	24080001	24100001	20000	0.307692
		Pp06	24580001	24600001	20000	0.692308
		Pp06	24960001	24980001	20000	0.354839
		Pp06	27300001	27320001	20000	0.566667
		Pp06	27960001	27980001	20000	0.32
		Pp06	29760001	29780001	20000	0.40678
		Pp07	60001	80001	20000	0.540984
		Pp07	1640001	1660001	20000	0.545455
		Pp07	5460001	5480001	20000	0.45
		Pp07	15180001	15200001	20000	0.804348
		Pp07	17620001	17640001	20000	0.486486
		Pp07	18480001	18500001	20000	0.632353
		Pp08	2080001	2100001	20000	0.5
		Pp08	2980001	3000001	20000	0.573333
		Pp08	4580001	4600001	20000	0.486486
		Pp08	8100001	8120001	20000	0.423077
		Pp08	10400001	10420001	20000	0.73913
		Pp08	14880001	14900001	20000	0.352941
		Pp08	17260001	17280001	20000	0.5
		Pp08	19380001	19400001	20000	0.425926
		Pp08	19640001	19660001	20000	0.6
		Pp08	20320001	20340001	20000	0.363636
		Pp08	20960001	20980001	20000	0.467213
