# Supplementary material for: Genome re-sequencing reveals the evolutionary history of peach fruit edibility
Source: Nat Commun. 2018 Dec 20;9:5404. doi: 10.1038/s41467-018-07744-3 (PMC6302090; doi:10.1038/s41467-018-07744-3)
Supplement: Supplementary file 12 — Supplementary Data 9 [file 41467_2018_7744_MOESM12_ESM.xlsx]

## Sheet: 工作表1
Supplementary Data 9 Genes within the putative sweep regions.
Comparision	Method	Gene	Chr	Start	End	Homologous gene of Arabidopsis
WP/CP	θπ ratio & FST	Prupe.1G094000	Pp01	7283232	7284349	NA
		Prupe.1G094100	Pp01	7293469	7294708	NA
		Prupe.1G096700	Pp01	7683948	7686158	AT1G36240.1 Symbols: | Ribosomal protein L7Ae/L30e/S12e/Gadd45 family protein | chr1:13614890-13616233 FORWARD LENGTH=112
		Prupe.1G096800	Pp01	7691982	7696328	AT4G30380.1 Symbols: | Barwin-related endoglucanase | chr4:14860486-14860994 FORWARD LENGTH=123
		Prupe.1G096900	Pp01	7697009	7701637	AT4G30380.1 Symbols: | Barwin-related endoglucanase | chr4:14860486-14860994 FORWARD LENGTH=123
		Prupe.1G099100	Pp01	7917715	7921306	AT4G33270.1 Symbols: CDC20.1 | Transducin family protein / WD-40 repeat family protein | chr4:16044545-16046590 REVERSE LENGTH=457
		Prupe.1G099200	Pp01	7921452	7924623	AT2G23820.2 Symbols: | Metal-dependent phosphohydrolase | chr2:10140595-10142672 FORWARD LENGTH=257
		Prupe.1G099300	Pp01	7932573	7933169	AT3G45010.1 Symbols: scpl48 | serine carboxypeptidase-like 48 | chr3:16466328-16468845 FORWARD LENGTH=510
		Prupe.1G099400	Pp01	7933418	7942037	AT2G23890.1 Symbols: | HAD-superfamily hydrolase, subfamily IG, 5&apos;-nucleotidase | chr2:10170680-10173622 FORWARD LENGTH=553
		Prupe.1G107000	Pp01	8590599	8593129	AT3G17390.1 Symbols: MTO3, SAMS3, MAT4 | S-adenosylmethionine synthetase family protein | chr3:5952484-5953665 REVERSE LENGTH=393
		Prupe.1G107100	Pp01	8597587	8599568	AT3G15580.1 Symbols: ATG8I, APG8H | Ubiquitin-like superfamily protein | chr3:5274075-5275000 REVERSE LENGTH=115
		Prupe.1G107200	Pp01	8600048	8602960	AT3G17380.1 Symbols: | TRAF-like family protein | chr3:5950240-5952124 FORWARD LENGTH=309
		Prupe.1G107300	Pp01	8605124	8607385	AT3G17380.1 Symbols: | TRAF-like family protein | chr3:5950240-5952124 FORWARD LENGTH=309
		Prupe.1G107400	Pp01	8608068	8612321	AT3G17380.1 Symbols: | TRAF-like family protein | chr3:5950240-5952124 FORWARD LENGTH=309
		Prupe.1G138500	Pp01	10829440	10830284	AT2G47810.1 Symbols: NF-YB5 | nuclear factor Y, subunit B5 | chr2:19582938-19583420 REVERSE LENGTH=160
		Prupe.1G138600	Pp01	10843732	10845723	AT5G02820.1 Symbols: RHL2, BIN5 | Spo11/DNA topoisomerase VI, subunit A protein | chr5:642658-644123 FORWARD LENGTH=427
		Prupe.1G138700	Pp01	10851304	10857216	AT4G02570.4 Symbols: CUL1 | cullin 1 | chr4:1129315-1133435 FORWARD LENGTH=738
		Prupe.1G138800	Pp01	10859579	10861779	AT3G21420.1 Symbols: | 2-oxoglutarate (2OG) and Fe(II)-dependent oxygenase superfamily protein | chr3:7541579-7543221 FORWARD LENGTH=364
		Prupe.1G199800	Pp01	19431792	19441153	AT3G07565.1 Symbols: | Protein of unknown function (DUF3755) | chr3:2413823-2415872 FORWARD LENGTH=258
		Prupe.1G212400	Pp01	22587414	22589224	AT1G63060.1 Symbols: | unknown protein; FUNCTIONS IN: molecular_function unknown; INVOLVED IN: biological_process unknown; LOCATED IN: mitochondrion; EXPRESSED IN: petal, leaf whorl, male gametophyte, flower; EXPRESSED DURING: L mature pollen stage, M germinated pollen stage, 4 anthesis, petal differentiation and expansion stage; BEST Arabidopsis thaliana protein match is: unknown protein (TAIR:A…
		Prupe.1G212500	Pp01	22589433	22593229	AT1G76390.2 Symbols: | ARM repeat superfamily protein | chr1:28655914-28658531 FORWARD LENGTH=811
		Prupe.1G212600	Pp01	22593871	22594273	NA
		Prupe.1G216700	Pp01	22989569	22990735	AT3G26740.1 Symbols: CCL | CCR-like | chr3:9827868-9828461 FORWARD LENGTH=141
		Prupe.1G216800	Pp01	22990762	22992555	AT3G23255.2 Symbols: | unknown protein; FUNCTIONS IN: molecular_function unknown; INVOLVED IN: biological_process unknown; LOCATED IN: cellular_component unknown. | chr3:8311795-8312947 FORWARD LENGTH=225
		Prupe.1G216900	Pp01	22992748	22996976	AT5G13280.1 Symbols: AK-LYS1, AK1, AK | aspartate kinase 1 | chr5:4249516-4252654 FORWARD LENGTH=569
		Prupe.1G217000	Pp01	22997381	23000585	AT5G13270.1 Symbols: RARE1 | Pentatricopeptide repeat (PPR) superfamily protein | chr5:4246954-4249212 REVERSE LENGTH=752
		Prupe.1G217100	Pp01	23000853	23004837	AT1G28100.2 Symbols: | unknown protein; Has 64 Blast hits to 64 proteins in 27 species: Archae - 0; Bacteria - 14; Metazoa - 0; Fungi - 6; Plants - 42; Viruses - 0; Other Eukaryotes - 2 (source: NCBI BLink). | chr1:9802120-9803981 FORWARD LENGTH=282
		Prupe.1G217200	Pp01	23004025	23007378	AT1G28110.2 Symbols: SCPL45 | serine carboxypeptidase-like 45 | chr1:9804153-9806832 REVERSE LENGTH=461
		Prupe.1G223900	Pp01	23769390	23770047	AT5G08391.1 Symbols: | Protein of unknown function (DUF 3339) | chr5:2699357-2699566 FORWARD LENGTH=69
		Prupe.1G224000	Pp01	23777968	23784786	AT1G67310.1 Symbols: | Calmodulin-binding transcription activator protein with CG-1 and Ankyrin domains | chr1:25198182-25203126 REVERSE LENGTH=1016
		Prupe.1G224100	Pp01	23785104	23786453	AT1G27300.1 Symbols: | unknown protein; Has 54 Blast hits to 54 proteins in 19 species: Archae - 0; Bacteria - 0; Metazoa - 11; Fungi - 6; Plants - 34; Viruses - 0; Other Eukaryotes - 3 (source: NCBI BLink). | chr1:9483324-9484194 FORWARD LENGTH=200
		Prupe.1G224200	Pp01	23786590	23789393	AT1G27970.1 Symbols: NTF2B | nuclear transport factor 2B | chr1:9746921-9747787 FORWARD LENGTH=126
		Prupe.1G310500	Pp01	30205771	30207154	AT1G68530.1 Symbols: CUT1, POP1, CER6, G2, KCS6 | 3-ketoacyl-CoA synthase 6 | chr1:25712881-25714733 REVERSE LENGTH=497
		Prupe.1G310600	Pp01	30208321	30209093	NA
		Prupe.1G329900	Pp01	31301186	31305837	AT1G23170.2 Symbols: | Protein of unknown function DUF2359, transmembrane | chr1:8212724-8215516 FORWARD LENGTH=615
		Prupe.1G330000	Pp01	31305021	31307144	AT1G70760.1 Symbols: CRR23 | inorganic carbon transport protein-related | chr1:26687267-26688201 FORWARD LENGTH=191
		Prupe.1G330100	Pp01	31307279	31311585	AT1G23180.1 Symbols: | ARM repeat superfamily protein | chr1:8216125-8219515 FORWARD LENGTH=834
		Prupe.1G330200	Pp01	31311724	31313844	AT2G01590.1 Symbols: CRR3 | chlororespiratory reduction 3 | chr2:266675-267379 FORWARD LENGTH=174
		Prupe.1G330300	Pp01	31314147	31319741	AT2G01600.1 Symbols: | ENTH/ANTH/VHS superfamily protein | chr2:268975-272356 FORWARD LENGTH=571
		Prupe.1G335900	Pp01	31696513	31703601	AT1G67960.1 Symbols: | CONTAINS InterPro DOMAIN/s: Membrane protein,Tapt1/CMV receptor (InterPro:IPR008010); Has 447 Blast hits to 428 proteins in 176 species: Archae - 0; Bacteria - 0; Metazoa - 190; Fungi - 133; Plants - 49; Viruses - 0; Other Eukaryotes - 75 (source: NCBI BLink). | chr1:25480808-25484176 REVERSE LENGTH=624
		Prupe.1G336000	Pp01	31704832	31707231	AT1G34300.1 Symbols: | lectin protein kinase family protein | chr1:12503450-12505939 FORWARD LENGTH=829
		Prupe.1G336100	Pp01	31709182	31710675	AT2G25430.1 Symbols: | epsin N-terminal homology (ENTH) domain-containing protein / clathrin assembly protein-related | chr2:10822716-10824677 FORWARD LENGTH=653
		Prupe.1G336200	Pp01	31718418	31719761	AT5G37490.1 Symbols: | ARM repeat superfamily protein | chr5:14887744-14889051 FORWARD LENGTH=435
		Prupe.1G338200	Pp01	31865407	31870877	AT1G68100.1 Symbols: IAR1 | ZIP metal ion transporter family | chr1:25521325-25524032 FORWARD LENGTH=469
		Prupe.1G338300	Pp01	31870804	31872636	AT2G35585.1 Symbols: | unknown protein; BEST Arabidopsis thaliana protein match is: unknown protein (TAIR:AT1G31940.1); Has 67 Blast hits to 67 proteins in 17 species: Archae - 0; Bacteria - 0; Metazoa - 0; Fungi - 0; Plants - 67; Viruses - 0; Other Eukaryotes - 0 (source: NCBI BLink). | chr2:14936889-14937873 FORWARD LENGTH=156
		Prupe.1G338400	Pp01	31874083	31875887	AT1G25240.1 Symbols: | ENTH/VHS/GAT family protein | chr1:8845231-8846361 FORWARD LENGTH=376
		Prupe.1G338500	Pp01	31877949	31880177	AT1G14685.1 Symbols: BPC2, BBR/BPC2, ATBPC2 | basic pentacysteine 2 | chr1:5043086-5043925 FORWARD LENGTH=279
		Prupe.1G338600	Pp01	31881761	31884436	AT5G22260.1 Symbols: MS1 | RING/FYVE/PHD zinc finger superfamily protein | chr5:7367707-7370192 REVERSE LENGTH=672
		Prupe.1G338700	Pp01	31888326	31891434	AT2G01940.1 Symbols: SGR5, ATIDD15 | C2H2-like zinc finger protein | chr2:432652-434917 FORWARD LENGTH=445
		Prupe.1G338800	Pp01	31899030	31902963	AT2G01950.1 Symbols: VH1, BRL2 | BRI1-like 2 | chr2:440805-444236 REVERSE LENGTH=1143
		Prupe.1G341400	Pp01	32088194	32093661	AT1G14570.1 Symbols: | UBX domain-containing protein | chr1:4983770-4987192 FORWARD LENGTH=468
		Prupe.1G341500	Pp01	32095018	32095712	AT2G02100.1 Symbols: LCR69, PDF2.2 | low-molecular-weight cysteine-rich 69 | chr2:528397-528885 FORWARD LENGTH=77
		Prupe.1G341600	Pp01	32095747	32096585	NA
		Prupe.1G350600	Pp01	32639471	32649007	AT1G50410.1 Symbols: | SNF2 domain-containing protein / helicase domain-containing protein / zinc finger protein-related | chr1:18672828-18677365 FORWARD LENGTH=981
		Prupe.1G350700	Pp01	32649758	32651631	AT5G23420.1 Symbols: HMGB6 | high-mobility group box 6 | chr5:7888712-7890111 REVERSE LENGTH=241
		Prupe.1G350800	Pp01	32651672	32653392	AT5G23400.1 Symbols: | Leucine-rich repeat (LRR) family protein | chr5:7880603-7882372 FORWARD LENGTH=589
		Prupe.1G350900	Pp01	32654999	32658806	AT3G19990.1 Symbols: | unknown protein; INVOLVED IN: biological_process unknown; LOCATED IN: chloroplast stroma, chloroplast; EXPRESSED IN: 23 plant structures; EXPRESSED DURING: 13 growth stages; Has 118 Blast hits to 118 proteins in 41 species: Archae - 0; Bacteria - 42; Metazoa - 0; Fungi - 0; Plants - 56; Viruses - 0; Other Eukaryotes - 20 (source: NCBI BLink). | chr3:6965671-6967102 FORWARD …
		Prupe.1G351000	Pp01	32659271	32667433	AT1G50380.1 Symbols: | Prolyl oligopeptidase family protein | chr1:18662480-18666185 FORWARD LENGTH=710
		Prupe.1G363200	Pp01	33397877	33402514	AT1G20080.1 Symbols: SYTB, ATSYTB, NTMC2TYPE1.2, NTMC2T1.2, SYT2 | Calcium-dependent lipid-binding (CaLB domain) family protein | chr1:6962236-6964912 FORWARD LENGTH=537
		Prupe.1G363300	Pp01	33404280	33408983	AT1G75820.1 Symbols: CLV1, FAS3, FLO5, ATCLV1 | Leucine-rich receptor-like protein kinase family protein | chr1:28463631-28466652 REVERSE LENGTH=980
		Prupe.1G363400	Pp01	33412038	33419991	AT1G20060.1 Symbols: | ATP binding microtubule motor family protein | chr1:6950723-6956293 REVERSE LENGTH=970
		Prupe.1G378600	Pp01	34216786	34218342	AT1G19440.1 Symbols: KCS4 | 3-ketoacyl-CoA synthase 4 | chr1:6729119-6730669 FORWARD LENGTH=516
		Prupe.1G378700	Pp01	34219739	34223190	AT5G42770.2 Symbols: | Maf-like protein | chr5:17152147-17154355 FORWARD LENGTH=233
		Prupe.1G378800	Pp01	34223995	34225119	AT1G75250.2 Symbols: ATRL6, RSM3, RL6 | RAD-like 6 | chr1:28244463-28245453 REVERSE LENGTH=97
		Prupe.1G465200	Pp01	38804229	38805859	AT3G24480.1 Symbols: | Leucine-rich repeat (LRR) family protein | chr3:8901154-8902638 REVERSE LENGTH=494
		Prupe.1G465300	Pp01	38805661	38811583	AT1G60560.1 Symbols: | SWIM zinc finger family protein | chr1:22308791-22311277 REVERSE LENGTH=703
		Prupe.1G465400	Pp01	38815865	38816815	AT1G21280.1 Symbols: | CONTAINS InterPro DOMAIN/s: Retrotransposon gag protein (InterPro:IPR005162); Has 707 Blast hits to 705 proteins in 25 species: Archae - 0; Bacteria - 0; Metazoa - 4; Fungi - 0; Plants - 703; Viruses - 0; Other Eukaryotes - 0 (source: NCBI BLink). | chr1:7447690-7448403 REVERSE LENGTH=237
		Prupe.1G471700	Pp01	39249369	39251491	AT5G11330.1 Symbols: | FAD/NAD(P)-binding oxidoreductase family protein | chr5:3617342-3618861 REVERSE LENGTH=408
		Prupe.1G471800	Pp01	39251680	39253963	AT5G11340.1 Symbols: | Acyl-CoA N-acyltransferases (NAT) superfamily protein | chr5:3619226-3621068 FORWARD LENGTH=164
		Prupe.1G471900	Pp01	39254072	39256075	AT2G25605.1 Symbols: | unknown protein; FUNCTIONS IN: molecular_function unknown; INVOLVED IN: biological_process unknown; LOCATED IN: chloroplast; Has 75 Blast hits to 75 proteins in 20 species: Archae - 2; Bacteria - 4; Metazoa - 0; Fungi - 0; Plants - 36; Viruses - 0; Other Eukaryotes - 33 (source: NCBI BLink). | chr2:10899541-10900875 FORWARD LENGTH=200
		Prupe.1G472000	Pp01	39257235	39263498	AT5G11350.1 Symbols: | DNAse I-like superfamily protein | chr5:3621583-3625412 FORWARD LENGTH=754
		Prupe.1G472100	Pp01	39267904	39270793	AT2G26640.1 Symbols: KCS11 | 3-ketoacyl-CoA synthase 11 | chr2:11330094-11331623 FORWARD LENGTH=509
		Prupe.1G490500	Pp01	40816625	40820699	AT1G21650.3 Symbols: SECA2 | Preprotein translocase SecA family protein | chr1:7592891-7604152 REVERSE LENGTH=1805
		Prupe.1G490600	Pp01	40820876	40823236	AT1G77350.2 Symbols: | unknown protein; FUNCTIONS IN: molecular_function unknown; INVOLVED IN: biological_process unknown; LOCATED IN: endomembrane system; EXPRESSED IN: 23 plant structures; EXPRESSED DURING: 13 growth stages; CONTAINS InterPro DOMAIN/s: Protein of unknown function KRTCAP2 (InterPro:IPR018614); Has 35333 Blast hits to 34131 proteins in 2444 species: Archae - 798; Bacteria - 22429…
		Prupe.1G490700	Pp01	40823321	40826054	AT1G77360.1 Symbols: | Tetratricopeptide repeat (TPR)-like superfamily protein | chr1:29071983-29073536 REVERSE LENGTH=517
		Prupe.1G490800	Pp01	40827093	40829026	AT1G11050.1 Symbols: | Protein kinase superfamily protein | chr1:3681892-3683769 FORWARD LENGTH=625
		Prupe.1G490900	Pp01	40832000	40836961	AT1G21660.1 Symbols: | Chaperone DnaJ-domain superfamily protein | chr1:7605924-7608835 FORWARD LENGTH=523
		Prupe.1G499700	Pp01	41371312	41374734	AT1G77610.1 Symbols: | EamA-like transporter family protein | chr1:29165489-29167486 FORWARD LENGTH=336
		Prupe.1G499800	Pp01	41375172	41377103	AT1G44760.1 Symbols: | Adenine nucleotide alpha hydrolases-like superfamily protein | chr1:16896894-16898427 REVERSE LENGTH=213
		Prupe.1G499900	Pp01	41381757	41391025	AT1G77620.1 Symbols: | P-loop containing nucleoside triphosphate hydrolases superfamily protein | chr1:29167934-29172867 REVERSE LENGTH=1151
		Prupe.1G500000	Pp01	41394081	41398163	AT1G21880.2 Symbols: LYM1 | lysm domain GPI-anchored protein 1 precursor | chr1:7680689-7682526 FORWARD LENGTH=416
		Prupe.1G500100	Pp01	41399896	41406230	AT1G18340.1 Symbols: | basal transcription factor complex subunit-related | chr1:6311612-6313734 REVERSE LENGTH=301
		Prupe.1G510800	Pp01	42070536	42074147	AT4G08850.1 Symbols: | Leucine-rich repeat receptor-like protein kinase family protein | chr4:5636693-5640496 REVERSE LENGTH=1045
		Prupe.1G510900	Pp01	42075960	42078725	AT1G22110.1 Symbols: | structural constituent of ribosome | chr1:7801625-7802473 REVERSE LENGTH=282
		Prupe.1G511200	Pp01	42088795	42090259	AT4G08570.1 Symbols: | Heavy metal transport/detoxification superfamily protein | chr4:5455123-5455975 REVERSE LENGTH=150
		Prupe.1G511300	Pp01	42095812	42100257	AT1G22130.1 Symbols: AGL104 | AGAMOUS-like 104 | chr1:7812387-7814259 REVERSE LENGTH=335
		Prupe.1G511400	Pp01	42105006	42110113	AT1G22140.1 Symbols: | unknown protein; Has 40 Blast hits to 40 proteins in 14 species: Archae - 0; Bacteria - 0; Metazoa - 9; Fungi - 0; Plants - 28; Viruses - 0; Other Eukaryotes - 3 (source: NCBI BLink). | chr1:7815158-7815577 REVERSE LENGTH=72
		Prupe.1G511500	Pp01	42106801	42107868	NA
		Prupe.1G512100	Pp01	42159958	42161581	AT5G64080.2 Symbols: | Bifunctional inhibitor/lipid-transfer protein/seed storage 2S albumin superfamily protein | chr5:25645475-25646638 REVERSE LENGTH=178
		Prupe.1G512200	Pp01	42170370	42172059	AT1G78020.1 Symbols: | Protein of unknown function (DUF581) | chr1:29338787-29339491 FORWARD LENGTH=162
		Prupe.1G512300	Pp01	42176755	42180224	NA
		Prupe.1G512400	Pp01	42183765	42185378	AT4G08685.1 Symbols: SAH7 | Pollen Ole e 1 allergen and extensin family protein | chr4:5550563-5551259 FORWARD LENGTH=159
		Prupe.1G512500	Pp01	42187890	42192025	AT1G22170.1 Symbols: | Phosphoglycerate mutase family protein | chr1:7826603-7828055 FORWARD LENGTH=334
		Prupe.1G512600	Pp01	42195522	42199522	AT3G26010.1 Symbols: | Galactose oxidase/kelch repeat superfamily protein | chr3:9511901-9513145 FORWARD LENGTH=414
		Prupe.1G512700	Pp01	42199523	42200251	AT1G21790.1 Symbols: | TRAM, LAG1 and CLN8 (TLC) lipid-sensing domain containing protein | chr1:7654357-7655691 FORWARD LENGTH=288
		Prupe.1G516000	Pp01	42449685	42453411	AT4G08850.1 Symbols: | Leucine-rich repeat receptor-like protein kinase family protein | chr4:5636693-5640496 REVERSE LENGTH=1045
		Prupe.1G516100	Pp01	42454988	42458894	AT5G64200.2 Symbols: ATSC35, SC35, At-SC35 | ortholog of human splicing factor SC35 | chr5:25681849-25683553 REVERSE LENGTH=303
		Prupe.1G516200	Pp01	42463956	42470112	AT1G34580.1 Symbols: | Major facilitator superfamily protein | chr1:12660631-12663553 FORWARD LENGTH=506
		Prupe.1G553400	Pp01	45211540	45213565	NA
		Prupe.1G553500	Pp01	45222201	45228670	AT3G52950.2 Symbols: | CBS / octicosapeptide/Phox/Bemp1 (PB1) domains-containing protein | chr3:19634866-19636536 FORWARD LENGTH=556
		Prupe.1G575700	Pp01	46890269	46895096	AT3G58970.1 Symbols: MGT6, MRS2-4 | magnesium transporter 6 | chr3:21789659-21791163 REVERSE LENGTH=436
		Prupe.1G575800	Pp01	46898059	46904938	AT1G58110.2 Symbols: | Basic-leucine zipper (bZIP) transcription factor family protein | chr1:21515919-21517374 REVERSE LENGTH=374
		Prupe.1G575900	Pp01	46905606	46909298	AT3G29810.1 Symbols: COBL2 | COBRA-like protein 2 precursor | chr3:11728212-11730158 FORWARD LENGTH=441
		Prupe.1G577400	Pp01	46991813	47013065	AT1G58060.1 Symbols: | RNA helicase family protein | chr1:21489480-21501775 REVERSE LENGTH=1459
		Prupe.1G577500	Pp01	47014161	47018286	AT4G24330.1 Symbols: | Protein of unknown function (DUF1682) | chr4:12603848-12606229 REVERSE LENGTH=478
		Prupe.1G577600	Pp01	47016593	47017498	NA
		Prupe.2G149500	Pp02	20503735	20505749	AT2G45590.1 Symbols: | Protein kinase superfamily protein | chr2:18786725-18788776 FORWARD LENGTH=683
		Prupe.2G149600	Pp02	20507421	20509572	AT2G45600.1 Symbols: | alpha/beta-Hydrolases superfamily protein | chr2:18789799-18790788 FORWARD LENGTH=329
		Prupe.2G149700	Pp02	20511083	20512042	AT2G45610.1 Symbols: | alpha/beta-Hydrolases superfamily protein | chr2:18791463-18792437 FORWARD LENGTH=324
		Prupe.2G149800	Pp02	20518506	20523245	AT2G45620.1 Symbols: | Nucleotidyltransferase family protein | chr2:18792943-18795750 FORWARD LENGTH=764
		Prupe.2G149900	Pp02	20523410	20525829	AT2G45630.2 Symbols: | D-isomer specific 2-hydroxyacid dehydrogenase family protein | chr2:18796000-18797089 FORWARD LENGTH=338
		Prupe.2G150000	Pp02	20528604	20530729	AT2G45630.2 Symbols: | D-isomer specific 2-hydroxyacid dehydrogenase family protein | chr2:18796000-18797089 FORWARD LENGTH=338
		Prupe.2G194100	Pp02	23237839	23240525	AT5G53560.1 Symbols: ATB5-A, B5 #2, ATCB5-E, CB5-E | cytochrome B5 isoform E | chr5:21759628-21760353 FORWARD LENGTH=134
		Prupe.2G194200	Pp02	23246097	23248256	AT1G01190.1 Symbols: CYP78A8 | cytochrome P450, family 78, subfamily A, polypeptide 8 | chr1:83045-84864 REVERSE LENGTH=535
		Prupe.2G194300	Pp02	23255590	23258508	AT1G16860.1 Symbols: | Ubiquitin-specific protease family C19-related protein | chr1:5768280-5770183 FORWARD LENGTH=474
		Prupe.2G194400	Pp02	23259153	23260534	AT2G46680.1 Symbols: ATHB-7, ATHB7, HB-7 | homeobox 7 | chr2:19165777-19166773 REVERSE LENGTH=258
		Prupe.2G194500	Pp02	23268212	23273901	NA
		Prupe.2G248500	Pp02	26419070	26422195	AT2G40060.1 Symbols: | Clathrin light chain protein | chr2:16726564-16728001 FORWARD LENGTH=258
		Prupe.2G248600	Pp02	26422902	26427189	AT2G40070.1 Symbols: | BEST Arabidopsis thaliana protein match is: proline-rich family protein (TAIR:AT3G09000.1); Has 35333 Blast hits to 34131 proteins in 2444 species: Archae - 798; Bacteria - 22429; Metazoa - 974; Fungi - 991; Plants - 531; Viruses - 0; Other Eukaryotes - 9610 (source: NCBI BLink). | chr2:16728378-16731160 REVERSE LENGTH=607
		Prupe.2G248700	Pp02	26428950	26433060	AT5G05700.1 Symbols: ATE1, DLS1, ATATE1 | arginine-tRNA protein transferase 1 | chr5:1712950-1715639 REVERSE LENGTH=632
		Prupe.2G248800	Pp02	26433623	26436868	AT2G40110.1 Symbols: | Yippee family putative zinc-binding protein | chr2:16748159-16749357 FORWARD LENGTH=130
		Prupe.2G290100	Pp02	28418325	28422819	AT4G25500.4 Symbols: RSP35, RS40, At-RS40 | arginine/serine-rich splicing factor 35 | chr4:13025168-13027243 FORWARD LENGTH=350
		Prupe.2G290200	Pp02	28427174	28429381	AT4G23030.1 Symbols: | MATE efflux family protein | chr4:12072857-12074365 FORWARD LENGTH=502
		Prupe.2G297300	Pp02	28747833	28750415	AT3G49055.1 Symbols: | unknown protein; EXPRESSED IN: cotyledon; BEST Arabidopsis thaliana protein match is: unknown protein (TAIR:AT1G24560.1); Has 52205 Blast hits to 29376 proteins in 1994 species: Archae - 873; Bacteria - 6150; Metazoa - 27099; Fungi - 3784; Plants - 3062; Viruses - 130; Other Eukaryotes - 11107 (source: NCBI BLink). | chr3:18185166-18186968 REVERSE LENGTH=480
		Prupe.2G297400	Pp02	28751541	28756037	AT3G49060.1 Symbols: | U-box domain-containing protein kinase family protein | chr3:18187386-18191878 REVERSE LENGTH=805
		Prupe.2G297500	Pp02	28757609	28761431	AT4G25610.1 Symbols: | C2H2-like zinc finger protein | chr4:13063801-13066860 FORWARD LENGTH=586
		Prupe.2G297600	Pp02	28761776	28763037	AT5G52420.1 Symbols: | unknown protein; FUNCTIONS IN: molecular_function unknown; INVOLVED IN: biological_process unknown; LOCATED IN: endoplasmic reticulum; EXPRESSED IN: 24 plant structures; EXPRESSED DURING: 13 growth stages; BEST Arabidopsis thaliana protein match is: unknown protein (TAIR:AT5G23920.1); Has 30201 Blast hits to 17322 proteins in 780 species: Archae - 12; Bacteria - 1396; Metaz…
		Prupe.2G297700	Pp02	28763048	28764382	AT5G52420.1 Symbols: | unknown protein; FUNCTIONS IN: molecular_function unknown; INVOLVED IN: biological_process unknown; LOCATED IN: endoplasmic reticulum; EXPRESSED IN: 24 plant structures; EXPRESSED DURING: 13 growth stages; BEST Arabidopsis thaliana protein match is: unknown protein (TAIR:AT5G23920.1); Has 30201 Blast hits to 17322 proteins in 780 species: Archae - 12; Bacteria - 1396; Metaz…
		Prupe.2G297800	Pp02	28764590	28765909	AT5G52420.1 Symbols: | unknown protein; FUNCTIONS IN: molecular_function unknown; INVOLVED IN: biological_process unknown; LOCATED IN: endoplasmic reticulum; EXPRESSED IN: 24 plant structures; EXPRESSED DURING: 13 growth stages; BEST Arabidopsis thaliana protein match is: unknown protein (TAIR:AT5G23920.1); Has 30201 Blast hits to 17322 proteins in 780 species: Archae - 12; Bacteria - 1396; Metaz…
		Prupe.2G297900	Pp02	28765920	28771097	AT3G61415.2 Symbols: ASK21, SK21 | SKP1-like 21 | chr3:22723052-22725577 REVERSE LENGTH=349
		Prupe.3G031800	Pp03	2374630	2382186	AT3G43240.1 Symbols: | ARID/BRIGHT DNA-binding domain-containing protein | chr3:15210032-15214440 REVERSE LENGTH=747
		Prupe.3G031900	Pp03	2382951	2384981	AT3G14250.1 Symbols: | RING/U-box superfamily protein | chr3:4745963-4746958 REVERSE LENGTH=303
		Prupe.3G032000	Pp03	2384582	2385577	AT5G60440.1 Symbols: AGL62 | AGAMOUS-like 62 | chr5:24306329-24307520 FORWARD LENGTH=299
		Prupe.3G032100	Pp03	2392663	2393353	NA
		Prupe.3G032200	Pp03	2394192	2397245	AT3G14240.1 Symbols: | Subtilase family protein | chr3:4741637-4743964 REVERSE LENGTH=775
		Prupe.3G048800	Pp03	3449331	3458109	AT1G72990.1 Symbols: BGAL17 | beta-galactosidase 17 | chr1:27457480-27462168 REVERSE LENGTH=697
		Prupe.3G048900	Pp03	3458395	3460088	NA
		Prupe.3G049000	Pp03	3459678	3462004	AT1G55080.1 Symbols: MED9 | MED9; BEST Arabidopsis thaliana protein match is: unknown protein (TAIR:AT1G29580.1); Has 67203 Blast hits to 25757 proteins in 1293 species: Archae - 12; Bacteria - 4374; Metazoa - 24340; Fungi - 7940; Plants - 5927; Viruses - 273; Other Eukaryotes - 24337 (source: NCBI BLink). | chr1:20553121-20554174 REVERSE LENGTH=244
		Prupe.3G049100	Pp03	3462265	3463871	AT3G13850.1 Symbols: LBD22 | LOB domain-containing protein 22 | chr3:4559910-4560716 FORWARD LENGTH=268
		Prupe.3G049200	Pp03	3464018	3466628	AT1G17630.1 Symbols: | Pentatricopeptide repeat (PPR-like) superfamily protein | chr1:6064525-6066720 FORWARD LENGTH=731
		Prupe.3G049300	Pp03	3466939	3473493	AT3G13860.1 Symbols: HSP60-3A | heat shock protein 60-3A | chr3:4561704-4565133 REVERSE LENGTH=572
		Prupe.3G049400	Pp03	3475226	3476990	AT1G17620.1 Symbols: | Late embryogenesis abundant (LEA) hydroxyproline-rich glycoprotein family | chr1:6062313-6063107 FORWARD LENGTH=264
		Prupe.3G084000	Pp03	6205522	6210615	AT5G11170.1 Symbols: | DEAD/DEAH box RNA helicase family protein | chr5:3553334-3556646 FORWARD LENGTH=427
		Prupe.3G084100	Pp03	6209916	6210319	NA
		Prupe.3G084200	Pp03	6211728	6212816	AT5G62200.1 Symbols: | Embryo-specific protein 3, (ATS3) | chr5:24984463-24985674 REVERSE LENGTH=190
		Prupe.3G084300	Pp03	6218002	6221212	AT1G15370.1 Symbols: | SNARE-like superfamily protein | chr1:5287135-5288375 FORWARD LENGTH=147
		Prupe.3G115400	Pp03	9753613	9755394	NA
		Prupe.3G115500	Pp03	9755883	9759174	AT3G58690.1 Symbols: | Protein kinase superfamily protein | chr3:21709369-21711246 FORWARD LENGTH=400
		Prupe.3G115600	Pp03	9760131	9765710	AT2G42710.1 Symbols: | Ribosomal protein L1p/L10e family | chr2:17782352-17784830 FORWARD LENGTH=415
		Prupe.3G160700	Pp03	17960088	17964765	AT1G66080.1 Symbols: | unknown protein; CONTAINS InterPro DOMAIN/s: Protein of unknown function DUF775 (InterPro:IPR008493); Has 285 Blast hits to 283 proteins in 133 species: Archae - 0; Bacteria - 0; Metazoa - 120; Fungi - 88; Plants - 50; Viruses - 0; Other Eukaryotes - 27 (source: NCBI BLink). | chr1:24600356-24601027 REVERSE LENGTH=190
		Prupe.3G160800	Pp03	17966550	17973446	AT5G37720.2 Symbols: ALY4 | ALWAYS EARLY 4 | chr5:14981805-14983978 REVERSE LENGTH=280
		Prupe.3G160900	Pp03	17969825	17970779	NA
		Prupe.3G161000	Pp03	17988821	17997278	AT5G16630.2 Symbols: ATRAD4, RAD4 | DNA repair protein Rad4 family | chr5:5455325-5459461 FORWARD LENGTH=865
		Prupe.3G186000	Pp03	20046126	20050394	AT2G32250.4 Symbols: FRS2 | FAR1-related sequence 2 | chr2:13693518-13696783 FORWARD LENGTH=805
		Prupe.3G186100	Pp03	20051784	20056999	AT4G15090.1 Symbols: FAR1 | FRS (FAR1 Related Sequences) transcription factor family | chr4:8614806-8617870 FORWARD LENGTH=827
		Prupe.3G186200	Pp03	20057693	20063939	AT3G22170.2 Symbols: FHY3 | far-red elongated hypocotyls 3 | chr3:7822359-7825414 REVERSE LENGTH=839
		Prupe.3G186300	Pp03	20063745	20063972	NA
		Prupe.3G186400	Pp03	20066274	20071867	AT4G15080.1 Symbols: | DHHC-type zinc finger family protein | chr4:8609085-8612229 REVERSE LENGTH=718
		Prupe.3G206900	Pp03	21369131	21373500	AT5G35690.1 Symbols: | CONTAINS InterPro DOMAIN/s: WLM (InterPro:IPR013536), PUB domain (InterPro:IPR018997), PUG domain (InterPro:IPR006567); BEST Arabidopsis thaliana protein match is: zinc ion binding (TAIR:AT1G55915.1); Has 30201 Blast hits to 17322 proteins in 780 species: Archae - 12; Bacteria - 1396; Metazoa - 17338; Fungi - 3422; Plants - 5037; Viruses - 0; Other Eukaryotes - 2996 (source…
		Prupe.3G207000	Pp03	21374021	21375476	AT4G14695.1 Symbols: | Uncharacterised protein family (UPF0041) | chr4:8419833-8420845 FORWARD LENGTH=109
		Prupe.3G207100	Pp03	21376808	21377202	NA
		Prupe.3G255300	Pp03	24390410	24395022	AT1G13820.1 Symbols: | alpha/beta-Hydrolases superfamily protein | chr1:4735622-4737617 FORWARD LENGTH=339
		Prupe.3G255400	Pp03	24395718	24400434	AT5G15550.1 Symbols: | Transducin/WD40 repeat-like superfamily protein | chr5:5059051-5062003 REVERSE LENGTH=433
		Prupe.3G255500	Pp03	24401236	24408635	AT1G69830.1 Symbols: ATAMY3, AMY3 | alpha-amylase-like 3 | chr1:26288518-26293003 REVERSE LENGTH=887
		Prupe.3G299400	Pp03	26476968	26481090	AT3G26020.2 Symbols: | Protein phosphatase 2A regulatory B subunit family protein | chr3:9514363-9516585 FORWARD LENGTH=510
		Prupe.3G299500	Pp03	26481122	26487541	AT5G40740.1 Symbols: | unknown protein; Has 30201 Blast hits to 17322 proteins in 780 species: Archae - 12; Bacteria - 1396; Metazoa - 17338; Fungi - 3422; Plants - 5037; Viruses - 0; Other Eukaryotes - 2996 (source: NCBI BLink). | chr5:16302229-16306371 REVERSE LENGTH=741
		Prupe.3G299600	Pp03	26489513	26492133	AT3G27310.1 Symbols: PUX1 | plant UBX domain-containing protein 1 | chr3:10087360-10089077 REVERSE LENGTH=251
		Prupe.3G299700	Pp03	26499228	26500193	AT2G25737.1 Symbols: | Sulfite exporter TauE/SafE family protein | chr2:10977174-10979677 FORWARD LENGTH=476
		Prupe.3G306200	Pp03	26789051	26791112	AT1G27390.1 Symbols: TOM20-2 | translocase outer membrane 20-2 | chr1:9513469-9514912 REVERSE LENGTH=210
		Prupe.3G306300	Pp03	26791594	26793886	AT3G01920.1 Symbols: | DHBP synthase RibB-like alpha/beta domain | chr3:317449-319001 FORWARD LENGTH=307
		Prupe.3G306400	Pp03	26794454	26799821	AT3G48200.1 Symbols: | unknown protein; FUNCTIONS IN: molecular_function unknown; INVOLVED IN: biological_process unknown; LOCATED IN: endomembrane system; EXPRESSED IN: 21 plant structures; EXPRESSED DURING: 13 growth stages; Has 210 Blast hits to 148 proteins in 42 species: Archae - 0; Bacteria - 118; Metazoa - 0; Fungi - 0; Plants - 48; Viruses - 0; Other Eukaryotes - 44 (source: NCBI BLink). …
		Prupe.3G306500	Pp03	26800110	26801186	AT5G40940.1 Symbols: FLA20 | putative fasciclin-like arabinogalactan protein 20 | chr5:16406656-16407930 REVERSE LENGTH=424
		Prupe.3G306600	Pp03	26802546	26804090	AT3G27060.1 Symbols: TSO2, ATTSO2 | Ferritin/ribonucleotide reductase-like family protein | chr3:9979971-9981057 REVERSE LENGTH=332
		Prupe.3G306700	Pp03	26804193	26806454	AT3G27050.1 Symbols: | unknown protein; Has 43 Blast hits to 43 proteins in 17 species: Archae - 0; Bacteria - 0; Metazoa - 0; Fungi - 0; Plants - 40; Viruses - 0; Other Eukaryotes - 3 (source: NCBI BLink). | chr3:9978286-9979636 REVERSE LENGTH=182
		Prupe.3G306800	Pp03	26806912	26809125	AT3G26300.1 Symbols: CYP71B34 | cytochrome P450, family 71, subfamily B, polypeptide 34 | chr3:9639199-9640866 REVERSE LENGTH=500
		Prupe.3G306900	Pp03	26809478	26811835	AT5G40950.1 Symbols: RPL27 | ribosomal protein large subunit 27 | chr5:16410866-16411845 FORWARD LENGTH=198
		Prupe.4G136900	Pp04	7614694	7624624	AT1G56130.1 Symbols: | Leucine-rich repeat transmembrane protein kinase | chr1:20994931-21000887 REVERSE LENGTH=1032
		Prupe.4G137000	Pp04	7625506	7627524	AT3G28960.1 Symbols: | Transmembrane amino acid transporter family protein | chr3:10984245-10985767 REVERSE LENGTH=405
		Prupe.4G137100	Pp04	7629607	7630484	AT3G12870.1 Symbols: | unknown protein; BEST Arabidopsis thaliana protein match is: unknown protein (TAIR:AT5G56120.1); Has 70 Blast hits to 70 proteins in 12 species: Archae - 0; Bacteria - 0; Metazoa - 0; Fungi - 0; Plants - 70; Viruses - 0; Other Eukaryotes - 0 (source: NCBI BLink). | chr3:4094417-4095037 REVERSE LENGTH=206
		Prupe.4G137200	Pp04	7631270	7631850	NA
		Prupe.4G137300	Pp04	7632533	7637675	AT2G30070.1 Symbols: ATKT1, ATKT1P, ATKUP1, KUP1, KT1 | potassium transporter 1 | chr2:12835097-12838466 FORWARD LENGTH=712
		Prupe.4G137400	Pp04	7639550	7641630	AT4G00872.1 Symbols: | Plant invertase/pectin methylesterase inhibitor superfamily protein | chr4:364147-364736 REVERSE LENGTH=164
		Prupe.4G138500	Pp04	7730640	7733031	AT3G12910.1 Symbols: | NAC (No Apical Meristem) domain transcriptional regulator superfamily protein | chr3:4109417-4110648 FORWARD LENGTH=303
		Prupe.4G138600	Pp04	7735020	7738662	AT1G16560.3 Symbols: | Per1-like family protein | chr1:5668945-5670343 FORWARD LENGTH=342
		Prupe.4G138700	Pp04	7740052	7744259	AT1G56070.1 Symbols: LOS1 | Ribosomal protein S5/Elongation factor G/III/V family protein | chr1:20968245-20971077 REVERSE LENGTH=843
		Prupe.4G138800	Pp04	7748587	7749712	AT1G16560.4 Symbols: | Per1-like family protein | chr1:5669234-5670343 FORWARD LENGTH=287
		Prupe.4G139900	Pp04	7808444	7813782	AT5G45030.2 Symbols: | Trypsin family protein | chr5:18172981-18175238 FORWARD LENGTH=607
		Prupe.4G140000	Pp04	7816813	7817853	AT3G06240.1 Symbols: | F-box family protein | chr3:1887336-1888619 FORWARD LENGTH=427
		Prupe.4G140100	Pp04	7826975	7829793	AT3G06240.1 Symbols: | F-box family protein | chr3:1887336-1888619 FORWARD LENGTH=427
		Prupe.4G140200	Pp04	7830216	7831392	AT3G12955.1 Symbols: | SAUR-like auxin-responsive protein family | chr3:4135659-4136078 REVERSE LENGTH=139
		Prupe.4G140300	Pp04	7832538	7839772	AT1G56050.1 Symbols: | GTP-binding protein-related | chr1:20963793-20966181 FORWARD LENGTH=421
		Prupe.4G140400	Pp04	7843745	7852771	AT1G79090.2 Symbols: | FUNCTIONS IN: molecular_function unknown; INVOLVED IN: biological_process unknown; LOCATED IN: cellular_component unknown; EXPRESSED IN: 25 plant structures; EXPRESSED DURING: 15 growth stages; CONTAINS InterPro DOMAIN/s: Topoisomerase II-associated protein PAT1 (InterPro:IPR019167); BEST Arabidopsis thaliana protein match is: Topoisomerase II-associated protein PAT1 (TAIR:…
		Prupe.4G140500	Pp04	7854929	7856700	AT4G37690.1 Symbols: | Galactosyl transferase GMA12/MNN10 family protein | chr4:17708303-17709601 FORWARD LENGTH=432
		Prupe.4G140600	Pp04	7860475	7868645	AT1G04390.1 Symbols: | BTB/POZ domain-containing protein | chr1:1179678-1183615 REVERSE LENGTH=849
		Prupe.4G140700	Pp04	7877719	7879029	AT3G26040.1 Symbols: | HXXXD-type acyl-transferase family protein | chr3:9519741-9521069 FORWARD LENGTH=442
		Prupe.4G145700	Pp04	8369623	8375279	AT1G17230.1 Symbols: | Leucine-rich receptor-like protein kinase family protein | chr1:5891375-5894855 FORWARD LENGTH=1101
		Prupe.4G145800	Pp04	8377807	8379047	AT1G78380.1 Symbols: ATGSTU19, GST8, GSTU19 | glutathione S-transferase TAU 19 | chr1:29486659-29487819 REVERSE LENGTH=219
		Prupe.4G145900	Pp04	8386526	8387695	AT1G17180.1 Symbols: ATGSTU25, GSTU25 | glutathione S-transferase TAU 25 | chr1:5872208-5872958 FORWARD LENGTH=221
		Prupe.4G191700	Pp04	11520656	11520895	NA
		Prupe.4G191800	Pp04	11523489	11524352	AT4G10265.1 Symbols: | Wound-responsive family protein | chr4:6373226-6373477 REVERSE LENGTH=83
		Prupe.4G191900	Pp04	11525973	11531806	AT2G20900.2 Symbols: DGK5, ATDGK5 | diacylglycerol kinase 5 | chr2:8989794-8992798 REVERSE LENGTH=491
		Prupe.4G192000	Pp04	11547314	11549254	AT4G21440.1 Symbols: ATMYB102, ATM4, MYB102 | MYB-like 102 | chr4:11418425-11419652 REVERSE LENGTH=350
		Prupe.4G218000	Pp04	13687706	13692966	AT5G55100.2 Symbols: | SWAP (Suppressor-of-White-APricot)/surp domain-containing protein | chr5:22361401-22364664 REVERSE LENGTH=844
		Prupe.4G218100	Pp04	13694467	13708238	AT1G50730.1 Symbols: | unknown protein; Has 218 Blast hits to 209 proteins in 78 species: Archae - 0; Bacteria - 0; Metazoa - 141; Fungi - 2; Plants - 33; Viruses - 0; Other Eukaryotes - 42 (source: NCBI BLink). | chr1:18795275-18802098 FORWARD LENGTH=923
		Prupe.5G035400	Pp05	4029257	4031957	AT1G32640.1 Symbols: ATMYC2, RD22BP1, JAI1, JIN1, MYC2, ZBF1 | Basic helix-loop-helix (bHLH) DNA-binding family protein | chr1:11799042-11800913 REVERSE LENGTH=623
		Prupe.5G065500	Pp05	7963398	7964781	AT4G38620.1 Symbols: ATMYB4, MYB4 | myb domain protein 4 | chr4:18053866-18054876 FORWARD LENGTH=282
		Prupe.5G065600	Pp05	7967413	7973602	AT4G16745.1 Symbols: | Exostosin family protein | chr4:9412185-9414053 FORWARD LENGTH=542
		Prupe.5G083700	Pp05	9636118	9642048	AT4G22860.1 Symbols: | Cell cycle regulated microtubule associated protein | chr4:11997735-12001281 FORWARD LENGTH=509
		Prupe.5G083800	Pp05	9641211	9643906	AT1G12480.1 Symbols: OZS1, SLAC1, RCD3, CDI3 | C4-dicarboxylate transporter/malic acid transport protein | chr1:4257427-4259249 REVERSE LENGTH=556
		Prupe.5G083900	Pp05	9648862	9651237	AT1G11260.1 Symbols: STP1, ATSTP1 | sugar transporter 1 | chr1:3777460-3780133 FORWARD LENGTH=522
		Prupe.5G084000	Pp05	9652138	9652770	AT2G32300.1 Symbols: UCC1 | uclacyanin 1 | chr2:13722510-13723464 FORWARD LENGTH=261
		Prupe.5G084100	Pp05	9654339	9654973	AT2G32300.1 Symbols: UCC1 | uclacyanin 1 | chr2:13722510-13723464 FORWARD LENGTH=261
		Prupe.5G084200	Pp05	9656341	9657248	AT2G32300.1 Symbols: UCC1 | uclacyanin 1 | chr2:13722510-13723464 FORWARD LENGTH=261
		Prupe.5G092800	Pp05	10304064	10306037	AT2G36620.1 Symbols: RPL24A | ribosomal protein L24 | chr2:15350548-15351819 REVERSE LENGTH=164
		Prupe.5G092900	Pp05	10307280	10310934	AT1G12760.1 Symbols: | Zinc finger, C3HC4 type (RING finger) family protein | chr1:4348728-4350512 FORWARD LENGTH=408
		Prupe.5G093000	Pp05	10311434	10325069	AT4G11670.1 Symbols: | Protein of unknown function (DUF810) | chr4:7044401-7052971 REVERSE LENGTH=1117
		Prupe.5G120400	Pp05	12029325	12031718	AT4G23885.1 Symbols: | unknown protein; BEST Arabidopsis thaliana protein match is: unknown protein (TAIR:AT5G24165.1); Has 30201 Blast hits to 17322 proteins in 780 species: Archae - 12; Bacteria - 1396; Metazoa - 17338; Fungi - 3422; Plants - 5037; Viruses - 0; Other Eukaryotes - 2996 (source: NCBI BLink). | chr4:12419472-12420240 FORWARD LENGTH=77
		Prupe.5G120500	Pp05	12031755	12032734	AT4G23890.1 Symbols: | unknown protein; FUNCTIONS IN: molecular_function unknown; INVOLVED IN: biological_process unknown; LOCATED IN: chloroplast thylakoid membrane, chloroplast; EXPRESSED IN: 22 plant structures; EXPRESSED DURING: 13 growth stages; CONTAINS InterPro DOMAIN/s: Protein of unknown function DUF3252 (InterPro:IPR021659); Has 287 Blast hits to 287 proteins in 81 species: Archae - 0; …
		Prupe.5G120600	Pp05	12033344	12038843	AT5G53440.1 Symbols: | unknown protein; FUNCTIONS IN: molecular_function unknown; INVOLVED IN: biological_process unknown; LOCATED IN: cytosol; EXPRESSED IN: 25 plant structures; EXPRESSED DURING: 15 growth stages; Has 1807 Blast hits to 1807 proteins in 277 species: Archae - 0; Bacteria - 0; Metazoa - 736; Fungi - 347; Plants - 385; Viruses - 0; Other Eukaryotes - 339 (source: NCBI BLink). | chr…
		Prupe.5G120700	Pp05	12049783	12056583	AT4G23895.3 Symbols: | Pleckstrin homology (PH) domain-containing protein | chr4:12422883-12426318 FORWARD LENGTH=467
		Prupe.5G123800	Pp05	12237242	12241512	AT4G23990.1 Symbols: ATCSLG3, CSLG3 | cellulose synthase like G3 | chr4:12456491-12460498 FORWARD LENGTH=751
		Prupe.5G124000	Pp05	12242843	12246252	AT4G23990.1 Symbols: ATCSLG3, CSLG3 | cellulose synthase like G3 | chr4:12456491-12460498 FORWARD LENGTH=751
		Prupe.5G124100	Pp05	12246253	12248538	AT4G24015.1 Symbols: | RING/U-box superfamily protein | chr4:12469887-12471197 REVERSE LENGTH=174
		Prupe.5G124200	Pp05	12251495	12254035	AT1G64510.1 Symbols: | Translation elongation factor EF1B/ribosomal protein S6 family protein | chr1:23954993-23956205 REVERSE LENGTH=207
		Prupe.5G124300	Pp05	12254263	12256822	AT1G64520.1 Symbols: RPN12a | regulatory particle non-ATPase 12A | chr1:23956459-23958120 FORWARD LENGTH=267
		Prupe.5G124400	Pp05	12257829	12260256	AT3G49290.2 Symbols: ABIL2 | ABL interactor-like protein 2 | chr3:18273407-18275221 FORWARD LENGTH=312
		Prupe.5G124500	Pp05	12259548	12264651	AT4G10890.1 Symbols: | unknown protein; CONTAINS InterPro DOMAIN/s: Protein of unknown function DUF2439 (InterPro:IPR018838); BEST Arabidopsis thaliana protein match is: unknown protein (TAIR:AT1G43722.1); Has 30201 Blast hits to 17322 proteins in 780 species: Archae - 12; Bacteria - 1396; Metazoa - 17338; Fungi - 3422; Plants - 5037; Viruses - 0; Other Eukaryotes - 2996 (source: NCBI BLink). | c…
		Prupe.5G124600	Pp05	12264718	12266330	AT5G20165.1 Symbols: | unknown protein; FUNCTIONS IN: molecular_function unknown; INVOLVED IN: biological_process unknown; LOCATED IN: endomembrane system; CONTAINS InterPro DOMAIN/s: Protein of unknown function DUF1242 (InterPro:IPR009653); Has 35333 Blast hits to 34131 proteins in 2444 species: Archae - 798; Bacteria - 22429; Metazoa - 974; Fungi - 991; Plants - 531; Viruses - 0; Other Eukaryot…
		Prupe.5G124700	Pp05	12266722	12267219	AT4G35165.1 Symbols: | Protein of unknown function (DUF1278) | chr4:16735292-16735654 FORWARD LENGTH=120
		Prupe.5G124800	Pp05	12277528	12278144	AT4G35165.1 Symbols: | Protein of unknown function (DUF1278) | chr4:16735292-16735654 FORWARD LENGTH=120
		Prupe.5G124900	Pp05	12280768	12283689	AT1G64530.1 Symbols: | Plant regulator RWP-RK family protein | chr1:23959820-23962896 FORWARD LENGTH=841
		Prupe.5G125000	Pp05	12299019	12303759	AT1G64530.1 Symbols: | Plant regulator RWP-RK family protein | chr1:23959820-23962896 FORWARD LENGTH=841
		Prupe.5G131000	Pp05	12649147	12650630	NA
		Prupe.5G131100	Pp05	12650337	12652362	NA
		Prupe.5G131200	Pp05	12657086	12660269	AT1G64680.1 Symbols: | unknown protein; BEST Arabidopsis thaliana protein match is: unknown protein (TAIR:AT1G03055.1); Has 146 Blast hits to 146 proteins in 26 species: Archae - 0; Bacteria - 6; Metazoa - 0; Fungi - 0; Plants - 125; Viruses - 0; Other Eukaryotes - 15 (source: NCBI BLink). | chr1:24036071-24037062 FORWARD LENGTH=250
		Prupe.5G131300	Pp05	12660396	12663252	AT1G02800.1 Symbols: ATCEL2, CEL2 | cellulase 2 | chr1:613386-616103 REVERSE LENGTH=501
		Prupe.5G131400	Pp05	12663966	12665772	AT5G42090.1 Symbols: | Lung seven transmembrane receptor family protein | chr5:16826830-16828149 FORWARD LENGTH=439
		Prupe.5G131500	Pp05	12668485	12670120	AT1G64690.1 Symbols: BLT | branchless trichome | chr1:24038069-24038890 FORWARD LENGTH=273
		Prupe.5G132300	Pp05	12707244	12710907	AT1G32780.1 Symbols: | GroES-like zinc-binding dehydrogenase family protein | chr1:11869977-11872595 REVERSE LENGTH=394
		Prupe.5G132400	Pp05	12711193	12715427	AT1G32790.1 Symbols: CID11 | CTC-interacting domain 11 | chr1:11875174-11877188 REVERSE LENGTH=358
		Prupe.5G132500	Pp05	12717302	12723036	AT1G32810.2 Symbols: | RING/FYVE/PHD zinc finger superfamily protein | chr1:11881810-11885843 FORWARD LENGTH=1068
		Prupe.5G132600	Pp05	12731243	12740121	AT4G10590.1 Symbols: UBP10 | ubiquitin-specific protease 10 | chr4:6538919-6543272 REVERSE LENGTH=910
		Prupe.5G132700	Pp05	12741121	12742801	AT1G32860.1 Symbols: | Glycosyl hydrolase superfamily protein | chr1:11907308-11908803 REVERSE LENGTH=426
		Prupe.5G132800	Pp05	12744233	12749648	AT1G32900.1 Symbols: | UDP-Glycosyltransferase superfamily protein | chr1:11920582-11923506 REVERSE LENGTH=610
		Prupe.5G132900	Pp05	12753238	12754142	NA
		Prupe.5G133000	Pp05	12755099	12755933	NA
		Prupe.5G133100	Pp05	12757425	12759464	AT1G32928.1 Symbols: | unknown protein; BEST Arabidopsis thaliana protein match is: unknown protein (TAIR:AT1G32920.1); Has 35333 Blast hits to 34131 proteins in 2444 species: Archae - 798; Bacteria - 22429; Metazoa - 974; Fungi - 991; Plants - 531; Viruses - 0; Other Eukaryotes - 9610 (source: NCBI BLink). | chr1:11931332-11931586 FORWARD LENGTH=84
		Prupe.5G172800	Pp05	14725058	14733954	AT4G32180.1 Symbols: ATPANK2, PANK2 | pantothenate kinase 2 | chr4:15537724-15543715 REVERSE LENGTH=901
		Prupe.5G172900	Pp05	14734689	14738932	AT3G48190.1 Symbols: ATM, ATATM | ataxia-telangiectasia mutated | chr3:17797628-17828361 FORWARD LENGTH=3845
		Prupe.5G173000	Pp05	14739711	14741528	AT3G06040.3 Symbols: | Ribosomal protein L12/ ATP-dependent Clp protease adaptor protein ClpS family protein | chr3:1824516-1825076 REVERSE LENGTH=186
		Prupe.5G173100	Pp05	14742368	14744693	AT5G62940.1 Symbols: HCA2, DOF5.6 | Dof-type zinc finger DNA-binding family protein | chr5:25257183-25258504 REVERSE LENGTH=372
		Prupe.5G188200	Pp05	15500148	15502708	AT5G62550.1 Symbols: | unknown protein; FUNCTIONS IN: molecular_function unknown; INVOLVED IN: biological_process unknown; LOCATED IN: plasma membrane; EXPRESSED IN: 17 plant structures; EXPRESSED DURING: 9 growth stages; Has 14949 Blast hits to 9947 proteins in 971 species: Archae - 43; Bacteria - 3248; Metazoa - 4424; Fungi - 1542; Plants - 562; Viruses - 55; Other Eukaryotes - 5075 (source: NC…
		Prupe.5G188300	Pp05	15503996	15508971	AT1G74690.1 Symbols: IQD31 | IQ-domain 31 | chr1:28061498-28063924 REVERSE LENGTH=587
		Prupe.5G188400	Pp05	15509053	15515197	AT3G47730.1 Symbols: ATATH1, ATH1, ABCA2 | ATP-binding cassette A2 | chr3:17594342-17598828 REVERSE LENGTH=983
		Prupe.5G188500	Pp05	15515351	15522443	AT3G47780.1 Symbols: ATATH6, ATH6 | ABC2 homolog 6 | chr3:17624500-17628972 FORWARD LENGTH=935
		Prupe.5G192200	Pp05	15727499	15730566	AT3G47610.1 Symbols: | transcription regulators;zinc ion binding | chr3:17549178-17551204 FORWARD LENGTH=408
		Prupe.5G192300	Pp05	15730105	15734756	AT1G74580.1 Symbols: | Pentatricopeptide repeat (PPR) superfamily protein | chr1:28020777-28023068 FORWARD LENGTH=763
		Prupe.5G192400	Pp05	15734044	15738344	AT1G74600.1 Symbols: | pentatricopeptide (PPR) repeat-containing protein | chr1:28025153-28027840 REVERSE LENGTH=895
		Prupe.5G192500	Pp05	15739078	15740225	AT5G62480.1 Symbols: ATGSTU9, GST14, GST14B, GSTU9 | glutathione S-transferase tau 9 | chr5:25088775-25089566 REVERSE LENGTH=240
		Prupe.5G192600	Pp05	15741623	15742404	AT1G74590.1 Symbols: ATGSTU10, GSTU10 | glutathione S-transferase TAU 10 | chr1:28023887-28024666 REVERSE LENGTH=232
		Prupe.5G192700	Pp05	15743335	15744711	AT5G62480.1 Symbols: ATGSTU9, GST14, GST14B, GSTU9 | glutathione S-transferase tau 9 | chr5:25088775-25089566 REVERSE LENGTH=240
		Prupe.5G192800	Pp05	15745060	15745842	AT1G74590.1 Symbols: ATGSTU10, GSTU10 | glutathione S-transferase TAU 10 | chr1:28023887-28024666 REVERSE LENGTH=232
		Prupe.5G192900	Pp05	15748807	15750888	AT1G26880.1 Symbols: | Ribosomal protein L34e superfamily protein | chr1:9315640-9316681 REVERSE LENGTH=120
		Prupe.5G193000	Pp05	15751026	15753401	AT1G74630.1 Symbols: | Tetratricopeptide repeat (TPR)-like superfamily protein | chr1:28030521-28032452 FORWARD LENGTH=643
		Prupe.5G193100	Pp05	15753762	15756219	AT1G74640.1 Symbols: | alpha/beta-Hydrolases superfamily protein | chr1:28032849-28034659 FORWARD LENGTH=370
		Prupe.5G201100	Pp05	16156075	16160168	AT5G07890.3 Symbols: | myosin heavy chain-related | chr5:2517718-2519493 REVERSE LENGTH=409
		Prupe.5G201200	Pp05	16173655	16177774	AT5G61190.1 Symbols: | putative endonuclease or glycosyl hydrolase with C2H2-type zinc finger domain | chr5:24615480-24619886 FORWARD LENGTH=995
		Prupe.5G201300	Pp05	16200109	16202801	AT5G63870.1 Symbols: PP7, ATPP7 | serine/threonine phosphatase 7 | chr5:25561336-25562908 REVERSE LENGTH=413
		Prupe.5G201400	Pp05	16208314	16210887	AT1G26610.1 Symbols: | C2H2-like zinc finger protein | chr1:9193735-9195102 FORWARD LENGTH=455
		Prupe.5G201500	Pp05	16215137	16219007	AT1G26580.1 Symbols: | FUNCTIONS IN: molecular_function unknown; INVOLVED IN: biological_process unknown; LOCATED IN: cellular_component unknown; EXPRESSED IN: 24 plant structures; EXPRESSED DURING: 15 growth stages; BEST Arabidopsis thaliana protein match is: ELM2 domain-containing protein (TAIR:AT2G03470.1); Has 161 Blast hits to 161 proteins in 17 species: Archae - 0; Bacteria - 0; Metazoa - 1…
		Prupe.5G207000	Pp05	16520774	16523606	AT3G11290.1 Symbols: | unknown protein; BEST Arabidopsis thaliana protein match is: unknown protein (TAIR:AT3G11310.1); Has 720 Blast hits to 435 proteins in 28 species: Archae - 0; Bacteria - 2; Metazoa - 0; Fungi - 32; Plants - 682; Viruses - 0; Other Eukaryotes - 4 (source: NCBI BLink). | chr3:3535766-3537295 REVERSE LENGTH=460
		Prupe.5G207100	Pp05	16527620	16534874	AT1G18610.1 Symbols: | Galactose oxidase/kelch repeat superfamily protein | chr1:6405779-6408831 FORWARD LENGTH=556
		Prupe.5G207200	Pp05	16535158	16538509	AT1G18600.1 Symbols: ATRBL12, RBL12 | RHOMBOID-like protein 12 | chr1:6400647-6402587 FORWARD LENGTH=336
		Prupe.5G207300	Pp05	16538594	16542688	AT1G18600.1 Symbols: ATRBL12, RBL12 | RHOMBOID-like protein 12 | chr1:6400647-6402587 FORWARD LENGTH=336
		Prupe.5G234300	Pp05	17778792	17791526	AT1G18270.1 Symbols: | ketose-bisphosphate aldolase class-II family protein | chr1:6283634-6293772 REVERSE LENGTH=1373
		Prupe.5G234400	Pp05	17796979	17798779	AT5G41980.1 Symbols: | CONTAINS InterPro DOMAIN/s: Putative harbinger transposase-derived nuclease (InterPro:IPR006912); BEST Arabidopsis thaliana protein match is: unknown protein (TAIR:AT1G43722.1); Has 1807 Blast hits to 1807 proteins in 277 species: Archae - 0; Bacteria - 0; Metazoa - 736; Fungi - 347; Plants - 385; Viruses - 0; Other Eukaryotes - 339 (source: NCBI BLink). | chr5:16793765-167…
		Prupe.5G234500	Pp05	17800215	17801314	AT3G17950.2 Symbols: | unknown protein; FUNCTIONS IN: molecular_function unknown; INVOLVED IN: biological_process unknown; LOCATED IN: chloroplast; EXPRESSED IN: 17 plant structures; EXPRESSED DURING: 10 growth stages; Has 35333 Blast hits to 34131 proteins in 2444 species: Archae - 798; Bacteria - 22429; Metazoa - 974; Fungi - 991; Plants - 531; Viruses - 0; Other Eukaryotes - 9610 (source: NCBI…
		Prupe.5G234600	Pp05	17802263	17802796	AT1G18290.1 Symbols: | unknown protein; FUNCTIONS IN: molecular_function unknown; INVOLVED IN: N-terminal protein myristoylation; LOCATED IN: chloroplast; EXPRESSED IN: root; Has 94 Blast hits to 94 proteins in 12 species: Archae - 0; Bacteria - 0; Metazoa - 0; Fungi - 0; Plants - 94; Viruses - 0; Other Eukaryotes - 0 (source: NCBI BLink). | chr1:6297436-6297966 FORWARD LENGTH=176
		Prupe.5G234700	Pp05	17804839	17807195	AT3G17930.1 Symbols: | unknown protein; FUNCTIONS IN: molecular_function unknown; INVOLVED IN: biological_process unknown; LOCATED IN: chloroplast thylakoid membrane; EXPRESSED IN: 22 plant structures; EXPRESSED DURING: 13 growth stages; CONTAINS InterPro DOMAIN/s: Protein of unknown function DUF3007 (InterPro:IPR021562); Has 236 Blast hits to 236 proteins in 83 species: Archae - 0; Bacteria - 11…
		Prupe.5G234800	Pp05	17808056	17815140	AT1G48540.1 Symbols: | Outer arm dynein light chain 1 protein | chr1:17945540-17950405 FORWARD LENGTH=1063
		Prupe.5G239600	Pp05	18069853	18073474	AT2G01970.1 Symbols: | Endomembrane protein 70 protein family | chr2:452197-454819 REVERSE LENGTH=592
		Prupe.5G239700	Pp05	18082201	18089212	AT1G73460.1 Symbols: | Protein kinase superfamily protein | chr1:27620122-27624899 FORWARD LENGTH=1169
		Prupe.5G239800	Pp05	18089770	18096887	AT3G17740.1 Symbols: | unknown protein; FUNCTIONS IN: molecular_function unknown; INVOLVED IN: biological_process unknown; LOCATED IN: cellular_component unknown; EXPRESSED IN: 23 plant structures; EXPRESSED DURING: 13 growth stages; CONTAINS InterPro DOMAIN/s: Protein of unknown function DUF1740 (InterPro:IPR013633); BEST Arabidopsis thaliana protein match is: unknown protein (TAIR:AT3G17712.1);…
		Prupe.5G241000	Pp05	18156285	18162524	AT1G18330.2 Symbols: EPR1, RVE7 | Homeodomain-like superfamily protein | chr1:6306196-6307718 REVERSE LENGTH=372
		Prupe.5G241100	Pp05	18162588	18164945	AT1G73530.1 Symbols: | RNA-binding (RRM/RBD/RNP motifs) family protein | chr1:27643801-27645386 REVERSE LENGTH=181
		Prupe.5G241200	Pp05	18165005	18168485	AT1G53345.1 Symbols: | unknown protein; INVOLVED IN: biological_process unknown; LOCATED IN: endomembrane system; EXPRESSED IN: 8 plant structures; EXPRESSED DURING: 4 anthesis, F mature embryo stage, petal differentiation and expansion stage, E expanded cotyledon stage, D bilateral stage; BEST Arabidopsis thaliana protein match is: unknown protein (TAIR:AT5G09580.1); Has 201 Blast hits to 201 pr…
		Prupe.5G241300	Pp05	18167430	18170519	AT3G17730.1 Symbols: anac057, NAC057 | NAC domain containing protein 57 | chr3:6064379-6065813 FORWARD LENGTH=246
		Prupe.5G241400	Pp05	18171422	18175020	AT3G16610.1 Symbols: | pentatricopeptide (PPR) repeat-containing protein | chr3:5656371-5658335 REVERSE LENGTH=654
		Prupe.5G241500	Pp05	18177163	18185805	AT1G48410.1 Symbols: AGO1 | Stabilizer of iron transporter SufD / Polynucleotidyl transferase | chr1:17886285-17891892 REVERSE LENGTH=1048
		Prupe.5G241600	Pp05	18188489	18195440	AT1G48410.1 Symbols: AGO1 | Stabilizer of iron transporter SufD / Polynucleotidyl transferase | chr1:17886285-17891892 REVERSE LENGTH=1048
		Prupe.6G026100	Pp06	2069708	2073473	AT4G26590.1 Symbols: ATOPT5, OPT5 | oligopeptide transporter 5 | chr4:13414134-13416850 REVERSE LENGTH=753
		Prupe.6G026200	Pp06	2079104	2083027	AT4G26590.1 Symbols: ATOPT5, OPT5 | oligopeptide transporter 5 | chr4:13414134-13416850 REVERSE LENGTH=753
		Prupe.6G026300	Pp06	2083270	2087321	AT5G55930.1 Symbols: ATOPT1, OPT1 | oligopeptide transporter 1 | chr5:22652988-22655827 FORWARD LENGTH=755
		Prupe.6G026400	Pp06	2087469	2089362	AT5G48910.1 Symbols: LPA66 | Pentatricopeptide repeat (PPR) superfamily protein | chr5:19832969-19834909 REVERSE LENGTH=646
		Prupe.6G026500	Pp06	2089883	2092148	AT5G55940.1 Symbols: emb2731 | Uncharacterised protein family (UPF0172) | chr5:22656256-22657894 REVERSE LENGTH=208
		Prupe.6G031400	Pp06	2438138	2443336	AT5G59810.1 Symbols: ATSBT5.4, SBT5.4 | Subtilase family protein | chr5:24096895-24100387 REVERSE LENGTH=778
		Prupe.6G031500	Pp06	2443556	2448841	AT5G59810.1 Symbols: ATSBT5.4, SBT5.4 | Subtilase family protein | chr5:24096895-24100387 REVERSE LENGTH=778
		Prupe.6G031600	Pp06	2448936	2451247	AT3G13230.1 Symbols: | RNA-binding KH domain-containing protein | chr3:4270423-4271070 FORWARD LENGTH=215
		Prupe.6G031700	Pp06	2452428	2457288	AT3G13235.3 Symbols: | ubiquitin family protein | chr3:4271492-4274348 REVERSE LENGTH=413
		Prupe.6G031800	Pp06	2457815	2458912	NA
		Prupe.6G113600	Pp06	8196496	8200380	AT3G44880.1 Symbols: ACD1, LLS1, PAO | Pheophorbide a oxygenase family protein with Rieske [2Fe-2S] domain | chr3:16383858-16386204 FORWARD LENGTH=537
		Prupe.6G113700	Pp06	8201469	8203160	AT5G22875.2 Symbols: | unknown protein; FUNCTIONS IN: molecular_function unknown; INVOLVED IN: biological_process unknown; LOCATED IN: endomembrane system; EXPRESSED IN: 24 plant structures; EXPRESSED DURING: 15 growth stages; Has 32 Blast hits to 32 proteins in 16 species: Archae - 0; Bacteria - 0; Metazoa - 0; Fungi - 0; Plants - 30; Viruses - 0; Other Eukaryotes - 2 (source: NCBI BLink). | chr…
		Prupe.6G113800	Pp06	8203919	8205587	AT2G27970.1 Symbols: CKS2 | CDK-subunit 2 | chr2:11912460-11913112 REVERSE LENGTH=83
		Prupe.6G113900	Pp06	8206100	8214164	AT2G27980.1 Symbols: | Acyl-CoA N-acyltransferase with RING/FYVE/PHD-type zinc finger domain | chr2:11913950-11919741 REVERSE LENGTH=1072
		Prupe.6G114000	Pp06	8224894	8229779	AT2G40360.1 Symbols: | Transducin/WD40 repeat-like superfamily protein | chr2:16853123-16856635 REVERSE LENGTH=753
		Prupe.6G119300	Pp06	8822526	8823195	AT5G60440.1 Symbols: AGL62 | AGAMOUS-like 62 | chr5:24306329-24307520 FORWARD LENGTH=299
		Prupe.6G119400	Pp06	8824226	8824816	AT5G60440.1 Symbols: AGL62 | AGAMOUS-like 62 | chr5:24306329-24307520 FORWARD LENGTH=299
		Prupe.6G119500	Pp06	8825711	8835159	AT2G27810.1 Symbols: ATNAT12, NAT12 | nucleobase-ascorbate transporter 12 | chr2:11852338-11855988 FORWARD LENGTH=709
		Prupe.6G119600	Pp06	8854510	8856849	AT2G44860.2 Symbols: | Ribosomal protein L24e family protein | chr2:18501034-18502128 REVERSE LENGTH=159
		Prupe.6G119700	Pp06	8857239	8858147	NA
		Prupe.6G119800	Pp06	8887875	8892550	AT5G22620.2 Symbols: | phosphoglycerate/bisphosphoglycerate mutase family protein | chr5:7517731-7520223 REVERSE LENGTH=482
		Prupe.6G119900	Pp06	8893764	8894795	AT2G27775.1 Symbols: | FUNCTIONS IN: molecular_function unknown; INVOLVED IN: biological_process unknown; LOCATED IN: chloroplast; EXPRESSED IN: 22 plant structures; EXPRESSED DURING: 13 growth stages; BEST Arabidopsis thaliana protein match is: Tetratricopeptide repeat (TPR)-like superfamily protein (TAIR:AT2G27800.1); Has 21 Blast hits to 21 proteins in 5 species: Archae - 0; Bacteria - 0; Meta…
		Prupe.6G149800	Pp06	12882902	12884064	NA
		Prupe.6G149900	Pp06	12885291	12901636	AT2G27170.2 Symbols: TTN7, SMC3 | Structural maintenance of chromosomes (SMC) family protein | chr2:11609319-11617064 REVERSE LENGTH=1204
		Prupe.6G173600	Pp06	17856888	17859424	AT5G64880.1 Symbols: | unknown protein; Has 30201 Blast hits to 17322 proteins in 780 species: Archae - 12; Bacteria - 1396; Metazoa - 17338; Fungi - 3422; Plants - 5037; Viruses - 0; Other Eukaryotes - 2996 (source: NCBI BLink). | chr5:25932353-25933874 FORWARD LENGTH=171
		Prupe.6G173700	Pp06	17858121	17858539	NA
		Prupe.6G177100	Pp06	18201475	18207113	AT4G39660.1 Symbols: AGT2 | alanine:glyoxylate aminotransferase 2 | chr4:18406797-18409262 FORWARD LENGTH=476
		Prupe.6G177200	Pp06	18206907	18213020	AT5G65210.5 Symbols: TGA1 | bZIP transcription factor family protein | chr5:26059031-26060749 FORWARD LENGTH=368
		Prupe.6G177300	Pp06	18229266	18230770	AT2G41060.2 Symbols: | RNA-binding (RRM/RBD/RNP motifs) family protein | chr2:17127138-17128493 FORWARD LENGTH=451
		Prupe.6G187500	Pp06	19596559	19600615	AT5G64970.1 Symbols: | Mitochondrial substrate carrier family protein | chr5:25958806-25960443 REVERSE LENGTH=428
		Prupe.6G187600	Pp06	19600920	19607686	AT5G10270.1 Symbols: CDKC;1 | cyclin-dependent kinase C;1 | chr5:3221715-3224674 REVERSE LENGTH=505
		Prupe.6G187700	Pp06	19617829	19627233	AT2G22300.2 Symbols: CAMTA3, SR1 | signal responsive 1 | chr2:9471599-9476472 FORWARD LENGTH=1032
		Prupe.6G213900	Pp06	22181014	22184959	AT5G65760.1 Symbols: | Serine carboxypeptidase S28 family protein | chr5:26308289-26310891 FORWARD LENGTH=515
		Prupe.6G214000	Pp06	22186172	22187203	AT5G57625.1 Symbols: | CAP (Cysteine-rich secretory proteins, Antigen 5, and Pathogenesis-related 1 protein) superfamily protein | chr5:23337865-23338577 FORWARD LENGTH=207
		Prupe.6G214100	Pp06	22196458	22203172	AT5G65770.3 Symbols: LINC4 | little nuclei4 | chr5:26311587-26315610 FORWARD LENGTH=1010
		Prupe.6G215800	Pp06	22336023	22337386	AT3G24130.1 Symbols: | Pectin lyase-like superfamily protein | chr3:8711663-8713361 REVERSE LENGTH=335
		Prupe.6G215900	Pp06	22347563	22349482	AT3G49730.1 Symbols: | Tetratricopeptide repeat (TPR)-like superfamily protein | chr3:18445730-18447646 REVERSE LENGTH=638
		Prupe.6G363600	Pp06	30547687	30558597	AT3G03300.3 Symbols: DCL2 | dicer-like 2 | chr3:768020-774833 REVERSE LENGTH=1388
		Prupe.6G363700	Pp06	30559157	30560494	NA
		Prupe.6G363800	Pp06	30560877	30564894	AT5G36170.1 Symbols: HCF109, ATPRFB | high chlorophyll fluorescent 109 | chr5:14236083-14237974 REVERSE LENGTH=456
		Prupe.6G363900	Pp06	30566408	30567852	AT3G59540.1 Symbols: | Ribosomal L38e protein family | chr3:21995897-21996742 REVERSE LENGTH=69
		Prupe.6G364000	Pp06	30568263	30573864	AT3G03310.1 Symbols: ATLCAT3, LCAT3 | lecithin:cholesterol acyltransferase 3 | chr3:778767-781488 REVERSE LENGTH=447
		Prupe.6G364100	Pp06	30577191	30581666	AT5G17430.1 Symbols: BBM | Integrase-type DNA-binding superfamily protein | chr5:5742542-5745568 REVERSE LENGTH=584
		Prupe.7G005800	Pp07	655314	658427	NA
		Prupe.7G005900	Pp07	668493	672967	AT5G18110.1 Symbols: NCBP | novel cap-binding protein | chr5:5989105-5990588 REVERSE LENGTH=221
		Prupe.7G053200	Pp07	9143914	9145005	AT5G36228.1 Symbols: | nucleic acid binding;zinc ion binding | chr5:14271691-14272776 FORWARD LENGTH=361
		Prupe.7G073100	Pp07	11085108	11086105	AT5G27260.1 Symbols: | unknown protein; BEST Arabidopsis thaliana protein match is: unknown protein (TAIR:AT2G29880.1); Has 1807 Blast hits to 1807 proteins in 277 species: Archae - 0; Bacteria - 0; Metazoa - 736; Fungi - 347; Plants - 385; Viruses - 0; Other Eukaryotes - 339 (source: NCBI BLink). | chr5:9603943-9604930 FORWARD LENGTH=303
		Prupe.7G073200	Pp07	11088473	11093453	AT5G53130.1 Symbols: CNGC1, ATCNGC1 | cyclic nucleotide gated channel 1 | chr5:21537830-21540490 REVERSE LENGTH=716
		Prupe.7G073300	Pp07	11094581	11095300	AT2G02100.1 Symbols: LCR69, PDF2.2 | low-molecular-weight cysteine-rich 69 | chr2:528397-528885 FORWARD LENGTH=77
		Prupe.7G073400	Pp07	11097457	11101512	AT3G57880.1 Symbols: | Calcium-dependent lipid-binding (CaLB domain) plant phosphoribosyltransferase family protein | chr3:21431198-21433519 REVERSE LENGTH=773
		Prupe.7G104100	Pp07	13350887	13353016	AT2G23930.1 Symbols: SNRNP-G | probable small nuclear ribonucleoprotein G | chr2:10182353-10183026 FORWARD LENGTH=80
		Prupe.7G104200	Pp07	13355218	13359792	AT5G22400.1 Symbols: | Rho GTPase activating protein with PAK-box/P21-Rho-binding domain | chr5:7423050-7425335 REVERSE LENGTH=466
		Prupe.7G104300	Pp07	13360472	13363240	AT3G11470.1 Symbols: | 4&apos;-phosphopantetheinyl transferase superfamily | chr3:3610261-3612094 REVERSE LENGTH=300
		Prupe.7G104400	Pp07	13363337	13365812	AT3G11460.1 Symbols: | Pentatricopeptide repeat (PPR) superfamily protein | chr3:3608250-3610121 FORWARD LENGTH=623
		Prupe.7G104500	Pp07	13365872	13370551	AT5G03940.1 Symbols: FFC, 54CP, CPSRP54, SRP54CP | chloroplast signal recognition particle 54 kDa subunit | chr5:1060265-1063257 REVERSE LENGTH=564
		Prupe.7G118300	Pp07	14293864	14296470	AT1G64970.1 Symbols: G-TMT, TMT1, VTE4 | gamma-tocopherol methyltransferase | chr1:24134337-24135993 REVERSE LENGTH=348
		Prupe.7G118400	Pp07	14297012	14299290	AT1G64980.1 Symbols: | Nucleotide-diphospho-sugar transferases superfamily protein | chr1:24137840-24138619 REVERSE LENGTH=259
		Prupe.7G118500	Pp07	14299854	14303138	AT5G03740.1 Symbols: HD2C, HDT3 | histone deacetylase 2C | chr5:981994-983961 FORWARD LENGTH=294
		Prupe.7G118600	Pp07	14304767	14307862	AT5G42820.1 Symbols: ATU2AF35B, U2AF35B | Zinc finger C-x8-C-x5-C-x3-H type family protein | chr5:17170445-17171296 REVERSE LENGTH=283
		Prupe.7G118700	Pp07	14308901	14312763	AT2G36530.1 Symbols: LOS2, ENO2 | Enolase | chr2:15321081-15323786 REVERSE LENGTH=444
		Prupe.7G147100	Pp07	16008462	16014343	AT4G36860.1 Symbols: | LIM domain-containing protein | chr4:17358580-17361189 REVERSE LENGTH=553
		Prupe.7G147200	Pp07	16014621	16017206	AT5G66631.1 Symbols: | Tetratricopeptide repeat (TPR)-like superfamily protein | chr5:26596207-26598192 FORWARD LENGTH=661
		Prupe.7G147300	Pp07	16017846	16019930	AT2G33580.1 Symbols: | Protein kinase superfamily protein | chr2:14219848-14221842 REVERSE LENGTH=664
		Prupe.7G147400	Pp07	16024074	16025970	AT3G21630.1 Symbols: CERK1, LYSM RLK1 | chitin elicitor receptor kinase 1 | chr3:7615543-7618530 REVERSE LENGTH=617
		Prupe.7G147500	Pp07	16026219	16028129	AT2G23770.1 Symbols: | protein kinase family protein / peptidoglycan-binding LysM domain-containing protein | chr2:10120242-10122080 REVERSE LENGTH=612
		Prupe.7G147600	Pp07	16028825	16032025	AT2G23770.1 Symbols: | protein kinase family protein / peptidoglycan-binding LysM domain-containing protein | chr2:10120242-10122080 REVERSE LENGTH=612
		Prupe.7G164600	Pp07	16926499	16928891	AT4G36220.1 Symbols: FAH1, CYP84A1 | ferulic acid 5-hydroxylase 1 | chr4:17137584-17139619 REVERSE LENGTH=520
		Prupe.7G164700	Pp07	16930220	16933594	AT2G16460.1 Symbols: | Protein of unknown function (DUF1640) | chr2:7133704-7135483 REVERSE LENGTH=230
		Prupe.7G164800	Pp07	16934020	16936430	AT3G51100.1 Symbols: | unknown protein; Has 48 Blast hits to 48 proteins in 16 species: Archae - 0; Bacteria - 0; Metazoa - 0; Fungi - 0; Plants - 48; Viruses - 0; Other Eukaryotes - 0 (source: NCBI BLink). | chr3:18980531-18982174 REVERSE LENGTH=211
		Prupe.7G164900	Pp07	16937697	16942575	AT4G36210.3 Symbols: | Protein of unknown function (DUF726) | chr4:17130354-17134302 FORWARD LENGTH=672
		Prupe.7G247200	Pp07	20998397	21000802	AT1G16930.1 Symbols: | F-box/RNI-like/FBD-like domains-containing protein | chr1:5789987-5791534 FORWARD LENGTH=449
		Prupe.7G247300	Pp07	21001608	21012150	AT3G15880.2 Symbols: WSIP2, TPR4 | WUS-interacting protein 2 | chr3:5364454-5371869 REVERSE LENGTH=1137
		Prupe.7G247400	Pp07	21018445	21022359	AT2G13290.2 Symbols: | beta-1,4-N-acetylglucosaminyltransferase family protein | chr2:5512058-5513143 FORWARD LENGTH=361
		Prupe.7G247500	Pp07	21022925	21025300	AT2G33310.2 Symbols: IAA13 | auxin-induced protein 13 | chr2:14114569-14115757 REVERSE LENGTH=247
		Prupe.8G063900	Pp08	9379179	9379876	AT5G64250.1 Symbols: | Aldolase-type TIM barrel family protein | chr5:25697623-25698752 REVERSE LENGTH=293
		Prupe.8G067500	Pp08	9933348	9937193	AT5G64330.1 Symbols: NPH3, RPT3, JK218 | Phototropic-responsive NPH3 family protein | chr5:25727568-25730225 FORWARD LENGTH=746
		Prupe.8G067600	Pp08	9950300	9952471	AT5G09460.1 Symbols: | sequence-specific DNA binding transcription factors;transcription regulators | chr5:2944437-2945417 REVERSE LENGTH=326
		Prupe.8G067700	Pp08	9952588	9952975	AT5G50011.1 Symbols: CPuORF37 | conserved peptide upstream open reading frame 37 | chr5:20349114-20349380 FORWARD LENGTH=51
		Prupe.8G103200	Pp08	13432021	13432909	AT1G19270.1 Symbols: DA1 | DA1 | chr1:6663327-6665845 FORWARD LENGTH=532
		Prupe.8G103300	Pp08	13433317	13435820	AT4G36860.1 Symbols: | LIM domain-containing protein | chr4:17358580-17361189 REVERSE LENGTH=553
		Prupe.8G103400	Pp08	13436300	13441549	AT3G18850.4 Symbols: LPAT5 | lysophosphatidyl acyltransferase 5 | chr3:6499529-6500840 REVERSE LENGTH=375
		Prupe.8G103500	Pp08	13439586	13440231	NA
		Prupe.8G103600	Pp08	13445080	13447032	AT5G65860.1 Symbols: | ankyrin repeat family protein | chr5:26347706-26348746 REVERSE LENGTH=346
		Prupe.8G103700	Pp08	13448486	13449619	AT4G34320.1 Symbols: | Protein of unknown function (DUF677) | chr4:16422436-16423824 FORWARD LENGTH=374
		Prupe.8G105300	Pp08	13618253	13620401	AT3G18830.1 Symbols: ATPLT5, PMT5, ATPMT5 | polyol/monosaccharide transporter 5 | chr3:6489000-6491209 REVERSE LENGTH=539
		Prupe.8G123100	Pp08	14888477	14896493	AT1G49670.1 Symbols: NQR | ARP protein (REF) | chr1:18381591-18386021 REVERSE LENGTH=629
		Prupe.8G123200	Pp08	14900334	14909429	AT1G49670.1 Symbols: NQR | ARP protein (REF) | chr1:18381591-18386021 REVERSE LENGTH=629
		Prupe.8G123400	Pp08	14920471	14931351	AT3G19190.1 Symbols: ATATG2, ATG2 | autophagy 2 | chr3:6639879-6648274 FORWARD LENGTH=1839
		Prupe.8G123500	Pp08	14933059	14934318	AT4G34419.1 Symbols: | unknown protein; BEST Arabidopsis thaliana protein match is: unknown protein (TAIR:AT3G19200.1). | chr4:16456597-16456986 FORWARD LENGTH=129
		Prupe.8G123600	Pp08	14936364	14945505	AT3G19210.1 Symbols: ATRAD54, CHR25, RAD54 | homolog of RAD54 | chr3:6652799-6658876 REVERSE LENGTH=910
		Prupe.8G131500	Pp08	15389311	15391902	AT1G49750.1 Symbols: | Leucine-rich repeat (LRR) family protein | chr1:18411177-18412779 REVERSE LENGTH=494
		Prupe.8G131600	Pp08	15402350	15405472	AT5G43060.1 Symbols: | Granulin repeat cysteine protease family protein | chr5:17269784-17272117 REVERSE LENGTH=463
		Prupe.8G131700	Pp08	15407398	15414400	AT3G19420.1 Symbols: ATPEN2, PEN2 | PTEN 2 | chr3:6731824-6735354 FORWARD LENGTH=611
		Prupe.8G229500	Pp08	20519517	20521046	AT5G63450.1 Symbols: CYP94B1 | cytochrome P450, family 94, subfamily B, polypeptide 1 | chr5:25408987-25410519 REVERSE LENGTH=510
		Prupe.8G229600	Pp08	20522549	20527338	AT2G30690.1 Symbols: | Protein of unknown function, DUF593 | chr2:13076229-13078595 FORWARD LENGTH=760
		Prupe.8G229700	Pp08	20527683	20532213	AT4G19540.1 Symbols: INDL | IND1(iron-sulfur protein required for NADH dehydrogenase)-like | chr4:10657517-10659094 FORWARD LENGTH=313
		Prupe.8G229800	Pp08	20532425	20537087	AT1G06730.1 Symbols: | pfkB-like carbohydrate kinase family protein | chr1:2067633-2070049 FORWARD LENGTH=488
		Prupe.8G229900	Pp08	20538989	20542366	AT1G64260.1 Symbols: | MuDR family transposase | chr1:23847756-23849915 FORWARD LENGTH=719
		Prupe.8G230000	Pp08	20543771	20546098	NA
		Prupe.8G230100	Pp08	20548011	20550028	AT1G12700.1 Symbols: | ATP binding;nucleic acid binding;helicases | chr1:4323722-4326227 REVERSE LENGTH=735
		Prupe.8G230200	Pp08	20550679	20553318	AT3G62840.2 Symbols: | Small nuclear ribonucleoprotein family protein | chr3:23235727-23236615 REVERSE LENGTH=108
		Prupe.8G230300	Pp08	20553651	20557370	AT2G30630.1 Symbols: | P-loop containing nucleoside triphosphate hydrolases superfamily protein | chr2:13046883-13049106 REVERSE LENGTH=531
		Prupe.8G230400	Pp08	20561188	20562407	AT2G30620.1 Symbols: | winged-helix DNA-binding transcription factor family protein | chr2:13045360-13046267 FORWARD LENGTH=273
		Prupe.8G230500	Pp08	20567217	20568419	AT5G09500.1 Symbols: | Ribosomal protein S19 family protein | chr5:2954044-2954850 REVERSE LENGTH=150
		Prupe.8G230600	Pp08	20570022	20570957	AT1G28360.1 Symbols: ERF12, ATERF12 | ERF domain protein 12 | chr1:9951934-9952503 FORWARD LENGTH=189
		Prupe.8G230700	Pp08	20573325	20576549	AT3G04670.1 Symbols: WRKY39, ATWRKY39 | WRKY DNA-binding protein 39 | chr3:1266530-1267691 REVERSE LENGTH=330
		Prupe.8G230800	Pp08	20580715	20583450	AT3G49100.1 Symbols: | Signal recognition particle, SRP9/SRP14 subunit | chr3:18196944-18198298 FORWARD LENGTH=103
		Prupe.8G230900	Pp08	20587515	20589711	AT1G08230.2 Symbols: | Transmembrane amino acid transporter family protein | chr1:2583715-2586700 REVERSE LENGTH=451
		Prupe.8G231000	Pp08	20591167	20592718	NA
		Prupe.8G231100	Pp08	20593024	20594324	NA
		Prupe.8G231200	Pp08	20600062	20602391	AT1G55190.1 Symbols: PRA1.F2, PRA7 | PRA1 (Prenylated rab acceptor) family protein | chr1:20588450-20589019 FORWARD LENGTH=189
		Prupe.8G231300	Pp08	20602469	20606683	AT2G30580.1 Symbols: DRIP2 | DREB2A-interacting protein 2 | chr2:13026444-13030363 FORWARD LENGTH=420
		Prupe.8G231400	Pp08	20607592	20611750	AT5G64560.1 Symbols: MGT9, MRS2-2, ATMGT9 | magnesium transporter 9 | chr5:25807025-25809395 REVERSE LENGTH=394
		Prupe.8G246300	Pp08	21358293	21360524	AT1G63900.1 Symbols: DAL1 | E3 Ubiquitin ligase family protein | chr1:23717056-23719086 FORWARD LENGTH=343
		Prupe.8G246400	Pp08	21362904	21365407	AT1G54790.3 Symbols: | GDSL-like Lipase/Acylhydrolase superfamily protein | chr1:20441124-20442634 REVERSE LENGTH=383
		Prupe.8G246500	Pp08	21376354	21377160	AT4G33720.1 Symbols: | CAP (Cysteine-rich secretory proteins, Antigen 5, and Pathogenesis-related 1 protein) superfamily protein | chr4:16182813-16183304 FORWARD LENGTH=163
		Prupe.8G246600	Pp08	21377633	21379643	AT1G63900.1 Symbols: DAL1 | E3 Ubiquitin ligase family protein | chr1:23717056-23719086 FORWARD LENGTH=343
		Prupe.8G265700	Pp08	22252702	22257118	AT2G47350.1 Symbols: | HIT zinc finger ;PAPA-1-like conserved region | chr2:19434588-19437045 FORWARD LENGTH=486
		Prupe.8G265800	Pp08	22257725	22261379	AT1G02560.1 Symbols: CLPP5, NCLPP5, NCLPP1 | nuclear encoded CLP protease 5 | chr1:538000-539805 FORWARD LENGTH=298
		Prupe.8G265900	Pp08	22261546	22264468	AT2G34830.1 Symbols: WRKY35, MEE24, AtWRKY35 | WRKY DNA-binding protein 35 | chr2:14693839-14696378 REVERSE LENGTH=427
		Prupe.8G266000	Pp08	22265054	22265914	AT2G47360.1 Symbols: | unknown protein; BEST Arabidopsis thaliana protein match is: unknown protein (TAIR:AT1G02570.1); Has 58 Blast hits to 55 proteins in 6 species: Archae - 0; Bacteria - 0; Metazoa - 0; Fungi - 0; Plants - 58; Viruses - 0; Other Eukaryotes - 0 (source: NCBI BLink). | chr2:19437820-19438731 FORWARD LENGTH=303
		Prupe.8G266100	Pp08	22267137	22269341	AT1G66350.1 Symbols: RGL1, RGL | RGA-like 1 | chr1:24748327-24749862 FORWARD LENGTH=511
		Prupe.8G266600	Pp08	22289066	22291989	AT2G16760.1 Symbols: | Calcium-dependent phosphotriesterase superfamily protein | chr2:7275739-7277122 FORWARD LENGTH=327
		Prupe.8G266700	Pp08	22293381	22294804	AT5G61310.4 Symbols: | Cytochrome c oxidase subunit Vc family protein | chr5:24653543-24653737 REVERSE LENGTH=64
		Prupe.8G266800	Pp08	22295877	22301128	AT2G47390.1 Symbols: | Prolyl oligopeptidase family protein | chr2:19442278-19446253 REVERSE LENGTH=961
		Prupe.8G266900	Pp08	22301206	22304380	AT4G26750.1 Symbols: | hydroxyproline-rich glycoprotein family protein | chr4:13475848-13478382 REVERSE LENGTH=421
		Prupe.8G267000	Pp08	22304925	22305909	AT3G62410.1 Symbols: PL2-2, PL2 | PL2 domain-containing protein 2 | chr3:23091006-23091401 FORWARD LENGTH=131
		Prupe.8G267100	Pp08	22306388	22307187	AT3G62420.1 Symbols: ATBZIP53, BZIP53 | basic region/leucine zipper motif 53 | chr3:23091844-23092284 REVERSE LENGTH=146
		Prupe.8G267200	Pp08	22308326	22311469	AT3G07580.1 Symbols: | unknown protein; FUNCTIONS IN: molecular_function unknown; INVOLVED IN: biological_process unknown; LOCATED IN: chloroplast; EXPRESSED IN: 18 plant structures; EXPRESSED DURING: 12 growth stages; BEST Arabidopsis thaliana protein match is: unknown protein (TAIR:AT5G48335.1); Has 30201 Blast hits to 17322 proteins in 780 species: Archae - 12; Bacteria - 1396; Metazoa - 17338…
		Prupe.8G269900	Pp08	22417888	22420616	AT3G62620.1 Symbols: | sucrose-phosphatase-related | chr3:23159845-23161606 FORWARD LENGTH=358
		Prupe.8G270000	Pp08	22421282	22424878	AT2G47460.1 Symbols: MYB12, ATMYB12, PFG1 | myb domain protein 12 | chr2:19476438-19479242 FORWARD LENGTH=371
		Prupe.8G270100	Pp08	22426303	22428517	AT2G18390.1 Symbols: TTN5, HAL, ARL2, ATARLC1 | ADP-ribosylation factor family protein | chr2:7988335-7989374 FORWARD LENGTH=185
		Prupe.8G270200	Pp08	22429206	22433386	AT3G62600.1 Symbols: ATERDJ3B, ERDJ3B | DNAJ heat shock family protein | chr3:23151038-23153346 REVERSE LENGTH=346
		Prupe.8G270300	Pp08	22434105	22439234	AT1G02660.1 Symbols: | alpha/beta-Hydrolases superfamily protein | chr1:572187-574746 REVERSE LENGTH=713
	XP-CLR	Prupe.1G069800	Pp01	4958393	4960245	AT4G25810.1 Symbols: XTR6, XTH23 | xyloglucan endotransglycosylase 6 | chr4:13128694-13129715 FORWARD LENGTH=286
		Prupe.1G069900	Pp01	4964999	4966120	AT4G29850.1 Symbols: | Eukaryotic protein of unknown function (DUF872) | chr4:14601818-14602874 REVERSE LENGTH=103
		Prupe.1G070000	Pp01	4966448	4970466	AT3G09040.1 Symbols: | Pentatricopeptide repeat (PPR) superfamily protein | chr3:2761195-2764281 REVERSE LENGTH=1028
		Prupe.1G070100	Pp01	4973919	4977504	AT1G05460.1 Symbols: SDE3 | P-loop containing nucleoside triphosphate hydrolases superfamily protein | chr1:1601357-1604658 REVERSE LENGTH=1002
		Prupe.1G070200	Pp01	4978236	4981724	AT1G05460.1 Symbols: SDE3 | P-loop containing nucleoside triphosphate hydrolases superfamily protein | chr1:1601357-1604658 REVERSE LENGTH=1002
		Prupe.1G070300	Pp01	4990057	4993199	AT1G05460.1 Symbols: SDE3 | P-loop containing nucleoside triphosphate hydrolases superfamily protein | chr1:1601357-1604658 REVERSE LENGTH=1002
		Prupe.1G070400	Pp01	4994699	4999583	AT1G05460.1 Symbols: SDE3 | P-loop containing nucleoside triphosphate hydrolases superfamily protein | chr1:1601357-1604658 REVERSE LENGTH=1002
		Prupe.1G070500	Pp01	4998154	5002286	AT5G23280.1 Symbols: | TCP family transcription factor | chr5:7843017-7843769 FORWARD LENGTH=250
		Prupe.1G070600	Pp01	5010491	5014119	AT5G08320.1 Symbols: | CONTAINS InterPro DOMAIN/s: E2F-associated phosphoprotein, C-terminal (InterPro:IPR019370); Has 149 Blast hits to 149 proteins in 78 species: Archae - 0; Bacteria - 0; Metazoa - 79; Fungi - 0; Plants - 35; Viruses - 0; Other Eukaryotes - 35 (source: NCBI BLink). | chr5:2677153-2678603 FORWARD LENGTH=150
		Prupe.1G081200	Pp01	5944184	5947017	AT1G29670.1 Symbols: | GDSL-like Lipase/Acylhydrolase superfamily protein | chr1:10375843-10377717 FORWARD LENGTH=363
		Prupe.1G081300	Pp01	5959688	5962186	AT1G29670.1 Symbols: | GDSL-like Lipase/Acylhydrolase superfamily protein | chr1:10375843-10377717 FORWARD LENGTH=363
		Prupe.1G088000	Pp01	6561504	6562675	AT5G57520.1 Symbols: ZFP2, ATZFP2 | zinc finger protein 2 | chr5:23296019-23296471 FORWARD LENGTH=150
		Prupe.1G088100	Pp01	6569681	6572447	AT4G25830.1 Symbols: | Uncharacterised protein family (UPF0497) | chr4:13133727-13134790 FORWARD LENGTH=175
		Prupe.1G088200	Pp01	6584107	6585153	AT5G04950.1 Symbols: NAS1, ATNAS1 | nicotianamine synthase 1 | chr5:1457876-1458838 REVERSE LENGTH=320
		Prupe.1G096700	Pp01	7683948	7686158	AT1G36240.1 Symbols: | Ribosomal protein L7Ae/L30e/S12e/Gadd45 family protein | chr1:13614890-13616233 FORWARD LENGTH=112
		Prupe.1G096800	Pp01	7691982	7696328	AT4G30380.1 Symbols: | Barwin-related endoglucanase | chr4:14860486-14860994 FORWARD LENGTH=123
		Prupe.1G096900	Pp01	7697009	7701637	AT4G30380.1 Symbols: | Barwin-related endoglucanase | chr4:14860486-14860994 FORWARD LENGTH=123
		Prupe.1G097000	Pp01	7702455	7704624	AT4G30380.1 Symbols: | Barwin-related endoglucanase | chr4:14860486-14860994 FORWARD LENGTH=123
		Prupe.1G097100	Pp01	7716080	7718643	AT4G30400.1 Symbols: | RING/U-box superfamily protein | chr4:14867068-14868486 FORWARD LENGTH=472
		Prupe.1G103900	Pp01	8291709	8304255	AT3G62150.1 Symbols: PGP21 | P-glycoprotein 21 | chr3:23008755-23013579 REVERSE LENGTH=1296
		Prupe.1G104000	Pp01	8322076	8332673	AT5G48960.1 Symbols: | HAD-superfamily hydrolase, subfamily IG, 5&apos;-nucleotidase | chr5:19849645-19853382 FORWARD LENGTH=642
		Prupe.1G104100	Pp01	8333549	8340164	AT3G62150.1 Symbols: PGP21 | P-glycoprotein 21 | chr3:23008755-23013579 REVERSE LENGTH=1296
		Prupe.1G104200	Pp01	8349296	8349621	NA
		Prupe.1G104300	Pp01	8387545	8393135	AT1G02520.1 Symbols: PGP11 | P-glycoprotein 11 | chr1:524134-528745 FORWARD LENGTH=1278
		Prupe.1G104400	Pp01	8409272	8415996	AT1G02520.1 Symbols: PGP11 | P-glycoprotein 11 | chr1:524134-528745 FORWARD LENGTH=1278
		Prupe.1G104500	Pp01	8419873	8425888	AT5G48960.1 Symbols: | HAD-superfamily hydrolase, subfamily IG, 5&apos;-nucleotidase | chr5:19849645-19853382 FORWARD LENGTH=642
		Prupe.1G104600	Pp01	8426134	8428724	AT3G06960.1 Symbols: PDE320, TGD4 | pigment defective 320 | chr3:2194379-2196504 REVERSE LENGTH=479
		Prupe.1G104700	Pp01	8428786	8431254	AT3G06950.1 Symbols: | Pseudouridine synthase family protein | chr3:2192869-2194254 FORWARD LENGTH=323
		Prupe.1G104800	Pp01	8431830	8435435	AT1G64260.1 Symbols: | MuDR family transposase | chr1:23847756-23849915 FORWARD LENGTH=719
		Prupe.1G133700	Pp01	10574790	10576148	AT3G16660.1 Symbols: | Pollen Ole e 1 allergen and extensin family protein | chr3:5676904-5677788 FORWARD LENGTH=180
		Prupe.1G133800	Pp01	10576450	10578107	AT5G49070.1 Symbols: KCS21 | 3-ketoacyl-CoA synthase 21 | chr5:19888751-19890145 REVERSE LENGTH=464
		Prupe.1G133900	Pp01	10581093	10584732	AT1G04170.1 Symbols: EIF2 GAMMA | eukaryotic translation initiation factor 2 gamma subunit | chr1:1097423-1099702 FORWARD LENGTH=465
		Prupe.1G134000	Pp01	10586491	10590272	AT2G47650.1 Symbols: UXS4 | UDP-xylose synthase 4 | chr2:19538751-19541364 REVERSE LENGTH=443
		Prupe.1G134100	Pp01	10590994	10596402	AT4G15900.1 Symbols: PRL1 | pleiotropic regulatory locus 1 | chr4:9023775-9027443 FORWARD LENGTH=486
		Prupe.1G172600	Pp01	14430629	14434412	AT5G48570.1 Symbols: ROF2, ATFKBP65, FKBP65 | FKBP-type peptidyl-prolyl cis-trans isomerase family protein | chr5:19690746-19693656 REVERSE LENGTH=578
		Prupe.1G172700	Pp01	14436448	14440780	AT2G43370.1 Symbols: | RNA-binding (RRM/RBD/RNP motifs) family protein | chr2:18013431-18015376 FORWARD LENGTH=333
		Prupe.1G172800	Pp01	14441674	14444534	AT5G59240.1 Symbols: | Ribosomal protein S8e family protein | chr5:23902626-23903670 REVERSE LENGTH=210
		Prupe.1G172900	Pp01	14453007	14454184	AT2G31980.1 Symbols: AtCYS2, CYS2 | PHYTOCYSTATIN 2 | chr2:13609246-13609770 REVERSE LENGTH=147
		Prupe.1G173000	Pp01	14456264	14457994	AT5G05800.2 Symbols: | unknown protein; FUNCTIONS IN: molecular_function unknown; INVOLVED IN: biological_process unknown; LOCATED IN: cellular_component unknown; EXPRESSED IN: 24 plant structures; EXPRESSED DURING: 15 growth stages; BEST Arabidopsis thaliana protein match is: unknown protein (TAIR:AT3G11290.1); Has 881 Blast hits to 512 proteins in 30 species: Archae - 0; Bacteria - 2; Metazoa -…
		Prupe.1G173100	Pp01	14462438	14471593	AT3G23670.1 Symbols: PAKRP1L, KINESIN-12B | phragmoplast-associated kinesin-related protein, putative | chr3:8519290-8525055 FORWARD LENGTH=1313
		Prupe.1G173200	Pp01	14475296	14477148	NA
		Prupe.1G173300	Pp01	14478736	14481809	AT5G48560.1 Symbols: | basic helix-loop-helix (bHLH) DNA-binding superfamily protein | chr5:19684160-19686871 FORWARD LENGTH=498
		Prupe.1G173400	Pp01	14495758	14506483	AT2G32000.1 Symbols: | DNA topoisomerase, type IA, core | chr2:13615999-13621563 REVERSE LENGTH=865
		Prupe.1G187200	Pp01	17121294	17122141	NA
		Prupe.1G215800	Pp01	22873338	22875787	AT3G17450.1 Symbols: | hAT dimerisation domain-containing protein | chr3:5972793-5975684 REVERSE LENGTH=877
		Prupe.1G215900	Pp01	22884782	22895151	AT1G65810.1 Symbols: | P-loop containing nucleoside triphosphate hydrolases superfamily protein | chr1:24477043-24480728 REVERSE LENGTH=1050
		Prupe.1G230700	Pp01	24436231	24438561	AT2G45550.1 Symbols: CYP76C4 | cytochrome P450, family 76, subfamily C, polypeptide 4 | chr2:18773541-18775654 REVERSE LENGTH=511
		Prupe.1G230800	Pp01	24440246	24442335	AT2G45550.1 Symbols: CYP76C4 | cytochrome P450, family 76, subfamily C, polypeptide 4 | chr2:18773541-18775654 REVERSE LENGTH=511
		Prupe.1G236100	Pp01	25013399	25018822	AT3G13080.1 Symbols: ATMRP3, MRP3, ABCC3 | multidrug resistance-associated protein 3 | chr3:4196019-4201250 REVERSE LENGTH=1514
		Prupe.1G236200	Pp01	25025827	25032690	NA
		Prupe.1G236300	Pp01	25052459	25053936	NA
		Prupe.1G236400	Pp01	25056395	25057723	AT1G24430.1 Symbols: | HXXXD-type acyl-transferase family protein | chr1:8658190-8659497 REVERSE LENGTH=435
		Prupe.1G236500	Pp01	25058367	25059677	AT1G24430.1 Symbols: | HXXXD-type acyl-transferase family protein | chr1:8658190-8659497 REVERSE LENGTH=435
		Prupe.1G236600	Pp01	25060625	25061959	AT1G24430.1 Symbols: | HXXXD-type acyl-transferase family protein | chr1:8658190-8659497 REVERSE LENGTH=435
		Prupe.1G236700	Pp01	25068902	25070224	AT1G24430.1 Symbols: | HXXXD-type acyl-transferase family protein | chr1:8658190-8659497 REVERSE LENGTH=435
		Prupe.1G236800	Pp01	25095222	25096822	AT1G24430.1 Symbols: | HXXXD-type acyl-transferase family protein | chr1:8658190-8659497 REVERSE LENGTH=435
		Prupe.1G315400	Pp01	30465332	30467854	AT1G70250.1 Symbols: | receptor serine/threonine kinase, putative | chr1:26452975-26456088 FORWARD LENGTH=799
		Prupe.1G315500	Pp01	30468699	30469160	NA
		Prupe.1G315600	Pp01	30475268	30479235	AT1G68410.2 Symbols: | Protein phosphatase 2C family protein | chr1:25650262-25652255 REVERSE LENGTH=436
		Prupe.1G315700	Pp01	30482425	30486422	AT1G25380.1 Symbols: ATNDT2, NDT2 | NAD+ transporter 2 | chr1:8903726-8905818 FORWARD LENGTH=363
		Prupe.1G315800	Pp01	30487321	30487781	AT1G68430.1 Symbols: | unknown protein; FUNCTIONS IN: molecular_function unknown; INVOLVED IN: biological_process unknown; LOCATED IN: chloroplast; EXPRESSED IN: 21 plant structures; EXPRESSED DURING: 13 growth stages; BEST Arabidopsis thaliana protein match is: unknown protein (TAIR:AT1G66890.1); Has 35 Blast hits to 35 proteins in 6 species: Archae - 0; Bacteria - 0; Metazoa - 0; Fungi - 0; Pla…
		Prupe.1G315900	Pp01	30488576	30495659	AT1G18390.2 Symbols: | Protein kinase superfamily protein | chr1:6327463-6329935 FORWARD LENGTH=654
		Prupe.1G316000	Pp01	30497902	30499192	NA
		Prupe.1G316100	Pp01	30502314	30506190	AT2G01260.1 Symbols: | Protein of unknown function (DUF789) | chr2:135494-137504 REVERSE LENGTH=369
		Prupe.1G316200	Pp01	30505388	30508297	AT5G38200.1 Symbols: | Class I glutamine amidotransferase-like superfamily protein | chr5:15256383-15258474 FORWARD LENGTH=436
		Prupe.1G316300	Pp01	30509273	30511587	AT1G68220.1 Symbols: | Protein of unknown function (DUF1218) | chr1:25570322-25571562 FORWARD LENGTH=201
		Prupe.1G316400	Pp01	30512143	30512674	AT3G18280.1 Symbols: | Bifunctional inhibitor/lipid-transfer protein/seed storage 2S albumin superfamily protein | chr3:6267102-6267392 FORWARD LENGTH=96
		Prupe.1G350600	Pp01	32639471	32649007	AT1G50410.1 Symbols: | SNF2 domain-containing protein / helicase domain-containing protein / zinc finger protein-related | chr1:18672828-18677365 FORWARD LENGTH=981
		Prupe.1G350700	Pp01	32649758	32651631	AT5G23420.1 Symbols: HMGB6 | high-mobility group box 6 | chr5:7888712-7890111 REVERSE LENGTH=241
		Prupe.1G350800	Pp01	32651672	32653392	AT5G23400.1 Symbols: | Leucine-rich repeat (LRR) family protein | chr5:7880603-7882372 FORWARD LENGTH=589
		Prupe.1G350900	Pp01	32654999	32658806	AT3G19990.1 Symbols: | unknown protein; INVOLVED IN: biological_process unknown; LOCATED IN: chloroplast stroma, chloroplast; EXPRESSED IN: 23 plant structures; EXPRESSED DURING: 13 growth stages; Has 118 Blast hits to 118 proteins in 41 species: Archae - 0; Bacteria - 42; Metazoa - 0; Fungi - 0; Plants - 56; Viruses - 0; Other Eukaryotes - 20 (source: NCBI BLink). | chr3:6965671-6967102 FORWARD …
		Prupe.1G351000	Pp01	32659271	32667433	AT1G50380.1 Symbols: | Prolyl oligopeptidase family protein | chr1:18662480-18666185 FORWARD LENGTH=710
		Prupe.1G351100	Pp01	32667664	32668380	AT3G19990.1 Symbols: | unknown protein; INVOLVED IN: biological_process unknown; LOCATED IN: chloroplast stroma, chloroplast; EXPRESSED IN: 23 plant structures; EXPRESSED DURING: 13 growth stages; Has 118 Blast hits to 118 proteins in 41 species: Archae - 0; Bacteria - 42; Metazoa - 0; Fungi - 0; Plants - 56; Viruses - 0; Other Eukaryotes - 20 (source: NCBI BLink). | chr3:6965671-6967102 FORWARD …
		Prupe.1G351200	Pp01	32672228	32680229	AT1G50380.1 Symbols: | Prolyl oligopeptidase family protein | chr1:18662480-18666185 FORWARD LENGTH=710
		Prupe.1G351300	Pp01	32681733	32687880	AT1G50370.1 Symbols: | Calcineurin-like metallo-phosphoesterase superfamily protein | chr1:18658894-18661672 FORWARD LENGTH=303
		Prupe.1G351400	Pp01	32688463	32692515	AT3G52350.1 Symbols: | D111/G-patch domain-containing protein | chr3:19409606-19410148 REVERSE LENGTH=180
		Prupe.2G064200	Pp02	8634291	8640748	AT5G04900.1 Symbols: NOL | NYC1-like | chr5:1434826-1437194 FORWARD LENGTH=348
		Prupe.2G069600	Pp02	10006287	10010536	AT2G25100.1 Symbols: | Polynucleotidyl transferase, ribonuclease H-like superfamily protein | chr2:10679767-10681654 REVERSE LENGTH=296
		Prupe.2G069700	Pp02	10010537	10012389	NA
		Prupe.2G069800	Pp02	10013450	10014068	NA
		Prupe.2G069900	Pp02	10017973	10025644	AT2G38710.2 Symbols: | AMMECR1 family | chr2:16184517-16186764 REVERSE LENGTH=214
		Prupe.2G073400	Pp02	11088248	11090122	AT5G04780.1 Symbols: | Pentatricopeptide repeat (PPR) superfamily protein | chr5:1384540-1386447 FORWARD LENGTH=635
		Prupe.2G073500	Pp02	11108601	11112751	AT2G24370.1 Symbols: | Protein kinase protein with adenine nucleotide alpha hydrolases-like domain | chr2:10369979-10373063 REVERSE LENGTH=788
		Prupe.2G073600	Pp02	11113877	11115007	AT5G01420.1 Symbols: | Glutaredoxin family protein | chr5:174886-176091 REVERSE LENGTH=401
		Prupe.2G073700	Pp02	11126415	11133498	AT2G38680.1 Symbols: | 5&apos;-nucleotidases;magnesium ion binding | chr2:16174011-16175873 REVERSE LENGTH=315
		Prupe.2G074600	Pp02	11274815	11277288	AT4G32605.1 Symbols: | Mitochondrial glycoprotein family protein | chr4:15726429-15727864 REVERSE LENGTH=227
		Prupe.2G074700	Pp02	11293882	11294772	NA
		Prupe.2G074800	Pp02	11308242	11319159	AT3G10650.1 Symbols: | BEST Arabidopsis thaliana protein match is: nucleoporin-related (TAIR:AT5G20200.1); Has 61042 Blast hits to 31782 proteins in 2093 species: Archae - 202; Bacteria - 16480; Metazoa - 16017; Fungi - 12552; Plants - 1653; Viruses - 629; Other Eukaryotes - 13509 (source: NCBI BLink). | chr3:3325562-3330819 REVERSE LENGTH=1309
		Prupe.2G085000	Pp02	13467127	13469459	AT5G65550.1 Symbols: | UDP-Glycosyltransferase superfamily protein | chr5:26198410-26199810 REVERSE LENGTH=466
		Prupe.2G085100	Pp02	13473606	13474976	AT5G65550.1 Symbols: | UDP-Glycosyltransferase superfamily protein | chr5:26198410-26199810 REVERSE LENGTH=466
		Prupe.2G085200	Pp02	13477160	13478565	AT5G65550.1 Symbols: | UDP-Glycosyltransferase superfamily protein | chr5:26198410-26199810 REVERSE LENGTH=466
		Prupe.2G088800	Pp02	14006011	14007298	AT5G38280.1 Symbols: PR5K | PR5-like receptor kinase | chr5:15293325-15295838 REVERSE LENGTH=665
		Prupe.2G088900	Pp02	14035226	14037907	AT1G66920.2 Symbols: | Protein kinase superfamily protein | chr1:24965410-24967432 REVERSE LENGTH=617
		Prupe.2G089000	Pp02	14059600	14063520	AT1G66920.2 Symbols: | Protein kinase superfamily protein | chr1:24965410-24967432 REVERSE LENGTH=617
		Prupe.2G106200	Pp02	16426025	16429436	NA
		Prupe.2G106300	Pp02	16432714	16434624	NA
		Prupe.2G106400	Pp02	16437067	16439238	NA
		Prupe.2G106500	Pp02	16439893	16442575	AT5G16420.1 Symbols: | Pentatricopeptide repeat (PPR-like) superfamily protein | chr5:5368034-5369641 FORWARD LENGTH=535
		Prupe.2G106600	Pp02	16442700	16446668	AT5G17660.1 Symbols: | tRNA (guanine-N-7) methyltransferase | chr5:5818778-5820811 REVERSE LENGTH=312
		Prupe.2G106700	Pp02	16443591	16444079	NA
		Prupe.2G108200	Pp02	16651246	16652628	AT4G17800.1 Symbols: | Predicted AT-hook DNA-binding family protein | chr4:9895549-9896427 REVERSE LENGTH=292
		Prupe.2G108300	Pp02	16654126	16656622	AT1G29000.1 Symbols: | Heavy metal transport/detoxification superfamily protein | chr1:10113018-10114340 FORWARD LENGTH=287
		Prupe.2G108400	Pp02	16667967	16670952	AT1G05160.1 Symbols: CYP88A3, ATKAO1, KAO1 | cytochrome P450, family 88, subfamily A, polypeptide 3 | chr1:1487640-1489828 REVERSE LENGTH=490
		Prupe.2G135400	Pp02	19313169	19314259	AT3G60530.1 Symbols: GATA4 | GATA transcription factor 4 | chr3:22373348-22374147 FORWARD LENGTH=240
		Prupe.2G135500	Pp02	19324008	19325528	AT5G36930.1 Symbols: | Disease resistance protein (TIR-NBS-LRR class) family | chr5:14567771-14571907 REVERSE LENGTH=1188
		Prupe.2G135600	Pp02	19325579	19327406	AT5G36930.1 Symbols: | Disease resistance protein (TIR-NBS-LRR class) family | chr5:14567771-14571907 REVERSE LENGTH=1188
		Prupe.2G135700	Pp02	19328597	19334987	AT5G36930.2 Symbols: | Disease resistance protein (TIR-NBS-LRR class) family | chr5:14567771-14571916 REVERSE LENGTH=1191
		Prupe.2G135800	Pp02	19335980	19340125	AT2G45060.1 Symbols: | Uncharacterised conserved protein UCP022280 | chr2:18584674-18586688 REVERSE LENGTH=272
		Prupe.2G148000	Pp02	20400439	20403232	AT3G55600.1 Symbols: | Membrane fusion protein Use1 | chr3:20620682-20622341 FORWARD LENGTH=240
		Prupe.2G148100	Pp02	20403542	20406569	AT2G45480.1 Symbols: AtGRF9, GRF9 | growth-regulating factor 9 | chr2:18745583-18747403 FORWARD LENGTH=429
		Prupe.2G148200	Pp02	20406775	20409510	AT2G45490.1 Symbols: AtAUR3, AUR3 | ataurora3 | chr2:18747658-18749044 REVERSE LENGTH=288
		Prupe.2G148300	Pp02	20409727	20415649	AT2G45500.1 Symbols: | AAA-type ATPase family protein | chr2:18749973-18752636 REVERSE LENGTH=491
		Prupe.2G148400	Pp02	20417672	20420119	AT2G45510.1 Symbols: CYP704A2 | cytochrome P450, family 704, subfamily A, polypeptide 2 | chr2:18753085-18754944 FORWARD LENGTH=511
		Prupe.2G148500	Pp02	20421371	20424666	AT2G45510.1 Symbols: CYP704A2 | cytochrome P450, family 704, subfamily A, polypeptide 2 | chr2:18753085-18754944 FORWARD LENGTH=511
		Prupe.2G148600	Pp02	20428145	20431091	AT2G45510.1 Symbols: CYP704A2 | cytochrome P450, family 704, subfamily A, polypeptide 2 | chr2:18753085-18754944 FORWARD LENGTH=511
		Prupe.2G148700	Pp02	20431538	20435190	AT2G45510.1 Symbols: CYP704A2 | cytochrome P450, family 704, subfamily A, polypeptide 2 | chr2:18753085-18754944 FORWARD LENGTH=511
		Prupe.2G199400	Pp02	23659396	23661503	AT5G54160.1 Symbols: ATOMT1, OMT1 | O-methyltransferase 1 | chr5:21982075-21984167 FORWARD LENGTH=363
		Prupe.2G199500	Pp02	23667374	23670487	AT5G54160.1 Symbols: ATOMT1, OMT1 | O-methyltransferase 1 | chr5:21982075-21984167 FORWARD LENGTH=363
		Prupe.2G199600	Pp02	23672690	23674861	AT5G54160.1 Symbols: ATOMT1, OMT1 | O-methyltransferase 1 | chr5:21982075-21984167 FORWARD LENGTH=363
		Prupe.2G222400	Pp02	25003535	25004592	AT1G01340.1 Symbols: ATCNGC10, CNGC10, ACBK1 | cyclic nucleotide gated channel 10 | chr1:132414-135118 REVERSE LENGTH=706
		Prupe.2G222500	Pp02	25007303	25012247	AT5G53130.1 Symbols: CNGC1, ATCNGC1 | cyclic nucleotide gated channel 1 | chr5:21537830-21540490 REVERSE LENGTH=716
		Prupe.2G222600	Pp02	25015101	25022020	AT5G53130.1 Symbols: CNGC1, ATCNGC1 | cyclic nucleotide gated channel 1 | chr5:21537830-21540490 REVERSE LENGTH=716
		Prupe.2G222700	Pp02	25029896	25031620	AT5G53130.1 Symbols: CNGC1, ATCNGC1 | cyclic nucleotide gated channel 1 | chr5:21537830-21540490 REVERSE LENGTH=716
		Prupe.2G222800	Pp02	25038938	25040037	AT5G53130.1 Symbols: CNGC1, ATCNGC1 | cyclic nucleotide gated channel 1 | chr5:21537830-21540490 REVERSE LENGTH=716
		Prupe.2G222900	Pp02	25042787	25046501	AT5G53130.1 Symbols: CNGC1, ATCNGC1 | cyclic nucleotide gated channel 1 | chr5:21537830-21540490 REVERSE LENGTH=716
		Prupe.2G223000	Pp02	25049679	25055277	AT5G53130.1 Symbols: CNGC1, ATCNGC1 | cyclic nucleotide gated channel 1 | chr5:21537830-21540490 REVERSE LENGTH=716
		Prupe.2G228500	Pp02	25416844	25417155	AT5G43240.3 Symbols: | Protein of unknown function (DUF674) | chr5:17353077-17354765 REVERSE LENGTH=512
		Prupe.2G228600	Pp02	25417851	25418999	AT5G01150.1 Symbols: | Protein of unknown function (DUF674) | chr5:51988-53649 FORWARD LENGTH=501
		Prupe.2G228700	Pp02	25419570	25420992	AT3G51895.1 Symbols: SULTR3;1, AST12 | sulfate transporter 3;1 | chr3:19251503-19255677 REVERSE LENGTH=658
		Prupe.2G228800	Pp02	25427697	25429580	AT3G09110.1 Symbols: | Protein of unknown function (DUF674) | chr3:2794850-2795963 REVERSE LENGTH=343
		Prupe.2G228900	Pp02	25430262	25432072	AT3G55280.2 Symbols: RPL23AB | ribosomal protein L23AB | chr3:20500667-20501519 FORWARD LENGTH=154
		Prupe.2G229000	Pp02	25432127	25434653	AT3G55330.1 Symbols: PPL1 | PsbP-like protein 1 | chr3:20514031-20515275 REVERSE LENGTH=230
		Prupe.2G229100	Pp02	25436988	25445710	AT3G55320.1 Symbols: PGP20 | P-glycoprotein 20 | chr3:20507391-20513393 REVERSE LENGTH=1408
		Prupe.2G229200	Pp02	25445747	25447856	AT2G39470.1 Symbols: PPL2 | PsbP-like protein 2 | chr2:16476335-16477653 FORWARD LENGTH=238
		Prupe.2G234000	Pp02	25672617	25673320	AT2G39518.1 Symbols: | Uncharacterised protein family (UPF0497) | chr2:16496029-16496937 REVERSE LENGTH=174
		Prupe.2G234100	Pp02	25673908	25674859	NA
		Prupe.2G234200	Pp02	25675894	25680783	AT3G12580.1 Symbols: HSP70, ATHSP70 | heat shock protein 70 | chr3:3991487-3993689 REVERSE LENGTH=650
		Prupe.2G234300	Pp02	25687531	25689579	AT3G12580.1 Symbols: HSP70, ATHSP70 | heat shock protein 70 | chr3:3991487-3993689 REVERSE LENGTH=650
		Prupe.2G234400	Pp02	25690637	25694960	AT3G12580.1 Symbols: HSP70, ATHSP70 | heat shock protein 70 | chr3:3991487-3993689 REVERSE LENGTH=650
		Prupe.2G234500	Pp02	25695991	25697769	NA
		Prupe.2G247800	Pp02	26382180	26386468	AT2G38120.1 Symbols: AUX1, WAV5, PIR1, MAP1 | Transmembrane amino acid transporter family protein | chr2:15973493-15976792 FORWARD LENGTH=485
		Prupe.2G247900	Pp02	26393077	26396097	NA
		Prupe.2G248000	Pp02	26396414	26400613	AT5G05740.2 Symbols: ATEGY2, EGY2 | ethylene-dependent gravitropism-deficient and yellow-green-like 2 | chr5:1724023-1726859 REVERSE LENGTH=527
		Prupe.2G248100	Pp02	26402504	26407231	AT5G05730.1 Symbols: ASA1, TRP5, AMT1, WEI2, JDL1 | anthranilate synthase alpha subunit 1 | chr5:1719740-1722811 REVERSE LENGTH=595
		Prupe.2G248200	Pp02	26407462	26409923	AT5G05710.1 Symbols: | Pleckstrin homology (PH) domain superfamily protein | chr5:1715943-1716377 FORWARD LENGTH=144
		Prupe.2G278700	Pp02	27901532	27904648	AT1G70710.1 Symbols: ATGH9B1, CEL1, GH9B1 | glycosyl hydrolase 9B1 | chr1:26659356-26662962 REVERSE LENGTH=492
		Prupe.2G278800	Pp02	27905933	27908470	AT1G70710.1 Symbols: ATGH9B1, CEL1, GH9B1 | glycosyl hydrolase 9B1 | chr1:26659356-26662962 REVERSE LENGTH=492
		Prupe.2G278900	Pp02	27910351	27912256	AT5G51510.1 Symbols: | unknown protein; CONTAINS InterPro DOMAIN/s: Protein of unknown function DUF1352 (InterPro:IPR009787); Has 30201 Blast hits to 17322 proteins in 780 species: Archae - 12; Bacteria - 1396; Metazoa - 17338; Fungi - 3422; Plants - 5037; Viruses - 0; Other Eukaryotes - 2996 (source: NCBI BLink). | chr5:20921512-20922818 FORWARD LENGTH=170
		Prupe.2G279000	Pp02	27916981	27917654	AT5G43240.3 Symbols: | Protein of unknown function (DUF674) | chr5:17353077-17354765 REVERSE LENGTH=512
		Prupe.2G279100	Pp02	27920174	27922051	AT3G51895.1 Symbols: SULTR3;1, AST12 | sulfate transporter 3;1 | chr3:19251503-19255677 REVERSE LENGTH=658
		Prupe.2G279200	Pp02	27922196	27923039	NA
		Prupe.2G279300	Pp02	27924656	27925370	AT3G09110.1 Symbols: | Protein of unknown function (DUF674) | chr3:2794850-2795963 REVERSE LENGTH=343
		Prupe.2G279400	Pp02	27927978	27928497	AT5G51510.1 Symbols: | unknown protein; CONTAINS InterPro DOMAIN/s: Protein of unknown function DUF1352 (InterPro:IPR009787); Has 30201 Blast hits to 17322 proteins in 780 species: Archae - 12; Bacteria - 1396; Metazoa - 17338; Fungi - 3422; Plants - 5037; Viruses - 0; Other Eukaryotes - 2996 (source: NCBI BLink). | chr5:20921512-20922818 FORWARD LENGTH=170
		Prupe.2G279500	Pp02	27928937	27932081	AT5G15540.2 Symbols: EMB2773 | PHD finger family protein | chr5:5047887-5057411 REVERSE LENGTH=1844
		Prupe.2G279600	Pp02	27933216	27936239	AT5G20480.1 Symbols: EFR | EF-TU receptor | chr5:6922497-6925679 FORWARD LENGTH=1031
		Prupe.2G279700	Pp02	27936617	27937883	AT5G62360.1 Symbols: | Plant invertase/pectin methylesterase inhibitor superfamily protein | chr5:25040699-25041310 FORWARD LENGTH=203
		Prupe.2G279800	Pp02	27940209	27941321	AT5G51520.1 Symbols: | Plant invertase/pectin methylesterase inhibitor superfamily protein | chr5:20925980-20926594 FORWARD LENGTH=204
		Prupe.2G279900	Pp02	27943416	27944548	AT5G62350.1 Symbols: | Plant invertase/pectin methylesterase inhibitor superfamily protein | chr5:25037504-25038112 FORWARD LENGTH=202
		Prupe.3G007500	Pp03	462969	465064	AT4G01950.1 Symbols: ATGPAT3, GPAT3 | glycerol-3-phosphate acyltransferase 3 | chr4:844597-846710 REVERSE LENGTH=520
		Prupe.3G007600	Pp03	468838	471467	AT2G03200.1 Symbols: | Eukaryotic aspartyl protease family protein | chr2:966506-967891 REVERSE LENGTH=461
		Prupe.3G007700	Pp03	471754	472278	AT5G64620.1 Symbols: C/VIF2, ATC/VIF2 | cell wall / vacuolar inhibitor of fructosidase 2 | chr5:25831875-25832417 FORWARD LENGTH=180
		Prupe.3G007800	Pp03	474999	475518	AT3G17152.1 Symbols: | Plant invertase/pectin methylesterase inhibitor superfamily protein | chr3:5848812-5849544 FORWARD LENGTH=175
		Prupe.3G007900	Pp03	476936	477537	AT3G17220.1 Symbols: ATPMEI2, PMEI2 | pectin methylesterase inhibitor 2 | chr3:5883328-5883849 REVERSE LENGTH=173
		Prupe.3G008000	Pp03	477978	478274	AT5G64620.1 Symbols: C/VIF2, ATC/VIF2 | cell wall / vacuolar inhibitor of fructosidase 2 | chr5:25831875-25832417 FORWARD LENGTH=180
		Prupe.3G114800	Pp03	9707936	9709102	NA
		Prupe.3G114900	Pp03	9709602	9711881	AT1G25360.1 Symbols: | Pentatricopeptide repeat (PPR) superfamily protein | chr1:8894428-8896800 FORWARD LENGTH=790
		Prupe.3G115000	Pp03	9716994	9723683	AT2G30970.2 Symbols: ASP1 | aspartate aminotransferase 1 | chr2:13179012-13181686 FORWARD LENGTH=430
		Prupe.3G115100	Pp03	9722185	9727331	AT1G25360.1 Symbols: | Pentatricopeptide repeat (PPR) superfamily protein | chr1:8894428-8896800 FORWARD LENGTH=790
		Prupe.3G115200	Pp03	9728186	9733685	AT2G30980.1 Symbols: ASKdZeta, ATSK23, BIL1, ATSK2-2, SKdZeta | SHAGGY-related protein kinase dZeta | chr2:13182350-13185870 REVERSE LENGTH=412
		Prupe.3G115300	Pp03	9735423	9738156	AT5G05340.1 Symbols: | Peroxidase superfamily protein | chr5:1579142-1580819 REVERSE LENGTH=324
		Prupe.3G115400	Pp03	9753613	9755394	NA
		Prupe.3G115500	Pp03	9755883	9759174	AT3G58690.1 Symbols: | Protein kinase superfamily protein | chr3:21709369-21711246 FORWARD LENGTH=400
		Prupe.3G115600	Pp03	9760131	9765710	AT2G42710.1 Symbols: | Ribosomal protein L1p/L10e family | chr2:17782352-17784830 FORWARD LENGTH=415
		Prupe.3G164000	Pp03	18318613	18322070	AT1G03670.1 Symbols: | ankyrin repeat family protein | chr1:914222-916222 REVERSE LENGTH=616
		Prupe.3G164100	Pp03	18330107	18333335	AT1G66140.1 Symbols: ZFP4 | zinc finger protein 4 | chr1:24620063-24620845 REVERSE LENGTH=260
		Prupe.3G164200	Pp03	18337853	18339197	AT5G37490.1 Symbols: | ARM repeat superfamily protein | chr5:14887744-14889051 FORWARD LENGTH=435
		Prupe.3G164300	Pp03	18342695	18347049	AT2G01820.1 Symbols: | Leucine-rich repeat protein kinase family protein | chr2:357664-360681 REVERSE LENGTH=943
		Prupe.3G164400	Pp03	18347713	18348378	AT5G05710.1 Symbols: | Pleckstrin homology (PH) domain superfamily protein | chr5:1715943-1716377 FORWARD LENGTH=144
		Prupe.3G184300	Pp03	19940849	19942097	AT4G15140.1 Symbols: | unknown protein; Has 26 Blast hits to 26 proteins in 10 species: Archae - 0; Bacteria - 0; Metazoa - 0; Fungi - 0; Plants - 26; Viruses - 0; Other Eukaryotes - 0 (source: NCBI BLink). | chr4:8639683-8640261 REVERSE LENGTH=165
		Prupe.3G184400	Pp03	19942248	19943676	AT2G29730.1 Symbols: UGT71D1 | UDP-glucosyl transferase 71D1 | chr2:12703652-12705055 FORWARD LENGTH=467
		Prupe.3G184500	Pp03	19946716	19949920	AT3G22150.1 Symbols: | Tetratricopeptide repeat (TPR)-like superfamily protein | chr3:7813028-7815490 FORWARD LENGTH=820
		Prupe.3G184600	Pp03	19950769	19953700	AT3G21780.1 Symbols: UGT71B6 | UDP-glucosyl transferase 71B6 | chr3:7675051-7676490 REVERSE LENGTH=479
		Prupe.3G184700	Pp03	19961852	19963291	AT3G21780.1 Symbols: UGT71B6 | UDP-glucosyl transferase 71B6 | chr3:7675051-7676490 REVERSE LENGTH=479
		Prupe.3G184800	Pp03	19969966	19973632	AT3G21780.1 Symbols: UGT71B6 | UDP-glucosyl transferase 71B6 | chr3:7675051-7676490 REVERSE LENGTH=479
		Prupe.3G184900	Pp03	19974185	19975917	AT3G21780.1 Symbols: UGT71B6 | UDP-glucosyl transferase 71B6 | chr3:7675051-7676490 REVERSE LENGTH=479
		Prupe.3G185000	Pp03	19976368	19977935	AT3G21790.1 Symbols: | UDP-Glycosyltransferase superfamily protein | chr3:7676927-7678414 REVERSE LENGTH=495
		Prupe.3G193000	Pp03	20481970	20486074	AT1G55790.1 Symbols: | Domain of unknown function (DUF2431) | chr1:20852685-20856069 REVERSE LENGTH=515
		Prupe.3G193100	Pp03	20484374	20484756	NA
		Prupe.3G193200	Pp03	20491865	20493760	AT1G55790.1 Symbols: | Domain of unknown function (DUF2431) | chr1:20852685-20856069 REVERSE LENGTH=515
		Prupe.3G193300	Pp03	20495590	20497376	AT1G55790.1 Symbols: | Domain of unknown function (DUF2431) | chr1:20852685-20856069 REVERSE LENGTH=515
		Prupe.3G193400	Pp03	20497970	20501580	AT3G07620.1 Symbols: | Exostosin family protein | chr3:2433267-2434988 REVERSE LENGTH=470
		Prupe.3G193500	Pp03	20504414	20505046	AT3G07600.1 Symbols: | Heavy metal transport/detoxification superfamily protein | chr3:2424300-2424954 REVERSE LENGTH=157
		Prupe.3G193600	Pp03	20513153	20514299	NA
		Prupe.3G193700	Pp03	20517580	20520273	AT3G48950.1 Symbols: | Pectin lyase-like superfamily protein | chr3:18148017-18149987 FORWARD LENGTH=469
		Prupe.3G193800	Pp03	20525762	20530932	AT2G04160.1 Symbols: AIR3 | Subtilisin-like serine endopeptidase family protein | chr2:1401450-1407694 REVERSE LENGTH=772
		Prupe.3G193900	Pp03	20530142	20534933	AT3G50660.1 Symbols: DWF4, CYP90B1, CLM, SNP2, SAV1, PSC1 | Cytochrome P450 superfamily protein | chr3:18814262-18817168 REVERSE LENGTH=513
		Prupe.3G250600	Pp03	24090916	24094211	AT5G15640.1 Symbols: | Mitochondrial substrate carrier family protein | chr5:5087590-5089677 FORWARD LENGTH=323
		Prupe.3G250700	Pp03	24094668	24096068	AT4G01240.1 Symbols: | S-adenosyl-L-methionine-dependent methyltransferases superfamily protein | chr4:517795-521972 REVERSE LENGTH=659
		Prupe.3G250800	Pp03	24096383	24097808	AT3G02220.1 Symbols: | unknown protein; CONTAINS InterPro DOMAIN/s: Protein of unknown function DUF2039 (InterPro:IPR019351); Has 215 Blast hits to 215 proteins in 94 species: Archae - 2; Bacteria - 2; Metazoa - 125; Fungi - 4; Plants - 38; Viruses - 0; Other Eukaryotes - 44 (source: NCBI BLink). | chr3:412210-413536 REVERSE LENGTH=227
		Prupe.3G250900	Pp03	24097954	24098822	NA
		Prupe.3G251000	Pp03	24102788	24106083	AT3G51550.1 Symbols: FER | Malectin/receptor-like protein kinase family protein | chr3:19117877-19120564 REVERSE LENGTH=895
		Prupe.3G251100	Pp03	24108867	24112119	AT5G38990.1 Symbols: | Malectin/receptor-like protein kinase family protein | chr5:15608824-15611466 FORWARD LENGTH=880
		Prupe.3G251200	Pp03	24117454	24120111	AT3G51550.1 Symbols: FER | Malectin/receptor-like protein kinase family protein | chr3:19117877-19120564 REVERSE LENGTH=895
		Prupe.3G251300	Pp03	24121345	24121995	NA
		Prupe.3G252800	Pp03	24227989	24229957	AT5G39090.1 Symbols: | HXXXD-type acyl-transferase family protein | chr5:15643612-15644958 FORWARD LENGTH=448
		Prupe.3G252900	Pp03	24236145	24237712	AT3G29670.1 Symbols: | HXXXD-type acyl-transferase family protein | chr3:11527952-11529307 FORWARD LENGTH=451
		Prupe.3G253000	Pp03	24237635	24239905	AT5G39090.1 Symbols: | HXXXD-type acyl-transferase family protein | chr5:15643612-15644958 FORWARD LENGTH=448
		Prupe.3G253100	Pp03	24240283	24241948	AT3G29635.1 Symbols: | HXXXD-type acyl-transferase family protein | chr3:11465851-11467227 REVERSE LENGTH=458
		Prupe.3G253200	Pp03	24240980	24243959	AT5G39090.1 Symbols: | HXXXD-type acyl-transferase family protein | chr5:15643612-15644958 FORWARD LENGTH=448
		Prupe.3G253300	Pp03	24254452	24255723	AT5G39080.1 Symbols: | HXXXD-type acyl-transferase family protein | chr5:15641681-15643072 FORWARD LENGTH=463
		Prupe.3G253400	Pp03	24256517	24258367	AT5G39090.1 Symbols: | HXXXD-type acyl-transferase family protein | chr5:15643612-15644958 FORWARD LENGTH=448
		Prupe.3G253500	Pp03	24278986	24280821	AT5G39090.1 Symbols: | HXXXD-type acyl-transferase family protein | chr5:15643612-15644958 FORWARD LENGTH=448
		Prupe.3G253600	Pp03	24282958	24284751	AT5G39080.1 Symbols: | HXXXD-type acyl-transferase family protein | chr5:15641681-15643072 FORWARD LENGTH=463
		Prupe.4G108500	Pp04	5678591	5680417	AT5G45100.1 Symbols: | SBP (S-ribonuclease binding protein) family protein | chr5:18218769-18219741 FORWARD LENGTH=294
		Prupe.4G108600	Pp04	5688889	5689858	NA
		Prupe.4G108700	Pp04	5696419	5697727	AT1G31240.1 Symbols: | Bromodomain transcription factor | chr1:11164065-11164898 REVERSE LENGTH=277
		Prupe.4G108800	Pp04	5697986	5701018	AT1G04750.1 Symbols: VAMP7B, VAMP721, ATVAMP721, AT VAMP7B | vesicle-associated membrane protein 721 | chr1:1331857-1333426 REVERSE LENGTH=219
		Prupe.4G108900	Pp04	5702769	5706944	AT5G44785.2 Symbols: OSB3 | organellar single-stranded DNA binding protein 3 | chr5:18070877-18073010 REVERSE LENGTH=442
		Prupe.4G109000	Pp04	5707211	5711051	AT4G27220.1 Symbols: | NB-ARC domain-containing disease resistance protein | chr4:13633953-13636712 REVERSE LENGTH=919
		Prupe.4G134900	Pp04	7443308	7448477	AT1G67520.1 Symbols: | lectin protein kinase family protein | chr1:25303439-25305857 REVERSE LENGTH=587
		Prupe.4G135000	Pp04	7448695	7452401	AT1G11300.1 Symbols: | protein serine/threonine kinases;protein kinases;ATP binding;sugar binding;kinases;carbohydrate binding | chr1:3794389-3800719 FORWARD LENGTH=1650
		Prupe.4G135100	Pp04	7453486	7456893	AT1G11330.1 Symbols: | S-locus lectin protein kinase family protein | chr1:3810372-3813416 FORWARD LENGTH=840
		Prupe.4G135200	Pp04	7458872	7461988	AT4G23180.1 Symbols: CRK10, RLK4 | cysteine-rich RLK (RECEPTOR-like protein kinase) 10 | chr4:12138171-12140780 FORWARD LENGTH=669
		Prupe.4G136500	Pp04	7565595	7567555	AT1G79160.1 Symbols: | unknown protein; BEST Arabidopsis thaliana protein match is: unknown protein (TAIR:AT1G16500.1); Has 104 Blast hits to 102 proteins in 13 species: Archae - 0; Bacteria - 0; Metazoa - 0; Fungi - 0; Plants - 104; Viruses - 0; Other Eukaryotes - 0 (source: NCBI BLink). | chr1:29779862-29780668 REVERSE LENGTH=239
		Prupe.4G136600	Pp04	7575142	7583037	AT1G79150.1 Symbols: | binding | chr1:29772716-29777874 REVERSE LENGTH=830
		Prupe.4G136700	Pp04	7583583	7586022	AT3G55800.1 Symbols: SBPASE | sedoheptulose-bisphosphatase | chr3:20709640-20711421 FORWARD LENGTH=393
		Prupe.4G136800	Pp04	7593725	7595443	AT3G12830.1 Symbols: | SAUR-like auxin-responsive protein family | chr3:4079117-4079515 REVERSE LENGTH=132
		Prupe.4G138500	Pp04	7730640	7733031	AT3G12910.1 Symbols: | NAC (No Apical Meristem) domain transcriptional regulator superfamily protein | chr3:4109417-4110648 FORWARD LENGTH=303
		Prupe.4G138600	Pp04	7735020	7738662	AT1G16560.3 Symbols: | Per1-like family protein | chr1:5668945-5670343 FORWARD LENGTH=342
		Prupe.4G138700	Pp04	7740052	7744259	AT1G56070.1 Symbols: LOS1 | Ribosomal protein S5/Elongation factor G/III/V family protein | chr1:20968245-20971077 REVERSE LENGTH=843
		Prupe.4G138800	Pp04	7748587	7749712	AT1G16560.4 Symbols: | Per1-like family protein | chr1:5669234-5670343 FORWARD LENGTH=287
		Prupe.4G138900	Pp04	7751059	7755081	AT1G56070.1 Symbols: LOS1 | Ribosomal protein S5/Elongation factor G/III/V family protein | chr1:20968245-20971077 REVERSE LENGTH=843
		Prupe.4G139000	Pp04	7755814	7757573	AT1G16590.1 Symbols: REV7, ATREV7 | DNA-binding HORMA family protein | chr1:5673886-5674890 FORWARD LENGTH=215
		Prupe.4G139100	Pp04	7760232	7761409	AT1G16590.1 Symbols: REV7, ATREV7 | DNA-binding HORMA family protein | chr1:5673886-5674890 FORWARD LENGTH=215
		Prupe.4G139200	Pp04	7765960	7766443	NA
		Prupe.4G139300	Pp04	7766983	7768996	AT1G79120.1 Symbols: | Ubiquitin carboxyl-terminal hydrolase family protein | chr1:29767314-29768555 REVERSE LENGTH=413
		Prupe.4G141500	Pp04	8037063	8038415	AT3G26040.1 Symbols: | HXXXD-type acyl-transferase family protein | chr3:9519741-9521069 FORWARD LENGTH=442
		Prupe.4G141600	Pp04	8043643	8046478	AT4G31180.2 Symbols: | Class II aminoacyl-tRNA and biotin synthetases superfamily protein | chr4:15156696-15159362 FORWARD LENGTH=558
		Prupe.4G141700	Pp04	8074920	8075845	AT1G56070.1 Symbols: LOS1 | Ribosomal protein S5/Elongation factor G/III/V family protein | chr1:20968245-20971077 REVERSE LENGTH=843
		Prupe.4G141800	Pp04	8076572	8077944	AT1G16590.1 Symbols: REV7, ATREV7 | DNA-binding HORMA family protein | chr1:5673886-5674890 FORWARD LENGTH=215
		Prupe.4G141900	Pp04	8132827	8133489	NA
		Prupe.4G142000	Pp04	8153781	8156481	AT1G24430.1 Symbols: | HXXXD-type acyl-transferase family protein | chr1:8658190-8659497 REVERSE LENGTH=435
		Prupe.4G142100	Pp04	8157896	8159708	AT1G24430.1 Symbols: | HXXXD-type acyl-transferase family protein | chr1:8658190-8659497 REVERSE LENGTH=435
		Prupe.4G142200	Pp04	8161219	8162191	AT4G27300.1 Symbols: | S-locus lectin protein kinase family protein | chr4:13669308-13672348 REVERSE LENGTH=815
		Prupe.4G142300	Pp04	8163422	8164717	AT4G27290.1 Symbols: | S-locus lectin protein kinase family protein | chr4:13666281-13669202 FORWARD LENGTH=783
		Prupe.4G142400	Pp04	8166460	8175813	AT4G27290.1 Symbols: | S-locus lectin protein kinase family protein | chr4:13666281-13669202 FORWARD LENGTH=783
		Prupe.4G142500	Pp04	8169014	8170237	AT4G27290.1 Symbols: | S-locus lectin protein kinase family protein | chr4:13666281-13669202 FORWARD LENGTH=783
		Prupe.4G174600	Pp04	10333649	10336594	AT5G10530.1 Symbols: | Concanavalin A-like lectin protein kinase family protein | chr5:3324978-3326933 REVERSE LENGTH=651
		Prupe.4G174700	Pp04	10340512	10341222	AT5G44170.1 Symbols: | S-adenosyl-L-methionine-dependent methyltransferases superfamily protein | chr5:17780394-17781098 FORWARD LENGTH=234
		Prupe.4G174800	Pp04	10342254	10344920	AT5G10530.1 Symbols: | Concanavalin A-like lectin protein kinase family protein | chr5:3324978-3326933 REVERSE LENGTH=651
		Prupe.4G174900	Pp04	10355921	10357966	AT5G10530.1 Symbols: | Concanavalin A-like lectin protein kinase family protein | chr5:3324978-3326933 REVERSE LENGTH=651
		Prupe.4G176600	Pp04	10461255	10464822	AT4G27540.1 Symbols: PRA1.H | prenylated RAB acceptor 1.H | chr4:13753449-13754660 REVERSE LENGTH=241
		Prupe.4G176700	Pp04	10465048	10475009	AT3G15220.1 Symbols: | Protein kinase superfamily protein | chr3:5126899-5131752 REVERSE LENGTH=690
		Prupe.4G176800	Pp04	10493073	10494011	NA
		Prupe.4G186700	Pp04	11101418	11105035	AT4G27420.1 Symbols: | ABC-2 type transporter family protein | chr4:13712434-13714797 REVERSE LENGTH=638
		Prupe.4G186800	Pp04	11116814	11118655	AT4G27410.2 Symbols: RD26, ANAC072 | NAC (No Apical Meristem) domain transcriptional regulator superfamily protein | chr4:13707928-13709013 REVERSE LENGTH=297
		Prupe.4G186900	Pp04	11125301	11126421	NA
		Prupe.4G187700	Pp04	11178009	11180316	AT5G54400.1 Symbols: | S-adenosyl-L-methionine-dependent methyltransferases superfamily protein | chr5:22090680-22091998 FORWARD LENGTH=292
		Prupe.4G187800	Pp04	11184964	11190022	AT5G54390.1 Symbols: AHL, ATAHL, HL | HAL2-like | chr5:22086133-22087586 FORWARD LENGTH=373
		Prupe.4G187900	Pp04	11192916	11193704	AT1G52855.1 Symbols: | unknown protein; BEST Arabidopsis thaliana protein match is: unknown protein (TAIR:AT3G15534.1); Has 35333 Blast hits to 34131 proteins in 2444 species: Archae - 798; Bacteria - 22429; Metazoa - 974; Fungi - 991; Plants - 531; Viruses - 0; Other Eukaryotes - 9610 (source: NCBI BLink). | chr1:19683137-19683343 REVERSE LENGTH=68
		Prupe.4G194600	Pp04	11828247	11831673	AT5G23960.2 Symbols: TPS21 | terpene synthase 21 | chr5:8092969-8095128 FORWARD LENGTH=545
		Prupe.4G194700	Pp04	11836855	11837494	AT5G23960.2 Symbols: TPS21 | terpene synthase 21 | chr5:8092969-8095128 FORWARD LENGTH=545
		Prupe.4G194800	Pp04	11843737	11849953	AT4G00830.4 Symbols: | RNA-binding (RRM/RBD/RNP motifs) family protein | chr4:352782-354965 FORWARD LENGTH=495
		Prupe.4G208500	Pp04	12986081	12992188	AT1G50910.1 Symbols: | unknown protein; Has 1105 Blast hits to 802 proteins in 217 species: Archae - 2; Bacteria - 177; Metazoa - 445; Fungi - 210; Plants - 58; Viruses - 6; Other Eukaryotes - 207 (source: NCBI BLink). | chr1:18867083-18869839 REVERSE LENGTH=500
		Prupe.4G208600	Pp04	12995987	12999311	AT3G47860.1 Symbols: CHL | chloroplastic lipocalin | chr3:17656778-17658269 REVERSE LENGTH=353
		Prupe.4G208700	Pp04	12999568	13000602	AT1G33520.1 Symbols: MOS2 | D111/G-patch domain-containing protein | chr1:12157488-12158876 REVERSE LENGTH=462
		Prupe.4G208800	Pp04	13011025	13012467	AT1G33520.1 Symbols: MOS2 | D111/G-patch domain-containing protein | chr1:12157488-12158876 REVERSE LENGTH=462
		Prupe.4G208900	Pp04	13018812	13025639	AT3G45660.1 Symbols: | Major facilitator superfamily protein | chr3:16762205-16764241 FORWARD LENGTH=557
		Prupe.4G240600	Pp04	15835762	15837211	AT1G55910.1 Symbols: ZIP11 | zinc transporter 11 precursor | chr1:20906161-20907225 FORWARD LENGTH=326
		Prupe.4G240700	Pp04	15841445	15843436	AT3G61220.1 Symbols: | NAD(P)-binding Rossmann-fold superfamily protein | chr3:22663025-22664316 FORWARD LENGTH=296
		Prupe.4G240800	Pp04	15845737	15847400	AT2G24190.1 Symbols: | NAD(P)-binding Rossmann-fold superfamily protein | chr2:10283740-10284934 REVERSE LENGTH=296
		Prupe.4G240900	Pp04	15851860	15852261	NA
		Prupe.4G241000	Pp04	15852689	15855037	AT1G55910.1 Symbols: ZIP11 | zinc transporter 11 precursor | chr1:20906161-20907225 FORWARD LENGTH=326
		Prupe.4G241100	Pp04	15857353	15858306	AT1G01800.1 Symbols: | NAD(P)-binding Rossmann-fold superfamily protein | chr1:293396-294888 FORWARD LENGTH=295
		Prupe.4G257700	Pp04	18293859	18294556	AT5G27260.1 Symbols: | unknown protein; BEST Arabidopsis thaliana protein match is: unknown protein (TAIR:AT2G29880.1); Has 1807 Blast hits to 1807 proteins in 277 species: Archae - 0; Bacteria - 0; Metazoa - 736; Fungi - 347; Plants - 385; Viruses - 0; Other Eukaryotes - 339 (source: NCBI BLink). | chr5:9603943-9604930 FORWARD LENGTH=303
		Prupe.4G257800	Pp04	18302708	18307625	AT3G49190.1 Symbols: | O-acyltransferase (WSD1-like) family protein | chr3:18231988-18234376 REVERSE LENGTH=522
		Prupe.4G257900	Pp04	18313299	18313809	AT4G33550.1 Symbols: | Bifunctional inhibitor/lipid-transfer protein/seed storage 2S albumin superfamily protein | chr4:16134538-16134930 FORWARD LENGTH=130
		Prupe.4G258000	Pp04	18316884	18317841	AT4G34412.1 Symbols: | CONTAINS InterPro DOMAIN/s: Kinase binding protein CGI-121 (InterPro:IPR013926); Has 275 Blast hits to 275 proteins in 139 species: Archae - 0; Bacteria - 5; Metazoa - 98; Fungi - 109; Plants - 42; Viruses - 0; Other Eukaryotes - 21 (source: NCBI BLink). | chr4:16453099-16454515 REVERSE LENGTH=172
		Prupe.4G258100	Pp04	18319321	18324053	AT3G49190.1 Symbols: | O-acyltransferase (WSD1-like) family protein | chr3:18231988-18234376 REVERSE LENGTH=522
		Prupe.5G002900	Pp05	426639	430557	AT2G33560.1 Symbols: BUBR1 | BUB1-related (BUB1: budding uninhibited by benzymidazol 1) | chr2:14213810-14215918 REVERSE LENGTH=395
		Prupe.5G003000	Pp05	434425	435739	AT1G42990.1 Symbols: ATBZIP60, BZIP60 | basic region/leucine zipper motif 60 | chr1:16136062-16137459 REVERSE LENGTH=295
		Prupe.5G003100	Pp05	436756	438971	AT4G32430.1 Symbols: | Pentatricopeptide repeat (PPR) superfamily protein | chr4:15652982-15655273 FORWARD LENGTH=763
		Prupe.5G003200	Pp05	450967	452809	AT5G20160.1 Symbols: | Ribosomal protein L7Ae/L30e/S12e/Gadd45 family protein | chr5:6804075-6805102 REVERSE LENGTH=128
		Prupe.5G003300	Pp05	453806	456413	AT1G14060.1 Symbols: | GCK domain-containing protein | chr1:4817354-4817893 REVERSE LENGTH=179
		Prupe.5G006300	Pp05	717190	722550	AT4G35300.4 Symbols: TMT2 | tonoplast monosaccharide transporter2 | chr4:16796432-16799071 REVERSE LENGTH=739
		Prupe.5G006400	Pp05	721835	724815	AT1G20830.1 Symbols: MCD1 | multiple chloroplast division site 1 | chr1:7242933-7244736 FORWARD LENGTH=349
		Prupe.5G006500	Pp05	726750	729248	AT4G02620.1 Symbols: | vacuolar ATPase subunit F family protein | chr4:1149419-1151132 REVERSE LENGTH=128
		Prupe.5G006600	Pp05	729848	733588	AT1G76340.1 Symbols: GONST3 | golgi nucleotide sugar transporter 3 | chr1:28635188-28636306 REVERSE LENGTH=372
		Prupe.5G006700	Pp05	740536	741482	AT1G76410.1 Symbols: ATL8 | RING/U-box superfamily protein | chr1:28668915-28669472 FORWARD LENGTH=185
		Prupe.5G006800	Pp05	742196	744841	AT1G76405.2 Symbols: | unknown protein; FUNCTIONS IN: molecular_function unknown; INVOLVED IN: biological_process unknown; LOCATED IN: chloroplast envelope; EXPRESSED IN: 21 plant structures; EXPRESSED DURING: 13 growth stages; BEST Arabidopsis thaliana protein match is: unknown protein (TAIR:AT1G20816.1); Has 52 Blast hits to 52 proteins in 19 species: Archae - 0; Bacteria - 0; Metazoa - 0; Fung…
		Prupe.5G006900	Pp05	745051	749517	AT1G76400.1 Symbols: | Ribophorin I | chr1:28658713-28661672 REVERSE LENGTH=614
		Prupe.5G007000	Pp05	749989	752304	AT1G20810.1 Symbols: | FKBP-like peptidyl-prolyl cis-trans isomerase family protein | chr1:7232025-7233367 FORWARD LENGTH=232
		Prupe.5G007100	Pp05	758145	762410	AT2G33670.1 Symbols: MLO5, ATMLO5 | Seven transmembrane MLO family protein | chr2:14245138-14247879 FORWARD LENGTH=501
		Prupe.5G007200	Pp05	764591	770037	AT2G33640.1 Symbols: | DHHC-type zinc finger family protein | chr2:14239500-14242240 FORWARD LENGTH=565
		Prupe.5G035400	Pp05	4029257	4031957	AT1G32640.1 Symbols: ATMYC2, RD22BP1, JAI1, JIN1, MYC2, ZBF1 | Basic helix-loop-helix (bHLH) DNA-binding family protein | chr1:11799042-11800913 REVERSE LENGTH=623
		Prupe.5G056300	Pp05	6095186	6095923	AT3G24480.1 Symbols: | Leucine-rich repeat (LRR) family protein | chr3:8901154-8902638 REVERSE LENGTH=494
		Prupe.5G056400	Pp05	6097113	6098006	AT1G29140.1 Symbols: | Pollen Ole e 1 allergen and extensin family protein | chr1:10179029-10179811 FORWARD LENGTH=171
		Prupe.5G056500	Pp05	6098834	6099976	AT5G45890.1 Symbols: SAG12 | senescence-associated gene 12 | chr5:18613300-18614759 FORWARD LENGTH=346
		Prupe.5G056600	Pp05	6104106	6104541	NA
		Prupe.5G056700	Pp05	6104847	6105743	AT5G50260.1 Symbols: | Cysteine proteinases superfamily protein | chr5:20455605-20456862 FORWARD LENGTH=361
		Prupe.5G095200	Pp05	10485713	10487031	NA
		Prupe.5G095300	Pp05	10489026	10489876	NA
		Prupe.5G095400	Pp05	10490061	10495054	AT1G63250.1 Symbols: | DEA(D/H)-box RNA helicase family protein | chr1:23463284-23466451 REVERSE LENGTH=798
		Prupe.5G095500	Pp05	10495897	10497754	AT3G61220.2 Symbols: | NAD(P)-binding Rossmann-fold superfamily protein | chr3:22663025-22664316 FORWARD LENGTH=303
		Prupe.5G095600	Pp05	10497801	10502685	AT1G63260.2 Symbols: TET10 | tetraspanin10 | chr1:23466975-23468945 REVERSE LENGTH=258
		Prupe.5G095700	Pp05	10508753	10514652	AT1G12800.1 Symbols: | Nucleic acid-binding, OB-fold-like protein | chr1:4361778-4365189 REVERSE LENGTH=767
		Prupe.5G095800	Pp05	10515183	10517237	AT2G39900.1 Symbols: | GATA type zinc finger transcription factor family protein | chr2:16659136-16660267 FORWARD LENGTH=200
		Prupe.5G121200	Pp05	12076014	12080247	AT4G10960.1 Symbols: UGE5 | UDP-D-glucose/UDP-D-galactose 4-epimerase 5 | chr4:6716083-6718472 REVERSE LENGTH=351
		Prupe.5G121300	Pp05	12081693	12087586	AT5G42080.1 Symbols: ADL1, ADL1A, AG68, DRP1A, RSW9, DL1 | dynamin-like protein | chr5:16820661-16824536 REVERSE LENGTH=610
		Prupe.5G121400	Pp05	12091989	12093867	AT4G10955.2 Symbols: | alpha/beta-Hydrolases superfamily protein | chr4:6713778-6715372 REVERSE LENGTH=350
		Prupe.5G121500	Pp05	12103747	12108188	AT5G42080.1 Symbols: ADL1, ADL1A, AG68, DRP1A, RSW9, DL1 | dynamin-like protein | chr5:16820661-16824536 REVERSE LENGTH=610
		Prupe.5G121600	Pp05	12115314	12116835	AT4G10955.2 Symbols: | alpha/beta-Hydrolases superfamily protein | chr4:6713778-6715372 REVERSE LENGTH=350
		Prupe.5G121700	Pp05	12118198	12118831	AT4G23930.1 Symbols: | Late embryogenesis abundant (LEA) hydroxyproline-rich glycoprotein family | chr4:12436131-12436694 REVERSE LENGTH=187
		Prupe.5G121800	Pp05	12120778	12124133	AT2G46500.2 Symbols: ATPI4K GAMMA 4, UBDK GAMMA 4, PI4K GAMMA 4 | phosphoinositide 4-kinase gamma 4 | chr2:19086741-19088534 REVERSE LENGTH=566
		Prupe.5G121900	Pp05	12127770	12130382	NA
		Prupe.5G122000	Pp05	12133816	12136612	AT4G10950.1 Symbols: | SGNH hydrolase-type esterase superfamily protein | chr4:6711502-6713512 REVERSE LENGTH=400
		Prupe.5G122100	Pp05	12135993	12138422	AT4G26570.1 Symbols: ATCBL3, CBL3 | calcineurin B-like 3 | chr4:13408608-13409998 REVERSE LENGTH=226
		Prupe.5G123500	Pp05	12211820	12215670	AT4G23990.1 Symbols: ATCSLG3, CSLG3 | cellulose synthase like G3 | chr4:12456491-12460498 FORWARD LENGTH=751
		Prupe.5G123600	Pp05	12232626	12233233	AT4G23990.1 Symbols: ATCSLG3, CSLG3 | cellulose synthase like G3 | chr4:12456491-12460498 FORWARD LENGTH=751
		Prupe.5G123700	Pp05	12234373	12235953	AT4G23990.1 Symbols: ATCSLG3, CSLG3 | cellulose synthase like G3 | chr4:12456491-12460498 FORWARD LENGTH=751
		Prupe.5G123800	Pp05	12237242	12241512	AT4G23990.1 Symbols: ATCSLG3, CSLG3 | cellulose synthase like G3 | chr4:12456491-12460498 FORWARD LENGTH=751
		Prupe.5G123900	Pp05	12238043	12238601	NA
		Prupe.5G124000	Pp05	12242843	12246252	AT4G23990.1 Symbols: ATCSLG3, CSLG3 | cellulose synthase like G3 | chr4:12456491-12460498 FORWARD LENGTH=751
		Prupe.5G124100	Pp05	12246253	12248538	AT4G24015.1 Symbols: | RING/U-box superfamily protein | chr4:12469887-12471197 REVERSE LENGTH=174
		Prupe.5G124200	Pp05	12251495	12254035	AT1G64510.1 Symbols: | Translation elongation factor EF1B/ribosomal protein S6 family protein | chr1:23954993-23956205 REVERSE LENGTH=207
		Prupe.5G124300	Pp05	12254263	12256822	AT1G64520.1 Symbols: RPN12a | regulatory particle non-ATPase 12A | chr1:23956459-23958120 FORWARD LENGTH=267
		Prupe.5G124400	Pp05	12257829	12260256	AT3G49290.2 Symbols: ABIL2 | ABL interactor-like protein 2 | chr3:18273407-18275221 FORWARD LENGTH=312
		Prupe.5G124500	Pp05	12259548	12264651	AT4G10890.1 Symbols: | unknown protein; CONTAINS InterPro DOMAIN/s: Protein of unknown function DUF2439 (InterPro:IPR018838); BEST Arabidopsis thaliana protein match is: unknown protein (TAIR:AT1G43722.1); Has 30201 Blast hits to 17322 proteins in 780 species: Archae - 12; Bacteria - 1396; Metazoa - 17338; Fungi - 3422; Plants - 5037; Viruses - 0; Other Eukaryotes - 2996 (source: NCBI BLink). | c…
		Prupe.5G124600	Pp05	12264718	12266330	AT5G20165.1 Symbols: | unknown protein; FUNCTIONS IN: molecular_function unknown; INVOLVED IN: biological_process unknown; LOCATED IN: endomembrane system; CONTAINS InterPro DOMAIN/s: Protein of unknown function DUF1242 (InterPro:IPR009653); Has 35333 Blast hits to 34131 proteins in 2444 species: Archae - 798; Bacteria - 22429; Metazoa - 974; Fungi - 991; Plants - 531; Viruses - 0; Other Eukaryot…
		Prupe.5G124700	Pp05	12266722	12267219	AT4G35165.1 Symbols: | Protein of unknown function (DUF1278) | chr4:16735292-16735654 FORWARD LENGTH=120
		Prupe.5G124800	Pp05	12277528	12278144	AT4G35165.1 Symbols: | Protein of unknown function (DUF1278) | chr4:16735292-16735654 FORWARD LENGTH=120
		Prupe.5G124900	Pp05	12280768	12283689	AT1G64530.1 Symbols: | Plant regulator RWP-RK family protein | chr1:23959820-23962896 FORWARD LENGTH=841
		Prupe.5G125000	Pp05	12299019	12303759	AT1G64530.1 Symbols: | Plant regulator RWP-RK family protein | chr1:23959820-23962896 FORWARD LENGTH=841
		Prupe.5G125100	Pp05	12303785	12306940	AT4G10850.1 Symbols: SWEET7, AtSWEET7 | Nodulin MtN3 family protein | chr4:6675068-6676718 FORWARD LENGTH=258
		Prupe.5G125200	Pp05	12311807	12316211	AT4G10840.1 Symbols: | Tetratricopeptide repeat (TPR)-like superfamily protein | chr4:6656614-6659033 FORWARD LENGTH=609
		Prupe.5G125300	Pp05	12312364	12312813	NA
		Prupe.5G125400	Pp05	12313774	12314537	NA
		Prupe.5G205600	Pp05	16439901	16442427	AT1G74220.1 Symbols: | unknown protein; FUNCTIONS IN: molecular_function unknown; INVOLVED IN: biological_process unknown; LOCATED IN: chloroplast; EXPRESSED IN: male gametophyte, flower, pollen tube; EXPRESSED DURING: L mature pollen stage, M germinated pollen stage, 4 anthesis; BEST Arabidopsis thaliana protein match is: unknown protein (TAIR:AT2G03630.1); Has 383 Blast hits to 347 proteins in …
		Prupe.5G205700	Pp05	16442953	16446672	AT5G08020.1 Symbols: ATRPA70B, RPA70B | RPA70-kDa subunit B | chr5:2572107-2574879 FORWARD LENGTH=604
		Prupe.5G205800	Pp05	16447900	16451006	AT1G74210.1 Symbols: | PLC-like phosphodiesterases superfamily protein | chr1:27910396-27912785 FORWARD LENGTH=392
		Prupe.5G205900	Pp05	16455273	16459517	AT3G29575.4 Symbols: AFP3 | ABI five binding protein 3 | chr3:11382416-11383657 REVERSE LENGTH=231
		Prupe.5G206000	Pp05	16461135	16462700	AT5G08040.1 Symbols: TOM5 | mitochondrial import receptor subunit TOM5 homolog | chr5:2577358-2578073 REVERSE LENGTH=54
		Prupe.5G206100	Pp05	16462701	16463801	AT5G08050.1 Symbols: | Protein of unknown function (DUF1118) | chr5:2578418-2578964 FORWARD LENGTH=158
		Prupe.5G206200	Pp05	16463802	16468515	AT5G60980.1 Symbols: | Nuclear transport factor 2 (NTF2) family protein with RNA binding (RRM-RBD-RNP motifs) domain | chr5:24543988-24546027 FORWARD LENGTH=459
		Prupe.5G206300	Pp05	16469278	16472024	AT5G08060.1 Symbols: | unknown protein; FUNCTIONS IN: molecular_function unknown; INVOLVED IN: biological_process unknown; LOCATED IN: mitochondrion; EXPRESSED IN: 24 plant structures; EXPRESSED DURING: 16 growth stages; Has 42 Blast hits to 42 proteins in 17 species: Archae - 0; Bacteria - 0; Metazoa - 0; Fungi - 0; Plants - 41; Viruses - 0; Other Eukaryotes - 1 (source: NCBI BLink). | chr5:2580…
		Prupe.5G206400	Pp05	16475878	16478821	AT5G60970.1 Symbols: TCP5 | TEOSINTE BRANCHED 1, cycloidea and PCF transcription factor 5 | chr5:24535570-24536652 REVERSE LENGTH=360
		Prupe.5G236400	Pp05	17887738	17892128	AT1G10170.1 Symbols: ATNFXL1, NFXL1 | NF-X-like 1 | chr1:3333925-3337491 REVERSE LENGTH=1188
		Prupe.5G236500	Pp05	17893882	17898666	AT5G14880.1 Symbols: | Potassium transporter family protein | chr5:4814244-4817667 FORWARD LENGTH=781
		Prupe.5G236600	Pp05	17899868	17900902	NA
		Prupe.5G236700	Pp05	17903516	17905317	AT1G14760.2 Symbols: KNATM | KNOX Arabidopsis thaliana meinox | chr1:5084530-5085213 REVERSE LENGTH=138
		Prupe.5G236800	Pp05	17905275	17908345	AT3G17810.1 Symbols: PYD1 | pyrimidine 1 | chr3:6094279-6096289 FORWARD LENGTH=426
		Prupe.5G236900	Pp05	17911322	17912829	AT1G73500.1 Symbols: ATMKK9, MKK9 | MAP kinase kinase 9 | chr1:27639419-27640351 REVERSE LENGTH=310
		Prupe.5G237000	Pp05	17914374	17920240	AT3G02850.1 Symbols: SKOR | STELAR K+ outward rectifier | chr3:619701-623473 REVERSE LENGTH=828
		Prupe.5G237300	Pp05	17950707	17952289	AT1G48440.1 Symbols: | B-cell receptor-associated 31-like | chr1:17907075-17908327 FORWARD LENGTH=129
		Prupe.5G237400	Pp05	17954003	17955352	AT5G37490.1 Symbols: | ARM repeat superfamily protein | chr5:14887744-14889051 FORWARD LENGTH=435
		Prupe.5G237500	Pp05	17956252	17962832	AT1G31930.3 Symbols: XLG3 | extra-large GTP-binding protein 3 | chr1:11465832-11468961 FORWARD LENGTH=848
		Prupe.5G237600	Pp05	17963156	17965916	AT1G73820.1 Symbols: | Ssu72-like family protein | chr1:27755740-27757158 REVERSE LENGTH=193
		Prupe.5G237700	Pp05	17970149	17972730	AT1G48450.1 Symbols: | Protein of unknown function (DUF760) | chr1:17908746-17910345 REVERSE LENGTH=423
		Prupe.5G237800	Pp05	17972762	17975835	AT1G14700.1 Symbols: PAP3, ATPAP3 | purple acid phosphatase 3 | chr1:5058680-5060988 FORWARD LENGTH=366
		Prupe.5G237900	Pp05	17978831	17981266	AT3G17790.1 Symbols: ATACP5, ATPAP17, PAP17 | purple acid phosphatase 17 | chr3:6089779-6090988 FORWARD LENGTH=338
		Prupe.5G238000	Pp05	17983065	17984950	AT5G09920.1 Symbols: RPB15.9, ATRPB15.9, RPB15.9.9, NRPB4 | RNA polymerase II, Rpb4, core protein | chr5:3096276-3097370 FORWARD LENGTH=138
		Prupe.5G238100	Pp05	17991426	17996247	AT5G16560.1 Symbols: KAN, KAN1 | Homeodomain-like superfamily protein | chr5:5407365-5411092 REVERSE LENGTH=403
		Prupe.6G083700	Pp06	5654257	5658277	AT5G59840.1 Symbols: | Ras-related small GTP-binding family protein | chr5:24107450-24109049 REVERSE LENGTH=216
		Prupe.6G083800	Pp06	5658808	5661691	AT5G59830.2 Symbols: | unknown protein; BEST Arabidopsis thaliana protein match is: unknown protein (TAIR:AT5G13660.2); Has 35333 Blast hits to 34131 proteins in 2444 species: Archae - 798; Bacteria - 22429; Metazoa - 974; Fungi - 991; Plants - 531; Viruses - 0; Other Eukaryotes - 9610 (source: NCBI BLink). | chr5:24105423-24107071 FORWARD LENGTH=425
		Prupe.6G083900	Pp06	5662434	5663118	NA
		Prupe.6G084000	Pp06	5664978	5665641	NA
		Prupe.6G084100	Pp06	5667950	5668753	AT2G28710.1 Symbols: | C2H2-type zinc finger family protein | chr2:12322974-12323444 FORWARD LENGTH=156
		Prupe.6G084200	Pp06	5680754	5684231	AT5G59800.1 Symbols: MBD7, ATMBD7 | methyl-CPG-binding domain 7 | chr5:24094752-24096422 REVERSE LENGTH=306
		Prupe.6G084300	Pp06	5684634	5688574	AT5G59800.1 Symbols: MBD7, ATMBD7 | methyl-CPG-binding domain 7 | chr5:24094752-24096422 REVERSE LENGTH=306
		Prupe.6G084400	Pp06	5688889	5689449	AT1G45221.1 Symbols: | Bifunctional inhibitor/lipid-transfer protein/seed storage 2S albumin superfamily protein | chr1:17139532-17139879 FORWARD LENGTH=115
		Prupe.6G084500	Pp06	5690500	5694512	AT5G59800.1 Symbols: MBD7, ATMBD7 | methyl-CPG-binding domain 7 | chr5:24094752-24096422 REVERSE LENGTH=306
		Prupe.6G090400	Pp06	6183117	6186520	AT1G07880.2 Symbols: ATMPK13 | Protein kinase superfamily protein | chr1:2434193-2435712 REVERSE LENGTH=363
		Prupe.6G090500	Pp06	6188172	6192027	AT1G12700.1 Symbols: | ATP binding;nucleic acid binding;helicases | chr1:4323722-4326227 REVERSE LENGTH=735
		Prupe.6G090600	Pp06	6196567	6198341	AT1G12700.1 Symbols: | ATP binding;nucleic acid binding;helicases | chr1:4323722-4326227 REVERSE LENGTH=735
		Prupe.6G090700	Pp06	6207132	6208064	NA
		Prupe.6G090800	Pp06	6210879	6211864	NA
		Prupe.6G090900	Pp06	6213437	6217138	AT2G28560.2 Symbols: ATRAD51B, RAD51B | DNA repair (Rad51) family protein | chr2:12236876-12239086 REVERSE LENGTH=370
		Prupe.6G106000	Pp06	7504689	7506250	NA
		Prupe.6G106100	Pp06	7532418	7534790	AT3G57120.1 Symbols: | Protein kinase superfamily protein | chr3:21139099-21140469 FORWARD LENGTH=456
		Prupe.6G119600	Pp06	8854510	8856849	AT2G44860.2 Symbols: | Ribosomal protein L24e family protein | chr2:18501034-18502128 REVERSE LENGTH=159
		Prupe.6G119700	Pp06	8857239	8858147	NA
		Prupe.6G119800	Pp06	8887875	8892550	AT5G22620.2 Symbols: | phosphoglycerate/bisphosphoglycerate mutase family protein | chr5:7517731-7520223 REVERSE LENGTH=482
		Prupe.6G119900	Pp06	8893764	8894795	AT2G27775.1 Symbols: | FUNCTIONS IN: molecular_function unknown; INVOLVED IN: biological_process unknown; LOCATED IN: chloroplast; EXPRESSED IN: 22 plant structures; EXPRESSED DURING: 13 growth stages; BEST Arabidopsis thaliana protein match is: Tetratricopeptide repeat (TPR)-like superfamily protein (TAIR:AT2G27800.1); Has 21 Blast hits to 21 proteins in 5 species: Archae - 0; Bacteria - 0; Meta…
		Prupe.6G126500	Pp06	9734792	9741471	AT2G16650.1 Symbols: PRORP2 | proteinaceous RNase P 2 | chr2:7215937-7218061 REVERSE LENGTH=528
		Prupe.6G126600	Pp06	9743561	9746593	AT4G33790.1 Symbols: CER4, G7, FAR3 | Jojoba acyl CoA reductase-related male sterility protein | chr4:16204325-16207891 REVERSE LENGTH=493
		Prupe.6G139900	Pp06	11335220	11342624	AT5G22220.2 Symbols: E2F1, E2FB, ATE2FB | E2F transcription factor 1 | chr5:7360749-7364120 FORWARD LENGTH=469
		Prupe.6G140000	Pp06	11343793	11346459	AT5G22210.2 Symbols: | unknown protein; Has 35333 Blast hits to 34131 proteins in 2444 species: Archae - 798; Bacteria - 22429; Metazoa - 974; Fungi - 991; Plants - 531; Viruses - 0; Other Eukaryotes - 9610 (source: NCBI BLink). | chr5:7359549-7359791 FORWARD LENGTH=80
		Prupe.6G140100	Pp06	11346906	11353332	AT2G13600.1 Symbols: | Pentatricopeptide repeat (PPR) superfamily protein | chr2:5671493-5673586 FORWARD LENGTH=697
		Prupe.6G140200	Pp06	11353405	11354634	NA
		Prupe.6G140300	Pp06	11356648	11359650	AT4G23180.1 Symbols: CRK10, RLK4 | cysteine-rich RLK (RECEPTOR-like protein kinase) 10 | chr4:12138171-12140780 FORWARD LENGTH=669
		Prupe.6G153800	Pp06	13385276	13395041	AT2G27100.1 Symbols: SE | C2H2 zinc-finger protein SERRATE (SE) | chr2:11572587-11576357 FORWARD LENGTH=720
		Prupe.6G153900	Pp06	13396519	13405317	AT5G20990.1 Symbols: B73, SIR4, CNX, CHL6, CNX1 | molybdopterin biosynthesis CNX1 protein / molybdenum cofactor biosynthesis enzyme CNX1 (CNX1) | chr5:7128737-7133397 REVERSE LENGTH=670
		Prupe.6G154000	Pp06	13406437	13407464	NA
		Prupe.6G154100	Pp06	13414910	13420113	AT2G21530.1 Symbols: | SMAD/FHA domain-containing protein | chr2:9219372-9220464 FORWARD LENGTH=209
		Prupe.6G154200	Pp06	13425134	13425912	AT1G50870.1 Symbols: | F-box and associated interaction domains-containing protein | chr1:18855147-18856337 FORWARD LENGTH=396
		Prupe.6G154300	Pp06	13426333	13433819	AT5G17770.1 Symbols: ATCBR, CBR1, CBR | NADH:cytochrome B5 reductase 1 | chr5:5864543-5866495 REVERSE LENGTH=281
		Prupe.6G154400	Pp06	13434407	13441887	AT3G11830.1 Symbols: | TCP-1/cpn60 chaperonin family protein | chr3:3732734-3736156 FORWARD LENGTH=557
		Prupe.6G156300	Pp06	13797045	13799055	AT1G02850.5 Symbols: BGLU11 | beta glucosidase 11 | chr1:630569-633085 FORWARD LENGTH=520
		Prupe.6G156400	Pp06	13799397	13800946	AT1G02850.2 Symbols: BGLU11 | beta glucosidase 11 | chr1:630569-633085 FORWARD LENGTH=497
		Prupe.6G156500	Pp06	13810777	13819705	AT1G02850.2 Symbols: BGLU11 | beta glucosidase 11 | chr1:630569-633085 FORWARD LENGTH=497
		Prupe.6G156600	Pp06	13822686	13831733	AT1G02850.2 Symbols: BGLU11 | beta glucosidase 11 | chr1:630569-633085 FORWARD LENGTH=497
		Prupe.6G184900	Pp06	19388955	19389584	NA
		Prupe.6G185000	Pp06	19396362	19397043	NA
		Prupe.6G185100	Pp06	19397890	19398380	NA
		Prupe.6G185200	Pp06	19399952	19400435	NA
		Prupe.6G185300	Pp06	19402211	19402800	NA
		Prupe.6G228100	Pp06	23205826	23210633	AT2G23200.1 Symbols: | Protein kinase superfamily protein | chr2:9879351-9881855 FORWARD LENGTH=834
		Prupe.6G228200	Pp06	23215813	23218591	AT2G23200.1 Symbols: | Protein kinase superfamily protein | chr2:9879351-9881855 FORWARD LENGTH=834
		Prupe.6G228300	Pp06	23219966	23222724	AT2G23200.1 Symbols: | Protein kinase superfamily protein | chr2:9879351-9881855 FORWARD LENGTH=834
		Prupe.6G228400	Pp06	23227985	23229882	AT2G23250.1 Symbols: UGT84B2 | UDP-glucosyl transferase 84B2 | chr2:9897809-9899125 REVERSE LENGTH=438
		Prupe.6G228500	Pp06	23234969	23236018	AT4G37290.1 Symbols: | unknown protein; FUNCTIONS IN: molecular_function unknown; INVOLVED IN: response to karrikin; LOCATED IN: endomembrane system; EXPRESSED IN: cotyledon, hypocotyl, leaf; EXPRESSED DURING: LP.04 four leaves visible; BEST Arabidopsis thaliana protein match is: unknown protein (TAIR:AT2G23270.1); Has 30201 Blast hits to 17322 proteins in 780 species: Archae - 12; Bacteria - 139…
		Prupe.6G281500	Pp06	26292741	26296704	AT1G47890.1 Symbols: AtRLP7, RLP7 | receptor like protein 7 | chr1:17643976-17647035 FORWARD LENGTH=1019
		Prupe.6G281600	Pp06	26298418	26298978	AT5G01310.1 Symbols: APTX | APRATAXIN-like | chr5:125304-128960 FORWARD LENGTH=912
		Prupe.6G281700	Pp06	26302830	26303770	AT5G01300.1 Symbols: | PEBP (phosphatidylethanolamine-binding protein) family protein | chr5:121643-122448 REVERSE LENGTH=162
		Prupe.6G281800	Pp06	26306485	26309258	AT3G51780.1 Symbols: ATBAG4, BAG4 | BCL-2-associated athanogene 4 | chr3:19207029-19208178 REVERSE LENGTH=269
		Prupe.6G281900	Pp06	26310593	26313331	AT2G38290.1 Symbols: ATAMT2, AMT2;1, AMT2 | ammonium transporter 2 | chr2:16039672-16042291 REVERSE LENGTH=475
		Prupe.6G282000	Pp06	26313577	26314992	AT1G28960.2 Symbols: ATNUDT15, ATNUDX15, NUDX15 | nudix hydrolase homolog 15 | chr1:10110020-10111607 REVERSE LENGTH=285
		Prupe.6G282100	Pp06	26315742	26316630	NA
		Prupe.6G282200	Pp06	26317467	26319335	NA
		Prupe.6G282300	Pp06	26321835	26324029	AT2G38300.1 Symbols: | myb-like HTH transcriptional regulator family protein | chr2:16044175-16045679 REVERSE LENGTH=340
		Prupe.6G282400	Pp06	26329519	26334588	AT3G51770.2 Symbols: ETO1 | tetratricopeptide repeat (TPR)-containing protein | chr3:19200328-19203998 REVERSE LENGTH=959
		Prupe.6G282500	Pp06	26335001	26336192	AT3G51760.2 Symbols: | Protein of unknown function (DUF688) | chr3:19198541-19199405 REVERSE LENGTH=259
		Prupe.6G282600	Pp06	26336833	26341135	AT3G08947.1 Symbols: | ARM repeat superfamily protein | chr3:2724007-2726722 FORWARD LENGTH=873
		Prupe.6G282700	Pp06	26341369	26343396	AT3G08870.1 Symbols: | Concanavalin A-like lectin protein kinase family protein | chr3:2700500-2702581 REVERSE LENGTH=693
		Prupe.6G297000	Pp06	27116725	27123435	AT5G01950.1 Symbols: | Leucine-rich repeat protein kinase family protein | chr5:365040-369532 REVERSE LENGTH=951
		Prupe.6G297100	Pp06	27136064	27140861	AT5G01950.1 Symbols: | Leucine-rich repeat protein kinase family protein | chr5:365040-369532 REVERSE LENGTH=951
		Prupe.6G297200	Pp06	27148029	27150730	AT1G06840.1 Symbols: | Leucine-rich repeat protein kinase family protein | chr1:2097854-2103208 REVERSE LENGTH=953
		Prupe.6G297300	Pp06	27154501	27156204	AT1G32070.3 Symbols: ATNSI, NSI | nuclear shuttle interacting | chr1:11534851-11536289 REVERSE LENGTH=257
		Prupe.6G297400	Pp06	27158165	27166121	AT5G01950.1 Symbols: | Leucine-rich repeat protein kinase family protein | chr5:365040-369532 REVERSE LENGTH=951
		Prupe.6G309400	Pp06	27801707	27803319	AT1G56600.1 Symbols: AtGolS2, GolS2 | galactinol synthase 2 | chr1:21207620-21209291 FORWARD LENGTH=335
		Prupe.6G309500	Pp06	27805420	27809030	AT1G09340.1 Symbols: CRB, CSP41B, HIP1.3 | chloroplast RNA binding | chr1:3015473-3018035 FORWARD LENGTH=378
		Prupe.6G309600	Pp06	27809196	27812736	AT1G56590.1 Symbols: ZIP4 | Clathrin adaptor complexes medium subunit family protein | chr1:21202250-21204697 REVERSE LENGTH=415
		Prupe.7G051300	Pp07	8932699	8933607	AT1G75040.1 Symbols: PR5, PR-5 | pathogenesis-related gene 5 | chr1:28177754-28178731 FORWARD LENGTH=239
		Prupe.7G051400	Pp07	8941068	8942675	AT1G30700.1 Symbols: | FAD-binding Berberine family protein | chr1:10892623-10894437 FORWARD LENGTH=527
		Prupe.7G051500	Pp07	8952081	8953203	AT1G20030.2 Symbols: | Pathogenesis-related thaumatin superfamily protein | chr1:6945725-6947017 FORWARD LENGTH=316
		Prupe.7G051600	Pp07	8958406	8960437	AT3G57240.1 Symbols: BG3 | beta-1,3-glucanase 3 | chr3:21181916-21183045 REVERSE LENGTH=341
		Prupe.7G051700	Pp07	8969523	8970831	AT3G57240.1 Symbols: BG3 | beta-1,3-glucanase 3 | chr3:21181916-21183045 REVERSE LENGTH=341
		Prupe.7G051800	Pp07	8972040	8974301	AT3G57240.1 Symbols: BG3 | beta-1,3-glucanase 3 | chr3:21181916-21183045 REVERSE LENGTH=341
		Prupe.7G051900	Pp07	8977050	8977837	AT3G57240.1 Symbols: BG3 | beta-1,3-glucanase 3 | chr3:21181916-21183045 REVERSE LENGTH=341
		Prupe.7G052000	Pp07	8980604	8981816	AT3G57240.1 Symbols: BG3 | beta-1,3-glucanase 3 | chr3:21181916-21183045 REVERSE LENGTH=341
		Prupe.7G052100	Pp07	8996096	8997828	AT3G57270.1 Symbols: BG1 | beta-1,3-glucanase 1 | chr3:21191336-21193118 REVERSE LENGTH=340
		Prupe.7G052200	Pp07	9000221	9008612	AT3G10140.1 Symbols: RECA3 | RECA homolog 3 | chr3:3134984-3137069 FORWARD LENGTH=389
		Prupe.7G054100	Pp07	9253252	9257412	AT3G10290.1 Symbols: | Nucleotide-sugar transporter family protein | chr3:3183511-3185324 REVERSE LENGTH=355
		Prupe.7G054200	Pp07	9258060	9265159	AT3G57330.1 Symbols: ACA11 | autoinhibited Ca2+-ATPase 11 | chr3:21211655-21216375 REVERSE LENGTH=1025
		Prupe.7G054300	Pp07	9281094	9290764	AT2G41560.1 Symbols: ACA4 | autoinhibited Ca(2+)-ATPase, isoform 4 | chr2:17332256-17337179 REVERSE LENGTH=1030
		Prupe.7G095600	Pp07	12790280	12792713	NA
		Prupe.7G095700	Pp07	12793119	12795745	AT1G09690.1 Symbols: | Translation protein SH3-like family protein | chr1:3136407-3137430 REVERSE LENGTH=164
		Prupe.7G095800	Pp07	12796225	12797096	NA
		Prupe.7G095900	Pp07	12797621	12800082	AT4G31980.1 Symbols: | unknown protein; CONTAINS InterPro DOMAIN/s: Protein of unknown function DUF247, plant (InterPro:IPR004158), Protein of unknown function DUF862, eukaryotic (InterPro:IPR008580); BEST Arabidopsis thaliana protein match is: Plant protein of unknown function (DUF247) (TAIR:AT5G11290.1); Has 1967 Blast hits to 1844 proteins in 183 species: Archae - 0; Bacteria - 6; Metazoa - 22…
		Prupe.7G096000	Pp07	12800803	12806015	AT5G52340.1 Symbols: ATEXO70A2, EXO70A2 | exocyst subunit exo70 family protein A2 | chr5:21250802-21253939 FORWARD LENGTH=631
		Prupe.7G096100	Pp07	12809280	12812449	AT4G31980.1 Symbols: | unknown protein; CONTAINS InterPro DOMAIN/s: Protein of unknown function DUF247, plant (InterPro:IPR004158), Protein of unknown function DUF862, eukaryotic (InterPro:IPR008580); BEST Arabidopsis thaliana protein match is: Plant protein of unknown function (DUF247) (TAIR:AT5G11290.1); Has 1967 Blast hits to 1844 proteins in 183 species: Archae - 0; Bacteria - 6; Metazoa - 22…
		Prupe.7G096200	Pp07	12815498	12818055	AT4G31980.1 Symbols: | unknown protein; CONTAINS InterPro DOMAIN/s: Protein of unknown function DUF247, plant (InterPro:IPR004158), Protein of unknown function DUF862, eukaryotic (InterPro:IPR008580); BEST Arabidopsis thaliana protein match is: Plant protein of unknown function (DUF247) (TAIR:AT5G11290.1); Has 1967 Blast hits to 1844 proteins in 183 species: Archae - 0; Bacteria - 6; Metazoa - 22…
		Prupe.7G096300	Pp07	12818657	12819340	AT3G52460.1 Symbols: | hydroxyproline-rich glycoprotein family protein | chr3:19446970-19447872 FORWARD LENGTH=300
		Prupe.7G096400	Pp07	12826465	12828528	AT4G31980.1 Symbols: | unknown protein; CONTAINS InterPro DOMAIN/s: Protein of unknown function DUF247, plant (InterPro:IPR004158), Protein of unknown function DUF862, eukaryotic (InterPro:IPR008580); BEST Arabidopsis thaliana protein match is: Plant protein of unknown function (DUF247) (TAIR:AT5G11290.1); Has 1967 Blast hits to 1844 proteins in 183 species: Archae - 0; Bacteria - 6; Metazoa - 22…
		Prupe.7G106700	Pp07	13538794	13541199	AT5G02500.1 Symbols: HSC70-1, HSP70-1, AT-HSC70-1, HSC70 | heat shock cognate protein 70-1 | chr5:554055-556334 REVERSE LENGTH=651
		Prupe.7G106800	Pp07	13541888	13542990	AT4G13440.1 Symbols: | Calcium-binding EF-hand family protein | chr4:7810215-7810679 FORWARD LENGTH=154
		Prupe.7G106900	Pp07	13551127	13554837	AT3G51480.1 Symbols: ATGLR3.6, GLR3.6 | glutamate receptor 3.6 | chr3:19101256-19104681 FORWARD LENGTH=903
		Prupe.7G107000	Pp07	13555066	13557917	AT1G29940.1 Symbols: NRPA2 | nuclear RNA polymerase A2 | chr1:10479322-10486670 REVERSE LENGTH=1178
		Prupe.7G139500	Pp07	15544201	15547481	AT5G66900.1 Symbols: | Disease resistance protein (CC-NBS-LRR class) family | chr5:26714931-26717757 REVERSE LENGTH=809
		Prupe.7G139600	Pp07	15550960	15554619	AT5G66900.1 Symbols: | Disease resistance protein (CC-NBS-LRR class) family | chr5:26714931-26717757 REVERSE LENGTH=809
		Prupe.7G139700	Pp07	15561809	15565073	AT5G66900.1 Symbols: | Disease resistance protein (CC-NBS-LRR class) family | chr5:26714931-26717757 REVERSE LENGTH=809
		Prupe.7G139800	Pp07	15565650	15569496	AT5G66900.1 Symbols: | Disease resistance protein (CC-NBS-LRR class) family | chr5:26714931-26717757 REVERSE LENGTH=809
		Prupe.8G047000	Pp08	4970081	4973263	AT5G09360.1 Symbols: LAC14 | laccase 14 | chr5:2906426-2908658 REVERSE LENGTH=569
		Prupe.8G047100	Pp08	4977035	4981906	AT5G09360.1 Symbols: LAC14 | laccase 14 | chr5:2906426-2908658 REVERSE LENGTH=569
		Prupe.8G067300	Pp08	9922239	9924884	AT3G15660.2 Symbols: ATGRX4, GRX4 | glutaredoxin 4 | chr3:5308134-5309383 REVERSE LENGTH=169
		Prupe.8G067400	Pp08	9928369	9929401	NA
		Prupe.8G067500	Pp08	9933348	9937193	AT5G64330.1 Symbols: NPH3, RPT3, JK218 | Phototropic-responsive NPH3 family protein | chr5:25727568-25730225 FORWARD LENGTH=746
		Prupe.8G067600	Pp08	9950300	9952471	AT5G09460.1 Symbols: | sequence-specific DNA binding transcription factors;transcription regulators | chr5:2944437-2945417 REVERSE LENGTH=326
		Prupe.8G067700	Pp08	9952588	9952975	AT5G50011.1 Symbols: CPuORF37 | conserved peptide upstream open reading frame 37 | chr5:20349114-20349380 FORWARD LENGTH=51
		Prupe.8G067800	Pp08	9963672	9964918	AT4G24570.1 Symbols: DIC2 | dicarboxylate carrier 2 | chr4:12686546-12687487 FORWARD LENGTH=313
		Prupe.8G079800	Pp08	11328419	11331235	AT1G58390.1 Symbols: | Disease resistance protein (CC-NBS-LRR class) family | chr1:21690962-21693891 REVERSE LENGTH=907
		Prupe.8G079900	Pp08	11334888	11335121	AT4G34770.1 Symbols: | SAUR-like auxin-responsive protein family | chr4:16591352-16591666 FORWARD LENGTH=104
		Prupe.8G088900	Pp08	12226446	12230536	AT2G16430.2 Symbols: PAP10, ATPAP10 | purple acid phosphatase 10 | chr2:7120502-7122772 REVERSE LENGTH=468
		Prupe.8G089000	Pp08	12247850	12252445	AT2G16430.2 Symbols: PAP10, ATPAP10 | purple acid phosphatase 10 | chr2:7120502-7122772 REVERSE LENGTH=468
		Prupe.8G089100	Pp08	12254044	12257908	AT2G16430.2 Symbols: PAP10, ATPAP10 | purple acid phosphatase 10 | chr2:7120502-7122772 REVERSE LENGTH=468
		Prupe.8G089200	Pp08	12258977	12262191	AT2G16430.2 Symbols: PAP10, ATPAP10 | purple acid phosphatase 10 | chr2:7120502-7122772 REVERSE LENGTH=468
		Prupe.8G089300	Pp08	12263147	12267152	AT2G16405.1 Symbols: | Transducin/WD40 repeat-like superfamily protein | chr2:7105915-7108787 REVERSE LENGTH=482
		Prupe.8G089400	Pp08	12268450	12273326	AT4G22140.2 Symbols: EBS | PHD finger family protein / bromo-adjacent homology (BAH) domain-containing protein | chr4:11728093-11730230 REVERSE LENGTH=224
		Prupe.8G102700	Pp08	13400563	13400886	AT5G48490.1 Symbols: | Bifunctional inhibitor/lipid-transfer protein/seed storage 2S albumin superfamily protein | chr5:19647932-19648237 REVERSE LENGTH=101
		Prupe.8G102800	Pp08	13414154	13414642	AT4G33720.1 Symbols: | CAP (Cysteine-rich secretory proteins, Antigen 5, and Pathogenesis-related 1 protein) superfamily protein | chr4:16182813-16183304 FORWARD LENGTH=163
		Prupe.8G102900	Pp08	13415023	13419811	AT5G17680.1 Symbols: | disease resistance protein (TIR-NBS-LRR class), putative | chr5:5822999-5827153 FORWARD LENGTH=1294
		Prupe.8G103000	Pp08	13420700	13421002	AT5G48490.1 Symbols: | Bifunctional inhibitor/lipid-transfer protein/seed storage 2S albumin superfamily protein | chr5:19647932-19648237 REVERSE LENGTH=101
		Prupe.8G103100	Pp08	13425783	13428025	AT4G34320.1 Symbols: | Protein of unknown function (DUF677) | chr4:16422436-16423824 FORWARD LENGTH=374
		Prupe.8G103200	Pp08	13432021	13432909	AT1G19270.1 Symbols: DA1 | DA1 | chr1:6663327-6665845 FORWARD LENGTH=532
		Prupe.8G103300	Pp08	13433317	13435820	AT4G36860.1 Symbols: | LIM domain-containing protein | chr4:17358580-17361189 REVERSE LENGTH=553
		Prupe.8G103400	Pp08	13436300	13441549	AT3G18850.4 Symbols: LPAT5 | lysophosphatidyl acyltransferase 5 | chr3:6499529-6500840 REVERSE LENGTH=375
		Prupe.8G118500	Pp08	14540866	14543113	AT5G39710.1 Symbols: EMB2745 | Tetratricopeptide repeat (TPR)-like superfamily protein | chr5:15895729-15897972 FORWARD LENGTH=747
		Prupe.8G118600	Pp08	14553958	14554170	NA
		Prupe.8G123100	Pp08	14888477	14896493	AT1G49670.1 Symbols: NQR | ARP protein (REF) | chr1:18381591-18386021 REVERSE LENGTH=629
		Prupe.8G123200	Pp08	14900334	14909429	AT1G49670.1 Symbols: NQR | ARP protein (REF) | chr1:18381591-18386021 REVERSE LENGTH=629
		Prupe.8G123300	Pp08	14914398	14916735	AT5G43050.1 Symbols: NPQ6 | Protein of unknown function (DUF565) | chr5:17268404-17268880 FORWARD LENGTH=158
		Prupe.8G132000	Pp08	15438272	15441084	AT2G15430.1 Symbols: RBP36A, RPB35.5A, NRPB3, NRPD3, NRPE3A | DNA-directed RNA polymerase family protein | chr2:6733661-6735482 FORWARD LENGTH=319
		Prupe.8G132100	Pp08	15441862	15445500	AT3G07040.1 Symbols: RPM1, RPS3 | NB-ARC domain-containing disease resistance protein | chr3:2226244-2229024 REVERSE LENGTH=926
		Prupe.8G132200	Pp08	15447060	15451720	AT2G15430.1 Symbols: RBP36A, RPB35.5A, NRPB3, NRPD3, NRPE3A | DNA-directed RNA polymerase family protein | chr2:6733661-6735482 FORWARD LENGTH=319
		Prupe.8G132300	Pp08	15453436	15457254	AT3G07040.1 Symbols: RPM1, RPS3 | NB-ARC domain-containing disease resistance protein | chr3:2226244-2229024 REVERSE LENGTH=926
		Prupe.8G132400	Pp08	15458656	15461114	AT2G15430.1 Symbols: RBP36A, RPB35.5A, NRPB3, NRPD3, NRPE3A | DNA-directed RNA polymerase family protein | chr2:6733661-6735482 FORWARD LENGTH=319
		Prupe.8G132500	Pp08	15461286	15465916	AT3G07040.1 Symbols: RPM1, RPS3 | NB-ARC domain-containing disease resistance protein | chr3:2226244-2229024 REVERSE LENGTH=926
		Prupe.8G132600	Pp08	15471446	15472705	AT3G18990.1 Symbols: VRN1, REM39 | AP2/B3-like transcriptional factor family protein | chr3:6549077-6551568 REVERSE LENGTH=341
		Prupe.8G132700	Pp08	15474212	15476423	AT3G19430.1 Symbols: | late embryogenesis abundant protein-related / LEA protein-related | chr3:6736382-6738330 REVERSE LENGTH=559
		Prupe.8G132800	Pp08	15476771	15479161	AT4G35220.1 Symbols: | Cyclase family protein | chr4:16752636-16753966 FORWARD LENGTH=272
		Prupe.8G132900	Pp08	15483798	15484349	AT4G35220.1 Symbols: | Cyclase family protein | chr4:16752636-16753966 FORWARD LENGTH=272
		Prupe.8G133000	Pp08	15484764	15485506	AT4G35220.1 Symbols: | Cyclase family protein | chr4:16752636-16753966 FORWARD LENGTH=272
		Prupe.8G133100	Pp08	15485803	15486090	NA
		Prupe.8G133200	Pp08	15486130	15487301	NA
		Prupe.8G133300	Pp08	15488397	15488961	AT4G35220.1 Symbols: | Cyclase family protein | chr4:16752636-16753966 FORWARD LENGTH=272
		Prupe.8G133400	Pp08	15489532	15492650	AT4G35220.1 Symbols: | Cyclase family protein | chr4:16752636-16753966 FORWARD LENGTH=272
		Prupe.8G133500	Pp08	15494073	15495793	AT2G15320.1 Symbols: | Leucine-rich repeat (LRR) family protein | chr2:6666527-6667675 REVERSE LENGTH=382
		Prupe.8G133600	Pp08	15499953	15500758	NA
		Prupe.8G206000	Pp08	19311063	19311329	NA
		Prupe.8G206100	Pp08	19311986	19312703	NA
		Prupe.8G228900	Pp08	20487544	20488657	AT2G38870.1 Symbols: | Serine protease inhibitor, potato inhibitor I-type family protein | chr2:16236546-16237050 REVERSE LENGTH=70
		Prupe.8G229000	Pp08	20491213	20491691	AT5G43580.1 Symbols: | Serine protease inhibitor, potato inhibitor I-type family protein | chr5:17508098-17508668 REVERSE LENGTH=99
		Prupe.8G229100	Pp08	20504630	20504833	NA
		Prupe.8G229200	Pp08	20505699	20507228	AT5G63450.1 Symbols: CYP94B1 | cytochrome P450, family 94, subfamily B, polypeptide 1 | chr5:25408987-25410519 REVERSE LENGTH=510
		Prupe.8G229300	Pp08	20513530	20516664	AT1G74520.1 Symbols: ATHVA22A, HVA22A | HVA22 homologue A | chr1:28008109-28009156 REVERSE LENGTH=177
		Prupe.8G229400	Pp08	20516665	20517269	AT2G38870.1 Symbols: | Serine protease inhibitor, potato inhibitor I-type family protein | chr2:16236546-16237050 REVERSE LENGTH=70
		Prupe.8G229500	Pp08	20519517	20521046	AT5G63450.1 Symbols: CYP94B1 | cytochrome P450, family 94, subfamily B, polypeptide 1 | chr5:25408987-25410519 REVERSE LENGTH=510
		Prupe.8G229600	Pp08	20522549	20527338	AT2G30690.1 Symbols: | Protein of unknown function, DUF593 | chr2:13076229-13078595 FORWARD LENGTH=760
		Prupe.8G235300	Pp08	20836796	20840506	AT3G18670.1 Symbols: | Ankyrin repeat family protein | chr3:6424135-6426471 REVERSE LENGTH=598
		Prupe.8G235400	Pp08	20842937	20846312	AT3G18670.1 Symbols: | Ankyrin repeat family protein | chr3:6424135-6426471 REVERSE LENGTH=598
		Prupe.8G235500	Pp08	20847014	20850162	AT3G18670.1 Symbols: | Ankyrin repeat family protein | chr3:6424135-6426471 REVERSE LENGTH=598
		Prupe.8G235600	Pp08	20850707	20852452	AT1G19670.1 Symbols: ATCLH1, CORI1, ATHCOR1, CLH1 | chlorophyllase 1 | chr1:6803796-6804923 REVERSE LENGTH=324
		Prupe.8G235700	Pp08	20853465	20855472	AT1G03070.2 Symbols: | Bax inhibitor-1 family protein | chr1:730148-731379 FORWARD LENGTH=247
		Prupe.8G235800	Pp08	20855526	20859243	AT3G63300.1 Symbols: FKD1 | FORKED 1 | chr3:23385033-23387625 FORWARD LENGTH=498
		Prupe.8G235900	Pp08	20860884	20862486	AT3G63290.1 Symbols: | 2-oxoglutarate (2OG) and Fe(II)-dependent oxygenase superfamily protein | chr3:23381713-23383059 FORWARD LENGTH=403
		Prupe.8G236000	Pp08	20862606	20867334	AT3G63280.2 Symbols: ATNEK4, NEK4 | NIMA-related kinase 4 | chr3:23378582-23381362 FORWARD LENGTH=555
		Prupe.8G236100	Pp08	20875628	20881357	AT3G51895.1 Symbols: SULTR3;1, AST12 | sulfate transporter 3;1 | chr3:19251503-19255677 REVERSE LENGTH=658
		Prupe.8G256700	Pp08	21893700	21894722	AT2G47710.1 Symbols: | Adenine nucleotide alpha hydrolases-like superfamily protein | chr2:19555045-19555956 REVERSE LENGTH=162
		Prupe.8G256800	Pp08	21897729	21899810	NA
		Prupe.8G256900	Pp08	21901060	21902151	AT2G47730.1 Symbols: ATGSTF8, ATGSTF5, GST6, GSTF8 | glutathione S-transferase phi 8 | chr2:19558213-19559266 FORWARD LENGTH=263
		Prupe.8G257000	Pp08	21902415	21903838	AT2G13600.1 Symbols: | Pentatricopeptide repeat (PPR) superfamily protein | chr2:5671493-5673586 FORWARD LENGTH=697
		Prupe.8G257100	Pp08	21904775	21906218	AT2G27490.2 Symbols: ATCOAE | dephospho-CoA kinase family | chr2:11748087-11749009 REVERSE LENGTH=232
		Prupe.8G257200	Pp08	21908574	21910474	AT5G27690.1 Symbols: | Heavy metal transport/detoxification superfamily protein | chr5:9803796-9805036 FORWARD LENGTH=352
		Prupe.8G257300	Pp08	21914053	21914292	NA
		Prupe.8G257400	Pp08	21914479	21916328	AT4G02600.2 Symbols: MLO1, ATMLO1 | Seven transmembrane MLO family protein | chr4:1144141-1147156 FORWARD LENGTH=526
		Prupe.8G257500	Pp08	21917215	21919649	AT3G12290.1 Symbols: | Amino acid dehydrogenase family protein | chr3:3919591-3921326 FORWARD LENGTH=299
		Prupe.8G257600	Pp08	21921048	21922404	AT3G62730.1 Symbols: | unknown protein; FUNCTIONS IN: molecular_function unknown; INVOLVED IN: biological_process unknown; LOCATED IN: endomembrane system; EXPRESSED IN: 13 plant structures; EXPRESSED DURING: LP.04 four leaves visible, 4 anthesis, LP.02 two leaves visible, petal differentiation and expansion stage; BEST Arabidopsis thaliana protein match is: unknown protein (TAIR:AT1G47980.1); Ha…
		Prupe.8G257700	Pp08	21923641	21925225	AT3G62730.1 Symbols: | unknown protein; FUNCTIONS IN: molecular_function unknown; INVOLVED IN: biological_process unknown; LOCATED IN: endomembrane system; EXPRESSED IN: 13 plant structures; EXPRESSED DURING: LP.04 four leaves visible, 4 anthesis, LP.02 two leaves visible, petal differentiation and expansion stage; BEST Arabidopsis thaliana protein match is: unknown protein (TAIR:AT1G47980.1); Ha…
		Prupe.8G257800	Pp08	21926751	21929895	AT2G47750.1 Symbols: GH3.9 | putative indole-3-acetic acid-amido synthetase GH3.9 | chr2:19560307-19562974 REVERSE LENGTH=585
		Prupe.8G259400	Pp08	21986228	21990205	AT2G47790.1 Symbols: | Transducin/WD40 repeat-like superfamily protein | chr2:19571102-19572946 REVERSE LENGTH=392
		Prupe.8G259500	Pp08	21989412	21991364	AT5G15870.1 Symbols: | glycosyl hydrolase family 81 protein | chr5:5182641-5184878 REVERSE LENGTH=745
		Prupe.8G259600	Pp08	21991594	21992116	AT2G47790.1 Symbols: | Transducin/WD40 repeat-like superfamily protein | chr2:19571102-19572946 REVERSE LENGTH=392
		Prupe.8G259700	Pp08	21993519	21995728	AT4G02450.2 Symbols: | HSP20-like chaperones superfamily protein | chr4:1073987-1075765 REVERSE LENGTH=240
		Prupe.8G259800	Pp08	21998521	22007097	AT3G62700.1 Symbols: ATMRP10, MRP10, ABCC14 | multidrug resistance-associated protein 10 | chr3:23190428-23195727 REVERSE LENGTH=1539
		Prupe.8G259900	Pp08	22008502	22010675	AT1G02870.1 Symbols: | FUNCTIONS IN: molecular_function unknown; INVOLVED IN: biological_process unknown; EXPRESSED IN: 23 plant structures; EXPRESSED DURING: 13 growth stages; CONTAINS InterPro DOMAIN/s: Ribosome biogenesis protein Nop16 (InterPro:IPR019002); Has 104 Blast hits to 104 proteins in 57 species: Archae - 0; Bacteria - 0; Metazoa - 0; Fungi - 63; Plants - 35; Viruses - 0; Other Eukar…
		Prupe.8G260000	Pp08	22011037	22014354	AT1G02860.1 Symbols: NLA, BAH1 | SPX (SYG1/Pho81/XPR1) domain-containing protein | chr1:635474-637083 FORWARD LENGTH=335
		Prupe.8G260100	Pp08	22017222	22019323	AT2G47710.1 Symbols: | Adenine nucleotide alpha hydrolases-like superfamily protein | chr2:19555045-19555956 REVERSE LENGTH=162
	XP-EHH	Prupe.1G051800	Pp01	3620367	3623138	AT1G50180.1 Symbols: | NB-ARC domain-containing disease resistance protein | chr1:18584235-18587136 FORWARD LENGTH=857
		Prupe.1G051900	Pp01	3623139	3624467	AT5G48620.1 Symbols: | Disease resistance protein (CC-NBS-LRR class) family | chr5:19717406-19720932 FORWARD LENGTH=908
		Prupe.1G052000	Pp01	3626754	3627035	NA
		Prupe.1G052100	Pp01	3633190	3634767	AT1G04570.1 Symbols: | Major facilitator superfamily protein | chr1:1246859-1248600 REVERSE LENGTH=542
		Prupe.1G052200	Pp01	3637315	3641098	AT1G50180.1 Symbols: | NB-ARC domain-containing disease resistance protein | chr1:18584235-18587136 FORWARD LENGTH=857
		Prupe.1G078400	Pp01	5644209	5645289	NA
		Prupe.1G078500	Pp01	5646800	5648672	NA
		Prupe.1G078600	Pp01	5649390	5650043	NA
		Prupe.1G173600	Pp01	14567311	14568122	NA
		Prupe.1G175300	Pp01	14773587	14774232	ATMG00900.1 Symbols: CCB256 | cytochrome C biogenesis 256 | chrM:239988-240758 REVERSE LENGTH=256
		Prupe.1G178000	Pp01	15254827	15264950	AT1G16970.1 Symbols: KU70, ATKU70 | KU70 homolog | chr1:5801159-5805724 REVERSE LENGTH=621
		Prupe.1G178100	Pp01	15266750	15268669	AT4G19191.1 Symbols: | Tetratricopeptide repeat (TPR)-like superfamily protein | chr4:10496228-10498192 FORWARD LENGTH=654
		Prupe.1G230600	Pp01	24428427	24429735	AT5G25120.1 Symbols: CYP71B11 | ytochrome p450, family 71, subfamily B, polypeptide 11 | chr5:8662851-8664432 FORWARD LENGTH=496
		Prupe.1G230700	Pp01	24436231	24438561	AT2G45550.1 Symbols: CYP76C4 | cytochrome P450, family 76, subfamily C, polypeptide 4 | chr2:18773541-18775654 REVERSE LENGTH=511
		Prupe.1G236600	Pp01	25060625	25061959	AT1G24430.1 Symbols: | HXXXD-type acyl-transferase family protein | chr1:8658190-8659497 REVERSE LENGTH=435
		Prupe.1G236700	Pp01	25068902	25070224	AT1G24430.1 Symbols: | HXXXD-type acyl-transferase family protein | chr1:8658190-8659497 REVERSE LENGTH=435
		Prupe.1G236800	Pp01	25095222	25096822	AT1G24430.1 Symbols: | HXXXD-type acyl-transferase family protein | chr1:8658190-8659497 REVERSE LENGTH=435
		Prupe.1G242300	Pp01	25599781	25601834	AT3G26320.1 Symbols: CYP71B36 | cytochrome P450, family 71, subfamily B, polypeptide 36 | chr3:9644383-9646064 REVERSE LENGTH=500
		Prupe.1G327300	Pp01	31101426	31102262	AT4G14060.1 Symbols: | Polyketide cyclase/dehydrase and lipid transport superfamily protein | chr4:8107405-8108158 FORWARD LENGTH=151
		Prupe.1G327400	Pp01	31106248	31107078	AT1G70840.1 Symbols: MLP31 | MLP-like protein 31 | chr1:26713170-26714014 REVERSE LENGTH=171
		Prupe.1G327700	Pp01	31155671	31157327	AT4G14060.1 Symbols: | Polyketide cyclase/dehydrase and lipid transport superfamily protein | chr4:8107405-8108158 FORWARD LENGTH=151
		Prupe.1G335100	Pp01	31664746	31667517	AT1G67970.1 Symbols: AT-HSFA8, HSFA8 | heat shock transcription factor A8 | chr1:25484844-25486313 REVERSE LENGTH=374
		Prupe.1G335200	Pp01	31667757	31669492	AT2G01770.1 Symbols: VIT1, ATVIT1 | vacuolar iron transporter 1 | chr2:334775-336425 REVERSE LENGTH=250
		Prupe.1G335300	Pp01	31673707	31675702	AT2G01770.1 Symbols: VIT1, ATVIT1 | vacuolar iron transporter 1 | chr2:334775-336425 REVERSE LENGTH=250
		Prupe.1G335400	Pp01	31679422	31682411	AT1G65650.1 Symbols: UCH2 | Peptidase C12, ubiquitin carboxyl-terminal hydrolase 1 | chr1:24415172-24417466 REVERSE LENGTH=330
		Prupe.1G351000	Pp01	32659271	32667433	AT1G50380.1 Symbols: | Prolyl oligopeptidase family protein | chr1:18662480-18666185 FORWARD LENGTH=710
		Prupe.1G351100	Pp01	32667664	32668380	AT3G19990.1 Symbols: | unknown protein; INVOLVED IN: biological_process unknown; LOCATED IN: chloroplast stroma, chloroplast; EXPRESSED IN: 23 plant structures; EXPRESSED DURING: 13 growth stages; Has 118 Blast hits to 118 proteins in 41 species: Archae - 0; Bacteria - 42; Metazoa - 0; Fungi - 0; Plants - 56; Viruses - 0; Other Eukaryotes - 20 (source: NCBI BLink). | chr3:6965671-6967102 FORWARD …
		Prupe.1G351200	Pp01	32672228	32680229	AT1G50380.1 Symbols: | Prolyl oligopeptidase family protein | chr1:18662480-18666185 FORWARD LENGTH=710
		Prupe.1G465500	Pp01	38827273	38829101	AT2G25680.1 Symbols: MOT1 | molybdate transporter 1 | chr2:10933167-10934537 REVERSE LENGTH=456
		Prupe.1G510800	Pp01	42070536	42074147	AT4G08850.1 Symbols: | Leucine-rich repeat receptor-like protein kinase family protein | chr4:5636693-5640496 REVERSE LENGTH=1045
		Prupe.1G510900	Pp01	42075960	42078725	AT1G22110.1 Symbols: | structural constituent of ribosome | chr1:7801625-7802473 REVERSE LENGTH=282
		Prupe.1G574100	Pp01	46777451	46780749	AT4G20020.1 Symbols: | unknown protein; BEST Arabidopsis thaliana protein match is: unknown protein (TAIR:AT5G44780.1); Has 28928 Blast hits to 16023 proteins in 1033 species: Archae - 4; Bacteria - 4155; Metazoa - 15463; Fungi - 2938; Plants - 3091; Viruses - 205; Other Eukaryotes - 3072 (source: NCBI BLink). | chr4:10844433-10846085 REVERSE LENGTH=419
		Prupe.1G574200	Pp01	46781535	46781888	NA
		Prupe.1G574300	Pp01	46784719	46785075	NA
		Prupe.1G574400	Pp01	46787177	46787533	NA
		Prupe.1G574500	Pp01	46791125	46792075	NA
		Prupe.1G574600	Pp01	46797376	46815091	AT1G29940.1 Symbols: NRPA2 | nuclear RNA polymerase A2 | chr1:10479322-10486670 REVERSE LENGTH=1178
		Prupe.2G029000	Pp02	3021531	3023659	AT5G22900.1 Symbols: ATCHX3, CHX3 | cation/H+ exchanger 3 | chr5:7657224-7659868 FORWARD LENGTH=822
		Prupe.2G029100	Pp02	3030921	3035156	NA
		Prupe.2G029200	Pp02	3036678	3042642	AT4G27220.1 Symbols: | NB-ARC domain-containing disease resistance protein | chr4:13633953-13636712 REVERSE LENGTH=919
		Prupe.2G029300	Pp02	3091772	3098176	AT1G12220.2 Symbols: RPS5 | Disease resistance protein (CC-NBS-LRR class) family | chr1:4145011-4147680 FORWARD LENGTH=889
		Prupe.2G033700	Pp02	3633314	3635115	AT5G60800.1 Symbols: | Heavy metal transport/detoxification superfamily protein | chr5:24461116-24462464 REVERSE LENGTH=283
		Prupe.2G042700	Pp02	4701152	4709816	AT3G15140.1 Symbols: | Polynucleotidyl transferase, ribonuclease H-like superfamily protein | chr3:5099712-5101717 REVERSE LENGTH=337
		Prupe.2G042800	Pp02	4710492	4718518	AT3G12280.2 Symbols: RBR1 | retinoblastoma-related 1 | chr3:3913671-3918433 REVERSE LENGTH=1012
		Prupe.2G043500	Pp02	4777900	4781154	AT2G24720.1 Symbols: ATGLR2.2, GLR2.2 | glutamate receptor 2.2 | chr2:10522783-10525840 REVERSE LENGTH=920
		Prupe.2G043900	Pp02	4874034	4877758	AT4G15760.1 Symbols: MO1 | monooxygenase 1 | chr4:8972785-8974548 REVERSE LENGTH=422
		Prupe.2G044000	Pp02	4877811	4886131	NA
		Prupe.2G044100	Pp02	4896360	4920514	AT5G45140.1 Symbols: NRPC2 | nuclear RNA polymerase C2 | chr5:18247416-18257713 REVERSE LENGTH=1161
		Prupe.2G044200	Pp02	4938188	4941270	AT5G07020.1 Symbols: | proline-rich family protein | chr5:2180669-2182284 REVERSE LENGTH=235
		Prupe.2G044400	Pp02	4954292	4962100	AT3G47570.1 Symbols: | Leucine-rich repeat protein kinase family protein | chr3:17527611-17530748 FORWARD LENGTH=1010
		Prupe.2G044500	Pp02	4970268	4976811	AT1G74320.1 Symbols: | Protein kinase superfamily protein | chr1:27941192-27942903 FORWARD LENGTH=350
		Prupe.2G050900	Pp02	5879031	5899698	AT5G06120.2 Symbols: | ARM repeat superfamily protein | chr5:1845309-1852601 FORWARD LENGTH=1052
		Prupe.2G051000	Pp02	5900796	5913485	AT2G26970.1 Symbols: | Polynucleotidyl transferase, ribonuclease H-like superfamily protein | chr2:11509908-11511903 REVERSE LENGTH=222
		Prupe.2G051100	Pp02	5902195	5905326	AT3G14470.1 Symbols: | NB-ARC domain-containing disease resistance protein | chr3:4857940-4861104 FORWARD LENGTH=1054
		Prupe.2G051200	Pp02	5931183	5932759	AT5G06600.1 Symbols: UBP12 | ubiquitin-specific protease 12 | chr5:2019545-2027834 REVERSE LENGTH=1116
		Prupe.2G052100	Pp02	6041216	6046797	AT4G03220.1 Symbols: | Protein with RNI-like/FBD-like domains | chr4:1417472-1419148 FORWARD LENGTH=498
		Prupe.2G052700	Pp02	6104211	6108202	AT5G06600.3 Symbols: UBP12 | ubiquitin-specific protease 12 | chr5:2020682-2027834 REVERSE LENGTH=985
		Prupe.2G052800	Pp02	6117335	6119448	AT5G06600.2 Symbols: UBP12 | ubiquitin-specific protease 12 | chr5:2019545-2027834 REVERSE LENGTH=1115
		Prupe.2G053300	Pp02	6180417	6180865	AT5G06600.2 Symbols: UBP12 | ubiquitin-specific protease 12 | chr5:2019545-2027834 REVERSE LENGTH=1115
		Prupe.2G053400	Pp02	6190762	6193009	NA
		Prupe.2G053700	Pp02	6258789	6263801	AT3G14470.1 Symbols: | NB-ARC domain-containing disease resistance protein | chr3:4857940-4861104 FORWARD LENGTH=1054
		Prupe.2G053800	Pp02	6279090	6292484	AT3G14470.1 Symbols: | NB-ARC domain-containing disease resistance protein | chr3:4857940-4861104 FORWARD LENGTH=1054
		Prupe.2G053900	Pp02	6309628	6311069	AT3G14470.1 Symbols: | NB-ARC domain-containing disease resistance protein | chr3:4857940-4861104 FORWARD LENGTH=1054
		Prupe.2G054000	Pp02	6311430	6313309	AT3G14470.1 Symbols: | NB-ARC domain-containing disease resistance protein | chr3:4857940-4861104 FORWARD LENGTH=1054
		Prupe.2G054100	Pp02	6330046	6330862	AT3G14470.1 Symbols: | NB-ARC domain-containing disease resistance protein | chr3:4857940-4861104 FORWARD LENGTH=1054
		Prupe.2G054200	Pp02	6334818	6339771	NA
		Prupe.2G054500	Pp02	6428085	6431952	AT3G14470.1 Symbols: | NB-ARC domain-containing disease resistance protein | chr3:4857940-4861104 FORWARD LENGTH=1054
		Prupe.2G055500	Pp02	6600515	6601705	AT4G11170.1 Symbols: | Disease resistance protein (TIR-NBS-LRR class) family | chr4:6811127-6817130 FORWARD LENGTH=1095
		Prupe.2G056600	Pp02	6748263	6756668	AT2G27040.2 Symbols: AGO4 | Argonaute family protein | chr2:11536795-11541503 REVERSE LENGTH=924
		Prupe.2G085900	Pp02	13614323	13616683	AT5G03500.3 Symbols: | Mediator complex, subunit Med7 | chr5:876673-877660 REVERSE LENGTH=168
		Prupe.2G092500	Pp02	14568844	14571663	AT5G38280.1 Symbols: PR5K | PR5-like receptor kinase | chr5:15293325-15295838 REVERSE LENGTH=665
		Prupe.2G197900	Pp02	23479158	23482630	AT5G42260.1 Symbols: BGLU12 | beta glucosidase 12 | chr5:16898712-16900235 FORWARD LENGTH=507
		Prupe.2G198000	Pp02	23493703	23497969	AT5G44640.1 Symbols: BGLU13 | beta glucosidase 13 | chr5:18011146-18012669 FORWARD LENGTH=507
		Prupe.2G199400	Pp02	23659396	23661503	AT5G54160.1 Symbols: ATOMT1, OMT1 | O-methyltransferase 1 | chr5:21982075-21984167 FORWARD LENGTH=363
		Prupe.2G199500	Pp02	23667374	23670487	AT5G54160.1 Symbols: ATOMT1, OMT1 | O-methyltransferase 1 | chr5:21982075-21984167 FORWARD LENGTH=363
		Prupe.2G199600	Pp02	23672690	23674861	AT5G54160.1 Symbols: ATOMT1, OMT1 | O-methyltransferase 1 | chr5:21982075-21984167 FORWARD LENGTH=363
		Prupe.2G199700	Pp02	23677449	23679705	AT4G10490.1 Symbols: | 2-oxoglutarate (2OG) and Fe(II)-dependent oxygenase superfamily protein | chr4:6483900-6485179 FORWARD LENGTH=348
		Prupe.2G222800	Pp02	25038938	25040037	AT5G53130.1 Symbols: CNGC1, ATCNGC1 | cyclic nucleotide gated channel 1 | chr5:21537830-21540490 REVERSE LENGTH=716
		Prupe.2G222900	Pp02	25042787	25046501	AT5G53130.1 Symbols: CNGC1, ATCNGC1 | cyclic nucleotide gated channel 1 | chr5:21537830-21540490 REVERSE LENGTH=716
		Prupe.2G223000	Pp02	25049679	25055277	AT5G53130.1 Symbols: CNGC1, ATCNGC1 | cyclic nucleotide gated channel 1 | chr5:21537830-21540490 REVERSE LENGTH=716
		Prupe.2G223100	Pp02	25057462	25057847	NA
		Prupe.2G223200	Pp02	25058012	25059447	AT1G21250.1 Symbols: WAK1, PRO25 | cell wall-associated kinase | chr1:7439512-7441892 FORWARD LENGTH=735
		Prupe.2G227600	Pp02	25340939	25341923	AT3G55260.1 Symbols: HEXO1, ATHEX2 | beta-hexosaminidase 1 | chr3:20489317-20492858 FORWARD LENGTH=541
		Prupe.2G227700	Pp02	25343726	25345338	NA
		Prupe.2G234200	Pp02	25675894	25680783	AT3G12580.1 Symbols: HSP70, ATHSP70 | heat shock protein 70 | chr3:3991487-3993689 REVERSE LENGTH=650
		Prupe.2G234300	Pp02	25687531	25689579	AT3G12580.1 Symbols: HSP70, ATHSP70 | heat shock protein 70 | chr3:3991487-3993689 REVERSE LENGTH=650
		Prupe.2G234400	Pp02	25690637	25694960	AT3G12580.1 Symbols: HSP70, ATHSP70 | heat shock protein 70 | chr3:3991487-3993689 REVERSE LENGTH=650
		Prupe.2G234500	Pp02	25695991	25697769	NA
		Prupe.3G055400	Pp03	3923294	3927264	AT1G51800.1 Symbols: | Leucine-rich repeat protein kinase family protein | chr1:19214203-19217833 FORWARD LENGTH=894
		Prupe.3G055500	Pp03	3930876	3935501	AT1G51800.1 Symbols: | Leucine-rich repeat protein kinase family protein | chr1:19214203-19217833 FORWARD LENGTH=894
		Prupe.3G055600	Pp03	3937808	3945754	AT1G05700.1 Symbols: | Leucine-rich repeat transmembrane protein kinase protein | chr1:1709796-1713245 FORWARD LENGTH=852
		Prupe.3G165200	Pp03	18418997	18422056	AT3G19760.1 Symbols: EIF4A-III | eukaryotic initiation factor 4A-III | chr3:6863790-6866242 FORWARD LENGTH=408
		Prupe.3G165300	Pp03	18421461	18432305	AT3G52640.1 Symbols: | Zn-dependent exopeptidases superfamily protein | chr3:19515078-19520290 REVERSE LENGTH=676
		Prupe.3G181000	Pp03	19685479	19686561	AT1G79680.1 Symbols: WAKL10, ATWAKL10 | WALL ASSOCIATED KINASE (WAK)-LIKE 10 | chr1:29980188-29982749 REVERSE LENGTH=769
		Prupe.3G181100	Pp03	19689191	19692555	AT1G16130.1 Symbols: WAKL2 | wall associated kinase-like 2 | chr1:5525634-5528047 FORWARD LENGTH=748
		Prupe.3G181200	Pp03	19695774	19699125	AT1G16130.1 Symbols: WAKL2 | wall associated kinase-like 2 | chr1:5525634-5528047 FORWARD LENGTH=748
		Prupe.3G190500	Pp03	20315736	20322415	AT1G22400.1 Symbols: UGT85A1, ATUGT85A1 | UDP-Glycosyltransferase superfamily protein | chr1:7903851-7906607 REVERSE LENGTH=489
		Prupe.3G251400	Pp03	24148270	24151818	AT3G51550.1 Symbols: FER | Malectin/receptor-like protein kinase family protein | chr3:19117877-19120564 REVERSE LENGTH=895
		Prupe.3G251500	Pp03	24152081	24153379	NA
		Prupe.3G251600	Pp03	24154239	24156936	AT3G51550.1 Symbols: FER | Malectin/receptor-like protein kinase family protein | chr3:19117877-19120564 REVERSE LENGTH=895
		Prupe.3G251700	Pp03	24158262	24161103	AT3G51550.1 Symbols: FER | Malectin/receptor-like protein kinase family protein | chr3:19117877-19120564 REVERSE LENGTH=895
		Prupe.3G253100	Pp03	24240283	24241948	AT3G29635.1 Symbols: | HXXXD-type acyl-transferase family protein | chr3:11465851-11467227 REVERSE LENGTH=458
		Prupe.3G253200	Pp03	24240980	24243959	AT5G39090.1 Symbols: | HXXXD-type acyl-transferase family protein | chr5:15643612-15644958 FORWARD LENGTH=448
		Prupe.3G253300	Pp03	24254452	24255723	AT5G39080.1 Symbols: | HXXXD-type acyl-transferase family protein | chr5:15641681-15643072 FORWARD LENGTH=463
		Prupe.3G253400	Pp03	24256517	24258367	AT5G39090.1 Symbols: | HXXXD-type acyl-transferase family protein | chr5:15643612-15644958 FORWARD LENGTH=448
		Prupe.3G253500	Pp03	24278986	24280821	AT5G39090.1 Symbols: | HXXXD-type acyl-transferase family protein | chr5:15643612-15644958 FORWARD LENGTH=448
		Prupe.3G253600	Pp03	24282958	24284751	AT5G39080.1 Symbols: | HXXXD-type acyl-transferase family protein | chr5:15641681-15643072 FORWARD LENGTH=463
		Prupe.3G253700	Pp03	24299752	24302960	AT5G39080.1 Symbols: | HXXXD-type acyl-transferase family protein | chr5:15641681-15643072 FORWARD LENGTH=463
		Prupe.3G253800	Pp03	24303374	24306383	AT5G39080.1 Symbols: | HXXXD-type acyl-transferase family protein | chr5:15641681-15643072 FORWARD LENGTH=463
		Prupe.3G253900	Pp03	24314921	24317206	AT5G39080.1 Symbols: | HXXXD-type acyl-transferase family protein | chr5:15641681-15643072 FORWARD LENGTH=463
		Prupe.3G300800	Pp03	26557879	26561316	AT3G01750.1 Symbols: | Ankyrin repeat family protein | chr3:270615-272691 FORWARD LENGTH=664
		Prupe.3G300900	Pp03	26570710	26575228	AT5G40780.2 Symbols: | lysine histidine transporter 1 | chr5:16323823-16327082 FORWARD LENGTH=445
		Prupe.3G301000	Pp03	26576110	26579042	AT5G40780.1 Symbols: LHT1 | lysine histidine transporter 1 | chr5:16323823-16327082 FORWARD LENGTH=446
		Prupe.3G301100	Pp03	26579906	26582043	AT5G40780.1 Symbols: LHT1 | lysine histidine transporter 1 | chr5:16323823-16327082 FORWARD LENGTH=446
		Prupe.4G085600	Pp04	4198895	4203558	AT1G30300.1 Symbols: | Metallo-hydrolase/oxidoreductase superfamily protein | chr1:10673084-10675061 FORWARD LENGTH=324
		Prupe.4G085700	Pp04	4204408	4206231	NA
		Prupe.4G085800	Pp04	4210448	4214313	AT1G30320.1 Symbols: | Remorin family protein | chr1:10680348-10682852 FORWARD LENGTH=509
		Prupe.4G085900	Pp04	4217233	4224131	AT1G30330.1 Symbols: ARF6 | auxin response factor 6 | chr1:10686125-10690036 REVERSE LENGTH=933
		Prupe.4G090100	Pp04	4480934	4488413	AT2G34710.1 Symbols: PHB, ATHB14, ATHB-14, PHB-1D | Homeobox-leucine zipper family protein / lipid-binding START domain-containing protein | chr2:14639548-14643993 REVERSE LENGTH=852
		Prupe.4G090200	Pp04	4494268	4499893	AT1G30500.2 Symbols: NF-YA7 | nuclear factor Y, subunit A7 | chr1:10804736-10805896 REVERSE LENGTH=190
		Prupe.4G090300	Pp04	4502585	4506228	AT4G05390.1 Symbols: ATRFNR1, RFNR1 | root FNR 1 | chr4:2738839-2740483 REVERSE LENGTH=378
		Prupe.4G090400	Pp04	4508715	4513594	AT4G21160.4 Symbols: ZAC | Calcium-dependent ARF-type GTPase activating protein family | chr4:11284694-11286532 FORWARD LENGTH=337
		Prupe.4G090500	Pp04	4513720	4515411	AT4G21740.1 Symbols: | unknown protein; BEST Arabidopsis thaliana protein match is: unknown protein (TAIR:AT1G30515.1); Has 20 Blast hits to 20 proteins in 4 species: Archae - 0; Bacteria - 0; Metazoa - 0; Fungi - 0; Plants - 20; Viruses - 0; Other Eukaryotes - 0 (source: NCBI BLink). | chr4:11545926-11546396 FORWARD LENGTH=156
		Prupe.4G090600	Pp04	4516797	4520643	AT1G30520.1 Symbols: AAE14 | acyl-activating enzyme 14 | chr1:10811039-10813546 FORWARD LENGTH=560
		Prupe.4G090700	Pp04	4519808	4526597	AT2G34730.1 Symbols: | myosin heavy chain-related | chr2:14654611-14657443 FORWARD LENGTH=825
		Prupe.4G090800	Pp04	4530741	4533326	AT1G30570.1 Symbols: HERK2 | hercules receptor kinase 2 | chr1:10828933-10831482 FORWARD LENGTH=849
		Prupe.4G090900	Pp04	4533548	4536051	AT4G26850.1 Symbols: VTC2 | mannose-1-phosphate guanylyltransferase (GDP)s;GDP-galactose:mannose-1-phosphate guanylyltransferases;GDP-galactose:glucose-1-phosphate guanylyltransferases;GDP-galactose:myoinositol-1-phosphate guanylyltransferases;glucose-1-phosphate guanylyltransferase | chr4:13499262-13501145 REVERSE LENGTH=442
		Prupe.4G091000	Pp04	4536131	4536572	NA
		Prupe.4G091100	Pp04	4538497	4545695	AT1G30580.1 Symbols: | GTP binding | chr1:10831953-10835454 REVERSE LENGTH=394
		Prupe.4G091200	Pp04	4547231	4552026	AT4G20940.1 Symbols: | Leucine-rich receptor-like protein kinase family protein | chr4:11202728-11206038 FORWARD LENGTH=977
		Prupe.4G091300	Pp04	4552417	4556295	AT4G20930.1 Symbols: | 6-phosphogluconate dehydrogenase family protein | chr4:11198627-11201036 REVERSE LENGTH=347
		Prupe.4G091400	Pp04	4557432	4565433	AT4G20910.2 Symbols: HEN1 | double-stranded RNA binding protein-related / DsRBD protein-related | chr4:11186264-11190575 REVERSE LENGTH=942
		Prupe.4G091500	Pp04	4566160	4566951	AT5G39190.1 Symbols: GLP2A, ATGER2, GER2 | germin-like protein 2 | chr5:15692771-15693546 REVERSE LENGTH=222
		Prupe.4G091600	Pp04	4569281	4574363	AT4G20900.1 Symbols: MS5, TDM1 | Tetratricopeptide repeat (TPR)-like superfamily protein | chr4:11184103-11185844 REVERSE LENGTH=450
		Prupe.4G091700	Pp04	4574577	4579470	AT5G63890.2 Symbols: ATHDH, HISN8, HDH | histidinol dehydrogenase | chr5:25565600-25568104 REVERSE LENGTH=466
		Prupe.4G091800	Pp04	4580447	4586453	AT1G62020.1 Symbols: | Coatomer, alpha subunit | chr1:22919814-22923728 FORWARD LENGTH=1216
		Prupe.4G091900	Pp04	4586620	4589077	AT1G21270.1 Symbols: WAK2 | wall-associated kinase 2 | chr1:7444997-7447345 FORWARD LENGTH=732
		Prupe.4G092000	Pp04	4590371	4592893	NA
		Prupe.4G092100	Pp04	4596273	4598759	NA
		Prupe.4G092200	Pp04	4596740	4598323	NA
		Prupe.4G092300	Pp04	4601024	4602601	AT1G26420.1 Symbols: | FAD-binding Berberine family protein | chr1:9141715-9143304 REVERSE LENGTH=529
		Prupe.4G092400	Pp04	4617967	4620313	NA
		Prupe.4G092600	Pp04	4639054	4646630	AT5G53130.1 Symbols: CNGC1, ATCNGC1 | cyclic nucleotide gated channel 1 | chr5:21537830-21540490 REVERSE LENGTH=716
		Prupe.4G092700	Pp04	4651056	4653830	AT1G21270.1 Symbols: WAK2 | wall-associated kinase 2 | chr1:7444997-7447345 FORWARD LENGTH=732
		Prupe.4G092800	Pp04	4658153	4662306	AT5G53130.1 Symbols: CNGC1, ATCNGC1 | cyclic nucleotide gated channel 1 | chr5:21537830-21540490 REVERSE LENGTH=716
		Prupe.4G092900	Pp04	4672275	4675178	AT1G21270.1 Symbols: WAK2 | wall-associated kinase 2 | chr1:7444997-7447345 FORWARD LENGTH=732
		Prupe.4G093000	Pp04	4678991	4681543	AT1G21210.1 Symbols: WAK4 | wall associated kinase 4 | chr1:7424653-7427041 FORWARD LENGTH=738
		Prupe.4G094300	Pp04	4760284	4761413	AT1G21250.1 Symbols: WAK1, PRO25 | cell wall-associated kinase | chr1:7439512-7441892 FORWARD LENGTH=735
		Prupe.4G094400	Pp04	4765798	4766775	NA
		Prupe.4G094500	Pp04	4766987	4770206	AT1G21240.1 Symbols: WAK3 | wall associated kinase 3 | chr1:7434303-7436702 FORWARD LENGTH=741
		Prupe.4G094600	Pp04	4771228	4773801	AT1G21240.1 Symbols: WAK3 | wall associated kinase 3 | chr1:7434303-7436702 FORWARD LENGTH=741
		Prupe.4G094700	Pp04	4775415	4776557	AT3G05950.1 Symbols: | RmlC-like cupins superfamily protein | chr3:1781130-1781964 REVERSE LENGTH=229
		Prupe.4G094800	Pp04	4777260	4778209	AT5G39160.1 Symbols: | RmlC-like cupins superfamily protein | chr5:15679195-15679970 REVERSE LENGTH=222
		Prupe.4G094900	Pp04	4778933	4780438	AT3G05950.1 Symbols: | RmlC-like cupins superfamily protein | chr3:1781130-1781964 REVERSE LENGTH=229
		Prupe.4G113700	Pp04	6044131	6045458	AT4G19950.1 Symbols: | unknown protein; BEST Arabidopsis thaliana protein match is: unknown protein (TAIR:AT5G44860.1); Has 338 Blast hits to 330 proteins in 72 species: Archae - 2; Bacteria - 94; Metazoa - 7; Fungi - 0; Plants - 232; Viruses - 0; Other Eukaryotes - 3 (source: NCBI BLink). | chr4:10809977-10810942 FORWARD LENGTH=321
		Prupe.4G113800	Pp04	6054600	6062096	AT5G45160.1 Symbols: | Root hair defective 3 GTP-binding protein (RHD3) | chr5:18264991-18270035 FORWARD LENGTH=834
		Prupe.4G114600	Pp04	6119545	6128145	AT2G35050.1 Symbols: | Protein kinase superfamily protein with octicosapeptide/Phox/Bem1p domain | chr2:14769708-14774796 FORWARD LENGTH=1257
		Prupe.4G114700	Pp04	6126736	6127879	NA
		Prupe.4G138700	Pp04	7740052	7744259	AT1G56070.1 Symbols: LOS1 | Ribosomal protein S5/Elongation factor G/III/V family protein | chr1:20968245-20971077 REVERSE LENGTH=843
		Prupe.4G138800	Pp04	7748587	7749712	AT1G16560.4 Symbols: | Per1-like family protein | chr1:5669234-5670343 FORWARD LENGTH=287
		Prupe.4G138900	Pp04	7751059	7755081	AT1G56070.1 Symbols: LOS1 | Ribosomal protein S5/Elongation factor G/III/V family protein | chr1:20968245-20971077 REVERSE LENGTH=843
		Prupe.4G139000	Pp04	7755814	7757573	AT1G16590.1 Symbols: REV7, ATREV7 | DNA-binding HORMA family protein | chr1:5673886-5674890 FORWARD LENGTH=215
		Prupe.4G141600	Pp04	8043643	8046478	AT4G31180.2 Symbols: | Class II aminoacyl-tRNA and biotin synthetases superfamily protein | chr4:15156696-15159362 FORWARD LENGTH=558
		Prupe.4G141700	Pp04	8074920	8075845	AT1G56070.1 Symbols: LOS1 | Ribosomal protein S5/Elongation factor G/III/V family protein | chr1:20968245-20971077 REVERSE LENGTH=843
		Prupe.4G141800	Pp04	8076572	8077944	AT1G16590.1 Symbols: REV7, ATREV7 | DNA-binding HORMA family protein | chr1:5673886-5674890 FORWARD LENGTH=215
		Prupe.4G141900	Pp04	8132827	8133489	NA
		Prupe.4G142000	Pp04	8153781	8156481	AT1G24430.1 Symbols: | HXXXD-type acyl-transferase family protein | chr1:8658190-8659497 REVERSE LENGTH=435
		Prupe.4G142100	Pp04	8157896	8159708	AT1G24430.1 Symbols: | HXXXD-type acyl-transferase family protein | chr1:8658190-8659497 REVERSE LENGTH=435
		Prupe.4G194900	Pp04	11856963	11861447	AT4G27290.1 Symbols: | S-locus lectin protein kinase family protein | chr4:13666281-13669202 FORWARD LENGTH=783
		Prupe.4G195000	Pp04	11871220	11874969	AT4G27290.1 Symbols: | S-locus lectin protein kinase family protein | chr4:13666281-13669202 FORWARD LENGTH=783
		Prupe.5G008700	Pp05	918688	921688	AT1G42480.1 Symbols: | unknown protein; FUNCTIONS IN: molecular_function unknown; INVOLVED IN: biological_process unknown; LOCATED IN: endomembrane system; EXPRESSED IN: 24 plant structures; EXPRESSED DURING: 13 growth stages; CONTAINS InterPro DOMAIN/s: Protein of unknown function DUF3456 (InterPro:IPR021852); Has 177 Blast hits to 177 proteins in 59 species: Archae - 0; Bacteria - 0; Metazoa - …
		Prupe.5G008800	Pp05	924409	926173	NA
		Prupe.5G008900	Pp05	928182	928550	AT1G21280.1 Symbols: | CONTAINS InterPro DOMAIN/s: Retrotransposon gag protein (InterPro:IPR005162); Has 707 Blast hits to 705 proteins in 25 species: Archae - 0; Bacteria - 0; Metazoa - 4; Fungi - 0; Plants - 703; Viruses - 0; Other Eukaryotes - 0 (source: NCBI BLink). | chr1:7447690-7448403 REVERSE LENGTH=237
		Prupe.5G009000	Pp05	932436	935768	AT5G42350.1 Symbols: | Galactose oxidase/kelch repeat superfamily protein | chr5:16932106-16933797 FORWARD LENGTH=563
		Prupe.5G009100	Pp05	936084	940714	AT1G76390.2 Symbols: | ARM repeat superfamily protein | chr1:28655914-28658531 FORWARD LENGTH=811
		Prupe.5G121200	Pp05	12076014	12080247	AT4G10960.1 Symbols: UGE5 | UDP-D-glucose/UDP-D-galactose 4-epimerase 5 | chr4:6716083-6718472 REVERSE LENGTH=351
		Prupe.5G121300	Pp05	12081693	12087586	AT5G42080.1 Symbols: ADL1, ADL1A, AG68, DRP1A, RSW9, DL1 | dynamin-like protein | chr5:16820661-16824536 REVERSE LENGTH=610
		Prupe.5G121400	Pp05	12091989	12093867	AT4G10955.2 Symbols: | alpha/beta-Hydrolases superfamily protein | chr4:6713778-6715372 REVERSE LENGTH=350
		Prupe.5G123600	Pp05	12232626	12233233	AT4G23990.1 Symbols: ATCSLG3, CSLG3 | cellulose synthase like G3 | chr4:12456491-12460498 FORWARD LENGTH=751
		Prupe.5G123700	Pp05	12234373	12235953	AT4G23990.1 Symbols: ATCSLG3, CSLG3 | cellulose synthase like G3 | chr4:12456491-12460498 FORWARD LENGTH=751
		Prupe.5G123800	Pp05	12237242	12241512	AT4G23990.1 Symbols: ATCSLG3, CSLG3 | cellulose synthase like G3 | chr4:12456491-12460498 FORWARD LENGTH=751
		Prupe.5G123900	Pp05	12238043	12238601	NA
		Prupe.5G124900	Pp05	12280768	12283689	AT1G64530.1 Symbols: | Plant regulator RWP-RK family protein | chr1:23959820-23962896 FORWARD LENGTH=841
		Prupe.5G125000	Pp05	12299019	12303759	AT1G64530.1 Symbols: | Plant regulator RWP-RK family protein | chr1:23959820-23962896 FORWARD LENGTH=841
		Prupe.5G132600	Pp05	12731243	12740121	AT4G10590.1 Symbols: UBP10 | ubiquitin-specific protease 10 | chr4:6538919-6543272 REVERSE LENGTH=910
		Prupe.5G132700	Pp05	12741121	12742801	AT1G32860.1 Symbols: | Glycosyl hydrolase superfamily protein | chr1:11907308-11908803 REVERSE LENGTH=426
		Prupe.5G132800	Pp05	12744233	12749648	AT1G32900.1 Symbols: | UDP-Glycosyltransferase superfamily protein | chr1:11920582-11923506 REVERSE LENGTH=610
		Prupe.5G132900	Pp05	12753238	12754142	NA
		Prupe.5G133000	Pp05	12755099	12755933	NA
		Prupe.5G133100	Pp05	12757425	12759464	AT1G32928.1 Symbols: | unknown protein; BEST Arabidopsis thaliana protein match is: unknown protein (TAIR:AT1G32920.1); Has 35333 Blast hits to 34131 proteins in 2444 species: Archae - 798; Bacteria - 22429; Metazoa - 974; Fungi - 991; Plants - 531; Viruses - 0; Other Eukaryotes - 9610 (source: NCBI BLink). | chr1:11931332-11931586 FORWARD LENGTH=84
		Prupe.5G133200	Pp05	12760267	12761871	AT1G32928.1 Symbols: | unknown protein; BEST Arabidopsis thaliana protein match is: unknown protein (TAIR:AT1G32920.1); Has 35333 Blast hits to 34131 proteins in 2444 species: Archae - 798; Bacteria - 22429; Metazoa - 974; Fungi - 991; Plants - 531; Viruses - 0; Other Eukaryotes - 9610 (source: NCBI BLink). | chr1:11931332-11931586 FORWARD LENGTH=84
		Prupe.5G133300	Pp05	12762721	12766130	AT1G64720.1 Symbols: CP5 | Polyketide cyclase/dehydrase and lipid transport superfamily protein | chr1:24046887-24048537 REVERSE LENGTH=385
		Prupe.5G133400	Pp05	12769623	12773625	AT1G32930.1 Symbols: | Galactosyltransferase family protein | chr1:11931980-11934399 REVERSE LENGTH=399
		Prupe.5G133500	Pp05	12778188	12782714	AT4G10550.1 Symbols: | Subtilase family protein | chr4:6516613-6519767 REVERSE LENGTH=778
		Prupe.5G161700	Pp05	14199538	14201975	AT2G31880.1 Symbols: SOBIR1, EVR | Leucine-rich repeat protein kinase family protein | chr2:13554920-13556845 FORWARD LENGTH=641
		Prupe.5G161800	Pp05	14203422	14204684	NA
		Prupe.5G161900	Pp05	14205775	14206650	AT5G53130.1 Symbols: CNGC1, ATCNGC1 | cyclic nucleotide gated channel 1 | chr5:21537830-21540490 REVERSE LENGTH=716
		Prupe.5G162000	Pp05	14210280	14215582	AT5G53130.1 Symbols: CNGC1, ATCNGC1 | cyclic nucleotide gated channel 1 | chr5:21537830-21540490 REVERSE LENGTH=716
		Prupe.5G162100	Pp05	14217402	14220840	AT3G01680.1 Symbols: | CONTAINS InterPro DOMAIN/s: Mediator complex subunit Med28 (InterPro:IPR021640); BEST Arabidopsis thaliana protein match is: unknown protein (TAIR:AT3G01670.1); Has 122 Blast hits to 112 proteins in 13 species: Archae - 0; Bacteria - 0; Metazoa - 0; Fungi - 0; Plants - 122; Viruses - 0; Other Eukaryotes - 0 (source: NCBI BLink). | chr3:252033-255246 FORWARD LENGTH=740
		Prupe.5G201100	Pp05	16156075	16160168	AT5G07890.3 Symbols: | myosin heavy chain-related | chr5:2517718-2519493 REVERSE LENGTH=409
		Prupe.5G201200	Pp05	16173655	16177774	AT5G61190.1 Symbols: | putative endonuclease or glycosyl hydrolase with C2H2-type zinc finger domain | chr5:24615480-24619886 FORWARD LENGTH=995
		Prupe.5G238900	Pp05	18039570	18040342	AT5G16860.1 Symbols: | Tetratricopeptide repeat (TPR)-like superfamily protein | chr5:5543834-5546386 FORWARD LENGTH=850
		Prupe.5G239000	Pp05	18041295	18042349	AT1G14440.2 Symbols: AtHB31, HB31, ZHD4 | homeobox protein 31 | chr1:4939076-4940014 REVERSE LENGTH=312
		Prupe.5G239100	Pp05	18046939	18050395	AT1G68130.1 Symbols: AtIDD14, IDD14 | indeterminate(ID)-domain 14 | chr1:25532484-25534317 FORWARD LENGTH=419
		Prupe.5G239200	Pp05	18058388	18059194	AT2G39518.1 Symbols: | Uncharacterised protein family (UPF0497) | chr2:16496029-16496937 REVERSE LENGTH=174
		Prupe.5G239300	Pp05	18060468	18062272	AT3G50430.1 Symbols: | unknown protein; Has 54 Blast hits to 54 proteins in 22 species: Archae - 0; Bacteria - 0; Metazoa - 29; Fungi - 0; Plants - 24; Viruses - 0; Other Eukaryotes - 1 (source: NCBI BLink). | chr3:18713718-18716759 FORWARD LENGTH=642
		Prupe.5G239400	Pp05	18062762	18064174	AT1G59950.1 Symbols: | NAD(P)-linked oxidoreductase superfamily protein | chr1:22068033-22070588 REVERSE LENGTH=320
		Prupe.5G239500	Pp05	18063558	18069069	AT1G73470.1 Symbols: | unknown protein; FUNCTIONS IN: molecular_function unknown; INVOLVED IN: biological_process unknown; LOCATED IN: chloroplast; EXPRESSED IN: 22 plant structures; EXPRESSED DURING: 13 growth stages; Has 72 Blast hits to 72 proteins in 35 species: Archae - 0; Bacteria - 50; Metazoa - 0; Fungi - 0; Plants - 22; Viruses - 0; Other Eukaryotes - 0 (source: NCBI BLink). | chr1:27625…
		Prupe.5G239600	Pp05	18069853	18073474	AT2G01970.1 Symbols: | Endomembrane protein 70 protein family | chr2:452197-454819 REVERSE LENGTH=592
		Prupe.5G240000	Pp05	18100144	18102311	AT1G17950.1 Symbols: ATMYB52, BW52, MYB52 | myb domain protein 52 | chr1:6177764-6179063 FORWARD LENGTH=249
		Prupe.5G240100	Pp05	18107364	18110848	AT5G22110.1 Symbols: ATDPB2, CYL2, DPB2 | DNA polymerase epsilon subunit B2 | chr5:7331071-7334178 REVERSE LENGTH=526
		Prupe.5G240200	Pp05	18111255	18113941	AT1G73400.1 Symbols: | Pentatricopeptide repeat (PPR) superfamily protein | chr1:27598106-27599812 FORWARD LENGTH=568
		Prupe.5G240300	Pp05	18114254	18117550	AT2G02010.1 Symbols: GAD4 | glutamate decarboxylase 4 | chr2:474375-476495 REVERSE LENGTH=493
		Prupe.5G240400	Pp05	18119508	18120212	AT2G19260.1 Symbols: | RING/FYVE/PHD zinc finger superfamily protein | chr2:8357331-8359931 FORWARD LENGTH=631
		Prupe.5G243700	Pp05	18280918	18284722	AT5G08300.1 Symbols: | Succinyl-CoA ligase, alpha subunit | chr5:2667579-2669672 FORWARD LENGTH=347
		Prupe.5G243800	Pp05	18284899	18290514	AT1G48380.1 Symbols: RHL1, HYP7 | root hair initiation protein root hairless 1 (RHL1) | chr1:17877637-17879203 REVERSE LENGTH=355
		Prupe.5G243900	Pp05	18292239	18293063	AT2G34440.1 Symbols: AGL29 | AGAMOUS-like 29 | chr2:14526950-14527468 FORWARD LENGTH=172
		Prupe.5G244000	Pp05	18293784	18298494	AT1G48370.1 Symbols: YSL8 | YELLOW STRIPE like 8 | chr1:17874560-17877256 FORWARD LENGTH=724
		Prupe.5G244100	Pp05	18303629	18304840	AT1G11380.1 Symbols: | PLAC8 family protein | chr1:3832695-3833921 FORWARD LENGTH=254
		Prupe.5G244200	Pp05	18309701	18310613	NA
		Prupe.5G244300	Pp05	18311983	18316132	AT1G48370.1 Symbols: YSL8 | YELLOW STRIPE like 8 | chr1:17874560-17877256 FORWARD LENGTH=724
		Prupe.5G244400	Pp05	18317341	18319524	AT5G41010.1 Symbols: NRPB12, NRPD12, NRPE12 | DNA directed RNA polymerase, 7 kDa subunit | chr5:16424050-16424921 FORWARD LENGTH=51
		Prupe.5G244500	Pp05	18321186	18322777	AT5G08350.1 Symbols: | GRAM domain-containing protein / ABA-responsive protein-related | chr5:2686417-2687175 REVERSE LENGTH=222
		Prupe.5G244600	Pp05	18323103	18326470	AT1G17880.1 Symbols: BTF3, ATBTF3 | basic transcription factor 3 | chr1:6152572-6153425 REVERSE LENGTH=165
		Prupe.5G244700	Pp05	18330465	18335074	AT2G31270.1 Symbols: ATCDT1A, CDT1A, CDT1 | homolog of yeast CDT1 A | chr2:13329037-13331544 FORWARD LENGTH=571
		Prupe.5G244800	Pp05	18338269	18345811	AT1G73390.3 Symbols: | Endosomal targeting BRO1-like domain-containing protein | chr1:27591079-27594148 REVERSE LENGTH=419
		Prupe.5G245200	Pp05	18356823	18361935	AT5G24760.1 Symbols: | GroES-like zinc-binding dehydrogenase family protein | chr5:8495035-8497245 REVERSE LENGTH=381
		Prupe.5G245300	Pp05	18362337	18366338	AT1G73320.1 Symbols: | S-adenosyl-L-methionine-dependent methyltransferases superfamily protein | chr1:27565728-27567206 REVERSE LENGTH=316
		Prupe.5G245400	Pp05	18369345	18371071	AT1G28150.1 Symbols: | unknown protein; FUNCTIONS IN: molecular_function unknown; INVOLVED IN: biological_process unknown; LOCATED IN: plastoglobule; EXPRESSED IN: 22 plant structures; EXPRESSED DURING: 13 growth stages; Has 96 Blast hits to 96 proteins in 44 species: Archae - 0; Bacteria - 56; Metazoa - 0; Fungi - 0; Plants - 40; Viruses - 0; Other Eukaryotes - 0 (source: NCBI BLink). | chr1:983…
		Prupe.5G245500	Pp05	18372390	18375309	AT1G73340.1 Symbols: | Cytochrome P450 superfamily protein | chr1:27573136-27575273 FORWARD LENGTH=514
		Prupe.6G026000	Pp06	2064771	2065342	AT4G26590.1 Symbols: ATOPT5, OPT5 | oligopeptide transporter 5 | chr4:13414134-13416850 REVERSE LENGTH=753
		Prupe.6G026100	Pp06	2069708	2073473	AT4G26590.1 Symbols: ATOPT5, OPT5 | oligopeptide transporter 5 | chr4:13414134-13416850 REVERSE LENGTH=753
		Prupe.6G026200	Pp06	2079104	2083027	AT4G26590.1 Symbols: ATOPT5, OPT5 | oligopeptide transporter 5 | chr4:13414134-13416850 REVERSE LENGTH=753
		Prupe.6G126700	Pp06	9767155	9769884	AT4G33790.1 Symbols: CER4, G7, FAR3 | Jojoba acyl CoA reductase-related male sterility protein | chr4:16204325-16207891 REVERSE LENGTH=493
		Prupe.6G134000	Pp06	10531506	10533341	AT2G46770.1 Symbols: NST1, EMB2301, ANAC043 | NAC (No Apical Meristem) domain transcriptional regulator superfamily protein | chr2:19220917-19222822 REVERSE LENGTH=365
		Prupe.6G156600	Pp06	13822686	13831733	AT1G02850.2 Symbols: BGLU11 | beta glucosidase 11 | chr1:630569-633085 FORWARD LENGTH=497
		Prupe.6G157800	Pp06	14178208	14180511	AT1G74880.1 Symbols: NDH-O | NAD(P)H:plastoquinone dehydrogenase complex subunit O | chr1:28130112-28131020 REVERSE LENGTH=158
		Prupe.6G160800	Pp06	14917473	14922106	AT3G47090.1 Symbols: | Leucine-rich repeat protein kinase family protein | chr3:17341512-17344645 REVERSE LENGTH=1009
		Prupe.6G160900	Pp06	14924244	14926747	AT3G47570.1 Symbols: | Leucine-rich repeat protein kinase family protein | chr3:17527611-17530748 FORWARD LENGTH=1010
		Prupe.6G164300	Pp06	16056962	16057628	NA
		Prupe.6G207800	Pp06	21640536	21643261	AT3G12210.2 Symbols: | DNA binding | chr3:3894843-3895879 FORWARD LENGTH=209
		Prupe.6G207900	Pp06	21649761	21654649	AT4G37980.1 Symbols: ELI3-1, ELI3, ATCAD7, CAD7 | elicitor-activated gene 3-1 | chr4:17852670-17854302 FORWARD LENGTH=357
		Prupe.6G208000	Pp06	21651572	21654602	NA
		Prupe.7G051600	Pp07	8958406	8960437	AT3G57240.1 Symbols: BG3 | beta-1,3-glucanase 3 | chr3:21181916-21183045 REVERSE LENGTH=341
		Prupe.7G051700	Pp07	8969523	8970831	AT3G57240.1 Symbols: BG3 | beta-1,3-glucanase 3 | chr3:21181916-21183045 REVERSE LENGTH=341
		Prupe.7G051800	Pp07	8972040	8974301	AT3G57240.1 Symbols: BG3 | beta-1,3-glucanase 3 | chr3:21181916-21183045 REVERSE LENGTH=341
		Prupe.7G051900	Pp07	8977050	8977837	AT3G57240.1 Symbols: BG3 | beta-1,3-glucanase 3 | chr3:21181916-21183045 REVERSE LENGTH=341
		Prupe.7G105200	Pp07	13419222	13422485	AT5G53400.1 Symbols: BOB1 | HSP20-like chaperones superfamily protein | chr5:21661588-21663383 FORWARD LENGTH=304
		Prupe.7G105300	Pp07	13431792	13439934	AT1G58025.3 Symbols: | DNA-binding bromodomain-containing protein | chr1:21458219-21461757 REVERSE LENGTH=573
		Prupe.7G180600	Pp07	17679866	17680678	AT3G17000.1 Symbols: UBC32 | ubiquitin-conjugating enzyme 32 | chr3:5797296-5799467 FORWARD LENGTH=309
		Prupe.7G180700	Pp07	17681973	17683859	AT4G35630.1 Symbols: PSAT | phosphoserine aminotransferase | chr4:16904205-16905497 FORWARD LENGTH=430
		Prupe.7G180800	Pp07	17684083	17687728	AT1G20610.1 Symbols: CYCB2;3 | Cyclin B2;3 | chr1:7135073-7137273 REVERSE LENGTH=429
		Prupe.7G180900	Pp07	17689108	17694262	AT2G17580.1 Symbols: | Polynucleotide adenylyltransferase family protein | chr2:7646507-7650066 FORWARD LENGTH=757
		Prupe.7G181900	Pp07	17740075	17741304	AT1G32740.1 Symbols: | SBP (S-ribonuclease binding protein) family protein | chr1:11844883-11846082 FORWARD LENGTH=312
		Prupe.7G182000	Pp07	17741528	17742854	NA
		Prupe.7G182100	Pp07	17743072	17745671	AT4G16444.1 Symbols: | FUNCTIONS IN: molecular_function unknown; INVOLVED IN: biological_process unknown; LOCATED IN: endomembrane system; EXPRESSED IN: 24 plant structures; EXPRESSED DURING: 15 growth stages; CONTAINS InterPro DOMAIN/s: CHD5-like protein (InterPro:IPR007514); Has 30201 Blast hits to 17322 proteins in 780 species: Archae - 12; Bacteria - 1396; Metazoa - 17338; Fungi - 3422; Plant…
		Prupe.7G182200	Pp07	17745978	17747649	AT3G07870.1 Symbols: | F-box and associated interaction domains-containing protein | chr3:2510871-2512124 FORWARD LENGTH=417
		Prupe.7G182300	Pp07	17755244	17757933	AT4G03500.1 Symbols: | Ankyrin repeat family protein | chr4:1553453-1556571 FORWARD LENGTH=652
		Prupe.7G256900	Pp07	21499684	21503097	AT5G25280.2 Symbols: | serine-rich protein-related | chr5:8773882-8774544 FORWARD LENGTH=220
		Prupe.7G257000	Pp07	21505327	21509206	AT1G80530.1 Symbols: | Major facilitator superfamily protein | chr1:30278224-30280247 REVERSE LENGTH=561
		Prupe.7G257100	Pp07	21509659	21510519	AT2G12462.1 Symbols: | BEST Arabidopsis thaliana protein match is: Sterile alpha motif (SAM) domain-containing protein (TAIR:AT1G15760.1); Has 35333 Blast hits to 34131 proteins in 2444 species: Archae - 798; Bacteria - 22429; Metazoa - 974; Fungi - 991; Plants - 531; Viruses - 0; Other Eukaryotes - 9610 (source: NCBI BLink). | chr2:5050583-5051585 REVERSE LENGTH=249
		Prupe.8G228200	Pp08	20436228	20440444	AT4G03030.1 Symbols: | Galactose oxidase/kelch repeat superfamily protein | chr4:1335942-1337270 REVERSE LENGTH=442
		Prupe.8G228300	Pp08	20442485	20443114	NA
		Prupe.8G228400	Pp08	20461326	20461963	NA
		Prupe.8G228500	Pp08	20465622	20466131	NA
		Prupe.8G228600	Pp08	20468161	20468388	NA
		Prupe.8G228700	Pp08	20469441	20471776	AT4G16430.1 Symbols: | basic helix-loop-helix (bHLH) DNA-binding superfamily protein | chr4:9267599-9269002 FORWARD LENGTH=467
		Prupe.8G228800	Pp08	20477586	20480593	AT1G74520.1 Symbols: ATHVA22A, HVA22A | HVA22 homologue A | chr1:28008109-28009156 REVERSE LENGTH=177
		Prupe.8G228900	Pp08	20487544	20488657	AT2G38870.1 Symbols: | Serine protease inhibitor, potato inhibitor I-type family protein | chr2:16236546-16237050 REVERSE LENGTH=70
		Prupe.8G229000	Pp08	20491213	20491691	AT5G43580.1 Symbols: | Serine protease inhibitor, potato inhibitor I-type family protein | chr5:17508098-17508668 REVERSE LENGTH=99
		Prupe.8G229100	Pp08	20504630	20504833	NA
		Prupe.8G229200	Pp08	20505699	20507228	AT5G63450.1 Symbols: CYP94B1 | cytochrome P450, family 94, subfamily B, polypeptide 1 | chr5:25408987-25410519 REVERSE LENGTH=510
		Prupe.8G229300	Pp08	20513530	20516664	AT1G74520.1 Symbols: ATHVA22A, HVA22A | HVA22 homologue A | chr1:28008109-28009156 REVERSE LENGTH=177
		Prupe.8G229400	Pp08	20516665	20517269	AT2G38870.1 Symbols: | Serine protease inhibitor, potato inhibitor I-type family protein | chr2:16236546-16237050 REVERSE LENGTH=70
		Prupe.8G229500	Pp08	20519517	20521046	AT5G63450.1 Symbols: CYP94B1 | cytochrome P450, family 94, subfamily B, polypeptide 1 | chr5:25408987-25410519 REVERSE LENGTH=510
	iHS	Prupe.1G051800	Pp01	3620367	3623138	AT1G50180.1 Symbols: | NB-ARC domain-containing disease resistance protein | chr1:18584235-18587136 FORWARD LENGTH=857
		Prupe.1G051900	Pp01	3623139	3624467	AT5G48620.1 Symbols: | Disease resistance protein (CC-NBS-LRR class) family | chr5:19717406-19720932 FORWARD LENGTH=908
		Prupe.1G052000	Pp01	3626754	3627035	NA
		Prupe.1G052100	Pp01	3633190	3634767	AT1G04570.1 Symbols: | Major facilitator superfamily protein | chr1:1246859-1248600 REVERSE LENGTH=542
		Prupe.1G052200	Pp01	3637315	3641098	AT1G50180.1 Symbols: | NB-ARC domain-containing disease resistance protein | chr1:18584235-18587136 FORWARD LENGTH=857
		Prupe.1G165200	Pp01	13361291	13363779	AT4G13940.1 Symbols: HOG1, EMB1395, SAHH1, MEE58, ATSAHH1 | S-adenosyl-L-homocysteine hydrolase | chr4:8054931-8056676 FORWARD LENGTH=485
		Prupe.1G165300	Pp01	13364201	13370861	AT5G17680.1 Symbols: | disease resistance protein (TIR-NBS-LRR class), putative | chr5:5822999-5827153 FORWARD LENGTH=1294
		Prupe.1G165400	Pp01	13372557	13373183	AT3G23805.1 Symbols: RALFL24 | ralf-like 24 | chr3:8586467-8586823 FORWARD LENGTH=118
		Prupe.1G173400	Pp01	14495758	14506483	AT2G32000.1 Symbols: | DNA topoisomerase, type IA, core | chr2:13615999-13621563 REVERSE LENGTH=865
		Prupe.1G180800	Pp01	15763580	15765586	AT1G78380.1 Symbols: ATGSTU19, GST8, GSTU19 | glutathione S-transferase TAU 19 | chr1:29486659-29487819 REVERSE LENGTH=219
		Prupe.1G199500	Pp01	19309652	19317614	AT2G43465.1 Symbols: | RNA-binding ASCH domain protein | chr2:18047732-18049709 REVERSE LENGTH=388
		Prupe.1G278600	Pp01	28275332	28280239	AT1G69480.1 Symbols: | EXS (ERD1/XPR1/SYG1) family protein | chr1:26114187-26117479 REVERSE LENGTH=777
		Prupe.1G278700	Pp01	28280227	28284874	AT1G14040.1 Symbols: | EXS (ERD1/XPR1/SYG1) family protein | chr1:4810488-4814543 FORWARD LENGTH=813
		Prupe.1G278800	Pp01	28286370	28294859	AT1G14040.1 Symbols: | EXS (ERD1/XPR1/SYG1) family protein | chr1:4810488-4814543 FORWARD LENGTH=813
		Prupe.1G287600	Pp01	28758851	28761863	AT4G15010.2 Symbols: | Mitochondrial substrate carrier family protein | chr4:8573125-8574864 REVERSE LENGTH=378
		Prupe.1G287700	Pp01	28761928	28765450	AT2G32230.1 Symbols: PRORP1 | proteinaceous RNase P 1 | chr2:13679608-13681756 REVERSE LENGTH=572
		Prupe.1G287800	Pp01	28766276	28769991	AT3G02130.1 Symbols: RPK2, TOAD2, CLI1 | receptor-like protein kinase 2 | chr3:380726-384181 FORWARD LENGTH=1151
		Prupe.1G287900	Pp01	28771702	28772634	NA
		Prupe.1G288000	Pp01	28775842	28779465	AT1G13740.1 Symbols: AFP2 | ABI five binding protein 2 | chr1:4713969-4715158 FORWARD LENGTH=348
		Prupe.1G313500	Pp01	30358305	30362021	AT3G02570.1 Symbols: MEE31, PMI1 | Mannose-6-phosphate isomerase, type I | chr3:543463-545478 REVERSE LENGTH=432
		Prupe.1G313600	Pp01	30363809	30364627	AT1G68330.1 Symbols: | unknown protein; BEST Arabidopsis thaliana protein match is: unknown protein (TAIR:AT1G48780.1); Has 155 Blast hits to 147 proteins in 23 species: Archae - 0; Bacteria - 0; Metazoa - 19; Fungi - 3; Plants - 126; Viruses - 0; Other Eukaryotes - 7 (source: NCBI BLink). | chr1:25611242-25612048 FORWARD LENGTH=268
		Prupe.1G313700	Pp01	30367623	30369142	AT1G25370.1 Symbols: | Protein of unknown function (DUF1639) | chr1:8898046-8898934 REVERSE LENGTH=263
		Prupe.1G313800	Pp01	30370922	30371827	AT1G68350.1 Symbols: | unknown protein; FUNCTIONS IN: molecular_function unknown; INVOLVED IN: biological_process unknown; LOCATED IN: mitochondrion; Has 20 Blast hits to 20 proteins in 7 species: Archae - 0; Bacteria - 0; Metazoa - 0; Fungi - 0; Plants - 20; Viruses - 0; Other Eukaryotes - 0 (source: NCBI BLink). | chr1:25616516-25617004 FORWARD LENGTH=162
		Prupe.1G313900	Pp01	30373672	30377908	AT5G38830.1 Symbols: | Cysteinyl-tRNA synthetase, class Ia family protein | chr5:15545764-15548094 REVERSE LENGTH=511
		Prupe.1G319100	Pp01	30643339	30644928	NA
		Prupe.1G319200	Pp01	30645763	30647556	AT1G15100.1 Symbols: RHA2A | RING-H2 finger A2A | chr1:5193703-5194170 REVERSE LENGTH=155
		Prupe.1G319300	Pp01	30654041	30657621	AT3G18210.2 Symbols: | 2-oxoglutarate (2OG) and Fe(II)-dependent oxygenase superfamily protein | chr3:6238264-6240396 REVERSE LENGTH=394
		Prupe.1G319400	Pp01	30659385	30666271	AT1G72390.1 Symbols: | CONTAINS InterPro DOMAIN/s: Spt20 family (InterPro:IPR021950); Has 8778 Blast hits to 7244 proteins in 477 species: Archae - 6; Bacteria - 326; Metazoa - 4198; Fungi - 1506; Plants - 923; Viruses - 22; Other Eukaryotes - 1797 (source: NCBI BLink). | chr1:27245455-27251218 FORWARD LENGTH=1325
		Prupe.1G330800	Pp01	31360037	31362451	AT1G23200.1 Symbols: | Plant invertase/pectin methylesterase inhibitor superfamily | chr1:8227236-8229400 FORWARD LENGTH=554
		Prupe.1G330900	Pp01	31370947	31371869	AT2G01610.1 Symbols: | Plant invertase/pectin methylesterase inhibitor superfamily protein | chr2:274124-274792 REVERSE LENGTH=222
		Prupe.1G331000	Pp01	31377504	31382349	AT1G70710.1 Symbols: ATGH9B1, CEL1, GH9B1 | glycosyl hydrolase 9B1 | chr1:26659356-26662962 REVERSE LENGTH=492
		Prupe.1G352400	Pp01	32756056	32765732	AT5G08390.1 Symbols: | Transducin/WD40 repeat-like superfamily protein | chr5:2701448-2706910 FORWARD LENGTH=839
		Prupe.1G352500	Pp01	32768012	32776644	AT1G03610.1 Symbols: | Protein of unknown function (DUF789) | chr1:901304-902672 FORWARD LENGTH=308
		Prupe.1G352600	Pp01	32779285	32779737	AT5G08410.1 Symbols: FTRA2 | ferredoxin/thioredoxin reductase subunit A (variable subunit) 2 | chr5:2709974-2710528 REVERSE LENGTH=184
		Prupe.1G422300	Pp01	36457697	36461458	AT5G22370.2 Symbols: EMB1705, QQT1 | P-loop containing nucleoside triphosphate hydrolases superfamily protein | chr5:7406587-7408509 FORWARD LENGTH=298
		Prupe.1G422400	Pp01	36463372	36464568	AT1G59590.1 Symbols: ZCF37 | ZCF37 | chr1:21887860-21888495 FORWARD LENGTH=211
		Prupe.1G422500	Pp01	36465957	36469722	AT3G26560.1 Symbols: | ATP-dependent RNA helicase, putative | chr3:9750122-9753719 REVERSE LENGTH=1168
		Prupe.1G422600	Pp01	36476789	36479328	AT1G59600.1 Symbols: ZCW7 | ZCW7 | chr1:21889927-21891910 REVERSE LENGTH=324
		Prupe.1G422700	Pp01	36479446	36481671	NA
		Prupe.1G520300	Pp01	42698403	42700033	AT1G22360.1 Symbols: AtUGT85A2, UGT85A2 | UDP-glucosyl transferase 85A2 | chr1:7895068-7897527 REVERSE LENGTH=481
		Prupe.1G520400	Pp01	42705270	42708120	AT1G22360.1 Symbols: AtUGT85A2, UGT85A2 | UDP-glucosyl transferase 85A2 | chr1:7895068-7897527 REVERSE LENGTH=481
		Prupe.1G520500	Pp01	42708875	42709711	AT4G08950.1 Symbols: EXO | Phosphate-responsive 1 family protein | chr4:5740378-5741322 FORWARD LENGTH=314
		Prupe.1G520600	Pp01	42716631	42717730	AT4G08950.1 Symbols: EXO | Phosphate-responsive 1 family protein | chr4:5740378-5741322 FORWARD LENGTH=314
		Prupe.1G520700	Pp01	42719399	42720858	AT4G08950.1 Symbols: EXO | Phosphate-responsive 1 family protein | chr4:5740378-5741322 FORWARD LENGTH=314
		Prupe.2G009200	Pp02	838893	840113	AT3G07840.1 Symbols: | Pectin lyase-like superfamily protein | chr3:2501893-2503475 REVERSE LENGTH=401
		Prupe.2G009300	Pp02	847569	848768	AT3G07840.1 Symbols: | Pectin lyase-like superfamily protein | chr3:2501893-2503475 REVERSE LENGTH=401
		Prupe.2G015400	Pp02	1363537	1366936	AT3G08010.1 Symbols: ATAB2 | RNA binding | chr3:2556046-2557426 FORWARD LENGTH=374
		Prupe.2G015500	Pp02	1368717	1370175	NA
		Prupe.2G124200	Pp02	18040241	18046079	AT4G13970.1 Symbols: | zinc ion binding | chr4:8070696-8074134 REVERSE LENGTH=778
		Prupe.2G124300	Pp02	18046542	18048730	AT3G60480.1 Symbols: | unknown protein; Has 17 Blast hits to 17 proteins in 8 species: Archae - 0; Bacteria - 0; Metazoa - 0; Fungi - 0; Plants - 17; Viruses - 0; Other Eukaryotes - 0 (source: NCBI BLink). | chr3:22347680-22348208 REVERSE LENGTH=111
		Prupe.2G124400	Pp02	18049195	18050248	NA
		Prupe.2G124500	Pp02	18056425	18057138	NA
		Prupe.2G124600	Pp02	18059430	18060659	AT2G28580.1 Symbols: | Plant protein of unknown function (DUF247) | chr2:12244885-12248270 FORWARD LENGTH=536
		Prupe.2G125000	Pp02	18124178	18126338	NA
		Prupe.2G128400	Pp02	18576336	18579811	AT1G45616.1 Symbols: AtRLP6, RLP6 | receptor like protein 6 | chr1:17183550-17186534 REVERSE LENGTH=994
		Prupe.2G180200	Pp02	22363207	22363779	NA
		Prupe.2G180300	Pp02	22369551	22370036	NA
		Prupe.2G180400	Pp02	22376707	22378283	NA
		Prupe.2G198500	Pp02	23596255	23600925	AT5G24470.1 Symbols: APRR5, PRR5 | pseudo-response regulator 5 | chr5:8356204-8358873 REVERSE LENGTH=667
		Prupe.2G204300	Pp02	23961390	23962319	AT1G59970.1 Symbols: | Matrixin family protein | chr1:22073601-22074683 FORWARD LENGTH=360
		Prupe.2G204400	Pp02	23968714	23969875	AT4G24350.2 Symbols: | Phosphorylase superfamily protein | chr4:12610060-12611328 FORWARD LENGTH=242
		Prupe.2G204500	Pp02	23970051	23970995	AT1G70170.1 Symbols: MMP | matrix metalloproteinase | chr1:26424005-26425141 FORWARD LENGTH=378
		Prupe.2G204600	Pp02	23972855	23981425	AT3G52200.1 Symbols: LTA3 | Dihydrolipoamide acetyltransferase, long form protein | chr3:19360317-19366091 FORWARD LENGTH=637
		Prupe.2G212900	Pp02	24464517	24467954	AT3G54810.1 Symbols: BME3-ZF, BME3, GATA8 | Plant-specific GATA-type zinc finger transcription factor family protein | chr3:20296957-20298236 FORWARD LENGTH=322
		Prupe.2G213000	Pp02	24477395	24480842	AT4G30080.1 Symbols: ARF16 | auxin response factor 16 | chr4:14703369-14705564 REVERSE LENGTH=670
		Prupe.2G222800	Pp02	25038938	25040037	AT5G53130.1 Symbols: CNGC1, ATCNGC1 | cyclic nucleotide gated channel 1 | chr5:21537830-21540490 REVERSE LENGTH=716
		Prupe.2G222900	Pp02	25042787	25046501	AT5G53130.1 Symbols: CNGC1, ATCNGC1 | cyclic nucleotide gated channel 1 | chr5:21537830-21540490 REVERSE LENGTH=716
		Prupe.2G223000	Pp02	25049679	25055277	AT5G53130.1 Symbols: CNGC1, ATCNGC1 | cyclic nucleotide gated channel 1 | chr5:21537830-21540490 REVERSE LENGTH=716
		Prupe.2G223100	Pp02	25057462	25057847	NA
		Prupe.2G223200	Pp02	25058012	25059447	AT1G21250.1 Symbols: WAK1, PRO25 | cell wall-associated kinase | chr1:7439512-7441892 FORWARD LENGTH=735
		Prupe.2G225900	Pp02	25261231	25262613	AT5G04530.1 Symbols: KCS19 | 3-ketoacyl-CoA synthase 19 | chr5:1292222-1293616 REVERSE LENGTH=464
		Prupe.2G226000	Pp02	25269543	25271598	AT5G04530.1 Symbols: KCS19 | 3-ketoacyl-CoA synthase 19 | chr5:1292222-1293616 REVERSE LENGTH=464
		Prupe.2G226100	Pp02	25272576	25274970	AT3G55140.1 Symbols: | Pectin lyase-like superfamily protein | chr3:20438819-20440225 FORWARD LENGTH=331
		Prupe.2G226200	Pp02	25275488	25277401	AT3G55150.1 Symbols: ATEXO70H1, EXO70H1 | exocyst subunit exo70 family protein H1 | chr3:20440655-20442565 REVERSE LENGTH=636
		Prupe.2G227600	Pp02	25340939	25341923	AT3G55260.1 Symbols: HEXO1, ATHEX2 | beta-hexosaminidase 1 | chr3:20489317-20492858 FORWARD LENGTH=541
		Prupe.2G227700	Pp02	25343726	25345338	NA
		Prupe.2G227800	Pp02	25368693	25369165	NA
		Prupe.2G227900	Pp02	25373381	25374937	NA
		Prupe.2G228700	Pp02	25419570	25420992	AT3G51895.1 Symbols: SULTR3;1, AST12 | sulfate transporter 3;1 | chr3:19251503-19255677 REVERSE LENGTH=658
		Prupe.2G228800	Pp02	25427697	25429580	AT3G09110.1 Symbols: | Protein of unknown function (DUF674) | chr3:2794850-2795963 REVERSE LENGTH=343
		Prupe.2G228900	Pp02	25430262	25432072	AT3G55280.2 Symbols: RPL23AB | ribosomal protein L23AB | chr3:20500667-20501519 FORWARD LENGTH=154
		Prupe.2G229000	Pp02	25432127	25434653	AT3G55330.1 Symbols: PPL1 | PsbP-like protein 1 | chr3:20514031-20515275 REVERSE LENGTH=230
		Prupe.2G229100	Pp02	25436988	25445710	AT3G55320.1 Symbols: PGP20 | P-glycoprotein 20 | chr3:20507391-20513393 REVERSE LENGTH=1408
		Prupe.2G255200	Pp02	26777663	26780711	AT2G40290.1 Symbols: | Eukaryotic translation initiation factor 2 subunit 1 | chr2:16829030-16830889 REVERSE LENGTH=344
		Prupe.2G255300	Pp02	26781187	26783274	AT4G35920.2 Symbols: MCA1 | PLAC8 family protein | chr4:17012106-17014192 REVERSE LENGTH=421
		Prupe.2G255400	Pp02	26783280	26787653	AT1G09870.1 Symbols: | histidine acid phosphatase family protein | chr1:3205817-3208444 FORWARD LENGTH=487
		Prupe.2G255500	Pp02	26787775	26790164	AT5G58420.1 Symbols: | Ribosomal protein S4 (RPS4A) family protein | chr5:23619599-23620896 FORWARD LENGTH=262
		Prupe.2G255600	Pp02	26791833	26794294	AT4G12560.2 Symbols: CPR30 | F-box and associated interaction domains-containing protein | chr4:7441815-7443157 FORWARD LENGTH=413
		Prupe.2G255700	Pp02	26794361	26796506	AT2G17030.1 Symbols: | F-box family protein with a domain of unknown function (DUF295) | chr2:7399108-7400650 FORWARD LENGTH=407
		Prupe.2G255800	Pp02	26797031	26803587	AT5G62310.1 Symbols: IRE | AGC (cAMP-dependent, cGMP-dependent and protein kinase C) kinase family protein | chr5:25023405-25028414 FORWARD LENGTH=1168
		Prupe.2G270200	Pp02	27459749	27462886	AT2G34930.1 Symbols: | disease resistance family protein / LRR family protein | chr2:14737169-14739886 REVERSE LENGTH=905
		Prupe.2G270300	Pp02	27463336	27466341	AT5G51150.1 Symbols: | Mitochondrial import inner membrane translocase subunit Tim17/Tim22/Tim23 family protein | chr5:20789034-20791495 FORWARD LENGTH=531
		Prupe.2G270400	Pp02	27466543	27468752	AT5G51160.1 Symbols: | Ankyrin repeat family protein | chr5:20792280-20793681 FORWARD LENGTH=442
		Prupe.2G270500	Pp02	27475517	27478662	AT5G51160.1 Symbols: | Ankyrin repeat family protein | chr5:20792280-20793681 FORWARD LENGTH=442
		Prupe.2G280200	Pp02	27953131	27960350	AT5G62310.1 Symbols: IRE | AGC (cAMP-dependent, cGMP-dependent and protein kinase C) kinase family protein | chr5:25023405-25028414 FORWARD LENGTH=1168
		Prupe.2G280300	Pp02	27960676	27962943	AT3G25750.1 Symbols: | F-box family protein with a domain of unknown function (DUF295) | chr3:9400955-9402088 FORWARD LENGTH=348
		Prupe.2G280400	Pp02	27965662	27966375	NA
		Prupe.2G280500	Pp02	27966376	27971893	AT5G51540.1 Symbols: | Zincin-like metalloproteases family protein | chr5:20932071-20936284 FORWARD LENGTH=706
		Prupe.2G280600	Pp02	27972922	27976446	AT4G25290.1 Symbols: | DNA photolyases;DNA photolyases | chr4:12941486-12944994 REVERSE LENGTH=692
		Prupe.2G280700	Pp02	27976651	27980293	AT5G51545.1 Symbols: LPA2 | low psii accumulation2 | chr5:20936434-20937243 FORWARD LENGTH=185
		Prupe.3G052300	Pp03	3697981	3701414	AT1G51700.1 Symbols: ADOF1, DOF1 | DOF zinc finger protein 1 | chr1:19174266-19174850 FORWARD LENGTH=194
		Prupe.3G052400	Pp03	3702648	3708648	AT1G51710.1 Symbols: UBP6, ATUBP6 | ubiquitin-specific protease 6 | chr1:19175805-19179894 REVERSE LENGTH=482
		Prupe.3G052500	Pp03	3712265	3722006	AT3G21290.1 Symbols: | dentin sialophosphoprotein-related | chr3:7482318-7488676 FORWARD LENGTH=1192
		Prupe.3G055000	Pp03	3861385	3864679	AT1G14520.1 Symbols: MIOX1 | myo-inositol oxygenase 1 | chr1:4968376-4969954 REVERSE LENGTH=311
		Prupe.3G155200	Pp03	17306506	17307141	AT4G03500.1 Symbols: | Ankyrin repeat family protein | chr4:1553453-1556571 FORWARD LENGTH=652
		Prupe.3G155300	Pp03	17315585	17319669	AT4G03500.1 Symbols: | Ankyrin repeat family protein | chr4:1553453-1556571 FORWARD LENGTH=652
		Prupe.3G164300	Pp03	18342695	18347049	AT2G01820.1 Symbols: | Leucine-rich repeat protein kinase family protein | chr2:357664-360681 REVERSE LENGTH=943
		Prupe.3G164400	Pp03	18347713	18348378	AT5G05710.1 Symbols: | Pleckstrin homology (PH) domain superfamily protein | chr5:1715943-1716377 FORWARD LENGTH=144
		Prupe.3G164500	Pp03	18356545	18357578	NA
		Prupe.3G164600	Pp03	18359916	18361106	AT3G05390.1 Symbols: | FUNCTIONS IN: molecular_function unknown; INVOLVED IN: biological_process unknown; LOCATED IN: mitochondrion; EXPRESSED IN: 15 plant structures; EXPRESSED DURING: 7 growth stages; CONTAINS InterPro DOMAIN/s: Protein of unknown function DUF248, methyltransferase putative (InterPro:IPR004159); BEST Arabidopsis thaliana protein match is: S-adenosyl-L-methionine-dependent methy…
		Prupe.3G181400	Pp03	19721382	19725484	AT1G16120.1 Symbols: WAKL1 | wall associated kinase-like 1 | chr1:5522639-5524983 FORWARD LENGTH=730
		Prupe.3G181500	Pp03	19728935	19734283	NA
		Prupe.3G181600	Pp03	19757478	19758608	AT1G69730.1 Symbols: | Wall-associated kinase family protein | chr1:26228703-26231339 REVERSE LENGTH=792
		Prupe.3G224400	Pp03	22386884	22388508	AT4G03220.1 Symbols: | Protein with RNI-like/FBD-like domains | chr4:1417472-1419148 FORWARD LENGTH=498
		Prupe.3G224500	Pp03	22394146	22396418	AT4G03220.1 Symbols: | Protein with RNI-like/FBD-like domains | chr4:1417472-1419148 FORWARD LENGTH=498
		Prupe.3G242600	Pp03	23563900	23565163	AT3G19660.1 Symbols: | unknown protein; Has 16 Blast hits to 16 proteins in 6 species: Archae - 0; Bacteria - 0; Metazoa - 0; Fungi - 0; Plants - 16; Viruses - 0; Other Eukaryotes - 0 (source: NCBI BLink). | chr3:6825678-6825872 REVERSE LENGTH=64
		Prupe.3G242700	Pp03	23566386	23570574	AT1G67180.1 Symbols: | zinc finger (C3HC4-type RING finger) family protein / BRCT domain-containing protein | chr1:25130099-25132169 FORWARD LENGTH=453
		Prupe.3G242800	Pp03	23571455	23574523	AT1G67170.1 Symbols: | unknown protein; BEST Arabidopsis thaliana protein match is: unknown protein (TAIR:AT3G14750.1); Has 5478 Blast hits to 4354 proteins in 533 species: Archae - 87; Bacteria - 653; Metazoa - 2554; Fungi - 380; Plants - 418; Viruses - 16; Other Eukaryotes - 1370 (source: NCBI BLink). | chr1:25127727-25129145 FORWARD LENGTH=359
		Prupe.3G242900	Pp03	23574811	23576582	AT5G15900.1 Symbols: TBL19 | TRICHOME BIREFRINGENCE-LIKE 19 | chr5:5189524-5192070 REVERSE LENGTH=426
		Prupe.3G260800	Pp03	24697902	24699649	NA
		Prupe.3G260900	Pp03	24715341	24717648	NA
		Prupe.3G261000	Pp03	24721523	24722630	NA
		Prupe.3G261100	Pp03	24724359	24725982	NA
		Prupe.3G261200	Pp03	24730300	24735523	AT1G69360.1 Symbols: | Plant protein of unknown function (DUF863) | chr1:26072520-26075420 REVERSE LENGTH=896
		Prupe.3G261300	Pp03	24739488	24740452	AT3G29240.2 Symbols: | Protein of unknown function (DUF179) | chr3:11191780-11192868 FORWARD LENGTH=317
		Prupe.4G053800	Pp04	2598670	2604548	AT2G33860.1 Symbols: ETT, ARF3 | Transcriptional factor B3 family protein / auxin-responsive factor AUX/IAA-related | chr2:14325444-14328613 REVERSE LENGTH=608
		Prupe.4G053900	Pp04	2610570	2612039	NA
		Prupe.4G054000	Pp04	2612349	2613629	AT5G46060.1 Symbols: | Protein of unknown function, DUF599 | chr5:18681533-18682459 FORWARD LENGTH=248
		Prupe.4G054100	Pp04	2613912	2615119	AT5G46060.1 Symbols: | Protein of unknown function, DUF599 | chr5:18681533-18682459 FORWARD LENGTH=248
		Prupe.4G054200	Pp04	2615445	2619074	AT4G35160.1 Symbols: | O-methyltransferase family protein | chr4:16730989-16732808 REVERSE LENGTH=382
		Prupe.4G054300	Pp04	2619509	2619960	AT5G65360.1 Symbols: | Histone superfamily protein | chr5:26120099-26120509 REVERSE LENGTH=136
		Prupe.4G087500	Pp04	4294304	4300042	AT4G21070.1 Symbols: ATBRCA1, BRCA1 | breast cancer susceptibility1 | chr4:11248174-11252633 FORWARD LENGTH=941
		Prupe.4G087600	Pp04	4300043	4301992	AT4G03620.1 Symbols: | myosin heavy chain-related | chr4:1607040-1608665 REVERSE LENGTH=342
		Prupe.4G087700	Pp04	4303220	4305248	AT4G05460.1 Symbols: | RNI-like superfamily protein | chr4:2761106-2762400 REVERSE LENGTH=302
		Prupe.4G087800	Pp04	4305663	4307054	AT4G05460.1 Symbols: | RNI-like superfamily protein | chr4:2761106-2762400 REVERSE LENGTH=302
		Prupe.4G087900	Pp04	4307873	4309838	AT4G05460.1 Symbols: | RNI-like superfamily protein | chr4:2761106-2762400 REVERSE LENGTH=302
		Prupe.4G088000	Pp04	4316520	4319726	AT2G34650.1 Symbols: PID, ABR | Protein kinase superfamily protein | chr2:14589934-14591557 REVERSE LENGTH=438
		Prupe.4G089200	Pp04	4416785	4435201	AT2G34680.1 Symbols: AIR9 | Outer arm dynein light chain 1 protein | chr2:14616947-14628300 REVERSE LENGTH=1708
		Prupe.4G089300	Pp04	4437003	4439551	AT2G34690.1 Symbols: ACD11 | Glycolipid transfer protein (GLTP) family protein | chr2:14630425-14631779 FORWARD LENGTH=206
		Prupe.4G097200	Pp04	4880834	4881418	AT5G44360.1 Symbols: | FAD-binding Berberine family protein | chr5:17872100-17873698 REVERSE LENGTH=532
		Prupe.4G097300	Pp04	4881637	4882329	AT4G20820.1 Symbols: | FAD-binding Berberine family protein | chr4:11150160-11151758 FORWARD LENGTH=532
		Prupe.4G097400	Pp04	4883241	4884744	NA
		Prupe.4G097500	Pp04	4887406	4889025	AT5G44390.1 Symbols: | FAD-binding Berberine family protein | chr5:17882329-17884906 REVERSE LENGTH=542
		Prupe.4G106200	Pp04	5501145	5506805	AT5G45170.1 Symbols: | Haloacid dehalogenase-like hydrolase (HAD) superfamily protein | chr5:18270555-18273129 REVERSE LENGTH=372
		Prupe.4G106300	Pp04	5507785	5509849	NA
		Prupe.4G106400	Pp04	5510248	5517988	AT5G45160.1 Symbols: | Root hair defective 3 GTP-binding protein (RHD3) | chr5:18264991-18270035 FORWARD LENGTH=834
		Prupe.4G108500	Pp04	5678591	5680417	AT5G45100.1 Symbols: | SBP (S-ribonuclease binding protein) family protein | chr5:18218769-18219741 FORWARD LENGTH=294
		Prupe.4G108600	Pp04	5688889	5689858	NA
		Prupe.4G108700	Pp04	5696419	5697727	AT1G31240.1 Symbols: | Bromodomain transcription factor | chr1:11164065-11164898 REVERSE LENGTH=277
		Prupe.4G108800	Pp04	5697986	5701018	AT1G04750.1 Symbols: VAMP7B, VAMP721, ATVAMP721, AT VAMP7B | vesicle-associated membrane protein 721 | chr1:1331857-1333426 REVERSE LENGTH=219
		Prupe.4G108900	Pp04	5702769	5706944	AT5G44785.2 Symbols: OSB3 | organellar single-stranded DNA binding protein 3 | chr5:18070877-18073010 REVERSE LENGTH=442
		Prupe.4G109000	Pp04	5707211	5711051	AT4G27220.1 Symbols: | NB-ARC domain-containing disease resistance protein | chr4:13633953-13636712 REVERSE LENGTH=919
		Prupe.4G109100	Pp04	5714789	5721619	AT5G22480.1 Symbols: | ZPR1 zinc-finger domain protein | chr5:7451643-7456168 REVERSE LENGTH=493
		Prupe.4G194900	Pp04	11856963	11861447	AT4G27290.1 Symbols: | S-locus lectin protein kinase family protein | chr4:13666281-13669202 FORWARD LENGTH=783
		Prupe.4G195000	Pp04	11871220	11874969	AT4G27290.1 Symbols: | S-locus lectin protein kinase family protein | chr4:13666281-13669202 FORWARD LENGTH=783
		Prupe.4G237700	Pp04	15517826	15526657	AT4G21380.1 Symbols: ARK3, RK3 | receptor kinase 3 | chr4:11389219-11393090 REVERSE LENGTH=850
		Prupe.4G237800	Pp04	15528293	15530287	AT4G21380.1 Symbols: ARK3, RK3 | receptor kinase 3 | chr4:11389219-11393090 REVERSE LENGTH=850
		Prupe.4G237900	Pp04	15531352	15534119	AT5G25120.1 Symbols: CYP71B11 | ytochrome p450, family 71, subfamily B, polypeptide 11 | chr5:8662851-8664432 FORWARD LENGTH=496
		Prupe.4G238000	Pp04	15539962	15543158	AT3G26300.1 Symbols: CYP71B34 | cytochrome P450, family 71, subfamily B, polypeptide 34 | chr3:9639199-9640866 REVERSE LENGTH=500
		Prupe.4G260900	Pp04	18878283	18883343	AT5G36930.1 Symbols: | Disease resistance protein (TIR-NBS-LRR class) family | chr5:14567771-14571907 REVERSE LENGTH=1188
		Prupe.5G164000	Pp05	14309976	14312075	AT3G48270.1 Symbols: CYP71A26 | cytochrome P450, family 71, subfamily A, polypeptide 26 | chr3:17876571-17878173 FORWARD LENGTH=489
		Prupe.5G164100	Pp05	14313215	14315432	AT3G48270.1 Symbols: CYP71A26 | cytochrome P450, family 71, subfamily A, polypeptide 26 | chr3:17876571-17878173 FORWARD LENGTH=489
		Prupe.5G164200	Pp05	14316697	14318106	AT3G48300.1 Symbols: CYP71A23 | cytochrome P450, family 71, subfamily A, polypeptide 23 | chr3:17885524-17887118 FORWARD LENGTH=483
		Prupe.5G177700	Pp05	15018518	15023577	AT5G62890.3 Symbols: | Xanthine/uracil permease family protein | chr5:25243723-25247075 FORWARD LENGTH=532
		Prupe.5G177800	Pp05	15028018	15029854	AT5G62900.1 Symbols: | unknown protein; FUNCTIONS IN: molecular_function unknown; INVOLVED IN: N-terminal protein myristoylation; LOCATED IN: cellular_component unknown; EXPRESSED IN: 22 plant structures; EXPRESSED DURING: 12 growth stages; BEST Arabidopsis thaliana protein match is: unknown protein (TAIR:AT5G50090.1); Has 157 Blast hits to 157 proteins in 14 species: Archae - 0; Bacteria - 0; Me…
		Prupe.5G177900	Pp05	15031754	15034574	AT1G10200.1 Symbols: WLIM1 | GATA type zinc finger transcription factor family protein | chr1:3346677-3347763 REVERSE LENGTH=190
		Prupe.5G178000	Pp05	15036411	15038642	AT5G62575.1 Symbols: | unknown protein; FUNCTIONS IN: molecular_function unknown; INVOLVED IN: biological_process unknown; LOCATED IN: mitochondrion; EXPRESSED IN: 25 plant structures; EXPRESSED DURING: 15 growth stages; BEST Arabidopsis thaliana protein match is: unknown protein (TAIR:AT3G47833.1); Has 30201 Blast hits to 17322 proteins in 780 species: Archae - 12; Bacteria - 1396; Metazoa - 173…
		Prupe.5G178100	Pp05	15038777	15040684	AT5G50100.1 Symbols: | Putative thiol-disulphide oxidoreductase DCC | chr5:20371916-20373172 FORWARD LENGTH=214
		Prupe.5G178700	Pp05	15060993	15061973	AT4G17690.1 Symbols: | Peroxidase superfamily protein | chr4:9846127-9847107 FORWARD LENGTH=326
		Prupe.5G178800	Pp05	15066429	15071496	AT3G47830.1 Symbols: | DNA glycosylase superfamily protein | chr3:17647069-17648346 FORWARD LENGTH=293
		Prupe.5G178900	Pp05	15075730	15077403	AT5G65200.1 Symbols: PUB38, ATPUB38 | plant U-box 38 | chr5:26048173-26049843 REVERSE LENGTH=556
		Prupe.5G181300	Pp05	15179381	15182707	AT5G62580.1 Symbols: | ARM repeat superfamily protein | chr5:25120010-25122259 FORWARD LENGTH=615
		Prupe.5G181400	Pp05	15182993	15184494	NA
		Prupe.5G181500	Pp05	15185442	15186621	NA
		Prupe.5G181600	Pp05	15189144	15191094	AT1G61330.1 Symbols: | FBD, F-box and Leucine Rich Repeat domains containing protein | chr1:22622975-22624527 FORWARD LENGTH=447
		Prupe.5G181700	Pp05	15192289	15193484	NA
		Prupe.5G181800	Pp05	15196004	15199549	AT1G19010.1 Symbols: | unknown protein; BEST Arabidopsis thaliana protein match is: unknown protein (TAIR:AT1G74860.1); Has 337 Blast hits to 320 proteins in 97 species: Archae - 0; Bacteria - 14; Metazoa - 153; Fungi - 26; Plants - 76; Viruses - 0; Other Eukaryotes - 68 (source: NCBI BLink). | chr1:6565616-6567354 FORWARD LENGTH=319
		Prupe.5G181900	Pp05	15201172	15205571	AT1G74850.1 Symbols: PTAC2 | plastid transcriptionally active 2 | chr1:28119237-28122314 REVERSE LENGTH=862
		Prupe.5G182000	Pp05	15208927	15211253	AT1G74840.1 Symbols: | Homeodomain-like superfamily protein | chr1:28116201-28117317 REVERSE LENGTH=265
		Prupe.5G182100	Pp05	15212325	15215367	AT3G08720.2 Symbols: ATPK19, ATPK2 | serine/threonine protein kinase 2 | chr3:2648625-2650407 REVERSE LENGTH=471
		Prupe.5G182200	Pp05	15215891	15226212	AT5G62600.1 Symbols: | ARM repeat superfamily protein | chr5:25123337-25132473 REVERSE LENGTH=958
		Prupe.5G182300	Pp05	15227394	15231366	AT5G11010.3 Symbols: | Pre-mRNA cleavage complex II protein family | chr5:3484176-3486067 FORWARD LENGTH=368
		Prupe.5G182400	Pp05	15232070	15234848	AT1G74830.1 Symbols: | Protein of unknown function, DUF593 | chr1:28113469-28115193 REVERSE LENGTH=542
		Prupe.5G182500	Pp05	15235097	15238459	AT1G10430.1 Symbols: PP2A-2 | protein phosphatase 2A-2 | chr1:3428705-3430437 REVERSE LENGTH=306
		Prupe.5G190800	Pp05	15663222	15664878	AT1G74530.3 Symbols: | unknown protein; Has 35333 Blast hits to 34131 proteins in 2444 species: Archae - 798; Bacteria - 22429; Metazoa - 974; Fungi - 991; Plants - 531; Viruses - 0; Other Eukaryotes - 9610 (source: NCBI BLink). | chr1:28009723-28012044 REVERSE LENGTH=314
		Prupe.5G190900	Pp05	15666077	15669152	AT1G74530.3 Symbols: | unknown protein; Has 35333 Blast hits to 34131 proteins in 2444 species: Archae - 798; Bacteria - 22429; Metazoa - 974; Fungi - 991; Plants - 531; Viruses - 0; Other Eukaryotes - 9610 (source: NCBI BLink). | chr1:28009723-28012044 REVERSE LENGTH=314
		Prupe.5G191000	Pp05	15675805	15676053	AT2G31320.1 Symbols: PARP2, ATPARP2 | poly(ADP-ribose) polymerase 2 | chr2:13354046-13359578 REVERSE LENGTH=983
		Prupe.5G191100	Pp05	15677291	15678608	NA
		Prupe.5G207300	Pp05	16538594	16542688	AT1G18600.1 Symbols: ATRBL12, RBL12 | RHOMBOID-like protein 12 | chr1:6400647-6402587 FORWARD LENGTH=336
		Prupe.5G207400	Pp05	16542876	16544243	AT1G74120.1 Symbols: | Mitochondrial transcription termination factor family protein | chr1:27871923-27873260 REVERSE LENGTH=445
		Prupe.5G207500	Pp05	16549832	16552465	AT1G74110.1 Symbols: CYP78A10 | cytochrome P450, family 78, subfamily A, polypeptide 10 | chr1:27866667-27868368 REVERSE LENGTH=537
		Prupe.5G207600	Pp05	16559158	16561258	AT5G60960.1 Symbols: | Pentatricopeptide repeat (PPR) superfamily protein | chr5:24528423-24529988 REVERSE LENGTH=521
		Prupe.6G021900	Pp06	1760614	1761198	NA
		Prupe.6G022000	Pp06	1773846	1776781	AT1G62250.1 Symbols: | unknown protein; LOCATED IN: chloroplast; EXPRESSED IN: 23 plant structures; EXPRESSED DURING: 15 growth stages; Has 30 Blast hits to 30 proteins in 13 species: Archae - 0; Bacteria - 0; Metazoa - 0; Fungi - 0; Plants - 30; Viruses - 0; Other Eukaryotes - 0 (source: NCBI BLink). | chr1:22995615-22997003 REVERSE LENGTH=267
		Prupe.6G022100	Pp06	1776117	1780015	AT5G12930.1 Symbols: | unknown protein; Has 1807 Blast hits to 1807 proteins in 277 species: Archae - 0; Bacteria - 0; Metazoa - 736; Fungi - 347; Plants - 385; Viruses - 0; Other Eukaryotes - 339 (source: NCBI BLink). | chr5:4083155-4085222 REVERSE LENGTH=439
		Prupe.6G052100	Pp06	3673480	3677876	NA
		Prupe.6G052200	Pp06	3679172	3679663	NA
		Prupe.6G090700	Pp06	6207132	6208064	NA
		Prupe.6G090800	Pp06	6210879	6211864	NA
		Prupe.6G090900	Pp06	6213437	6217138	AT2G28560.2 Symbols: ATRAD51B, RAD51B | DNA repair (Rad51) family protein | chr2:12236876-12239086 REVERSE LENGTH=370
		Prupe.6G091000	Pp06	6218425	6223389	AT1G12700.1 Symbols: | ATP binding;nucleic acid binding;helicases | chr1:4323722-4326227 REVERSE LENGTH=735
		Prupe.6G091200	Pp06	6248472	6249680	AT1G63130.1 Symbols: | Tetratricopeptide repeat (TPR)-like superfamily protein | chr1:23412854-23414746 FORWARD LENGTH=630
		Prupe.6G091300	Pp06	6255046	6264449	AT5G60170.2 Symbols: | RNA binding (RRM/RBD/RNP motifs) family protein | chr5:24228178-24232394 FORWARD LENGTH=987
		Prupe.6G091400	Pp06	6269440	6270809	AT1G12700.1 Symbols: | ATP binding;nucleic acid binding;helicases | chr1:4323722-4326227 REVERSE LENGTH=735
		Prupe.6G091500	Pp06	6275564	6276703	AT3G22470.1 Symbols: | Pentatricopeptide repeat (PPR) superfamily protein | chr3:7966066-7967925 REVERSE LENGTH=619
		Prupe.6G091600	Pp06	6288878	6291737	AT1G07890.8 Symbols: APX1, MEE6, CS1, ATAPX1, ATAPX01 | ascorbate peroxidase 1 | chr1:2438005-2439435 FORWARD LENGTH=250
		Prupe.6G091700	Pp06	6299269	6301810	AT3G45640.1 Symbols: ATMPK3, MPK3, ATMAPK3 | mitogen-activated protein kinase 3 | chr3:16756918-16758476 FORWARD LENGTH=370
		Prupe.6G127000	Pp06	9816599	9820336	AT2G27610.1 Symbols: | Tetratricopeptide repeat (TPR)-like superfamily protein | chr2:11783927-11786533 REVERSE LENGTH=868
		Prupe.6G128600	Pp06	9987581	9989921	AT3G44510.2 Symbols: | alpha/beta-Hydrolases superfamily protein | chr3:16108251-16111139 REVERSE LENGTH=325
		Prupe.6G128700	Pp06	9988029	9988518	NA
		Prupe.6G128800	Pp06	9992092	9992597	AT2G36380.1 Symbols: PDR6, ATPDR6 | pleiotropic drug resistance 6 | chr2:15257583-15263627 FORWARD LENGTH=1453
		Prupe.6G128900	Pp06	9998112	10000920	AT3G44460.1 Symbols: DPBF2, AtbZIP67 | Basic-leucine zipper (bZIP) transcription factor family protein | chr3:16080115-16081722 REVERSE LENGTH=331
		Prupe.6G134000	Pp06	10531506	10533341	AT2G46770.1 Symbols: NST1, EMB2301, ANAC043 | NAC (No Apical Meristem) domain transcriptional regulator superfamily protein | chr2:19220917-19222822 REVERSE LENGTH=365
		Prupe.6G136600	Pp06	11022965	11024072	NA
		Prupe.6G136700	Pp06	11025898	11028986	AT5G42260.1 Symbols: BGLU12 | beta glucosidase 12 | chr5:16898712-16900235 FORWARD LENGTH=507
		Prupe.6G136800	Pp06	11031211	11032398	AT3G52500.1 Symbols: | Eukaryotic aspartyl protease family protein | chr3:19465644-19467053 REVERSE LENGTH=469
		Prupe.6G155900	Pp06	13709130	13709721	NA
		Prupe.6G156000	Pp06	13711822	13718592	AT3G56850.1 Symbols: AREB3, DPBF3 | ABA-responsive element binding protein 3 | chr3:21046554-21047894 REVERSE LENGTH=297
		Prupe.6G156700	Pp06	13907736	13912009	AT2G02800.2 Symbols: APK2B | protein kinase 2B | chr2:796889-799250 REVERSE LENGTH=426
		Prupe.6G205000	Pp06	21303991	21316342	AT2G14170.1 Symbols: ALDH6B2 | aldehyde dehydrogenase 6B2 | chr2:5977727-5981899 REVERSE LENGTH=607
		Prupe.6G359400	Pp06	30378678	30381575	AT1G79790.1 Symbols: | Haloacid dehalogenase-like hydrolase (HAD) superfamily protein | chr1:30016987-30018186 REVERSE LENGTH=245
		Prupe.6G359500	Pp06	30384631	30387081	AT5G20260.1 Symbols: | Exostosin family protein | chr5:6836806-6839532 REVERSE LENGTH=458
		Prupe.6G359600	Pp06	30387324	30390247	AT5G20260.1 Symbols: | Exostosin family protein | chr5:6836806-6839532 REVERSE LENGTH=458
		Prupe.6G359700	Pp06	30390360	30393238	AT1G65320.1 Symbols: | Cystathionine beta-synthase (CBS) family protein | chr1:24260168-24262644 REVERSE LENGTH=425
		Prupe.6G359800	Pp06	30394014	30396880	AT1G65380.1 Symbols: CLV2, AtRLP10 | Leucine-rich repeat (LRR) family protein | chr1:24286943-24289105 FORWARD LENGTH=720
		Prupe.6G359900	Pp06	30397006	30400682	AT1G65410.1 Symbols: ATNAP11, TGD3, NAP11 | non-intrinsic ABC protein 11 | chr1:24295362-24297332 FORWARD LENGTH=345
		Prupe.7G029500	Pp07	5476279	5477596	ATCG00530.1 Symbols: YCF10 | CemA-like proton extrusion protein-related | chrC:60741-61430 FORWARD LENGTH=229
		Prupe.7G029600	Pp07	5477979	5478647	ATCG00490.1 Symbols: RBCL | ribulose-bisphosphate carboxylases | chrC:54958-56397 FORWARD LENGTH=479
		Prupe.7G029700	Pp07	5479224	5479532	ATCG00500.1 Symbols: ACCD | acetyl-CoA carboxylase carboxyl transferase subunit beta | chrC:57075-58541 FORWARD LENGTH=488
		Prupe.7G133300	Pp07	15178646	15182385	AT4G36980.2 Symbols: | FUNCTIONS IN: molecular_function unknown; INVOLVED IN: biological_process unknown; EXPRESSED IN: 23 plant structures; EXPRESSED DURING: 13 growth stages; CONTAINS InterPro DOMAIN/s: Splicing factor, suppressor of white apricot (InterPro:IPR019147); Has 5391 Blast hits to 4388 proteins in 280 species: Archae - 1; Bacteria - 114; Metazoa - 3014; Fungi - 666; Plants - 308; Vir…
		Prupe.7G133400	Pp07	15185543	15187263	AT4G33985.1 Symbols: | Protein of unknown function (DUF1685) | chr4:16288301-16288857 REVERSE LENGTH=154
		Prupe.7G133500	Pp07	15195152	15195331	AT4G36988.1 Symbols: CPuORF49 | conserved peptide upstream open reading frame 49 | chr4:17440443-17440553 FORWARD LENGTH=36
		Prupe.7G133600	Pp07	15195413	15197591	AT4G36990.1 Symbols: HSF4, HSFB1, AT-HSFB1, ATHSF4 | heat shock factor 4 | chr4:17440660-17441706 FORWARD LENGTH=284
		Prupe.7G133700	Pp07	15198760	15200548	AT4G37000.1 Symbols: ACD2, ATRCCR | accelerated cell death 2 (ACD2) | chr4:17442627-17443762 FORWARD LENGTH=319
		Prupe.7G136800	Pp07	15392405	15400181	AT3G50520.1 Symbols: | Phosphoglycerate mutase family protein | chr3:18748058-18749418 FORWARD LENGTH=230
		Prupe.7G137000	Pp07	15402310	15404505	AT2G26560.1 Symbols: PLP2, PLA IIA, PLA2A | phospholipase A 2A | chr2:11293912-11295708 REVERSE LENGTH=407
		Prupe.7G137100	Pp07	15406331	15408760	AT2G26560.1 Symbols: PLP2, PLA IIA, PLA2A | phospholipase A 2A | chr2:11293912-11295708 REVERSE LENGTH=407
		Prupe.7G137200	Pp07	15411420	15413717	AT2G26560.1 Symbols: PLP2, PLA IIA, PLA2A | phospholipase A 2A | chr2:11293912-11295708 REVERSE LENGTH=407
		Prupe.7G137300	Pp07	15414058	15415059	NA
		Prupe.7G137400	Pp07	15415669	15419112	AT2G15790.1 Symbols: SQN, CYP40 | peptidyl-prolyl cis-trans isomerase / cyclophilin-40 (CYP40) / rotamase | chr2:6878144-6880743 REVERSE LENGTH=361
		Prupe.7G150400	Pp07	16187470	16191011	NA
		Prupe.7G150500	Pp07	16191597	16193073	AT5G22540.1 Symbols: | Plant protein of unknown function (DUF247) | chr5:7481546-7482868 REVERSE LENGTH=440
		Prupe.7G150600	Pp07	16199256	16204995	AT5G66710.1 Symbols: | Protein kinase superfamily protein | chr5:26636609-26638564 FORWARD LENGTH=405
		Prupe.7G178700	Pp07	17601169	17601672	AT2G17650.1 Symbols: | AMP-dependent synthetase and ligase family protein | chr2:7671041-7672936 FORWARD LENGTH=603
		Prupe.7G178800	Pp07	17603026	17608980	AT3G51420.1 Symbols: SSL4, ATSSL4 | strictosidine synthase-like 4 | chr3:19084082-19085451 FORWARD LENGTH=370
		Prupe.7G178900	Pp07	17610770	17611184	AT2G21660.2 Symbols: ATGRP7, CCR2 | cold, circadian rhythm, and rna binding 2 | chr2:9265477-9266316 REVERSE LENGTH=159
		Prupe.7G179000	Pp07	17613302	17615051	NA
		Prupe.7G179100	Pp07	17618920	17621709	AT3G51430.1 Symbols: YLS2, SSL5 | Calcium-dependent phosphotriesterase superfamily protein | chr3:19086548-19087909 FORWARD LENGTH=371
		Prupe.7G179200	Pp07	17621871	17624772	AT2G17650.1 Symbols: | AMP-dependent synthetase and ligase family protein | chr2:7671041-7672936 FORWARD LENGTH=603
		Prupe.7G179300	Pp07	17624850	17627620	AT2G17650.1 Symbols: | AMP-dependent synthetase and ligase family protein | chr2:7671041-7672936 FORWARD LENGTH=603
		Prupe.7G179400	Pp07	17628432	17631989	AT4G35260.1 Symbols: IDH1, IDH-I | isocitrate dehydrogenase 1 | chr4:16774494-16776233 REVERSE LENGTH=367
		Prupe.7G179500	Pp07	17637752	17640363	AT4G35640.1 Symbols: ATSERAT3;2, SERAT3;2 | serine acetyltransferase 3;2 | chr4:16905755-16907977 REVERSE LENGTH=355
		Prupe.7G215400	Pp07	19499342	19501800	NA
		Prupe.7G215500	Pp07	19507170	19509548	NA
		Prupe.7G215600	Pp07	19517707	19520988	AT2G19830.1 Symbols: SNF7.2, VPS32 | SNF7 family protein | chr2:8558101-8559389 REVERSE LENGTH=213
		Prupe.8G023200	Pp08	2085276	2089868	AT5G17680.1 Symbols: | disease resistance protein (TIR-NBS-LRR class), putative | chr5:5822999-5827153 FORWARD LENGTH=1294
		Prupe.8G023300	Pp08	2094003	2094766	AT5G17680.1 Symbols: | disease resistance protein (TIR-NBS-LRR class), putative | chr5:5822999-5827153 FORWARD LENGTH=1294
		Prupe.8G023900	Pp08	2168440	2176242	AT5G17680.1 Symbols: | disease resistance protein (TIR-NBS-LRR class), putative | chr5:5822999-5827153 FORWARD LENGTH=1294
		Prupe.8G060300	Pp08	8493098	8503751	AT5G64220.2 Symbols: | Calmodulin-binding transcription activator protein with CG-1 and Ankyrin domains | chr5:25686434-25691903 FORWARD LENGTH=1050
		Prupe.8G206300	Pp08	19319915	19320775	NA
		Prupe.8G206400	Pp08	19321695	19324805	AT2G33150.1 Symbols: PKT3, PED1, KAT2 | peroxisomal 3-ketoacyl-CoA thiolase 3 | chr2:14047814-14050983 REVERSE LENGTH=462
		Prupe.8G206500	Pp08	19325247	19332651	AT3G24715.1 Symbols: | Protein kinase superfamily protein with octicosapeptide/Phox/Bem1p domain | chr3:9025849-9029948 FORWARD LENGTH=1117
		Prupe.8G206600	Pp08	19334972	19340609	AT3G07020.2 Symbols: | UDP-Glycosyltransferase superfamily protein | chr3:2218120-2221590 REVERSE LENGTH=637
		Prupe.8G207600	Pp08	19377636	19381456	AT5G48940.1 Symbols: | Leucine-rich repeat transmembrane protein kinase family protein | chr5:19839785-19843744 FORWARD LENGTH=1135
		Prupe.8G207700	Pp08	19382215	19386377	AT3G24650.1 Symbols: ABI3, SIS10 | AP2/B3-like transcriptional factor family protein | chr3:8997911-9000780 FORWARD LENGTH=720
		Prupe.8G207800	Pp08	19392191	19392957	NA
		Prupe.8G207900	Pp08	19394000	19395630	AT3G26618.1 Symbols: ERF1-3 | eukaryotic release factor 1-3 | chr3:9788854-9790161 FORWARD LENGTH=435
		Prupe.8G208000	Pp08	19398044	19398855	NA
		Prupe.8G213500	Pp08	19645085	19653777	AT2G20320.1 Symbols: | DENN (AEX-3) domain-containing protein | chr2:8767082-8772271 FORWARD LENGTH=1029
		Prupe.8G213600	Pp08	19653793	19657160	AT2G20330.1 Symbols: | Transducin/WD40 repeat-like superfamily protein | chr2:8772888-8775518 REVERSE LENGTH=648
		Prupe.8G213700	Pp08	19658202	19659393	NA
		Prupe.8G215900	Pp08	19799468	19807512	AT1G04080.1 Symbols: PRP39 | Tetratricopeptide repeat (TPR)-like superfamily protein | chr1:1051803-1056550 FORWARD LENGTH=768
		Prupe.8G216000	Pp08	19808876	19810469	NA
		Prupe.8G216100	Pp08	19811495	19812141	AT5G43970.1 Symbols: TOM22-V, TOM9-2, ATTOM22-V | translocase of outer membrane 22-V | chr5:17692888-17693187 FORWARD LENGTH=99
		Prupe.8G216200	Pp08	19816130	19818295	AT5G43980.1 Symbols: PDLP1, PDLP1A | plasmodesmata-located protein 1 | chr5:17694817-17696458 REVERSE LENGTH=303
(WD + WK)/CP	θπ ratio & FST	Prupe.1G067100	Pp01	4779946	4783246	AT4G10310.1 Symbols: HKT1, ATHKT1 | high-affinity K+ transporter 1 | chr4:6392008-6395667 FORWARD LENGTH=506
		Prupe.1G575700	Pp01	46890269	46895096	AT3G58970.1 Symbols: MGT6, MRS2-4 | magnesium transporter 6 | chr3:21789659-21791163 REVERSE LENGTH=436
		Prupe.2G248500	Pp02	26419070	26422195	AT2G40060.1 Symbols: | Clathrin light chain protein | chr2:16726564-16728001 FORWARD LENGTH=258
		Prupe.3G048800	Pp03	3449331	3458109	AT1G72990.1 Symbols: BGAL17 | beta-galactosidase 17 | chr1:27457480-27462168 REVERSE LENGTH=697
		Prupe.3G255900	Pp03	24433997	24435021	AT3G02100.1 Symbols: | UDP-Glycosyltransferase superfamily protein | chr3:368840-370484 REVERSE LENGTH=464
		Prupe.3G256000	Pp03	24440756	24442756	AT3G02100.1 Symbols: | UDP-Glycosyltransferase superfamily protein | chr3:368840-370484 REVERSE LENGTH=464
		Prupe.3G256100	Pp03	24448095	24449907	AT3G02100.1 Symbols: | UDP-Glycosyltransferase superfamily protein | chr3:368840-370484 REVERSE LENGTH=464
		Prupe.4G137300	Pp04	7632533	7637675	AT2G30070.1 Symbols: ATKT1, ATKT1P, ATKUP1, KUP1, KT1 | potassium transporter 1 | chr2:12835097-12838466 FORWARD LENGTH=712
		Prupe.4G137400	Pp04	7639550	7641630	AT4G00872.1 Symbols: | Plant invertase/pectin methylesterase inhibitor superfamily protein | chr4:364147-364736 REVERSE LENGTH=164
		Prupe.5G083900	Pp05	9648862	9651237	AT1G11260.1 Symbols: STP1, ATSTP1 | sugar transporter 1 | chr1:3777460-3780133 FORWARD LENGTH=522
		Prupe.5G123800	Pp05	12237242	12241512	AT4G23990.1 Symbols: ATCSLG3, CSLG3 | cellulose synthase like G3 | chr4:12456491-12460498 FORWARD LENGTH=751
		Prupe.5G124000	Pp05	12242843	12246252	AT4G23990.1 Symbols: ATCSLG3, CSLG3 | cellulose synthase like G3 | chr4:12456491-12460498 FORWARD LENGTH=751
		Prupe.5G132700	Pp05	12741121	12742801	AT1G32860.1 Symbols: | Glycosyl hydrolase superfamily protein | chr1:11907308-11908803 REVERSE LENGTH=426
		Prupe.5G132800	Pp05	12744233	12749648	AT1G32900.1 Symbols: | UDP-Glycosyltransferase superfamily protein | chr1:11920582-11923506 REVERSE LENGTH=610
		Prupe.5G192500	Pp05	15739078	15740225	AT5G62480.1 Symbols: ATGSTU9, GST14, GST14B, GSTU9 | glutathione S-transferase tau 9 | chr5:25088775-25089566 REVERSE LENGTH=240
		Prupe.5G192600	Pp05	15741623	15742404	AT1G74590.1 Symbols: ATGSTU10, GSTU10 | glutathione S-transferase TAU 10 | chr1:28023887-28024666 REVERSE LENGTH=232
		Prupe.5G192700	Pp05	15743335	15744711	AT5G62480.1 Symbols: ATGSTU9, GST14, GST14B, GSTU9 | glutathione S-transferase tau 9 | chr5:25088775-25089566 REVERSE LENGTH=240
		Prupe.5G192800	Pp05	15745060	15745842	AT1G74590.1 Symbols: ATGSTU10, GSTU10 | glutathione S-transferase TAU 10 | chr1:28023887-28024666 REVERSE LENGTH=232
		Prupe.5G241300	Pp05	18167430	18170519	AT3G17730.1 Symbols: anac057, NAC057 | NAC domain containing protein 57 | chr3:6064379-6065813 FORWARD LENGTH=246
		Prupe.6G130700	Pp06	10175818	10185123	AT2G27460.1 Symbols: | sec23/sec24 transport family protein | chr2:11740670-11744867 FORWARD LENGTH=745
	XPCLR	Prupe.1G069800	Pp01	4958393	4960245	AT4G25810.1 Symbols: XTR6, XTH23 | xyloglucan endotransglycosylase 6 | chr4:13128694-13129715 FORWARD LENGTH=286
		Prupe.1G513200	Pp01	42231732	42236156	AT1G78060.1 Symbols: | Glycosyl hydrolase family protein | chr1:29349796-29352868 REVERSE LENGTH=767
		Prupe.1G554300	Pp01	45277769	45279601	AT3G16520.3 Symbols: UGT88A1 | UDP-glucosyl transferase 88A1 | chr3:5619355-5620833 REVERSE LENGTH=462
		Prupe.1G554400	Pp01	45281600	45284475	AT3G16520.3 Symbols: UGT88A1 | UDP-glucosyl transferase 88A1 | chr3:5619355-5620833 REVERSE LENGTH=462
		Prupe.2G064200	Pp02	8634291	8640748	AT5G04900.1 Symbols: NOL | NYC1-like | chr5:1434826-1437194 FORWARD LENGTH=348
		Prupe.2G278700	Pp02	27901532	27904648	AT1G70710.1 Symbols: ATGH9B1, CEL1, GH9B1 | glycosyl hydrolase 9B1 | chr1:26659356-26662962 REVERSE LENGTH=492
		Prupe.2G278800	Pp02	27905933	27908470	AT1G70710.1 Symbols: ATGH9B1, CEL1, GH9B1 | glycosyl hydrolase 9B1 | chr1:26659356-26662962 REVERSE LENGTH=492
		Prupe.2G279700	Pp02	27936617	27937883	AT5G62360.1 Symbols: | Plant invertase/pectin methylesterase inhibitor superfamily protein | chr5:25040699-25041310 FORWARD LENGTH=203
		Prupe.3G007500	Pp03	462969	465064	AT4G01950.1 Symbols: ATGPAT3, GPAT3 | glycerol-3-phosphate acyltransferase 3 | chr4:844597-846710 REVERSE LENGTH=520
		Prupe.3G007800	Pp03	474999	475518	AT3G17152.1 Symbols: | Plant invertase/pectin methylesterase inhibitor superfamily protein | chr3:5848812-5849544 FORWARD LENGTH=175
		Prupe.3G007900	Pp03	476936	477537	AT3G17220.1 Symbols: ATPMEI2, PMEI2 | pectin methylesterase inhibitor 2 | chr3:5883328-5883849 REVERSE LENGTH=173
		Prupe.3G013600	Pp03	957511	958712	AT5G17220.1 Symbols: ATGSTF12, GST26, TT19, GSTF12 | glutathione S-transferase phi 12 | chr5:5658528-5659322 FORWARD LENGTH=214
		Prupe.3G193700	Pp03	20517580	20520273	AT3G48950.1 Symbols: | Pectin lyase-like superfamily protein | chr3:18148017-18149987 FORWARD LENGTH=469
		Prupe.4G159100	Pp04	9115588	9117416	AT3G55700.1 Symbols: | UDP-Glycosyltransferase superfamily protein | chr3:20671202-20673278 FORWARD LENGTH=460
		Prupe.4G159400	Pp04	9133905	9135389	AT5G05900.1 Symbols: | UDP-Glycosyltransferase superfamily protein | chr5:1774513-1776381 FORWARD LENGTH=450
		Prupe.4G240300	Pp04	15817263	15819830	AT5G51970.2 Symbols: | GroES-like zinc-binding alcohol dehydrogenase family protein | chr5:21111820-21113284 FORWARD LENGTH=364
		Prupe.5G006500	Pp05	726750	729248	AT4G02620.1 Symbols: | vacuolar ATPase subunit F family protein | chr4:1149419-1151132 REVERSE LENGTH=128
		Prupe.5G118000	Pp05	11933995	11938611	AT1G64390.1 Symbols: AtGH9C2, GH9C2 | glycosyl hydrolase 9C2 | chr1:23911329-23914642 FORWARD LENGTH=620
		Prupe.5G123500	Pp05	12211820	12215670	AT4G23990.1 Symbols: ATCSLG3, CSLG3 | cellulose synthase like G3 | chr4:12456491-12460498 FORWARD LENGTH=751
		Prupe.5G123600	Pp05	12232626	12233233	AT4G23990.1 Symbols: ATCSLG3, CSLG3 | cellulose synthase like G3 | chr4:12456491-12460498 FORWARD LENGTH=751
		Prupe.5G123700	Pp05	12234373	12235953	AT4G23990.1 Symbols: ATCSLG3, CSLG3 | cellulose synthase like G3 | chr4:12456491-12460498 FORWARD LENGTH=751
		Prupe.5G123800	Pp05	12237242	12241512	AT4G23990.1 Symbols: ATCSLG3, CSLG3 | cellulose synthase like G3 | chr4:12456491-12460498 FORWARD LENGTH=751
		Prupe.5G124000	Pp05	12242843	12246252	AT4G23990.1 Symbols: ATCSLG3, CSLG3 | cellulose synthase like G3 | chr4:12456491-12460498 FORWARD LENGTH=751
		Prupe.5G161300	Pp05	14188188	14190502	AT5G63180.1 Symbols: | Pectin lyase-like superfamily protein | chr5:25341106-25343113 REVERSE LENGTH=432
		Prupe.5G236500	Pp05	17893882	17898666	AT5G14880.1 Symbols: | Potassium transporter family protein | chr5:4814244-4817667 FORWARD LENGTH=781
		Prupe.6G156500	Pp06	13810777	13819705	AT1G02850.2 Symbols: BGLU11 | beta glucosidase 11 | chr1:630569-633085 FORWARD LENGTH=497
		Prupe.6G156600	Pp06	13822686	13831733	AT1G02850.2 Symbols: BGLU11 | beta glucosidase 11 | chr1:630569-633085 FORWARD LENGTH=497
		Prupe.6G228400	Pp06	23227985	23229882	AT2G23250.1 Symbols: UGT84B2 | UDP-glucosyl transferase 84B2 | chr2:9897809-9899125 REVERSE LENGTH=438
		Prupe.6G281900	Pp06	26310593	26313331	AT2G38290.1 Symbols: ATAMT2, AMT2;1, AMT2 | ammonium transporter 2 | chr2:16039672-16042291 REVERSE LENGTH=475
		Prupe.6G309200	Pp06	27789478	27790065	AT1G09360.1 Symbols: | Plant invertase/pectin methylesterase inhibitor superfamily protein | chr1:3021802-3022368 FORWARD LENGTH=188
		Prupe.6G309300	Pp06	27791010	27791534	AT1G09360.1 Symbols: | Plant invertase/pectin methylesterase inhibitor superfamily protein | chr1:3021802-3022368 FORWARD LENGTH=188
		Prupe.6G309800	Pp06	27815656	27819789	AT1G56560.1 Symbols: | Plant neutral invertase family protein | chr1:21192593-21194948 FORWARD LENGTH=616
		Prupe.7G051600	Pp07	8958406	8960437	AT3G57240.1 Symbols: BG3 | beta-1,3-glucanase 3 | chr3:21181916-21183045 REVERSE LENGTH=341
		Prupe.7G051700	Pp07	8969523	8970831	AT3G57240.1 Symbols: BG3 | beta-1,3-glucanase 3 | chr3:21181916-21183045 REVERSE LENGTH=341
		Prupe.7G051800	Pp07	8972040	8974301	AT3G57240.1 Symbols: BG3 | beta-1,3-glucanase 3 | chr3:21181916-21183045 REVERSE LENGTH=341
		Prupe.7G051900	Pp07	8977050	8977837	AT3G57240.1 Symbols: BG3 | beta-1,3-glucanase 3 | chr3:21181916-21183045 REVERSE LENGTH=341
		Prupe.7G052000	Pp07	8980604	8981816	AT3G57240.1 Symbols: BG3 | beta-1,3-glucanase 3 | chr3:21181916-21183045 REVERSE LENGTH=341
		Prupe.7G052100	Pp07	8996096	8997828	AT3G57270.1 Symbols: BG1 | beta-1,3-glucanase 1 | chr3:21191336-21193118 REVERSE LENGTH=340
		Prupe.7G063900	Pp07	10251448	10254310	AT3G57510.1 Symbols: ADPG1 | Pectin lyase-like superfamily protein | chr3:21283546-21285842 REVERSE LENGTH=431
		Prupe.7G064200	Pp07	10273464	10276234	AT5G27530.1 Symbols: | Pectin lyase-like superfamily protein | chr5:9717503-9721097 FORWARD LENGTH=458
		Prupe.8G100700	Pp08	13186354	13188881	AT3G18830.1 Symbols: ATPLT5, PMT5, ATPMT5 | polyol/monosaccharide transporter 5 | chr3:6489000-6491209 REVERSE LENGTH=539
		Prupe.8G256900	Pp08	21901060	21902151	AT2G47730.1 Symbols: ATGSTF8, ATGSTF5, GST6, GSTF8 | glutathione S-transferase phi 8 | chr2:19558213-19559266 FORWARD LENGTH=263
	XPEHH	Prupe.2G029000	Pp02	3021531	3023659	AT5G22900.1 Symbols: ATCHX3, CHX3 | cation/H+ exchanger 3 | chr5:7657224-7659868 FORWARD LENGTH=822
		Prupe.2G092600	Pp02	14635754	14637020	AT3G47010.1 Symbols: | Glycosyl hydrolase family protein | chr3:17316758-17319518 REVERSE LENGTH=609
		Prupe.3G181000	Pp03	19685479	19686561	AT1G79680.1 Symbols: WAKL10, ATWAKL10 | WALL ASSOCIATED KINASE (WAK)-LIKE 10 | chr1:29980188-29982749 REVERSE LENGTH=769
		Prupe.3G181100	Pp03	19689191	19692555	AT1G16130.1 Symbols: WAKL2 | wall associated kinase-like 2 | chr1:5525634-5528047 FORWARD LENGTH=748
		Prupe.3G181200	Pp03	19695774	19699125	AT1G16130.1 Symbols: WAKL2 | wall associated kinase-like 2 | chr1:5525634-5528047 FORWARD LENGTH=748
		Prupe.4G094300	Pp04	4760284	4761413	AT1G21250.1 Symbols: WAK1, PRO25 | cell wall-associated kinase | chr1:7439512-7441892 FORWARD LENGTH=735
		Prupe.4G094500	Pp04	4766987	4770206	AT1G21240.1 Symbols: WAK3 | wall associated kinase 3 | chr1:7434303-7436702 FORWARD LENGTH=741
		Prupe.4G094600	Pp04	4771228	4773801	AT1G21240.1 Symbols: WAK3 | wall associated kinase 3 | chr1:7434303-7436702 FORWARD LENGTH=741
		Prupe.4G284200	Pp04	24618770	24619137	AT2G38290.1 Symbols: ATAMT2, AMT2;1, AMT2 | ammonium transporter 2 | chr2:16039672-16042291 REVERSE LENGTH=475
		Prupe.4G285400	Pp04	24861391	24863094	AT2G38290.2 Symbols: ATAMT2, AMT2;1, AMT2 | ammonium transporter 2 | chr2:16039672-16041864 REVERSE LENGTH=359
		Prupe.5G123500	Pp05	12211820	12215670	AT4G23990.1 Symbols: ATCSLG3, CSLG3 | cellulose synthase like G3 | chr4:12456491-12460498 FORWARD LENGTH=751
		Prupe.5G123600	Pp05	12232626	12233233	AT4G23990.1 Symbols: ATCSLG3, CSLG3 | cellulose synthase like G3 | chr4:12456491-12460498 FORWARD LENGTH=751
		Prupe.5G123700	Pp05	12234373	12235953	AT4G23990.1 Symbols: ATCSLG3, CSLG3 | cellulose synthase like G3 | chr4:12456491-12460498 FORWARD LENGTH=751
		Prupe.5G123800	Pp05	12237242	12241512	AT4G23990.1 Symbols: ATCSLG3, CSLG3 | cellulose synthase like G3 | chr4:12456491-12460498 FORWARD LENGTH=751
		Prupe.5G124000	Pp05	12242843	12246252	AT4G23990.1 Symbols: ATCSLG3, CSLG3 | cellulose synthase like G3 | chr4:12456491-12460498 FORWARD LENGTH=751
		Prupe.5G132700	Pp05	12741121	12742801	AT1G32860.1 Symbols: | Glycosyl hydrolase superfamily protein | chr1:11907308-11908803 REVERSE LENGTH=426
		Prupe.5G132800	Pp05	12744233	12749648	AT1G32900.1 Symbols: | UDP-Glycosyltransferase superfamily protein | chr1:11920582-11923506 REVERSE LENGTH=610
		Prupe.6G019500	Pp06	1488765	1492749	AT2G44450.1 Symbols: BGLU15 | beta glucosidase 15 | chr2:18340966-18343744 FORWARD LENGTH=506
		Prupe.6G136100	Pp06	10904917	10908034	AT5G42260.1 Symbols: BGLU12 | beta glucosidase 12 | chr5:16898712-16900235 FORWARD LENGTH=507
		Prupe.6G136700	Pp06	11025898	11028986	AT5G42260.1 Symbols: BGLU12 | beta glucosidase 12 | chr5:16898712-16900235 FORWARD LENGTH=507
		Prupe.7G052000	Pp07	8980604	8981816	AT3G57240.1 Symbols: BG3 | beta-1,3-glucanase 3 | chr3:21181916-21183045 REVERSE LENGTH=341
		Prupe.7G052100	Pp07	8996096	8997828	AT3G57270.1 Symbols: BG1 | beta-1,3-glucanase 1 | chr3:21191336-21193118 REVERSE LENGTH=340
	iHS	Prupe.1G051800	Pp01	3620367	3623138	AT1G50180.1 Symbols: | NB-ARC domain-containing disease resistance protein | chr1:18584235-18587136 FORWARD LENGTH=857
		Prupe.1G051900	Pp01	3623139	3624467	AT5G48620.1 Symbols: | Disease resistance protein (CC-NBS-LRR class) family | chr5:19717406-19720932 FORWARD LENGTH=908
		Prupe.1G052000	Pp01	3626754	3627035	NA
		Prupe.1G052100	Pp01	3633190	3634767	AT1G04570.1 Symbols: | Major facilitator superfamily protein | chr1:1246859-1248600 REVERSE LENGTH=542
		Prupe.1G052200	Pp01	3637315	3641098	AT1G50180.1 Symbols: | NB-ARC domain-containing disease resistance protein | chr1:18584235-18587136 FORWARD LENGTH=857
		Prupe.1G165200	Pp01	13361291	13363779	AT4G13940.1 Symbols: HOG1, EMB1395, SAHH1, MEE58, ATSAHH1 | S-adenosyl-L-homocysteine hydrolase | chr4:8054931-8056676 FORWARD LENGTH=485
		Prupe.1G165300	Pp01	13364201	13370861	AT5G17680.1 Symbols: | disease resistance protein (TIR-NBS-LRR class), putative | chr5:5822999-5827153 FORWARD LENGTH=1294
		Prupe.1G165400	Pp01	13372557	13373183	AT3G23805.1 Symbols: RALFL24 | ralf-like 24 | chr3:8586467-8586823 FORWARD LENGTH=118
		Prupe.1G173400	Pp01	14495758	14506483	AT2G32000.1 Symbols: | DNA topoisomerase, type IA, core | chr2:13615999-13621563 REVERSE LENGTH=865
		Prupe.1G180800	Pp01	15763580	15765586	AT1G78380.1 Symbols: ATGSTU19, GST8, GSTU19 | glutathione S-transferase TAU 19 | chr1:29486659-29487819 REVERSE LENGTH=219
		Prupe.1G199500	Pp01	19309652	19317614	AT2G43465.1 Symbols: | RNA-binding ASCH domain protein | chr2:18047732-18049709 REVERSE LENGTH=388
		Prupe.1G278600	Pp01	28275332	28280239	AT1G69480.1 Symbols: | EXS (ERD1/XPR1/SYG1) family protein | chr1:26114187-26117479 REVERSE LENGTH=777
		Prupe.1G278700	Pp01	28280227	28284874	AT1G14040.1 Symbols: | EXS (ERD1/XPR1/SYG1) family protein | chr1:4810488-4814543 FORWARD LENGTH=813
		Prupe.1G278800	Pp01	28286370	28294859	AT1G14040.1 Symbols: | EXS (ERD1/XPR1/SYG1) family protein | chr1:4810488-4814543 FORWARD LENGTH=813
		Prupe.1G287600	Pp01	28758851	28761863	AT4G15010.2 Symbols: | Mitochondrial substrate carrier family protein | chr4:8573125-8574864 REVERSE LENGTH=378
		Prupe.1G287700	Pp01	28761928	28765450	AT2G32230.1 Symbols: PRORP1 | proteinaceous RNase P 1 | chr2:13679608-13681756 REVERSE LENGTH=572
		Prupe.1G287800	Pp01	28766276	28769991	AT3G02130.1 Symbols: RPK2, TOAD2, CLI1 | receptor-like protein kinase 2 | chr3:380726-384181 FORWARD LENGTH=1151
		Prupe.1G287900	Pp01	28771702	28772634	NA
		Prupe.1G288000	Pp01	28775842	28779465	AT1G13740.1 Symbols: AFP2 | ABI five binding protein 2 | chr1:4713969-4715158 FORWARD LENGTH=348
		Prupe.1G313500	Pp01	30358305	30362021	AT3G02570.1 Symbols: MEE31, PMI1 | Mannose-6-phosphate isomerase, type I | chr3:543463-545478 REVERSE LENGTH=432
		Prupe.1G313600	Pp01	30363809	30364627	AT1G68330.1 Symbols: | unknown protein; BEST Arabidopsis thaliana protein match is: unknown protein (TAIR:AT1G48780.1); Has 155 Blast hits to 147 proteins in 23 species: Archae - 0; Bacteria - 0; Metazoa - 19; Fungi - 3; Plants - 126; Viruses - 0; Other Eukaryotes - 7 (source: NCBI BLink). | chr1:25611242-25612048 FORWARD LENGTH=268
		Prupe.1G313700	Pp01	30367623	30369142	AT1G25370.1 Symbols: | Protein of unknown function (DUF1639) | chr1:8898046-8898934 REVERSE LENGTH=263
		Prupe.1G313800	Pp01	30370922	30371827	AT1G68350.1 Symbols: | unknown protein; FUNCTIONS IN: molecular_function unknown; INVOLVED IN: biological_process unknown; LOCATED IN: mitochondrion; Has 20 Blast hits to 20 proteins in 7 species: Archae - 0; Bacteria - 0; Metazoa - 0; Fungi - 0; Plants - 20; Viruses - 0; Other Eukaryotes - 0 (source: NCBI BLink). | chr1:25616516-25617004 FORWARD LENGTH=162
		Prupe.1G313900	Pp01	30373672	30377908	AT5G38830.1 Symbols: | Cysteinyl-tRNA synthetase, class Ia family protein | chr5:15545764-15548094 REVERSE LENGTH=511
		Prupe.1G319100	Pp01	30643339	30644928	NA
		Prupe.1G319200	Pp01	30645763	30647556	AT1G15100.1 Symbols: RHA2A | RING-H2 finger A2A | chr1:5193703-5194170 REVERSE LENGTH=155
		Prupe.1G319300	Pp01	30654041	30657621	AT3G18210.2 Symbols: | 2-oxoglutarate (2OG) and Fe(II)-dependent oxygenase superfamily protein | chr3:6238264-6240396 REVERSE LENGTH=394
		Prupe.1G319400	Pp01	30659385	30666271	AT1G72390.1 Symbols: | CONTAINS InterPro DOMAIN/s: Spt20 family (InterPro:IPR021950); Has 8778 Blast hits to 7244 proteins in 477 species: Archae - 6; Bacteria - 326; Metazoa - 4198; Fungi - 1506; Plants - 923; Viruses - 22; Other Eukaryotes - 1797 (source: NCBI BLink). | chr1:27245455-27251218 FORWARD LENGTH=1325
		Prupe.1G330800	Pp01	31360037	31362451	AT1G23200.1 Symbols: | Plant invertase/pectin methylesterase inhibitor superfamily | chr1:8227236-8229400 FORWARD LENGTH=554
		Prupe.1G330900	Pp01	31370947	31371869	AT2G01610.1 Symbols: | Plant invertase/pectin methylesterase inhibitor superfamily protein | chr2:274124-274792 REVERSE LENGTH=222
		Prupe.1G331000	Pp01	31377504	31382349	AT1G70710.1 Symbols: ATGH9B1, CEL1, GH9B1 | glycosyl hydrolase 9B1 | chr1:26659356-26662962 REVERSE LENGTH=492
		Prupe.1G352400	Pp01	32756056	32765732	AT5G08390.1 Symbols: | Transducin/WD40 repeat-like superfamily protein | chr5:2701448-2706910 FORWARD LENGTH=839
		Prupe.1G352500	Pp01	32768012	32776644	AT1G03610.1 Symbols: | Protein of unknown function (DUF789) | chr1:901304-902672 FORWARD LENGTH=308
		Prupe.1G352600	Pp01	32779285	32779737	AT5G08410.1 Symbols: FTRA2 | ferredoxin/thioredoxin reductase subunit A (variable subunit) 2 | chr5:2709974-2710528 REVERSE LENGTH=184
		Prupe.1G422300	Pp01	36457697	36461458	AT5G22370.2 Symbols: EMB1705, QQT1 | P-loop containing nucleoside triphosphate hydrolases superfamily protein | chr5:7406587-7408509 FORWARD LENGTH=298
		Prupe.1G422400	Pp01	36463372	36464568	AT1G59590.1 Symbols: ZCF37 | ZCF37 | chr1:21887860-21888495 FORWARD LENGTH=211
		Prupe.1G422500	Pp01	36465957	36469722	AT3G26560.1 Symbols: | ATP-dependent RNA helicase, putative | chr3:9750122-9753719 REVERSE LENGTH=1168
		Prupe.1G422600	Pp01	36476789	36479328	AT1G59600.1 Symbols: ZCW7 | ZCW7 | chr1:21889927-21891910 REVERSE LENGTH=324
		Prupe.1G422700	Pp01	36479446	36481671	NA
		Prupe.1G520300	Pp01	42698403	42700033	AT1G22360.1 Symbols: AtUGT85A2, UGT85A2 | UDP-glucosyl transferase 85A2 | chr1:7895068-7897527 REVERSE LENGTH=481
		Prupe.1G520400	Pp01	42705270	42708120	AT1G22360.1 Symbols: AtUGT85A2, UGT85A2 | UDP-glucosyl transferase 85A2 | chr1:7895068-7897527 REVERSE LENGTH=481
		Prupe.1G520500	Pp01	42708875	42709711	AT4G08950.1 Symbols: EXO | Phosphate-responsive 1 family protein | chr4:5740378-5741322 FORWARD LENGTH=314
		Prupe.1G520600	Pp01	42716631	42717730	AT4G08950.1 Symbols: EXO | Phosphate-responsive 1 family protein | chr4:5740378-5741322 FORWARD LENGTH=314
		Prupe.1G520700	Pp01	42719399	42720858	AT4G08950.1 Symbols: EXO | Phosphate-responsive 1 family protein | chr4:5740378-5741322 FORWARD LENGTH=314
		Prupe.2G009200	Pp02	838893	840113	AT3G07840.1 Symbols: | Pectin lyase-like superfamily protein | chr3:2501893-2503475 REVERSE LENGTH=401
		Prupe.2G009300	Pp02	847569	848768	AT3G07840.1 Symbols: | Pectin lyase-like superfamily protein | chr3:2501893-2503475 REVERSE LENGTH=401
		Prupe.2G015400	Pp02	1363537	1366936	AT3G08010.1 Symbols: ATAB2 | RNA binding | chr3:2556046-2557426 FORWARD LENGTH=374
		Prupe.2G015500	Pp02	1368717	1370175	NA
		Prupe.2G124200	Pp02	18040241	18046079	AT4G13970.1 Symbols: | zinc ion binding | chr4:8070696-8074134 REVERSE LENGTH=778
		Prupe.2G124300	Pp02	18046542	18048730	AT3G60480.1 Symbols: | unknown protein; Has 17 Blast hits to 17 proteins in 8 species: Archae - 0; Bacteria - 0; Metazoa - 0; Fungi - 0; Plants - 17; Viruses - 0; Other Eukaryotes - 0 (source: NCBI BLink). | chr3:22347680-22348208 REVERSE LENGTH=111
		Prupe.2G124400	Pp02	18049195	18050248	NA
		Prupe.2G124500	Pp02	18056425	18057138	NA
		Prupe.2G124600	Pp02	18059430	18060659	AT2G28580.1 Symbols: | Plant protein of unknown function (DUF247) | chr2:12244885-12248270 FORWARD LENGTH=536
		Prupe.2G125000	Pp02	18124178	18126338	NA
		Prupe.2G128400	Pp02	18576336	18579811	AT1G45616.1 Symbols: AtRLP6, RLP6 | receptor like protein 6 | chr1:17183550-17186534 REVERSE LENGTH=994
		Prupe.2G180200	Pp02	22363207	22363779	NA
		Prupe.2G180300	Pp02	22369551	22370036	NA
		Prupe.2G180400	Pp02	22376707	22378283	NA
		Prupe.2G198500	Pp02	23596255	23600925	AT5G24470.1 Symbols: APRR5, PRR5 | pseudo-response regulator 5 | chr5:8356204-8358873 REVERSE LENGTH=667
		Prupe.2G204300	Pp02	23961390	23962319	AT1G59970.1 Symbols: | Matrixin family protein | chr1:22073601-22074683 FORWARD LENGTH=360
		Prupe.2G204400	Pp02	23968714	23969875	AT4G24350.2 Symbols: | Phosphorylase superfamily protein | chr4:12610060-12611328 FORWARD LENGTH=242
		Prupe.2G204500	Pp02	23970051	23970995	AT1G70170.1 Symbols: MMP | matrix metalloproteinase | chr1:26424005-26425141 FORWARD LENGTH=378
		Prupe.2G204600	Pp02	23972855	23981425	AT3G52200.1 Symbols: LTA3 | Dihydrolipoamide acetyltransferase, long form protein | chr3:19360317-19366091 FORWARD LENGTH=637
		Prupe.2G212900	Pp02	24464517	24467954	AT3G54810.1 Symbols: BME3-ZF, BME3, GATA8 | Plant-specific GATA-type zinc finger transcription factor family protein | chr3:20296957-20298236 FORWARD LENGTH=322
		Prupe.2G213000	Pp02	24477395	24480842	AT4G30080.1 Symbols: ARF16 | auxin response factor 16 | chr4:14703369-14705564 REVERSE LENGTH=670
		Prupe.2G222800	Pp02	25038938	25040037	AT5G53130.1 Symbols: CNGC1, ATCNGC1 | cyclic nucleotide gated channel 1 | chr5:21537830-21540490 REVERSE LENGTH=716
		Prupe.2G222900	Pp02	25042787	25046501	AT5G53130.1 Symbols: CNGC1, ATCNGC1 | cyclic nucleotide gated channel 1 | chr5:21537830-21540490 REVERSE LENGTH=716
		Prupe.2G223000	Pp02	25049679	25055277	AT5G53130.1 Symbols: CNGC1, ATCNGC1 | cyclic nucleotide gated channel 1 | chr5:21537830-21540490 REVERSE LENGTH=716
		Prupe.2G223100	Pp02	25057462	25057847	NA
		Prupe.2G223200	Pp02	25058012	25059447	AT1G21250.1 Symbols: WAK1, PRO25 | cell wall-associated kinase | chr1:7439512-7441892 FORWARD LENGTH=735
		Prupe.2G225900	Pp02	25261231	25262613	AT5G04530.1 Symbols: KCS19 | 3-ketoacyl-CoA synthase 19 | chr5:1292222-1293616 REVERSE LENGTH=464
		Prupe.2G226000	Pp02	25269543	25271598	AT5G04530.1 Symbols: KCS19 | 3-ketoacyl-CoA synthase 19 | chr5:1292222-1293616 REVERSE LENGTH=464
		Prupe.2G226100	Pp02	25272576	25274970	AT3G55140.1 Symbols: | Pectin lyase-like superfamily protein | chr3:20438819-20440225 FORWARD LENGTH=331
		Prupe.2G226200	Pp02	25275488	25277401	AT3G55150.1 Symbols: ATEXO70H1, EXO70H1 | exocyst subunit exo70 family protein H1 | chr3:20440655-20442565 REVERSE LENGTH=636
		Prupe.2G227600	Pp02	25340939	25341923	AT3G55260.1 Symbols: HEXO1, ATHEX2 | beta-hexosaminidase 1 | chr3:20489317-20492858 FORWARD LENGTH=541
		Prupe.2G227700	Pp02	25343726	25345338	NA
		Prupe.2G227800	Pp02	25368693	25369165	NA
		Prupe.2G227900	Pp02	25373381	25374937	NA
		Prupe.2G228700	Pp02	25419570	25420992	AT3G51895.1 Symbols: SULTR3;1, AST12 | sulfate transporter 3;1 | chr3:19251503-19255677 REVERSE LENGTH=658
		Prupe.2G228800	Pp02	25427697	25429580	AT3G09110.1 Symbols: | Protein of unknown function (DUF674) | chr3:2794850-2795963 REVERSE LENGTH=343
		Prupe.2G228900	Pp02	25430262	25432072	AT3G55280.2 Symbols: RPL23AB | ribosomal protein L23AB | chr3:20500667-20501519 FORWARD LENGTH=154
		Prupe.2G229000	Pp02	25432127	25434653	AT3G55330.1 Symbols: PPL1 | PsbP-like protein 1 | chr3:20514031-20515275 REVERSE LENGTH=230
		Prupe.2G229100	Pp02	25436988	25445710	AT3G55320.1 Symbols: PGP20 | P-glycoprotein 20 | chr3:20507391-20513393 REVERSE LENGTH=1408
		Prupe.2G255200	Pp02	26777663	26780711	AT2G40290.1 Symbols: | Eukaryotic translation initiation factor 2 subunit 1 | chr2:16829030-16830889 REVERSE LENGTH=344
		Prupe.2G255300	Pp02	26781187	26783274	AT4G35920.2 Symbols: MCA1 | PLAC8 family protein | chr4:17012106-17014192 REVERSE LENGTH=421
		Prupe.2G255400	Pp02	26783280	26787653	AT1G09870.1 Symbols: | histidine acid phosphatase family protein | chr1:3205817-3208444 FORWARD LENGTH=487
		Prupe.2G255500	Pp02	26787775	26790164	AT5G58420.1 Symbols: | Ribosomal protein S4 (RPS4A) family protein | chr5:23619599-23620896 FORWARD LENGTH=262
		Prupe.2G255600	Pp02	26791833	26794294	AT4G12560.2 Symbols: CPR30 | F-box and associated interaction domains-containing protein | chr4:7441815-7443157 FORWARD LENGTH=413
		Prupe.2G255700	Pp02	26794361	26796506	AT2G17030.1 Symbols: | F-box family protein with a domain of unknown function (DUF295) | chr2:7399108-7400650 FORWARD LENGTH=407
		Prupe.2G255800	Pp02	26797031	26803587	AT5G62310.1 Symbols: IRE | AGC (cAMP-dependent, cGMP-dependent and protein kinase C) kinase family protein | chr5:25023405-25028414 FORWARD LENGTH=1168
		Prupe.2G270200	Pp02	27459749	27462886	AT2G34930.1 Symbols: | disease resistance family protein / LRR family protein | chr2:14737169-14739886 REVERSE LENGTH=905
		Prupe.2G270300	Pp02	27463336	27466341	AT5G51150.1 Symbols: | Mitochondrial import inner membrane translocase subunit Tim17/Tim22/Tim23 family protein | chr5:20789034-20791495 FORWARD LENGTH=531
		Prupe.2G270400	Pp02	27466543	27468752	AT5G51160.1 Symbols: | Ankyrin repeat family protein | chr5:20792280-20793681 FORWARD LENGTH=442
		Prupe.2G270500	Pp02	27475517	27478662	AT5G51160.1 Symbols: | Ankyrin repeat family protein | chr5:20792280-20793681 FORWARD LENGTH=442
		Prupe.2G280200	Pp02	27953131	27960350	AT5G62310.1 Symbols: IRE | AGC (cAMP-dependent, cGMP-dependent and protein kinase C) kinase family protein | chr5:25023405-25028414 FORWARD LENGTH=1168
		Prupe.2G280300	Pp02	27960676	27962943	AT3G25750.1 Symbols: | F-box family protein with a domain of unknown function (DUF295) | chr3:9400955-9402088 FORWARD LENGTH=348
		Prupe.2G280400	Pp02	27965662	27966375	NA
		Prupe.2G280500	Pp02	27966376	27971893	AT5G51540.1 Symbols: | Zincin-like metalloproteases family protein | chr5:20932071-20936284 FORWARD LENGTH=706
		Prupe.2G280600	Pp02	27972922	27976446	AT4G25290.1 Symbols: | DNA photolyases;DNA photolyases | chr4:12941486-12944994 REVERSE LENGTH=692
		Prupe.2G280700	Pp02	27976651	27980293	AT5G51545.1 Symbols: LPA2 | low psii accumulation2 | chr5:20936434-20937243 FORWARD LENGTH=185
		Prupe.3G052300	Pp03	3697981	3701414	AT1G51700.1 Symbols: ADOF1, DOF1 | DOF zinc finger protein 1 | chr1:19174266-19174850 FORWARD LENGTH=194
		Prupe.3G052400	Pp03	3702648	3708648	AT1G51710.1 Symbols: UBP6, ATUBP6 | ubiquitin-specific protease 6 | chr1:19175805-19179894 REVERSE LENGTH=482
		Prupe.3G052500	Pp03	3712265	3722006	AT3G21290.1 Symbols: | dentin sialophosphoprotein-related | chr3:7482318-7488676 FORWARD LENGTH=1192
		Prupe.3G055000	Pp03	3861385	3864679	AT1G14520.1 Symbols: MIOX1 | myo-inositol oxygenase 1 | chr1:4968376-4969954 REVERSE LENGTH=311
		Prupe.3G155200	Pp03	17306506	17307141	AT4G03500.1 Symbols: | Ankyrin repeat family protein | chr4:1553453-1556571 FORWARD LENGTH=652
		Prupe.3G155300	Pp03	17315585	17319669	AT4G03500.1 Symbols: | Ankyrin repeat family protein | chr4:1553453-1556571 FORWARD LENGTH=652
		Prupe.3G164300	Pp03	18342695	18347049	AT2G01820.1 Symbols: | Leucine-rich repeat protein kinase family protein | chr2:357664-360681 REVERSE LENGTH=943
		Prupe.3G164400	Pp03	18347713	18348378	AT5G05710.1 Symbols: | Pleckstrin homology (PH) domain superfamily protein | chr5:1715943-1716377 FORWARD LENGTH=144
		Prupe.3G164500	Pp03	18356545	18357578	NA
		Prupe.3G164600	Pp03	18359916	18361106	AT3G05390.1 Symbols: | FUNCTIONS IN: molecular_function unknown; INVOLVED IN: biological_process unknown; LOCATED IN: mitochondrion; EXPRESSED IN: 15 plant structures; EXPRESSED DURING: 7 growth stages; CONTAINS InterPro DOMAIN/s: Protein of unknown function DUF248, methyltransferase putative (InterPro:IPR004159); BEST Arabidopsis thaliana protein match is: S-adenosyl-L-methionine-dependent methy…
		Prupe.3G181400	Pp03	19721382	19725484	AT1G16120.1 Symbols: WAKL1 | wall associated kinase-like 1 | chr1:5522639-5524983 FORWARD LENGTH=730
		Prupe.3G181500	Pp03	19728935	19734283	NA
		Prupe.3G181600	Pp03	19757478	19758608	AT1G69730.1 Symbols: | Wall-associated kinase family protein | chr1:26228703-26231339 REVERSE LENGTH=792
		Prupe.3G224400	Pp03	22386884	22388508	AT4G03220.1 Symbols: | Protein with RNI-like/FBD-like domains | chr4:1417472-1419148 FORWARD LENGTH=498
		Prupe.3G224500	Pp03	22394146	22396418	AT4G03220.1 Symbols: | Protein with RNI-like/FBD-like domains | chr4:1417472-1419148 FORWARD LENGTH=498
		Prupe.3G242600	Pp03	23563900	23565163	AT3G19660.1 Symbols: | unknown protein; Has 16 Blast hits to 16 proteins in 6 species: Archae - 0; Bacteria - 0; Metazoa - 0; Fungi - 0; Plants - 16; Viruses - 0; Other Eukaryotes - 0 (source: NCBI BLink). | chr3:6825678-6825872 REVERSE LENGTH=64
		Prupe.3G242700	Pp03	23566386	23570574	AT1G67180.1 Symbols: | zinc finger (C3HC4-type RING finger) family protein / BRCT domain-containing protein | chr1:25130099-25132169 FORWARD LENGTH=453
		Prupe.3G242800	Pp03	23571455	23574523	AT1G67170.1 Symbols: | unknown protein; BEST Arabidopsis thaliana protein match is: unknown protein (TAIR:AT3G14750.1); Has 5478 Blast hits to 4354 proteins in 533 species: Archae - 87; Bacteria - 653; Metazoa - 2554; Fungi - 380; Plants - 418; Viruses - 16; Other Eukaryotes - 1370 (source: NCBI BLink). | chr1:25127727-25129145 FORWARD LENGTH=359
		Prupe.3G242900	Pp03	23574811	23576582	AT5G15900.1 Symbols: TBL19 | TRICHOME BIREFRINGENCE-LIKE 19 | chr5:5189524-5192070 REVERSE LENGTH=426
		Prupe.3G260800	Pp03	24697902	24699649	NA
		Prupe.3G260900	Pp03	24715341	24717648	NA
		Prupe.3G261000	Pp03	24721523	24722630	NA
		Prupe.3G261100	Pp03	24724359	24725982	NA
		Prupe.3G261200	Pp03	24730300	24735523	AT1G69360.1 Symbols: | Plant protein of unknown function (DUF863) | chr1:26072520-26075420 REVERSE LENGTH=896
		Prupe.3G261300	Pp03	24739488	24740452	AT3G29240.2 Symbols: | Protein of unknown function (DUF179) | chr3:11191780-11192868 FORWARD LENGTH=317
		Prupe.4G053800	Pp04	2598670	2604548	AT2G33860.1 Symbols: ETT, ARF3 | Transcriptional factor B3 family protein / auxin-responsive factor AUX/IAA-related | chr2:14325444-14328613 REVERSE LENGTH=608
		Prupe.4G053900	Pp04	2610570	2612039	NA
		Prupe.4G054000	Pp04	2612349	2613629	AT5G46060.1 Symbols: | Protein of unknown function, DUF599 | chr5:18681533-18682459 FORWARD LENGTH=248
		Prupe.4G054100	Pp04	2613912	2615119	AT5G46060.1 Symbols: | Protein of unknown function, DUF599 | chr5:18681533-18682459 FORWARD LENGTH=248
		Prupe.4G054200	Pp04	2615445	2619074	AT4G35160.1 Symbols: | O-methyltransferase family protein | chr4:16730989-16732808 REVERSE LENGTH=382
		Prupe.4G054300	Pp04	2619509	2619960	AT5G65360.1 Symbols: | Histone superfamily protein | chr5:26120099-26120509 REVERSE LENGTH=136
		Prupe.4G087500	Pp04	4294304	4300042	AT4G21070.1 Symbols: ATBRCA1, BRCA1 | breast cancer susceptibility1 | chr4:11248174-11252633 FORWARD LENGTH=941
		Prupe.4G087600	Pp04	4300043	4301992	AT4G03620.1 Symbols: | myosin heavy chain-related | chr4:1607040-1608665 REVERSE LENGTH=342
		Prupe.4G087700	Pp04	4303220	4305248	AT4G05460.1 Symbols: | RNI-like superfamily protein | chr4:2761106-2762400 REVERSE LENGTH=302
		Prupe.4G087800	Pp04	4305663	4307054	AT4G05460.1 Symbols: | RNI-like superfamily protein | chr4:2761106-2762400 REVERSE LENGTH=302
		Prupe.4G087900	Pp04	4307873	4309838	AT4G05460.1 Symbols: | RNI-like superfamily protein | chr4:2761106-2762400 REVERSE LENGTH=302
		Prupe.4G088000	Pp04	4316520	4319726	AT2G34650.1 Symbols: PID, ABR | Protein kinase superfamily protein | chr2:14589934-14591557 REVERSE LENGTH=438
		Prupe.4G089200	Pp04	4416785	4435201	AT2G34680.1 Symbols: AIR9 | Outer arm dynein light chain 1 protein | chr2:14616947-14628300 REVERSE LENGTH=1708
		Prupe.4G089300	Pp04	4437003	4439551	AT2G34690.1 Symbols: ACD11 | Glycolipid transfer protein (GLTP) family protein | chr2:14630425-14631779 FORWARD LENGTH=206
		Prupe.4G097200	Pp04	4880834	4881418	AT5G44360.1 Symbols: | FAD-binding Berberine family protein | chr5:17872100-17873698 REVERSE LENGTH=532
		Prupe.4G097300	Pp04	4881637	4882329	AT4G20820.1 Symbols: | FAD-binding Berberine family protein | chr4:11150160-11151758 FORWARD LENGTH=532
		Prupe.4G097400	Pp04	4883241	4884744	NA
		Prupe.4G097500	Pp04	4887406	4889025	AT5G44390.1 Symbols: | FAD-binding Berberine family protein | chr5:17882329-17884906 REVERSE LENGTH=542
		Prupe.4G106200	Pp04	5501145	5506805	AT5G45170.1 Symbols: | Haloacid dehalogenase-like hydrolase (HAD) superfamily protein | chr5:18270555-18273129 REVERSE LENGTH=372
		Prupe.4G106300	Pp04	5507785	5509849	NA
		Prupe.4G106400	Pp04	5510248	5517988	AT5G45160.1 Symbols: | Root hair defective 3 GTP-binding protein (RHD3) | chr5:18264991-18270035 FORWARD LENGTH=834
		Prupe.4G108500	Pp04	5678591	5680417	AT5G45100.1 Symbols: | SBP (S-ribonuclease binding protein) family protein | chr5:18218769-18219741 FORWARD LENGTH=294
		Prupe.4G108600	Pp04	5688889	5689858	NA
		Prupe.4G108700	Pp04	5696419	5697727	AT1G31240.1 Symbols: | Bromodomain transcription factor | chr1:11164065-11164898 REVERSE LENGTH=277
		Prupe.4G108800	Pp04	5697986	5701018	AT1G04750.1 Symbols: VAMP7B, VAMP721, ATVAMP721, AT VAMP7B | vesicle-associated membrane protein 721 | chr1:1331857-1333426 REVERSE LENGTH=219
		Prupe.4G108900	Pp04	5702769	5706944	AT5G44785.2 Symbols: OSB3 | organellar single-stranded DNA binding protein 3 | chr5:18070877-18073010 REVERSE LENGTH=442
		Prupe.4G109000	Pp04	5707211	5711051	AT4G27220.1 Symbols: | NB-ARC domain-containing disease resistance protein | chr4:13633953-13636712 REVERSE LENGTH=919
		Prupe.4G109100	Pp04	5714789	5721619	AT5G22480.1 Symbols: | ZPR1 zinc-finger domain protein | chr5:7451643-7456168 REVERSE LENGTH=493
		Prupe.4G194900	Pp04	11856963	11861447	AT4G27290.1 Symbols: | S-locus lectin protein kinase family protein | chr4:13666281-13669202 FORWARD LENGTH=783
		Prupe.4G195000	Pp04	11871220	11874969	AT4G27290.1 Symbols: | S-locus lectin protein kinase family protein | chr4:13666281-13669202 FORWARD LENGTH=783
		Prupe.4G237700	Pp04	15517826	15526657	AT4G21380.1 Symbols: ARK3, RK3 | receptor kinase 3 | chr4:11389219-11393090 REVERSE LENGTH=850
		Prupe.4G237800	Pp04	15528293	15530287	AT4G21380.1 Symbols: ARK3, RK3 | receptor kinase 3 | chr4:11389219-11393090 REVERSE LENGTH=850
		Prupe.4G237900	Pp04	15531352	15534119	AT5G25120.1 Symbols: CYP71B11 | ytochrome p450, family 71, subfamily B, polypeptide 11 | chr5:8662851-8664432 FORWARD LENGTH=496
		Prupe.4G238000	Pp04	15539962	15543158	AT3G26300.1 Symbols: CYP71B34 | cytochrome P450, family 71, subfamily B, polypeptide 34 | chr3:9639199-9640866 REVERSE LENGTH=500
		Prupe.4G260900	Pp04	18878283	18883343	AT5G36930.1 Symbols: | Disease resistance protein (TIR-NBS-LRR class) family | chr5:14567771-14571907 REVERSE LENGTH=1188
		Prupe.5G164000	Pp05	14309976	14312075	AT3G48270.1 Symbols: CYP71A26 | cytochrome P450, family 71, subfamily A, polypeptide 26 | chr3:17876571-17878173 FORWARD LENGTH=489
		Prupe.5G164100	Pp05	14313215	14315432	AT3G48270.1 Symbols: CYP71A26 | cytochrome P450, family 71, subfamily A, polypeptide 26 | chr3:17876571-17878173 FORWARD LENGTH=489
		Prupe.5G164200	Pp05	14316697	14318106	AT3G48300.1 Symbols: CYP71A23 | cytochrome P450, family 71, subfamily A, polypeptide 23 | chr3:17885524-17887118 FORWARD LENGTH=483
		Prupe.5G177700	Pp05	15018518	15023577	AT5G62890.3 Symbols: | Xanthine/uracil permease family protein | chr5:25243723-25247075 FORWARD LENGTH=532
		Prupe.5G177800	Pp05	15028018	15029854	AT5G62900.1 Symbols: | unknown protein; FUNCTIONS IN: molecular_function unknown; INVOLVED IN: N-terminal protein myristoylation; LOCATED IN: cellular_component unknown; EXPRESSED IN: 22 plant structures; EXPRESSED DURING: 12 growth stages; BEST Arabidopsis thaliana protein match is: unknown protein (TAIR:AT5G50090.1); Has 157 Blast hits to 157 proteins in 14 species: Archae - 0; Bacteria - 0; Me…
		Prupe.5G177900	Pp05	15031754	15034574	AT1G10200.1 Symbols: WLIM1 | GATA type zinc finger transcription factor family protein | chr1:3346677-3347763 REVERSE LENGTH=190
		Prupe.5G178000	Pp05	15036411	15038642	AT5G62575.1 Symbols: | unknown protein; FUNCTIONS IN: molecular_function unknown; INVOLVED IN: biological_process unknown; LOCATED IN: mitochondrion; EXPRESSED IN: 25 plant structures; EXPRESSED DURING: 15 growth stages; BEST Arabidopsis thaliana protein match is: unknown protein (TAIR:AT3G47833.1); Has 30201 Blast hits to 17322 proteins in 780 species: Archae - 12; Bacteria - 1396; Metazoa - 173…
		Prupe.5G178100	Pp05	15038777	15040684	AT5G50100.1 Symbols: | Putative thiol-disulphide oxidoreductase DCC | chr5:20371916-20373172 FORWARD LENGTH=214
		Prupe.5G178700	Pp05	15060993	15061973	AT4G17690.1 Symbols: | Peroxidase superfamily protein | chr4:9846127-9847107 FORWARD LENGTH=326
		Prupe.5G178800	Pp05	15066429	15071496	AT3G47830.1 Symbols: | DNA glycosylase superfamily protein | chr3:17647069-17648346 FORWARD LENGTH=293
		Prupe.5G178900	Pp05	15075730	15077403	AT5G65200.1 Symbols: PUB38, ATPUB38 | plant U-box 38 | chr5:26048173-26049843 REVERSE LENGTH=556
		Prupe.5G181300	Pp05	15179381	15182707	AT5G62580.1 Symbols: | ARM repeat superfamily protein | chr5:25120010-25122259 FORWARD LENGTH=615
		Prupe.5G181400	Pp05	15182993	15184494	NA
		Prupe.5G181500	Pp05	15185442	15186621	NA
		Prupe.5G181600	Pp05	15189144	15191094	AT1G61330.1 Symbols: | FBD, F-box and Leucine Rich Repeat domains containing protein | chr1:22622975-22624527 FORWARD LENGTH=447
		Prupe.5G181700	Pp05	15192289	15193484	NA
		Prupe.5G181800	Pp05	15196004	15199549	AT1G19010.1 Symbols: | unknown protein; BEST Arabidopsis thaliana protein match is: unknown protein (TAIR:AT1G74860.1); Has 337 Blast hits to 320 proteins in 97 species: Archae - 0; Bacteria - 14; Metazoa - 153; Fungi - 26; Plants - 76; Viruses - 0; Other Eukaryotes - 68 (source: NCBI BLink). | chr1:6565616-6567354 FORWARD LENGTH=319
		Prupe.5G181900	Pp05	15201172	15205571	AT1G74850.1 Symbols: PTAC2 | plastid transcriptionally active 2 | chr1:28119237-28122314 REVERSE LENGTH=862
		Prupe.5G182000	Pp05	15208927	15211253	AT1G74840.1 Symbols: | Homeodomain-like superfamily protein | chr1:28116201-28117317 REVERSE LENGTH=265
		Prupe.5G182100	Pp05	15212325	15215367	AT3G08720.2 Symbols: ATPK19, ATPK2 | serine/threonine protein kinase 2 | chr3:2648625-2650407 REVERSE LENGTH=471
		Prupe.5G182200	Pp05	15215891	15226212	AT5G62600.1 Symbols: | ARM repeat superfamily protein | chr5:25123337-25132473 REVERSE LENGTH=958
		Prupe.5G182300	Pp05	15227394	15231366	AT5G11010.3 Symbols: | Pre-mRNA cleavage complex II protein family | chr5:3484176-3486067 FORWARD LENGTH=368
		Prupe.5G182400	Pp05	15232070	15234848	AT1G74830.1 Symbols: | Protein of unknown function, DUF593 | chr1:28113469-28115193 REVERSE LENGTH=542
		Prupe.5G182500	Pp05	15235097	15238459	AT1G10430.1 Symbols: PP2A-2 | protein phosphatase 2A-2 | chr1:3428705-3430437 REVERSE LENGTH=306
		Prupe.5G190800	Pp05	15663222	15664878	AT1G74530.3 Symbols: | unknown protein; Has 35333 Blast hits to 34131 proteins in 2444 species: Archae - 798; Bacteria - 22429; Metazoa - 974; Fungi - 991; Plants - 531; Viruses - 0; Other Eukaryotes - 9610 (source: NCBI BLink). | chr1:28009723-28012044 REVERSE LENGTH=314
		Prupe.5G190900	Pp05	15666077	15669152	AT1G74530.3 Symbols: | unknown protein; Has 35333 Blast hits to 34131 proteins in 2444 species: Archae - 798; Bacteria - 22429; Metazoa - 974; Fungi - 991; Plants - 531; Viruses - 0; Other Eukaryotes - 9610 (source: NCBI BLink). | chr1:28009723-28012044 REVERSE LENGTH=314
		Prupe.5G191000	Pp05	15675805	15676053	AT2G31320.1 Symbols: PARP2, ATPARP2 | poly(ADP-ribose) polymerase 2 | chr2:13354046-13359578 REVERSE LENGTH=983
		Prupe.5G191100	Pp05	15677291	15678608	NA
		Prupe.5G207300	Pp05	16538594	16542688	AT1G18600.1 Symbols: ATRBL12, RBL12 | RHOMBOID-like protein 12 | chr1:6400647-6402587 FORWARD LENGTH=336
		Prupe.5G207400	Pp05	16542876	16544243	AT1G74120.1 Symbols: | Mitochondrial transcription termination factor family protein | chr1:27871923-27873260 REVERSE LENGTH=445
		Prupe.5G207500	Pp05	16549832	16552465	AT1G74110.1 Symbols: CYP78A10 | cytochrome P450, family 78, subfamily A, polypeptide 10 | chr1:27866667-27868368 REVERSE LENGTH=537
		Prupe.5G207600	Pp05	16559158	16561258	AT5G60960.1 Symbols: | Pentatricopeptide repeat (PPR) superfamily protein | chr5:24528423-24529988 REVERSE LENGTH=521
		Prupe.6G021900	Pp06	1760614	1761198	NA
		Prupe.6G022000	Pp06	1773846	1776781	AT1G62250.1 Symbols: | unknown protein; LOCATED IN: chloroplast; EXPRESSED IN: 23 plant structures; EXPRESSED DURING: 15 growth stages; Has 30 Blast hits to 30 proteins in 13 species: Archae - 0; Bacteria - 0; Metazoa - 0; Fungi - 0; Plants - 30; Viruses - 0; Other Eukaryotes - 0 (source: NCBI BLink). | chr1:22995615-22997003 REVERSE LENGTH=267
		Prupe.6G022100	Pp06	1776117	1780015	AT5G12930.1 Symbols: | unknown protein; Has 1807 Blast hits to 1807 proteins in 277 species: Archae - 0; Bacteria - 0; Metazoa - 736; Fungi - 347; Plants - 385; Viruses - 0; Other Eukaryotes - 339 (source: NCBI BLink). | chr5:4083155-4085222 REVERSE LENGTH=439
		Prupe.6G052100	Pp06	3673480	3677876	NA
		Prupe.6G052200	Pp06	3679172	3679663	NA
		Prupe.6G090700	Pp06	6207132	6208064	NA
		Prupe.6G090800	Pp06	6210879	6211864	NA
		Prupe.6G090900	Pp06	6213437	6217138	AT2G28560.2 Symbols: ATRAD51B, RAD51B | DNA repair (Rad51) family protein | chr2:12236876-12239086 REVERSE LENGTH=370
		Prupe.6G091000	Pp06	6218425	6223389	AT1G12700.1 Symbols: | ATP binding;nucleic acid binding;helicases | chr1:4323722-4326227 REVERSE LENGTH=735
		Prupe.6G091200	Pp06	6248472	6249680	AT1G63130.1 Symbols: | Tetratricopeptide repeat (TPR)-like superfamily protein | chr1:23412854-23414746 FORWARD LENGTH=630
		Prupe.6G091300	Pp06	6255046	6264449	AT5G60170.2 Symbols: | RNA binding (RRM/RBD/RNP motifs) family protein | chr5:24228178-24232394 FORWARD LENGTH=987
		Prupe.6G091400	Pp06	6269440	6270809	AT1G12700.1 Symbols: | ATP binding;nucleic acid binding;helicases | chr1:4323722-4326227 REVERSE LENGTH=735
		Prupe.6G091500	Pp06	6275564	6276703	AT3G22470.1 Symbols: | Pentatricopeptide repeat (PPR) superfamily protein | chr3:7966066-7967925 REVERSE LENGTH=619
		Prupe.6G091600	Pp06	6288878	6291737	AT1G07890.8 Symbols: APX1, MEE6, CS1, ATAPX1, ATAPX01 | ascorbate peroxidase 1 | chr1:2438005-2439435 FORWARD LENGTH=250
		Prupe.6G091700	Pp06	6299269	6301810	AT3G45640.1 Symbols: ATMPK3, MPK3, ATMAPK3 | mitogen-activated protein kinase 3 | chr3:16756918-16758476 FORWARD LENGTH=370
		Prupe.6G127000	Pp06	9816599	9820336	AT2G27610.1 Symbols: | Tetratricopeptide repeat (TPR)-like superfamily protein | chr2:11783927-11786533 REVERSE LENGTH=868
		Prupe.6G128600	Pp06	9987581	9989921	AT3G44510.2 Symbols: | alpha/beta-Hydrolases superfamily protein | chr3:16108251-16111139 REVERSE LENGTH=325
		Prupe.6G128700	Pp06	9988029	9988518	NA
		Prupe.6G128800	Pp06	9992092	9992597	AT2G36380.1 Symbols: PDR6, ATPDR6 | pleiotropic drug resistance 6 | chr2:15257583-15263627 FORWARD LENGTH=1453
		Prupe.6G128900	Pp06	9998112	10000920	AT3G44460.1 Symbols: DPBF2, AtbZIP67 | Basic-leucine zipper (bZIP) transcription factor family protein | chr3:16080115-16081722 REVERSE LENGTH=331
		Prupe.6G134000	Pp06	10531506	10533341	AT2G46770.1 Symbols: NST1, EMB2301, ANAC043 | NAC (No Apical Meristem) domain transcriptional regulator superfamily protein | chr2:19220917-19222822 REVERSE LENGTH=365
		Prupe.6G136600	Pp06	11022965	11024072	NA
		Prupe.6G136700	Pp06	11025898	11028986	AT5G42260.1 Symbols: BGLU12 | beta glucosidase 12 | chr5:16898712-16900235 FORWARD LENGTH=507
		Prupe.6G136800	Pp06	11031211	11032398	AT3G52500.1 Symbols: | Eukaryotic aspartyl protease family protein | chr3:19465644-19467053 REVERSE LENGTH=469
		Prupe.6G155900	Pp06	13709130	13709721	NA
		Prupe.6G156000	Pp06	13711822	13718592	AT3G56850.1 Symbols: AREB3, DPBF3 | ABA-responsive element binding protein 3 | chr3:21046554-21047894 REVERSE LENGTH=297
		Prupe.6G156700	Pp06	13907736	13912009	AT2G02800.2 Symbols: APK2B | protein kinase 2B | chr2:796889-799250 REVERSE LENGTH=426
		Prupe.6G205000	Pp06	21303991	21316342	AT2G14170.1 Symbols: ALDH6B2 | aldehyde dehydrogenase 6B2 | chr2:5977727-5981899 REVERSE LENGTH=607
		Prupe.6G359400	Pp06	30378678	30381575	AT1G79790.1 Symbols: | Haloacid dehalogenase-like hydrolase (HAD) superfamily protein | chr1:30016987-30018186 REVERSE LENGTH=245
		Prupe.6G359500	Pp06	30384631	30387081	AT5G20260.1 Symbols: | Exostosin family protein | chr5:6836806-6839532 REVERSE LENGTH=458
		Prupe.6G359600	Pp06	30387324	30390247	AT5G20260.1 Symbols: | Exostosin family protein | chr5:6836806-6839532 REVERSE LENGTH=458
		Prupe.6G359700	Pp06	30390360	30393238	AT1G65320.1 Symbols: | Cystathionine beta-synthase (CBS) family protein | chr1:24260168-24262644 REVERSE LENGTH=425
		Prupe.6G359800	Pp06	30394014	30396880	AT1G65380.1 Symbols: CLV2, AtRLP10 | Leucine-rich repeat (LRR) family protein | chr1:24286943-24289105 FORWARD LENGTH=720
		Prupe.6G359900	Pp06	30397006	30400682	AT1G65410.1 Symbols: ATNAP11, TGD3, NAP11 | non-intrinsic ABC protein 11 | chr1:24295362-24297332 FORWARD LENGTH=345
		Prupe.7G029500	Pp07	5476279	5477596	ATCG00530.1 Symbols: YCF10 | CemA-like proton extrusion protein-related | chrC:60741-61430 FORWARD LENGTH=229
		Prupe.7G029600	Pp07	5477979	5478647	ATCG00490.1 Symbols: RBCL | ribulose-bisphosphate carboxylases | chrC:54958-56397 FORWARD LENGTH=479
		Prupe.7G029700	Pp07	5479224	5479532	ATCG00500.1 Symbols: ACCD | acetyl-CoA carboxylase carboxyl transferase subunit beta | chrC:57075-58541 FORWARD LENGTH=488
		Prupe.7G133300	Pp07	15178646	15182385	AT4G36980.2 Symbols: | FUNCTIONS IN: molecular_function unknown; INVOLVED IN: biological_process unknown; EXPRESSED IN: 23 plant structures; EXPRESSED DURING: 13 growth stages; CONTAINS InterPro DOMAIN/s: Splicing factor, suppressor of white apricot (InterPro:IPR019147); Has 5391 Blast hits to 4388 proteins in 280 species: Archae - 1; Bacteria - 114; Metazoa - 3014; Fungi - 666; Plants - 308; Vir…
		Prupe.7G133400	Pp07	15185543	15187263	AT4G33985.1 Symbols: | Protein of unknown function (DUF1685) | chr4:16288301-16288857 REVERSE LENGTH=154
		Prupe.7G133500	Pp07	15195152	15195331	AT4G36988.1 Symbols: CPuORF49 | conserved peptide upstream open reading frame 49 | chr4:17440443-17440553 FORWARD LENGTH=36
		Prupe.7G133600	Pp07	15195413	15197591	AT4G36990.1 Symbols: HSF4, HSFB1, AT-HSFB1, ATHSF4 | heat shock factor 4 | chr4:17440660-17441706 FORWARD LENGTH=284
		Prupe.7G133700	Pp07	15198760	15200548	AT4G37000.1 Symbols: ACD2, ATRCCR | accelerated cell death 2 (ACD2) | chr4:17442627-17443762 FORWARD LENGTH=319
		Prupe.7G136800	Pp07	15392405	15400181	AT3G50520.1 Symbols: | Phosphoglycerate mutase family protein | chr3:18748058-18749418 FORWARD LENGTH=230
		Prupe.7G137000	Pp07	15402310	15404505	AT2G26560.1 Symbols: PLP2, PLA IIA, PLA2A | phospholipase A 2A | chr2:11293912-11295708 REVERSE LENGTH=407
		Prupe.7G137100	Pp07	15406331	15408760	AT2G26560.1 Symbols: PLP2, PLA IIA, PLA2A | phospholipase A 2A | chr2:11293912-11295708 REVERSE LENGTH=407
		Prupe.7G137200	Pp07	15411420	15413717	AT2G26560.1 Symbols: PLP2, PLA IIA, PLA2A | phospholipase A 2A | chr2:11293912-11295708 REVERSE LENGTH=407
		Prupe.7G137300	Pp07	15414058	15415059	NA
		Prupe.7G137400	Pp07	15415669	15419112	AT2G15790.1 Symbols: SQN, CYP40 | peptidyl-prolyl cis-trans isomerase / cyclophilin-40 (CYP40) / rotamase | chr2:6878144-6880743 REVERSE LENGTH=361
		Prupe.7G150400	Pp07	16187470	16191011	NA
		Prupe.7G150500	Pp07	16191597	16193073	AT5G22540.1 Symbols: | Plant protein of unknown function (DUF247) | chr5:7481546-7482868 REVERSE LENGTH=440
		Prupe.7G150600	Pp07	16199256	16204995	AT5G66710.1 Symbols: | Protein kinase superfamily protein | chr5:26636609-26638564 FORWARD LENGTH=405
		Prupe.7G178700	Pp07	17601169	17601672	AT2G17650.1 Symbols: | AMP-dependent synthetase and ligase family protein | chr2:7671041-7672936 FORWARD LENGTH=603
		Prupe.7G178800	Pp07	17603026	17608980	AT3G51420.1 Symbols: SSL4, ATSSL4 | strictosidine synthase-like 4 | chr3:19084082-19085451 FORWARD LENGTH=370
		Prupe.7G178900	Pp07	17610770	17611184	AT2G21660.2 Symbols: ATGRP7, CCR2 | cold, circadian rhythm, and rna binding 2 | chr2:9265477-9266316 REVERSE LENGTH=159
		Prupe.7G179000	Pp07	17613302	17615051	NA
		Prupe.7G179100	Pp07	17618920	17621709	AT3G51430.1 Symbols: YLS2, SSL5 | Calcium-dependent phosphotriesterase superfamily protein | chr3:19086548-19087909 FORWARD LENGTH=371
		Prupe.7G179200	Pp07	17621871	17624772	AT2G17650.1 Symbols: | AMP-dependent synthetase and ligase family protein | chr2:7671041-7672936 FORWARD LENGTH=603
		Prupe.7G179300	Pp07	17624850	17627620	AT2G17650.1 Symbols: | AMP-dependent synthetase and ligase family protein | chr2:7671041-7672936 FORWARD LENGTH=603
		Prupe.7G179400	Pp07	17628432	17631989	AT4G35260.1 Symbols: IDH1, IDH-I | isocitrate dehydrogenase 1 | chr4:16774494-16776233 REVERSE LENGTH=367
		Prupe.7G179500	Pp07	17637752	17640363	AT4G35640.1 Symbols: ATSERAT3;2, SERAT3;2 | serine acetyltransferase 3;2 | chr4:16905755-16907977 REVERSE LENGTH=355
		Prupe.7G215400	Pp07	19499342	19501800	NA
		Prupe.7G215500	Pp07	19507170	19509548	NA
		Prupe.7G215600	Pp07	19517707	19520988	AT2G19830.1 Symbols: SNF7.2, VPS32 | SNF7 family protein | chr2:8558101-8559389 REVERSE LENGTH=213
		Prupe.8G023200	Pp08	2085276	2089868	AT5G17680.1 Symbols: | disease resistance protein (TIR-NBS-LRR class), putative | chr5:5822999-5827153 FORWARD LENGTH=1294
		Prupe.8G023300	Pp08	2094003	2094766	AT5G17680.1 Symbols: | disease resistance protein (TIR-NBS-LRR class), putative | chr5:5822999-5827153 FORWARD LENGTH=1294
		Prupe.8G023900	Pp08	2168440	2176242	AT5G17680.1 Symbols: | disease resistance protein (TIR-NBS-LRR class), putative | chr5:5822999-5827153 FORWARD LENGTH=1294
		Prupe.8G060300	Pp08	8493098	8503751	AT5G64220.2 Symbols: | Calmodulin-binding transcription activator protein with CG-1 and Ankyrin domains | chr5:25686434-25691903 FORWARD LENGTH=1050
		Prupe.8G206300	Pp08	19319915	19320775	NA
		Prupe.8G206400	Pp08	19321695	19324805	AT2G33150.1 Symbols: PKT3, PED1, KAT2 | peroxisomal 3-ketoacyl-CoA thiolase 3 | chr2:14047814-14050983 REVERSE LENGTH=462
		Prupe.8G206500	Pp08	19325247	19332651	AT3G24715.1 Symbols: | Protein kinase superfamily protein with octicosapeptide/Phox/Bem1p domain | chr3:9025849-9029948 FORWARD LENGTH=1117
		Prupe.8G206600	Pp08	19334972	19340609	AT3G07020.2 Symbols: | UDP-Glycosyltransferase superfamily protein | chr3:2218120-2221590 REVERSE LENGTH=637
		Prupe.8G207600	Pp08	19377636	19381456	AT5G48940.1 Symbols: | Leucine-rich repeat transmembrane protein kinase family protein | chr5:19839785-19843744 FORWARD LENGTH=1135
		Prupe.8G207700	Pp08	19382215	19386377	AT3G24650.1 Symbols: ABI3, SIS10 | AP2/B3-like transcriptional factor family protein | chr3:8997911-9000780 FORWARD LENGTH=720
		Prupe.8G207800	Pp08	19392191	19392957	NA
		Prupe.8G207900	Pp08	19394000	19395630	AT3G26618.1 Symbols: ERF1-3 | eukaryotic release factor 1-3 | chr3:9788854-9790161 FORWARD LENGTH=435
		Prupe.8G208000	Pp08	19398044	19398855	NA
		Prupe.8G213500	Pp08	19645085	19653777	AT2G20320.1 Symbols: | DENN (AEX-3) domain-containing protein | chr2:8767082-8772271 FORWARD LENGTH=1029
		Prupe.8G213600	Pp08	19653793	19657160	AT2G20330.1 Symbols: | Transducin/WD40 repeat-like superfamily protein | chr2:8772888-8775518 REVERSE LENGTH=648
		Prupe.8G213700	Pp08	19658202	19659393	NA
		Prupe.8G215900	Pp08	19799468	19807512	AT1G04080.1 Symbols: PRP39 | Tetratricopeptide repeat (TPR)-like superfamily protein | chr1:1051803-1056550 FORWARD LENGTH=768
		Prupe.8G216000	Pp08	19808876	19810469	NA
		Prupe.8G216100	Pp08	19811495	19812141	AT5G43970.1 Symbols: TOM22-V, TOM9-2, ATTOM22-V | translocase of outer membrane 22-V | chr5:17692888-17693187 FORWARD LENGTH=99
		Prupe.8G216200	Pp08	19816130	19818295	AT5G43980.1 Symbols: PDLP1, PDLP1A | plasmodesmata-located protein 1 | chr5:17694817-17696458 REVERSE LENGTH=303
WP/PL	θπ ratio & FST	Prupe.1G067100	Pp01	4779946	4783246	AT4G10310.1 Symbols: HKT1, ATHKT1 | high-affinity K+ transporter 1 | chr4:6392008-6395667 FORWARD LENGTH=506
		Prupe.1G067200	Pp01	4796600	4806483	AT3G10700.1 Symbols: GalAK | galacturonic acid kinase | chr3:3346789-3350863 REVERSE LENGTH=424
		Prupe.1G094100	Pp01	7293469	7294708	NA
		Prupe.1G094200	Pp01	7304810	7308526	AT5G57670.2 Symbols: | Protein kinase superfamily protein | chr5:23360531-23363694 REVERSE LENGTH=579
		Prupe.1G099100	Pp01	7917715	7921306	AT4G33270.1 Symbols: CDC20.1 | Transducin family protein / WD-40 repeat family protein | chr4:16044545-16046590 REVERSE LENGTH=457
		Prupe.1G099200	Pp01	7921452	7924623	AT2G23820.2 Symbols: | Metal-dependent phosphohydrolase | chr2:10140595-10142672 FORWARD LENGTH=257
		Prupe.1G099300	Pp01	7932573	7933169	AT3G45010.1 Symbols: scpl48 | serine carboxypeptidase-like 48 | chr3:16466328-16468845 FORWARD LENGTH=510
		Prupe.1G099400	Pp01	7933418	7942037	AT2G23890.1 Symbols: | HAD-superfamily hydrolase, subfamily IG, 5&apos;-nucleotidase | chr2:10170680-10173622 FORWARD LENGTH=553
		Prupe.1G099600	Pp01	7948691	7950736	AT4G05440.1 Symbols: EDA35 | temperature sensing protein-related | chr4:2757274-2758275 FORWARD LENGTH=333
		Prupe.1G099700	Pp01	7953288	7958443	AT4G30480.2 Symbols: TPR1, AtTPR1 | Tetratricopeptide repeat (TPR)-like superfamily protein | chr4:14897500-14898937 FORWARD LENGTH=277
		Prupe.1G099800	Pp01	7962539	7963165	NA
		Prupe.1G099900	Pp01	7964740	7970588	AT5G35200.1 Symbols: | ENTH/ANTH/VHS superfamily protein | chr5:13462463-13465581 REVERSE LENGTH=544
		Prupe.1G194700	Pp01	18415939	18424314	AT5G27740.1 Symbols: EMB161, EMB2775, EMB251, RFC3 | ATPase family associated with various cellular activities (AAA) | chr5:9823831-9826869 FORWARD LENGTH=354
		Prupe.1G199800	Pp01	19431792	19441153	AT3G07565.1 Symbols: | Protein of unknown function (DUF3755) | chr3:2413823-2415872 FORWARD LENGTH=258
		Prupe.1G307400	Pp01	30009701	30010685	NA
		Prupe.1G307500	Pp01	30011009	30012307	AT1G58320.1 Symbols: | PLAC8 family protein | chr1:21634123-21635303 REVERSE LENGTH=148
		Prupe.1G307600	Pp01	30012977	30013841	AT1G14870.1 Symbols: PCR2 | PLANT CADMIUM RESISTANCE 2 | chr1:5128591-5129458 REVERSE LENGTH=152
		Prupe.1G307700	Pp01	30015093	30016181	AT1G68620.1 Symbols: | alpha/beta-Hydrolases superfamily protein | chr1:25766018-25767028 FORWARD LENGTH=336
		Prupe.1G307800	Pp01	30016829	30017893	NA
		Prupe.1G307900	Pp01	30018358	30024479	AT3G25800.1 Symbols: PDF1, PR 65, PP2AA2 | protein phosphatase 2A subunit A2 | chr3:9422822-9425783 REVERSE LENGTH=587
		Prupe.1G308000	Pp01	30020014	30020707	NA
		Prupe.1G308100	Pp01	30024955	30028593	AT1G25480.1 Symbols: | Aluminium activated malate transporter family protein | chr1:8948467-8950876 FORWARD LENGTH=548
		Prupe.1G308200	Pp01	30029791	30033835	AT5G08420.1 Symbols: | RNA-binding KH domain-containing protein | chr5:2713555-2716064 FORWARD LENGTH=391
		Prupe.1G350600	Pp01	32639471	32649007	AT1G50410.1 Symbols: | SNF2 domain-containing protein / helicase domain-containing protein / zinc finger protein-related | chr1:18672828-18677365 FORWARD LENGTH=981
		Prupe.1G350700	Pp01	32649758	32651631	AT5G23420.1 Symbols: HMGB6 | high-mobility group box 6 | chr5:7888712-7890111 REVERSE LENGTH=241
		Prupe.1G350800	Pp01	32651672	32653392	AT5G23400.1 Symbols: | Leucine-rich repeat (LRR) family protein | chr5:7880603-7882372 FORWARD LENGTH=589
		Prupe.1G350900	Pp01	32654999	32658806	AT3G19990.1 Symbols: | unknown protein; INVOLVED IN: biological_process unknown; LOCATED IN: chloroplast stroma, chloroplast; EXPRESSED IN: 23 plant structures; EXPRESSED DURING: 13 growth stages; Has 118 Blast hits to 118 proteins in 41 species: Archae - 0; Bacteria - 42; Metazoa - 0; Fungi - 0; Plants - 56; Viruses - 0; Other Eukaryotes - 20 (source: NCBI BLink). | chr3:6965671-6967102 FORWARD …
		Prupe.1G351000	Pp01	32659271	32667433	AT1G50380.1 Symbols: | Prolyl oligopeptidase family protein | chr1:18662480-18666185 FORWARD LENGTH=710
		Prupe.1G352100	Pp01	32728105	32733518	AT5G08560.2 Symbols: | transducin family protein / WD-40 repeat family protein | chr5:2771104-2773827 REVERSE LENGTH=589
		Prupe.1G352200	Pp01	32748205	32751957	AT5G08380.1 Symbols: AtAGAL1, AGAL1 | alpha-galactosidase 1 | chr5:2694851-2697616 REVERSE LENGTH=410
		Prupe.1G461700	Pp01	38612357	38613214	AT3G12660.1 Symbols: FLA14 | FASCICLIN-like arabinogalactan protein 14 precursor | chr3:4019060-4019827 FORWARD LENGTH=255
		Prupe.1G461800	Pp01	38615177	38616323	AT3G12660.1 Symbols: FLA14 | FASCICLIN-like arabinogalactan protein 14 precursor | chr3:4019060-4019827 FORWARD LENGTH=255
		Prupe.1G461900	Pp01	38616750	38617803	NA
		Prupe.1G462000	Pp01	38618645	38622971	AT2G24440.1 Symbols: | selenium binding | chr2:10391124-10392492 FORWARD LENGTH=183
		Prupe.1G462100	Pp01	38625213	38627169	AT5G19940.1 Symbols: | Plastid-lipid associated protein PAP / fibrillin family protein | chr5:6739693-6740661 FORWARD LENGTH=239
		Prupe.1G462200	Pp01	38626757	38628050	AT1G16810.2 Symbols: | unknown protein; CONTAINS InterPro DOMAIN/s: Protein of unknown function DUF1754, eukaryotic (InterPro:IPR013865); Has 35333 Blast hits to 34131 proteins in 2444 species: Archae - 798; Bacteria - 22429; Metazoa - 974; Fungi - 991; Plants - 531; Viruses - 0; Other Eukaryotes - 9610 (source: NCBI BLink). | chr1:5756150-5756694 FORWARD LENGTH=144
		Prupe.1G462300	Pp01	38627852	38631654	AT5G10620.1 Symbols: | methyltransferases | chr5:3355466-3356615 REVERSE LENGTH=193
		Prupe.1G488300	Pp01	40652755	40654198	AT4G08455.1 Symbols: | BTB/POZ domain-containing protein | chr4:5375891-5376922 FORWARD LENGTH=243
		Prupe.1G488400	Pp01	40657533	40660251	AT4G08455.1 Symbols: | BTB/POZ domain-containing protein | chr4:5375891-5376922 FORWARD LENGTH=243
		Prupe.1G488500	Pp01	40660274	40664799	AT1G77260.1 Symbols: | S-adenosyl-L-methionine-dependent methyltransferases superfamily protein | chr1:29023961-29026699 REVERSE LENGTH=655
		Prupe.1G521200	Pp01	42746162	42751584	AT1G22410.1 Symbols: | Class-II DAHP synthetase family protein | chr1:7912120-7914742 FORWARD LENGTH=527
		Prupe.1G521300	Pp01	42752705	42762082	AT1G78280.1 Symbols: | transferases, transferring glycosyl groups | chr1:29452823-29457118 FORWARD LENGTH=943
		Prupe.1G521400	Pp01	42764094	42766612	AT5G10360.1 Symbols: EMB3010, RPS6B | Ribosomal protein S6e | chr5:3258734-3260142 REVERSE LENGTH=249
		Prupe.1G543900	Pp01	44442140	44446716	AT5G42250.1 Symbols: | Zinc-binding alcohol dehydrogenase family protein | chr5:16894087-16897450 FORWARD LENGTH=390
		Prupe.1G544000	Pp01	44455780	44458270	AT1G10020.1 Symbols: | Protein of unknown function (DUF1005) | chr1:3269939-3271732 REVERSE LENGTH=461
		Prupe.1G546000	Pp01	44599623	44605547	AT4G10030.1 Symbols: | alpha/beta-Hydrolases superfamily protein | chr4:6270490-6273098 REVERSE LENGTH=380
		Prupe.1G575700	Pp01	46890269	46895096	AT3G58970.1 Symbols: MGT6, MRS2-4 | magnesium transporter 6 | chr3:21789659-21791163 REVERSE LENGTH=436
		Prupe.1G575800	Pp01	46898059	46904938	AT1G58110.2 Symbols: | Basic-leucine zipper (bZIP) transcription factor family protein | chr1:21515919-21517374 REVERSE LENGTH=374
		Prupe.1G575900	Pp01	46905606	46909298	AT3G29810.1 Symbols: COBL2 | COBRA-like protein 2 precursor | chr3:11728212-11730158 FORWARD LENGTH=441
		Prupe.1G577400	Pp01	46991813	47013065	AT1G58060.1 Symbols: | RNA helicase family protein | chr1:21489480-21501775 REVERSE LENGTH=1459
		Prupe.1G577500	Pp01	47014161	47018286	AT4G24330.1 Symbols: | Protein of unknown function (DUF1682) | chr4:12603848-12606229 REVERSE LENGTH=478
		Prupe.1G577600	Pp01	47016593	47017498	NA
		Prupe.2G066300	Pp02	9184349	9185635	AT5G16010.1 Symbols: | 3-oxo-5-alpha-steroid 4-dehydrogenase family protein | chr5:5227982-5229012 FORWARD LENGTH=268
		Prupe.2G297900	Pp02	28765920	28771097	AT3G61415.2 Symbols: ASK21, SK21 | SKP1-like 21 | chr3:22723052-22725577 REVERSE LENGTH=349
		Prupe.2G298000	Pp02	28772630	28775980	AT4G23420.2 Symbols: | NAD(P)-binding Rossmann-fold superfamily protein | chr4:12226288-12228562 FORWARD LENGTH=316
		Prupe.2G298100	Pp02	28775956	28782447	AT1G63700.1 Symbols: EMB71, YDA, MAPKKK4 | Protein kinase superfamily protein | chr1:23625208-23629031 REVERSE LENGTH=883
		Prupe.2G298200	Pp02	28785331	28789537	AT1G02260.1 Symbols: | Divalent ion symporter | chr1:440757-442459 REVERSE LENGTH=502
		Prupe.2G298300	Pp02	28789987	28794151	AT5G52430.1 Symbols: | hydroxyproline-rich glycoprotein family protein | chr5:21283093-21285045 REVERSE LENGTH=438
		Prupe.3G048900	Pp03	3458395	3460088	NA
		Prupe.3G049000	Pp03	3459678	3462004	AT1G55080.1 Symbols: MED9 | MED9; BEST Arabidopsis thaliana protein match is: unknown protein (TAIR:AT1G29580.1); Has 67203 Blast hits to 25757 proteins in 1293 species: Archae - 12; Bacteria - 4374; Metazoa - 24340; Fungi - 7940; Plants - 5927; Viruses - 273; Other Eukaryotes - 24337 (source: NCBI BLink). | chr1:20553121-20554174 REVERSE LENGTH=244
		Prupe.3G049100	Pp03	3462265	3463871	AT3G13850.1 Symbols: LBD22 | LOB domain-containing protein 22 | chr3:4559910-4560716 FORWARD LENGTH=268
		Prupe.3G049200	Pp03	3464018	3466628	AT1G17630.1 Symbols: | Pentatricopeptide repeat (PPR-like) superfamily protein | chr1:6064525-6066720 FORWARD LENGTH=731
		Prupe.3G049300	Pp03	3466939	3473493	AT3G13860.1 Symbols: HSP60-3A | heat shock protein 60-3A | chr3:4561704-4565133 REVERSE LENGTH=572
		Prupe.3G049400	Pp03	3475226	3476990	AT1G17620.1 Symbols: | Late embryogenesis abundant (LEA) hydroxyproline-rich glycoprotein family | chr1:6062313-6063107 FORWARD LENGTH=264
		Prupe.3G077700	Pp03	5733409	5740361	AT1G15490.1 Symbols: | alpha/beta-Hydrolases superfamily protein | chr1:5320859-5323422 REVERSE LENGTH=648
		Prupe.3G077800	Pp03	5744095	5751604	AT3G15605.4 Symbols: | nucleic acid binding | chr3:5288291-5290941 FORWARD LENGTH=481
		Prupe.3G115400	Pp03	9753613	9755394	NA
		Prupe.3G115500	Pp03	9755883	9759174	AT3G58690.1 Symbols: | Protein kinase superfamily protein | chr3:21709369-21711246 FORWARD LENGTH=400
		Prupe.3G115600	Pp03	9760131	9765710	AT2G42710.1 Symbols: | Ribosomal protein L1p/L10e family | chr2:17782352-17784830 FORWARD LENGTH=415
		Prupe.3G200800	Pp03	20948886	20955728	AT2G05120.1 Symbols: | Nucleoporin, Nup133/Nup155-like | chr2:1842069-1846858 REVERSE LENGTH=1285
		Prupe.3G200900	Pp03	20959256	20962524	AT3G22910.1 Symbols: | ATPase E1-E2 type family protein / haloacid dehalogenase-like hydrolase family protein | chr3:8116335-8119388 REVERSE LENGTH=1017
		Prupe.3G201000	Pp03	20963264	20964787	AT2G05100.1 Symbols: LHCB2.1, LHCB2 | photosystem II light harvesting complex gene 2.1 | chr2:1823449-1824331 REVERSE LENGTH=265
		Prupe.3G201100	Pp03	20965861	20968056	AT2G29760.1 Symbols: OTP81 | Tetratricopeptide repeat (TPR)-like superfamily protein | chr2:12712884-12715100 FORWARD LENGTH=738
		Prupe.3G216900	Pp03	21899165	21905036	AT1G05170.2 Symbols: | Galactosyltransferase family protein | chr1:1491460-1493931 REVERSE LENGTH=407
		Prupe.3G217000	Pp03	21917016	21922289	AT2G32415.1 Symbols: | Polynucleotidyl transferase, ribonuclease H fold protein with HRDC domain | chr2:13761307-13765421 REVERSE LENGTH=891
		Prupe.3G221500	Pp03	22232550	22236146	AT4G23180.1 Symbols: CRK10, RLK4 | cysteine-rich RLK (RECEPTOR-like protein kinase) 10 | chr4:12138171-12140780 FORWARD LENGTH=669
		Prupe.3G221600	Pp03	22238120	22239410	AT2G32300.1 Symbols: UCC1 | uclacyanin 1 | chr2:13722510-13723464 FORWARD LENGTH=261
		Prupe.3G221700	Pp03	22242074	22242688	NA
		Prupe.3G221800	Pp03	22243884	22247657	AT2G32290.1 Symbols: BMY5, BAM6 | beta-amylase 6 | chr2:13714643-13716906 REVERSE LENGTH=577
		Prupe.3G221900	Pp03	22247751	22251784	AT3G12770.1 Symbols: MEF22 | mitochondrial editing factor 22 | chr3:4057027-4059193 REVERSE LENGTH=694
		Prupe.3G222000	Pp03	22250946	22256106	AT5G54650.2 Symbols: Fh5, ATFH5 | formin homology5 | chr5:22197856-22201649 REVERSE LENGTH=900
		Prupe.3G222100	Pp03	22256663	22258333	AT4G00390.1 Symbols: | DNA-binding storekeeper protein-related transcriptional regulator | chr4:171650-172744 REVERSE LENGTH=364
		Prupe.3G222200	Pp03	22262877	22266984	AT3G25830.1 Symbols: ATTPS-CIN, TPS-CIN | terpene synthase-like sequence-1,8-cineole | chr3:9447545-9450316 FORWARD LENGTH=600
		Prupe.3G252400	Pp03	24200302	24205968	AT1G74160.1 Symbols: | unknown protein; BEST Arabidopsis thaliana protein match is: unknown protein (TAIR:AT1G18620.1); Has 3407 Blast hits to 2217 proteins in 314 species: Archae - 0; Bacteria - 264; Metazoa - 1296; Fungi - 318; Plants - 346; Viruses - 34; Other Eukaryotes - 1149 (source: NCBI BLink). | chr1:27887164-27891151 FORWARD LENGTH=1025
		Prupe.3G252500	Pp03	24205872	24208292	AT5G15570.1 Symbols: | Bromodomain transcription factor | chr5:5066851-5067996 FORWARD LENGTH=381
		Prupe.3G252600	Pp03	24210187	24212643	AT3G02150.2 Symbols: PTF1, TFPD | plastid transcription factor 1 | chr3:391522-392589 FORWARD LENGTH=355
		Prupe.3G252700	Pp03	24216982	24218545	AT3G29635.1 Symbols: | HXXXD-type acyl-transferase family protein | chr3:11465851-11467227 REVERSE LENGTH=458
		Prupe.3G288400	Pp03	25965070	25972499	AT5G14580.1 Symbols: | polyribonucleotide nucleotidyltransferase, putative | chr5:4697612-4703013 REVERSE LENGTH=991
		Prupe.3G288500	Pp03	25973460	25975563	NA
		Prupe.3G288600	Pp03	25976992	25981264	AT5G40380.1 Symbols: CRK42 | cysteine-rich RLK (RECEPTOR-like protein kinase) 42 | chr5:16152121-16155038 FORWARD LENGTH=651
		Prupe.3G288700	Pp03	25981760	25982565	AT5G40382.1 Symbols: | Cytochrome c oxidase subunit Vc family protein | chr5:16155486-16155683 REVERSE LENGTH=65
		Prupe.3G288800	Pp03	25983255	25984621	AT1G14200.1 Symbols: | RING/U-box superfamily protein | chr1:4854532-4855071 REVERSE LENGTH=179
		Prupe.3G288900	Pp03	25985333	25993869	AT3G27730.1 Symbols: RCK, MER3 | ATP binding;ATP-dependent helicases;DNA helicases | chr3:10273952-10280213 REVERSE LENGTH=1133
		Prupe.4G136900	Pp04	7614694	7624624	AT1G56130.1 Symbols: | Leucine-rich repeat transmembrane protein kinase | chr1:20994931-21000887 REVERSE LENGTH=1032
		Prupe.5G066500	Pp05	8109476	8110646	AT5G45430.1 Symbols: | Protein kinase superfamily protein | chr5:18409200-18411711 FORWARD LENGTH=499
		Prupe.5G066600	Pp05	8111671	8112810	AT2G02850.1 Symbols: ARPN | plantacyanin | chr2:826630-827720 REVERSE LENGTH=129
		Prupe.5G066700	Pp05	8129573	8130280	AT5G37780.1 Symbols: CAM1, TCH1, ACAM-1 | calmodulin 1 | chr5:15004769-15006117 REVERSE LENGTH=149
		Prupe.5G084400	Pp05	9691633	9692776	AT3G17675.1 Symbols: | Cupredoxin superfamily protein | chr3:6042244-6042781 REVERSE LENGTH=106
		Prupe.5G084500	Pp05	9692831	9695725	AT1G12500.1 Symbols: | Nucleotide-sugar transporter family protein | chr1:4263542-4264957 REVERSE LENGTH=361
		Prupe.5G084600	Pp05	9702069	9704771	AT1G04110.1 Symbols: SDD1 | Subtilase family protein | chr1:1061457-1063784 REVERSE LENGTH=775
		Prupe.5G084700	Pp05	9705651	9707682	AT2G45550.1 Symbols: CYP76C4 | cytochrome P450, family 76, subfamily C, polypeptide 4 | chr2:18773541-18775654 REVERSE LENGTH=511
		Prupe.5G084800	Pp05	9708196	9711080	AT4G11980.1 Symbols: ATNUDT14, ATNUDX14, NUDX14 | nudix hydrolase homolog 14 | chr4:7183845-7185551 REVERSE LENGTH=309
		Prupe.5G115700	Pp05	11819919	11823647	AT4G11090.1 Symbols: TBL23 | TRICHOME BIREFRINGENCE-LIKE 23 | chr4:6764645-6766221 REVERSE LENGTH=432
		Prupe.5G115800	Pp05	11824273	11827215	AT4G11080.1 Symbols: | HMG (high mobility group) box protein | chr4:6760898-6763272 REVERSE LENGTH=446
		Prupe.5G115900	Pp05	11827218	11831370	AT5G41800.1 Symbols: | Transmembrane amino acid transporter family protein | chr5:16733842-16735888 FORWARD LENGTH=452
		Prupe.5G116000	Pp05	11832309	11834000	AT5G41810.1 Symbols: | unknown protein; BEST Arabidopsis thaliana protein match is: unknown protein (TAIR:AT1G64340.1); Has 876 Blast hits to 690 proteins in 132 species: Archae - 0; Bacteria - 38; Metazoa - 180; Fungi - 112; Plants - 59; Viruses - 2; Other Eukaryotes - 485 (source: NCBI BLink). | chr5:16738302-16739474 FORWARD LENGTH=288
		Prupe.5G116100	Pp05	11835705	11837388	AT4G01070.1 Symbols: GT72B1, UGT72B1 | UDP-Glycosyltransferase superfamily protein | chr4:461858-463300 REVERSE LENGTH=480
		Prupe.5G116200	Pp05	11838969	11840888	AT1G01420.1 Symbols: UGT72B3 | UDP-glucosyl transferase 72B3 | chr1:154566-156011 REVERSE LENGTH=481
		Prupe.5G165200	Pp05	14363766	14365982	AT3G48250.1 Symbols: | Pentatricopeptide repeat (PPR) superfamily protein | chr3:17870064-17871929 REVERSE LENGTH=621
		Prupe.5G165300	Pp05	14365983	14369744	AT4G24710.1 Symbols: | P-loop containing nucleoside triphosphate hydrolases superfamily protein | chr4:12745752-12748995 REVERSE LENGTH=475
		Prupe.5G165400	Pp05	14370857	14371935	AT4G24700.1 Symbols: | unknown protein; Has 20 Blast hits to 20 proteins in 7 species: Archae - 0; Bacteria - 0; Metazoa - 0; Fungi - 0; Plants - 20; Viruses - 0; Other Eukaryotes - 0 (source: NCBI BLink). | chr4:12744807-12745238 REVERSE LENGTH=143
		Prupe.5G165500	Pp05	14372153	14373278	NA
		Prupe.5G165600	Pp05	14373623	14375722	AT1G08070.1 Symbols: OTP82 | Tetratricopeptide repeat (TPR)-like superfamily protein | chr1:2514374-2516599 REVERSE LENGTH=741
		Prupe.5G165700	Pp05	14376198	14379344	AT5G50180.1 Symbols: | Protein kinase superfamily protein | chr5:20431116-20432883 FORWARD LENGTH=346
		Prupe.5G214200	Pp05	16884205	16890752	AT1G68710.1 Symbols: | ATPase E1-E2 type family protein / haloacid dehalogenase-like hydrolase family protein | chr1:25793498-25797975 REVERSE LENGTH=1200
		Prupe.5G214300	Pp05	16890753	16899617	AT5G23080.1 Symbols: TGH | SWAP (Suppressor-of-White-APricot)/surp domain-containing protein | chr5:7743226-7748889 REVERSE LENGTH=930
		Prupe.5G214400	Pp05	16901910	16905069	AT5G23090.1 Symbols: NF-YB13 | nuclear factor Y, subunit B13 | chr5:7749391-7750203 FORWARD LENGTH=159
		Prupe.5G214500	Pp05	16905855	16907588	AT5G23100.1 Symbols: | Protein of unknown function, DUF617 | chr5:7753557-7754390 FORWARD LENGTH=277
[truncated: 3,818 more rows]
