# Supplementary material for: Genome re-sequencing reveals the evolutionary history of peach fruit edibility
Source: Nat Commun. 2018 Dec 20;9:5404. doi: 10.1038/s41467-018-07744-3 (PMC6302090; doi:10.1038/s41467-018-07744-3)
Supplement: Supplementary file 13 — Supplementary Data 10 [file 41467_2018_7744_MOESM13_ESM.xlsx]

## Sheet: 工作表1
Supplementary Data 10 Significant enriched GO terms among predicted genes in sweep regions.
Comparision	Method	GO_accession	Description	Term_type	Over_represented_P-value	DEG_item	DEG_list	Bg_item	Bg_list	Gene_names
WP/CP	θπ ratio & FST	GO:0061024	membrane organization	biological_process	3.6911e-05	6	281	37	16519	Prupe.8G230800,Prupe.3G306200,Prupe.7G104500,Prupe.1G338400,Prupe.1G336100,Prupe.1G330300
		GO:0030136	clathrin-coated vesicle	cellular_component	0.00024057	4	281	18	16519	Prupe.2G248500,Prupe.1G336100,Prupe.1G330300,Prupe.1G338400
		GO:0008236	serine-type peptidase activity	molecular_function	0.00037357	11	281	178	16519	Prupe.3G032200,Prupe.6G031500,Prupe.5G207300,Prupe.5G207200,Prupe.1G099300,Prupe.1G351000,Prupe.8G265800,Prupe.6G213900,Prupe.1G217200,Prupe.6G031400,Prupe.8G266800
		GO:0017171	serine hydrolase activity	molecular_function	0.00037357	11	281	178	16519	Prupe.5G207300,Prupe.5G207200,Prupe.6G031500,Prupe.3G032200,Prupe.8G266800,Prupe.6G031400,Prupe.8G265800,Prupe.1G217200,Prupe.6G213900,Prupe.1G099300,Prupe.1G351000
		GO:0005545	1-phosphatidylinositol binding	molecular_function	0.00086912	3	281	11	16519	Prupe.1G336100,Prupe.1G330300,Prupe.1G338400
		GO:0030276	clathrin binding	molecular_function	0.00086912	3	281	11	16519	Prupe.1G330300,Prupe.1G336100,Prupe.1G338400
		GO:0048268	clathrin coat assembly	biological_process	0.00086912	3	281	11	16519	Prupe.1G338400,Prupe.1G330300,Prupe.1G336100
		GO:0071840	cellular component organization or biogenesis	biological_process	0.0010783	19	281	510	16519	Prupe.8G230400,Prupe.6G363800,Prupe.3G306200,Prupe.3G255400,Prupe.6G215800,Prupe.7G104500,Prupe.3G299500,Prupe.1G575900,Prupe.5G083700,Prupe.8G230800,Prupe.6G119600,Prupe.8G246300,Prupe.6G149900,Prupe.8G265700,Prupe.6G114000,Prupe.1G338400,Prupe.1G330300,Prupe.1G336100,Prupe.1G512300
		GO:0006900	membrane budding	biological_process	0.0016137	3	281	13	16519	Prupe.1G338400,Prupe.1G336100,Prupe.1G330300
		GO:0006901	vesicle coating	biological_process	0.0016137	3	281	13	16519	Prupe.1G338400,Prupe.1G330300,Prupe.1G336100
		GO:0016050	vesicle organization	biological_process	0.0020876	3	281	14	16519	Prupe.1G336100,Prupe.1G330300,Prupe.1G338400
		GO:0016023	cytoplasmic membrane-bounded vesicle	cellular_component	0.0031261	4	281	32	16519	Prupe.1G338400,Prupe.1G336100,Prupe.1G330300,Prupe.2G248500
		GO:0030135	coated vesicle	cellular_component	0.0031261	4	281	32	16519	Prupe.1G330300,Prupe.1G336100,Prupe.2G248500,Prupe.1G338400
		GO:0031410	cytoplasmic vesicle	cellular_component	0.0031261	4	281	32	16519	Prupe.1G338400,Prupe.2G248500,Prupe.1G330300,Prupe.1G336100
		GO:0031982	vesicle	cellular_component	0.0031261	4	281	32	16519	Prupe.1G330300,Prupe.1G336100,Prupe.2G248500,Prupe.1G338400
		GO:0031988	membrane-bounded vesicle	cellular_component	0.0031261	4	281	32	16519	Prupe.1G338400,Prupe.2G248500,Prupe.1G336100,Prupe.1G330300
		GO:0006996	organelle organization	biological_process	0.0033517	11	281	240	16519	Prupe.8G230400,Prupe.8G265700,Prupe.6G149900,Prupe.8G246300,Prupe.3G306200,Prupe.5G083700,Prupe.1G512300,Prupe.1G336100,Prupe.1G330300,Prupe.1G338400,Prupe.3G299500
		GO:0016043	cellular component organization	biological_process	0.0041328	16	281	450	16519	Prupe.8G230400,Prupe.6G363800,Prupe.6G215800,Prupe.3G306200,Prupe.5G083700,Prupe.1G575900,Prupe.7G104500,Prupe.3G299500,Prupe.8G230800,Prupe.8G265700,Prupe.6G149900,Prupe.8G246300,Prupe.1G512300,Prupe.1G336100,Prupe.1G330300,Prupe.1G338400
		GO:0071822	protein complex subunit organization	biological_process	0.0051949	7	281	129	16519	Prupe.6G363800,Prupe.1G512300,Prupe.1G330300,Prupe.1G336100,Prupe.1G338400,Prupe.3G299500,Prupe.8G230400
		GO:0072657	protein localization to membrane	biological_process	0.0052319	3	281	22	16519	Prupe.3G306200,Prupe.8G230800,Prupe.7G104500
		GO:0090150	establishment of protein localization to membrane	biological_process	0.0052319	3	281	22	16519	Prupe.8G230800,Prupe.3G306200,Prupe.7G104500
		GO:0008312	7S RNA binding	molecular_function	0.0055216	2	281	7	16519	Prupe.8G230800,Prupe.7G104500
		GO:0035091	phosphatidylinositol binding	molecular_function	0.0058154	3	281	20	16519	Prupe.1G338400,Prupe.1G336100,Prupe.1G330300
		GO:0004252	serine-type endopeptidase activity	molecular_function	0.0059823	7	281	115	16519	Prupe.3G032200,Prupe.8G265800,Prupe.1G351000,Prupe.5G207300,Prupe.5G207200,Prupe.6G031500,Prupe.6G031400
		GO:0048500	signal recognition particle	cellular_component	0.0071658	2	281	8	16519	Prupe.8G230800,Prupe.7G104500
		GO:0003676	nucleic acid binding	molecular_function	0.008068	55	281	2415	16519	Prupe.6G177200,Prupe.5G132400,Prupe.5G241500,Prupe.4G192000,Prupe.8G270000,Prupe.8G230700,Prupe.3G031800,Prupe.1G350600,Prupe.4G218000,Prupe.2G194400,Prupe.1G516100,Prupe.1G575800,Prupe.8G265900,Prupe.8G230800,Prupe.5G241300,Prupe.8G267100,Prupe.5G124200,Prupe.5G201200,Prupe.6G031600,Prupe.4G138500,Prupe.8G123600,Prupe.8G230400,Prupe.3G160800,Prupe.7G118500,Prupe.5G241000,Prupe.3G084000,Prupe.1G1…
		GO:0044085	cellular component biogenesis	biological_process	0.0092632	9	281	215	16519	Prupe.6G119600,Prupe.8G230400,Prupe.3G255400,Prupe.6G114000,Prupe.1G575900,Prupe.1G336100,Prupe.1G330300,Prupe.3G299500,Prupe.1G338400
		GO:0044802	single-organism membrane organization	biological_process	0.0092767	3	281	26	16519	Prupe.7G104500,Prupe.3G306200,Prupe.8G230800
		GO:0009132	nucleoside diphosphate metabolic process	biological_process	0.010965	2	281	11	16519	Prupe.3G306600,Prupe.5G120700
		GO:0006613	cotranslational protein targeting to membrane	biological_process	0.011385	2	281	10	16519	Prupe.8G230800,Prupe.7G104500
		GO:0006614	SRP-dependent cotranslational protein targeting to membrane	biological_process	0.011385	2	281	10	16519	Prupe.7G104500,Prupe.8G230800
		GO:0043933	macromolecular complex subunit organization	biological_process	0.012775	8	281	185	16519	Prupe.1G338400,Prupe.3G299500,Prupe.1G512300,Prupe.1G330300,Prupe.1G336100,Prupe.6G363800,Prupe.8G265700,Prupe.8G230400
		GO:0006508	proteolysis	biological_process	0.013322	18	281	595	16519	Prupe.1G217200,Prupe.8G131600,Prupe.8G265800,Prupe.1G138700,Prupe.8G266800,Prupe.2G248700,Prupe.3G032200,Prupe.5G207300,Prupe.2G297900,Prupe.1G351000,Prupe.1G099300,Prupe.6G213900,Prupe.6G031400,Prupe.6G031700,Prupe.6G031500,Prupe.5G207200,Prupe.5G124300,Prupe.5G132600
		GO:0045900	negative regulation of translational elongation	biological_process	0.014171	1	281	1	16519	Prupe.8G230800
		GO:0045047	protein targeting to ER	biological_process	0.014205	2	281	11	16519	Prupe.8G230800,Prupe.7G104500
		GO:0072599	establishment of protein localization to endoplasmic reticulum	biological_process	0.014205	2	281	11	16519	Prupe.8G230800,Prupe.7G104500
		GO:0006612	protein targeting to membrane	biological_process	0.016649	2	281	12	16519	Prupe.7G104500,Prupe.8G230800
		GO:0072594	establishment of protein localization to organelle	biological_process	0.016751	3	281	33	16519	Prupe.3G306200,Prupe.8G230800,Prupe.7G104500
		GO:0004057	arginyltransferase activity	molecular_function	0.019136	1	281	1	16519	Prupe.2G248700
		GO:0016598	protein arginylation	biological_process	0.019136	1	281	1	16519	Prupe.2G248700
		GO:0005543	phospholipid binding	molecular_function	0.019552	3	281	33	16519	Prupe.1G330300,Prupe.1G336100,Prupe.1G338400
		GO:0030529	ribonucleoprotein complex	cellular_component	0.020942	11	281	365	16519	Prupe.5G124200,Prupe.8G230200,Prupe.7G104500,Prupe.1G096700,Prupe.5G173000,Prupe.3G115600,Prupe.8G230800,Prupe.3G306900,Prupe.6G363900,Prupe.5G192900,Prupe.8G230500
		GO:0008280	cohesin core heterodimer	cellular_component	0.022085	1	281	1	16519	Prupe.6G149900
		GO:0006461	protein complex assembly	biological_process	0.024487	5	281	101	16519	Prupe.8G230400,Prupe.1G336100,Prupe.1G330300,Prupe.3G299500,Prupe.1G338400
		GO:0070271	protein complex biogenesis	biological_process	0.025366	5	281	102	16519	Prupe.8G230400,Prupe.1G338400,Prupe.3G299500,Prupe.1G330300,Prupe.1G336100
		GO:0033365	protein localization to organelle	biological_process	0.026403	3	281	40	16519	Prupe.8G230800,Prupe.3G306200,Prupe.7G104500
		GO:0006605	protein targeting	biological_process	0.027862	3	281	40	16519	Prupe.8G230800,Prupe.3G306200,Prupe.7G104500
		GO:0007008	outer mitochondrial membrane organization	biological_process	0.02855	1	281	2	16519	Prupe.3G306200
		GO:0045040	protein import into mitochondrial outer membrane	biological_process	0.02855	1	281	2	16519	Prupe.3G306200
		GO:0003725	double-stranded RNA binding	molecular_function	0.029573	1	281	2	16519	Prupe.3G306300
		GO:0007005	mitochondrion organization	biological_process	0.029575	2	281	18	16519	Prupe.3G306200,Prupe.8G246300
		GO:0070972	protein localization to endoplasmic reticulum	biological_process	0.029864	2	281	17	16519	Prupe.8G230800,Prupe.7G104500
		GO:0008897	holo-[acyl-carrier-protein] synthase activity	molecular_function	0.03001	1	281	2	16519	Prupe.7G104300
		GO:0015095	magnesium ion transmembrane transporter activity	molecular_function	0.030215	2	281	17	16519	Prupe.8G231400,Prupe.1G575700
		GO:0015693	magnesium ion transport	biological_process	0.030215	2	281	17	16519	Prupe.1G575700,Prupe.8G231400
		GO:1902582	single-organism intracellular transport	biological_process	0.030571	5	281	103	16519	Prupe.7G104500,Prupe.3G207000,Prupe.4G218100,Prupe.3G306200,Prupe.8G230800
		GO:0016746	transferase activity, transferring acyl groups	molecular_function	0.030607	9	281	263	16519	Prupe.2G248700,Prupe.1G310500,Prupe.6G113900,Prupe.1G471800,Prupe.8G103400,Prupe.1G378600,Prupe.4G140700,Prupe.1G472100,Prupe.6G364000
		GO:0007049	cell cycle	biological_process	0.031927	5	281	104	16519	Prupe.3G299500,Prupe.1G499900,Prupe.6G113800,Prupe.5G083700,Prupe.6G149900
		GO:0032991	macromolecular complex	cellular_component	0.034329	25	281	1040	16519	Prupe.1G363400,Prupe.8G230800,Prupe.5G124300,Prupe.3G306900,Prupe.8G265700,Prupe.2G248500,Prupe.6G149900,Prupe.5G173000,Prupe.1G500100,Prupe.1G096700,Prupe.7G118700,Prupe.8G230400,Prupe.5G192900,Prupe.8G230500,Prupe.6G363900,Prupe.1G138700,Prupe.5G124200,Prupe.3G299400,Prupe.8G230200,Prupe.3G306200,Prupe.4G218100,Prupe.5G083700,Prupe.3G115600,Prupe.7G104500,Prupe.3G299500
		GO:0042278	purine nucleoside metabolic process	biological_process	0.034435	5	281	107	16519	Prupe.5G172800,Prupe.1G512500,Prupe.5G120700,Prupe.1G107000,Prupe.7G118700
		GO:0046128	purine ribonucleoside metabolic process	biological_process	0.034435	5	281	107	16519	Prupe.5G172800,Prupe.1G512500,Prupe.5G120700,Prupe.1G107000,Prupe.7G118700
		GO:0044444	cytoplasmic part	cellular_component	0.034723	18	281	716	16519	Prupe.5G173000,Prupe.1G330300,Prupe.1G336100,Prupe.1G096700,Prupe.1G338400,Prupe.3G207000,Prupe.2G248500,Prupe.3G306900,Prupe.8G230800,Prupe.3G115600,Prupe.7G104500,Prupe.5G124200,Prupe.3G306200,Prupe.8G230500,Prupe.5G192900,Prupe.8G266700,Prupe.6G363900,Prupe.7G118700
		GO:0051297	centrosome organization	biological_process	0.034863	1	281	2	16519	Prupe.3G299500
		GO:0005622	intracellular	cellular_component	0.036204	47	281	2197	16519	Prupe.7G104200,Prupe.1G330300,Prupe.1G096700,Prupe.1G338400,Prupe.1G363400,Prupe.7G247500,Prupe.5G192200,Prupe.5G124300,Prupe.8G230800,Prupe.1G224200,Prupe.2G194400,Prupe.5G239800,Prupe.8G265700,Prupe.2G248500,Prupe.3G299400,Prupe.5G124200,Prupe.3G306200,Prupe.3G299500,Prupe.8G230400,Prupe.5G192900,Prupe.8G230500,Prupe.3G049300,Prupe.8G266700,Prupe.6G363900,Prupe.3G207000,Prupe.7G118600,Prupe.1G3…
		GO:0006839	mitochondrial transport	biological_process	0.03625	2	281	21	16519	Prupe.3G306200,Prupe.3G207000
		GO:0042451	purine nucleoside biosynthetic process	biological_process	0.036339	3	281	44	16519	Prupe.5G172800,Prupe.5G120700,Prupe.1G107000
		GO:0046129	purine ribonucleoside biosynthetic process	biological_process	0.036339	3	281	44	16519	Prupe.5G172800,Prupe.5G120700,Prupe.1G107000
		GO:0004594	pantothenate kinase activity	molecular_function	0.037376	1	281	2	16519	Prupe.5G172800
		GO:1902580	single-organism cellular localization	biological_process	0.038108	3	281	44	16519	Prupe.3G306200,Prupe.8G230800,Prupe.7G104500
		GO:0065003	macromolecular complex assembly	biological_process	0.038305	5	281	114	16519	Prupe.1G330300,Prupe.1G336100,Prupe.3G299500,Prupe.1G338400,Prupe.8G230400
		GO:0022607	cellular component assembly	biological_process	0.038715	6	281	153	16519	Prupe.1G330300,Prupe.1G336100,Prupe.1G575900,Prupe.1G338400,Prupe.3G299500,Prupe.8G230400
		GO:0003723	RNA binding	molecular_function	0.040718	11	281	360	16519	Prupe.6G363600,Prupe.3G115600,Prupe.3G306300,Prupe.7G104500,Prupe.7G005900,Prupe.5G124200,Prupe.6G031600,Prupe.7G118600,Prupe.6G363800,Prupe.4G218000,Prupe.8G230800
		GO:0005623	cell	cellular_component	0.04145	49	281	2324	16519	Prupe.1G138500,Prupe.8G270100,Prupe.7G118700,Prupe.1G499900,Prupe.3G161000,Prupe.6G187700,Prupe.6G363800,Prupe.8G230200,Prupe.1G378700,Prupe.1G138700,Prupe.1G224000,Prupe.7G104500,Prupe.3G115600,Prupe.5G083700,Prupe.3G306900,Prupe.6G149900,Prupe.7G118600,Prupe.3G207000,Prupe.7G005900,Prupe.1G138600,Prupe.1G500100,Prupe.5G173000,Prupe.1G336100,Prupe.8G230400,Prupe.8G266700,Prupe.6G363900,Prupe.8G2…
		GO:0044464	cell part	cellular_component	0.04145	49	281	2324	16519	Prupe.3G299500,Prupe.5G124200,Prupe.6G215800,Prupe.3G299400,Prupe.3G306200,Prupe.4G218100,Prupe.3G049300,Prupe.8G230500,Prupe.5G192900,Prupe.8G266700,Prupe.6G363900,Prupe.8G230400,Prupe.1G330300,Prupe.1G338400,Prupe.1G096700,Prupe.7G104200,Prupe.8G265700,Prupe.5G239800,Prupe.2G248500,Prupe.1G224200,Prupe.2G194400,Prupe.1G363400,Prupe.8G230800,Prupe.5G124300,Prupe.7G247500,Prupe.5G192200,Prupe.5G0…
		GO:0005742	mitochondrial outer membrane translocase complex	cellular_component	0.042299	1	281	3	16519	Prupe.3G306200
		GO:0007006	mitochondrial membrane organization	biological_process	0.042306	1	281	3	16519	Prupe.3G306200
		GO:0090151	establishment of protein localization to mitochondrial membrane	biological_process	0.042306	1	281	3	16519	Prupe.3G306200
		GO:0016567	protein ubiquitination	biological_process	0.043981	4	281	72	16519	Prupe.8G067500,Prupe.1G212500,Prupe.2G297400,Prupe.1G336200
		GO:0032446	protein modification by small protein conjugation	biological_process	0.045679	4	281	73	16519	Prupe.1G336200,Prupe.2G297400,Prupe.1G212500,Prupe.8G067500
		GO:0005838	proteasome regulatory particle	cellular_component	0.045716	1	281	3	16519	Prupe.5G124300
		GO:0022624	proteasome accessory complex	cellular_component	0.045716	1	281	3	16519	Prupe.5G124300
		GO:0044424	intracellular part	cellular_component	0.045828	43	281	2009	16519	Prupe.2G194400,Prupe.2G248500,Prupe.8G265700,Prupe.7G247500,Prupe.5G192200,Prupe.5G124300,Prupe.8G230800,Prupe.1G363400,Prupe.1G096700,Prupe.1G338400,Prupe.1G330300,Prupe.6G363900,Prupe.8G266700,Prupe.8G230500,Prupe.5G192900,Prupe.3G049300,Prupe.8G230400,Prupe.3G299500,Prupe.3G306200,Prupe.3G299400,Prupe.5G124200,Prupe.6G149900,Prupe.3G306900,Prupe.7G005900,Prupe.1G138600,Prupe.1G500100,Prupe.1G3…
		GO:0003830	beta-1,4-mannosylglycoprotein 4-beta-N-acetylglucosaminyltransferase activity	molecular_function	0.046076	1	281	3	16519	Prupe.7G247400
		GO:0006289	nucleotide-excision repair	biological_process	0.046338	2	281	20	16519	Prupe.3G161000,Prupe.1G500100
		GO:0070008	serine-type exopeptidase activity	molecular_function	0.046673	3	281	48	16519	Prupe.1G351000,Prupe.1G099300,Prupe.1G217200
		GO:0009119	ribonucleoside metabolic process	biological_process	0.047135	5	281	117	16519	Prupe.1G107000,Prupe.5G120700,Prupe.5G172800,Prupe.1G512500,Prupe.7G118700
		GO:0004619	phosphoglycerate mutase activity	molecular_function	0.047744	1	281	3	16519	Prupe.1G512500
		GO:0043228	non-membrane-bounded organelle	cellular_component	0.048398	15	281	585	16519	Prupe.5G124200,Prupe.5G083700,Prupe.3G115600,Prupe.5G173000,Prupe.3G299500,Prupe.1G138600,Prupe.1G096700,Prupe.8G230400,Prupe.1G363400,Prupe.3G306900,Prupe.8G265700,Prupe.8G230500,Prupe.5G192900,Prupe.6G149900,Prupe.6G363900
		GO:0043232	intracellular non-membrane-bounded organelle	cellular_component	0.048398	15	281	585	16519	Prupe.6G363900,Prupe.8G265700,Prupe.6G149900,Prupe.8G230500,Prupe.5G192900,Prupe.3G306900,Prupe.1G363400,Prupe.8G230400,Prupe.3G299500,Prupe.1G138600,Prupe.1G096700,Prupe.5G083700,Prupe.5G173000,Prupe.3G115600,Prupe.5G124200
		GO:0031023	microtubule organizing center organization	biological_process	0.049836	1	281	3	16519	Prupe.3G299500
	XP-CLR	GO:0016746	transferase activity, transferring acyl groups	molecular_function	1.0593e-08	23	350	263	16519	Prupe.3G253400,Prupe.4G258100,Prupe.6G297300,Prupe.3G252900,Prupe.4G257800,Prupe.1G236600,Prupe.4G142000,Prupe.1G236400,Prupe.8G103400,Prupe.1G236500,Prupe.1G236700,Prupe.4G141500,Prupe.3G252800,Prupe.3G253600,Prupe.3G253200,Prupe.1G133800,Prupe.3G007500,Prupe.4G142100,Prupe.3G253100,Prupe.3G253000,Prupe.3G253500,Prupe.3G253300,Prupe.1G236800
		GO:0016747	transferase activity, transferring acyl groups other than amino-acyl groups	molecular_function	1.2825e-08	21	350	223	16519	Prupe.3G252800,Prupe.4G141500,Prupe.1G236700,Prupe.4G142100,Prupe.1G236800,Prupe.3G253300,Prupe.3G253100,Prupe.3G253000,Prupe.3G253500,Prupe.3G253600,Prupe.3G253200,Prupe.1G133800,Prupe.4G257800,Prupe.3G252900,Prupe.4G142000,Prupe.1G236600,Prupe.6G297300,Prupe.4G258100,Prupe.3G253400,Prupe.1G236500,Prupe.1G236400
		GO:0003824	catalytic activity	molecular_function	7.1278e-08	205	350	7436	16519	Prupe.6G156300,Prupe.3G184400,Prupe.1G088200,Prupe.6G154300,Prupe.3G184800,Prupe.1G103900,Prupe.7G054200,Prupe.4G135100,Prupe.2G199400,Prupe.4G135200,Prupe.8G103400,Prupe.4G138700,Prupe.3G115300,Prupe.6G156600,Prupe.8G259500,Prupe.8G132400,Prupe.4G257800,Prupe.3G250700,Prupe.8G132200,Prupe.2G148200,Prupe.3G253200,Prupe.5G006500,Prupe.2G088800,Prupe.2G148600,Prupe.2G089000,Prupe.1G104300,Prupe.6G2…
		GO:0016740	transferase activity	molecular_function	1.87e-07	95	350	2758	16519	Prupe.4G135100,Prupe.6G309400,Prupe.1G069800,Prupe.3G251100,Prupe.3G184600,Prupe.2G199400,Prupe.4G135200,Prupe.7G107000,Prupe.3G184800,Prupe.5G123600,Prupe.1G088200,Prupe.3G184400,Prupe.2G199600,Prupe.6G228100,Prupe.8G132400,Prupe.3G251200,Prupe.2G279600,Prupe.4G135000,Prupe.3G250700,Prupe.5G123700,Prupe.4G257800,Prupe.4G134900,Prupe.8G103400,Prupe.2G199500,Prupe.4G141500,Prupe.1G236700,Prupe.6G2…
		GO:0004061	arylformamidase activity	molecular_function	9.6856e-06	3	350	3	16519	Prupe.8G132900,Prupe.8G133400,Prupe.8G132800
		GO:0006569	tryptophan catabolic process	biological_process	9.6856e-06	3	350	3	16519	Prupe.8G132800,Prupe.8G133400,Prupe.8G132900
		GO:0009310	amine catabolic process	biological_process	9.6856e-06	3	350	3	16519	Prupe.8G133400,Prupe.8G132900,Prupe.8G132800
		GO:0019441	tryptophan catabolic process to kynurenine	biological_process	9.6856e-06	3	350	3	16519	Prupe.8G133400,Prupe.8G132900,Prupe.8G132800
		GO:0042402	cellular biogenic amine catabolic process	biological_process	9.6856e-06	3	350	3	16519	Prupe.8G132900,Prupe.8G133400,Prupe.8G132800
		GO:0042436	indole-containing compound catabolic process	biological_process	9.6856e-06	3	350	3	16519	Prupe.8G132800,Prupe.8G132900,Prupe.8G133400
		GO:0042537	benzene-containing compound metabolic process	biological_process	9.6856e-06	3	350	3	16519	Prupe.8G132900,Prupe.8G133400,Prupe.8G132800
		GO:0046218	indolalkylamine catabolic process	biological_process	9.6856e-06	3	350	3	16519	Prupe.8G132800,Prupe.8G132900,Prupe.8G133400
		GO:0070189	kynurenine metabolic process	biological_process	9.6856e-06	3	350	3	16519	Prupe.8G133400,Prupe.8G132900,Prupe.8G132800
		GO:0004857	enzyme inhibitor activity	molecular_function	1.3449e-05	11	350	104	16519	Prupe.1G172900,Prupe.3G007900,Prupe.2G279700,Prupe.8G229000,Prupe.3G007700,Prupe.2G279800,Prupe.8G228900,Prupe.3G008000,Prupe.2G279900,Prupe.3G007800,Prupe.8G229400
		GO:0042626	ATPase activity, coupled to transmembrane movement of substances	molecular_function	2.6331e-05	10	350	96	16519	Prupe.1G104300,Prupe.7G054300,Prupe.1G104100,Prupe.8G259800,Prupe.1G104400,Prupe.5G006500,Prupe.2G229100,Prupe.1G103900,Prupe.1G236100,Prupe.7G054200
		GO:0016820	hydrolase activity, acting on acid anhydrides, catalyzing transmembrane movement of substances	molecular_function	3.8187e-05	10	350	100	16519	Prupe.7G054200,Prupe.1G103900,Prupe.1G236100,Prupe.2G229100,Prupe.8G259800,Prupe.1G104400,Prupe.5G006500,Prupe.1G104300,Prupe.1G104100,Prupe.7G054300
		GO:0043492	ATPase activity, coupled to movement of substances	molecular_function	6.7165e-05	10	350	107	16519	Prupe.5G006500,Prupe.1G104400,Prupe.8G259800,Prupe.7G054300,Prupe.1G104100,Prupe.1G104300,Prupe.1G103900,Prupe.1G236100,Prupe.7G054200,Prupe.2G229100
		GO:0015399	primary active transmembrane transporter activity	molecular_function	6.947e-05	10	350	107	16519	Prupe.7G054300,Prupe.1G104100,Prupe.1G104300,Prupe.1G104400,Prupe.5G006500,Prupe.8G259800,Prupe.2G229100,Prupe.1G236100,Prupe.1G103900,Prupe.7G054200
		GO:0015405	P-P-bond-hydrolysis-driven transmembrane transporter activity	molecular_function	6.947e-05	10	350	107	16519	Prupe.7G054200,Prupe.1G236100,Prupe.1G103900,Prupe.2G229100,Prupe.8G259800,Prupe.1G104400,Prupe.5G006500,Prupe.1G104300,Prupe.1G104100,Prupe.7G054300
		GO:0003993	acid phosphatase activity	molecular_function	0.00011798	6	350	37	16519	Prupe.8G089200,Prupe.8G088900,Prupe.8G089000,Prupe.5G237800,Prupe.5G237900,Prupe.8G089100
		GO:0016787	hydrolase activity	molecular_function	0.00017076	75	350	2371	16519	Prupe.2G229100,Prupe.2G069600,Prupe.6G156500,Prupe.5G121500,Prupe.1G081300,Prupe.1G081200,Prupe.3G007700,Prupe.8G132800,Prupe.2G279800,Prupe.3G007800,Prupe.8G133400,Prupe.5G056500,Prupe.5G006500,Prupe.3G008000,Prupe.1G104300,Prupe.4G186700,Prupe.2G279700,Prupe.6G083700,Prupe.5G121300,Prupe.4G138700,Prupe.1G351000,Prupe.6G156600,Prupe.2G279900,Prupe.8G259500,Prupe.1G103900,Prupe.1G236100,Prupe.7G0…
		GO:0009074	aromatic amino acid family catabolic process	biological_process	0.00018148	3	350	6	16519	Prupe.8G132800,Prupe.8G132900,Prupe.8G133400
		GO:0006568	tryptophan metabolic process	biological_process	0.0002305	4	350	15	16519	Prupe.8G133400,Prupe.8G132900,Prupe.2G248100,Prupe.8G132800
		GO:0006586	indolalkylamine metabolic process	biological_process	0.0002305	4	350	15	16519	Prupe.8G133400,Prupe.8G132900,Prupe.8G132800,Prupe.2G248100
		GO:0042430	indole-containing compound metabolic process	biological_process	0.0002305	4	350	15	16519	Prupe.8G133400,Prupe.8G132900,Prupe.2G248100,Prupe.8G132800
		GO:0030234	enzyme regulator activity	molecular_function	0.00024694	11	350	143	16519	Prupe.8G229000,Prupe.2G279700,Prupe.1G172900,Prupe.3G007900,Prupe.8G228900,Prupe.3G008000,Prupe.2G279800,Prupe.2G279900,Prupe.3G007800,Prupe.8G229400,Prupe.3G007700
		GO:0016759	cellulose synthase activity	molecular_function	0.0002934	5	350	29	16519	Prupe.5G124000,Prupe.5G123500,Prupe.5G123600,Prupe.5G123700,Prupe.5G123800
		GO:0016760	cellulose synthase (UDP-forming) activity	molecular_function	0.0002934	5	350	29	16519	Prupe.5G123800,Prupe.5G124000,Prupe.5G123500,Prupe.5G123600,Prupe.5G123700
		GO:0042623	ATPase activity, coupled	molecular_function	0.00029588	12	350	176	16519	Prupe.1G104400,Prupe.5G006500,Prupe.6G090900,Prupe.8G259800,Prupe.1G104100,Prupe.7G054300,Prupe.1G104300,Prupe.7G054200,Prupe.1G236100,Prupe.1G103900,Prupe.7G052200,Prupe.2G229100
		GO:0098772	molecular function regulator	molecular_function	0.00059034	11	350	159	16519	Prupe.8G229000,Prupe.2G279700,Prupe.3G007900,Prupe.1G172900,Prupe.3G007800,Prupe.2G279900,Prupe.8G229400,Prupe.8G228900,Prupe.3G008000,Prupe.2G279800,Prupe.3G007700
		GO:0006576	cellular biogenic amine metabolic process	biological_process	0.00091886	5	350	36	16519	Prupe.8G132800,Prupe.1G088200,Prupe.2G248100,Prupe.8G132900,Prupe.8G133400
		GO:0044106	cellular amine metabolic process	biological_process	0.00091886	5	350	36	16519	Prupe.2G248100,Prupe.8G132800,Prupe.1G088200,Prupe.8G132900,Prupe.8G133400
		GO:0030243	cellulose metabolic process	biological_process	0.00096777	5	350	37	16519	Prupe.5G123700,Prupe.5G123500,Prupe.5G124000,Prupe.5G123600,Prupe.5G123800
		GO:0030244	cellulose biosynthetic process	biological_process	0.00096777	5	350	37	16519	Prupe.5G123800,Prupe.5G123700,Prupe.5G123500,Prupe.5G124000,Prupe.5G123600
		GO:0016791	phosphatase activity	molecular_function	0.0010298	10	350	144	16519	Prupe.5G237800,Prupe.4G136700,Prupe.8G089100,Prupe.8G089200,Prupe.4G187800,Prupe.8G089000,Prupe.5G237900,Prupe.2G073700,Prupe.5G237600,Prupe.8G088900
		GO:0017076	purine nucleotide binding	molecular_function	0.0011567	76	350	2596	16519	Prupe.4G109000,Prupe.7G139500,Prupe.4G138900,Prupe.6G297400,Prupe.6G282700,Prupe.3G164300,Prupe.6G090400,Prupe.7G052200,Prupe.6G106100,Prupe.8G079800,Prupe.2G073500,Prupe.2G148300,Prupe.4G174900,Prupe.5G236900,Prupe.2G148100,Prupe.3G251000,Prupe.7G054300,Prupe.8G257100,Prupe.6G140300,Prupe.4G142400,Prupe.3G115500,Prupe.4G142200,Prupe.7G139800,Prupe.8G132300,Prupe.6G154400,Prupe.4G176700,Prupe.1G1…
		GO:0032549	ribonucleoside binding	molecular_function	0.0011673	76	350	2597	16519	Prupe.4G174600,Prupe.6G228300,Prupe.8G132100,Prupe.1G104100,Prupe.6G090900,Prupe.6G297000,Prupe.7G139800,Prupe.4G142200,Prupe.6G154400,Prupe.8G132300,Prupe.1G173100,Prupe.4G176700,Prupe.8G259800,Prupe.1G315900,Prupe.2G148300,Prupe.4G174900,Prupe.3G251000,Prupe.2G148100,Prupe.5G236900,Prupe.8G257100,Prupe.6G140300,Prupe.4G142400,Prupe.7G054300,Prupe.3G115500,Prupe.4G138900,Prupe.6G297400,Prupe.4G1…
		GO:0001882	nucleoside binding	molecular_function	0.0011792	76	350	2598	16519	Prupe.7G054300,Prupe.4G142400,Prupe.6G140300,Prupe.8G257100,Prupe.3G115500,Prupe.4G174900,Prupe.2G148300,Prupe.5G236900,Prupe.2G148100,Prupe.3G251000,Prupe.6G106100,Prupe.8G079800,Prupe.2G073500,Prupe.7G139500,Prupe.4G109000,Prupe.6G297400,Prupe.4G138900,Prupe.3G164300,Prupe.6G282700,Prupe.6G090400,Prupe.7G052200,Prupe.1G104100,Prupe.6G297000,Prupe.6G090900,Prupe.6G228300,Prupe.4G174600,Prupe.8G1…
		GO:0042578	phosphoric ester hydrolase activity	molecular_function	0.0014982	11	350	178	16519	Prupe.5G237800,Prupe.5G205800,Prupe.4G136700,Prupe.8G089100,Prupe.8G089200,Prupe.4G187800,Prupe.8G089000,Prupe.5G237900,Prupe.2G073700,Prupe.5G237600,Prupe.8G088900
		GO:0001883	purine nucleoside binding	molecular_function	0.0016804	75	350	2589	16519	Prupe.7G139600,Prupe.1G133900,Prupe.5G095400,Prupe.1G104400,Prupe.3G251100,Prupe.4G135200,Prupe.4G135100,Prupe.1G236100,Prupe.1G103900,Prupe.7G054200,Prupe.2G135600,Prupe.4G138700,Prupe.5G121300,Prupe.4G134900,Prupe.6G083700,Prupe.7G139700,Prupe.1G350600,Prupe.4G141700,Prupe.6G228100,Prupe.3G251200,Prupe.1G104300,Prupe.6G297200,Prupe.4G186700,Prupe.2G089000,Prupe.3G115200,Prupe.8G102900,Prupe.8G1…
		GO:0032550	purine ribonucleoside binding	molecular_function	0.0016804	75	350	2589	16519	Prupe.3G115500,Prupe.7G054300,Prupe.6G140300,Prupe.4G142400,Prupe.8G257100,Prupe.5G236900,Prupe.2G148100,Prupe.3G251000,Prupe.4G174900,Prupe.2G148300,Prupe.2G073500,Prupe.6G106100,Prupe.8G079800,Prupe.3G164300,Prupe.6G282700,Prupe.7G052200,Prupe.6G090400,Prupe.7G139500,Prupe.4G109000,Prupe.6G297400,Prupe.4G138900,Prupe.6G297000,Prupe.6G090900,Prupe.1G104100,Prupe.8G132100,Prupe.6G228300,Prupe.4G1…
		GO:0032555	purine ribonucleotide binding	molecular_function	0.0016804	75	350	2589	16519	Prupe.1G104100,Prupe.6G090900,Prupe.6G297000,Prupe.4G174600,Prupe.6G228300,Prupe.8G132100,Prupe.1G173100,Prupe.4G176700,Prupe.8G259800,Prupe.1G315900,Prupe.7G139800,Prupe.4G142200,Prupe.6G154400,Prupe.8G132300,Prupe.8G257100,Prupe.4G142400,Prupe.6G140300,Prupe.7G054300,Prupe.3G115500,Prupe.2G148300,Prupe.4G174900,Prupe.3G251000,Prupe.2G148100,Prupe.5G236900,Prupe.8G079800,Prupe.6G106100,Prupe.2G0…
		GO:0042180	cellular ketone metabolic process	biological_process	0.0017945	3	350	12	16519	Prupe.8G132900,Prupe.8G133400,Prupe.8G132800
		GO:0009611	response to wounding	biological_process	0.0018512	3	350	12	16519	Prupe.8G229000,Prupe.8G228900,Prupe.8G229400
		GO:0019439	aromatic compound catabolic process	biological_process	0.0019535	6	350	62	16519	Prupe.8G235600,Prupe.8G132800,Prupe.8G047000,Prupe.8G047100,Prupe.8G132900,Prupe.8G133400
		GO:0097367	carbohydrate derivative binding	molecular_function	0.0019575	76	350	2645	16519	Prupe.3G115500,Prupe.8G257100,Prupe.4G142400,Prupe.6G140300,Prupe.7G054300,Prupe.3G251000,Prupe.5G236900,Prupe.2G148100,Prupe.2G148300,Prupe.4G174900,Prupe.2G073500,Prupe.8G079800,Prupe.6G106100,Prupe.6G090400,Prupe.7G052200,Prupe.3G164300,Prupe.6G282700,Prupe.4G138900,Prupe.6G297400,Prupe.4G109000,Prupe.7G139500,Prupe.6G090900,Prupe.6G297000,Prupe.1G104100,Prupe.8G132100,Prupe.4G174600,Prupe.6G2…
		GO:0017111	nucleoside-triphosphatase activity	molecular_function	0.0022714	21	350	509	16519	Prupe.8G259800,Prupe.1G104400,Prupe.5G006500,Prupe.4G186700,Prupe.1G173100,Prupe.5G237500,Prupe.1G104300,Prupe.1G133900,Prupe.7G052200,Prupe.7G054200,Prupe.1G236100,Prupe.1G103900,Prupe.4G138900,Prupe.6G090900,Prupe.5G121300,Prupe.4G138700,Prupe.1G104100,Prupe.7G054300,Prupe.5G121500,Prupe.6G083700,Prupe.2G229100
		GO:0032553	ribonucleotide binding	molecular_function	0.0024019	75	350	2623	16519	Prupe.4G174800,Prupe.2G148200,Prupe.8G132200,Prupe.8G132500,Prupe.2G088800,Prupe.8G102900,Prupe.3G115200,Prupe.2G089000,Prupe.4G186700,Prupe.1G104300,Prupe.6G297200,Prupe.1G315400,Prupe.1G215900,Prupe.6G228200,Prupe.2G229100,Prupe.2G135700,Prupe.5G121500,Prupe.8G236000,Prupe.4G141600,Prupe.2G088900,Prupe.7G054200,Prupe.1G236100,Prupe.1G103900,Prupe.4G135100,Prupe.4G135200,Prupe.3G251100,Prupe.1G1…
		GO:0051273	beta-glucan metabolic process	biological_process	0.0024093	5	350	46	16519	Prupe.5G123600,Prupe.5G123500,Prupe.5G124000,Prupe.5G123700,Prupe.5G123800
		GO:0051274	beta-glucan biosynthetic process	biological_process	0.0024093	5	350	46	16519	Prupe.5G123700,Prupe.5G123600,Prupe.5G123500,Prupe.5G124000,Prupe.5G123800
		GO:0016818	hydrolase activity, acting on acid anhydrides, in phosphorus-containing anhydrides	molecular_function	0.0024721	22	350	547	16519	Prupe.1G104100,Prupe.7G054300,Prupe.4G138700,Prupe.6G090900,Prupe.5G121300,Prupe.6G083700,Prupe.2G229100,Prupe.5G121500,Prupe.2G148100,Prupe.1G133900,Prupe.4G186700,Prupe.1G173100,Prupe.5G237500,Prupe.1G104300,Prupe.1G104400,Prupe.5G006500,Prupe.8G259800,Prupe.4G138900,Prupe.7G054200,Prupe.1G103900,Prupe.1G236100,Prupe.7G052200
		GO:0016788	hydrolase activity, acting on ester bonds	molecular_function	0.0024761	23	350	569	16519	Prupe.5G237900,Prupe.3G007900,Prupe.2G073700,Prupe.5G237600,Prupe.8G088900,Prupe.5G237800,Prupe.5G205800,Prupe.4G187800,Prupe.3G008000,Prupe.8G089000,Prupe.1G081300,Prupe.2G279700,Prupe.2G069600,Prupe.3G007700,Prupe.1G081200,Prupe.5G122000,Prupe.4G136700,Prupe.8G089100,Prupe.8G089200,Prupe.8G235600,Prupe.2G279900,Prupe.3G007800,Prupe.2G279800
		GO:1901361	organic cyclic compound catabolic process	biological_process	0.0024911	6	350	65	16519	Prupe.8G132800,Prupe.8G235600,Prupe.8G133400,Prupe.8G047100,Prupe.8G047000,Prupe.8G132900
		GO:0022804	active transmembrane transporter activity	molecular_function	0.0027292	13	350	254	16519	Prupe.2G229100,Prupe.2G228700,Prupe.7G054200,Prupe.8G236100,Prupe.2G279100,Prupe.1G103900,Prupe.1G236100,Prupe.1G104300,Prupe.1G104100,Prupe.7G054300,Prupe.8G259800,Prupe.5G006500,Prupe.1G104400
		GO:0008271	secondary active sulfate transmembrane transporter activity	molecular_function	0.0028822	3	350	14	16519	Prupe.2G228700,Prupe.8G236100,Prupe.2G279100
		GO:0004867	serine-type endopeptidase inhibitor activity	molecular_function	0.0029671	3	350	14	16519	Prupe.8G229400,Prupe.8G228900,Prupe.8G229000
		GO:0016817	hydrolase activity, acting on acid anhydrides	molecular_function	0.0030777	22	350	557	16519	Prupe.7G054300,Prupe.1G104100,Prupe.6G090900,Prupe.4G138700,Prupe.5G121300,Prupe.6G083700,Prupe.2G229100,Prupe.5G121500,Prupe.2G148100,Prupe.1G133900,Prupe.1G104300,Prupe.5G237500,Prupe.1G173100,Prupe.4G186700,Prupe.5G006500,Prupe.1G104400,Prupe.8G259800,Prupe.4G138900,Prupe.1G236100,Prupe.1G103900,Prupe.7G054200,Prupe.7G052200
		GO:0016462	pyrophosphatase activity	molecular_function	0.0031475	21	350	523	16519	Prupe.4G138900,Prupe.1G103900,Prupe.1G236100,Prupe.7G054200,Prupe.7G052200,Prupe.1G133900,Prupe.5G237500,Prupe.1G104300,Prupe.4G186700,Prupe.1G173100,Prupe.1G104400,Prupe.5G006500,Prupe.8G259800,Prupe.2G229100,Prupe.6G083700,Prupe.5G121500,Prupe.7G054300,Prupe.1G104100,Prupe.6G090900,Prupe.5G121300,Prupe.4G138700
		GO:0035251	UDP-glucosyltransferase activity	molecular_function	0.0033974	5	350	50	16519	Prupe.5G123800,Prupe.5G123700,Prupe.5G123500,Prupe.5G124000,Prupe.5G123600
		GO:0008272	sulfate transport	biological_process	0.0035501	3	350	15	16519	Prupe.2G228700,Prupe.8G236100,Prupe.2G279100
		GO:0015116	sulfate transmembrane transporter activity	molecular_function	0.0035501	3	350	15	16519	Prupe.8G236100,Prupe.2G279100,Prupe.2G228700
		GO:0072348	sulfur compound transport	biological_process	0.0035501	3	350	15	16519	Prupe.2G279100,Prupe.8G236100,Prupe.2G228700
		GO:1901682	sulfur compound transmembrane transporter activity	molecular_function	0.0035501	3	350	15	16519	Prupe.8G236100,Prupe.2G279100,Prupe.2G228700
		GO:0004866	endopeptidase inhibitor activity	molecular_function	0.0036353	4	350	30	16519	Prupe.1G172900,Prupe.8G228900,Prupe.8G229000,Prupe.8G229400
		GO:0030414	peptidase inhibitor activity	molecular_function	0.0036353	4	350	30	16519	Prupe.1G172900,Prupe.8G229400,Prupe.8G229000,Prupe.8G228900
		GO:0061134	peptidase regulator activity	molecular_function	0.0036353	4	350	30	16519	Prupe.8G229000,Prupe.8G228900,Prupe.8G229400,Prupe.1G172900
		GO:0061135	endopeptidase regulator activity	molecular_function	0.0036353	4	350	30	16519	Prupe.1G172900,Prupe.8G229000,Prupe.8G228900,Prupe.8G229400
		GO:0032559	adenyl ribonucleotide binding	molecular_function	0.0037453	68	350	2376	16519	Prupe.8G132200,Prupe.2G148200,Prupe.8G102900,Prupe.8G132500,Prupe.2G088800,Prupe.3G115200,Prupe.2G089000,Prupe.4G186700,Prupe.1G104300,Prupe.6G297200,Prupe.4G174800,Prupe.8G236000,Prupe.4G141600,Prupe.2G088900,Prupe.1G315400,Prupe.1G215900,Prupe.6G228200,Prupe.2G229100,Prupe.2G135700,Prupe.1G104400,Prupe.5G095400,Prupe.7G139600,Prupe.7G054200,Prupe.1G103900,Prupe.1G236100,Prupe.4G135100,Prupe.4G1…
		GO:0030554	adenyl nucleotide binding	molecular_function	0.0038631	68	350	2379	16519	Prupe.5G095400,Prupe.1G104400,Prupe.7G139600,Prupe.4G135100,Prupe.1G236100,Prupe.1G103900,Prupe.7G054200,Prupe.3G251100,Prupe.4G135200,Prupe.2G135600,Prupe.1G350600,Prupe.7G139700,Prupe.6G228100,Prupe.3G251200,Prupe.4G134900,Prupe.2G088800,Prupe.8G132500,Prupe.8G102900,Prupe.8G132200,Prupe.2G148200,Prupe.1G104300,Prupe.6G297200,Prupe.4G186700,Prupe.2G089000,Prupe.3G115200,Prupe.4G174800,Prupe.4G1…
		GO:0044270	cellular nitrogen compound catabolic process	biological_process	0.0049792	4	350	33	16519	Prupe.8G235600,Prupe.8G132800,Prupe.8G132900,Prupe.8G133400
		GO:0046700	heterocycle catabolic process	biological_process	0.0049894	4	350	33	16519	Prupe.8G235600,Prupe.8G132800,Prupe.8G132900,Prupe.8G133400
		GO:1901606	alpha-amino acid catabolic process	biological_process	0.0051808	3	350	17	16519	Prupe.8G132800,Prupe.8G132900,Prupe.8G133400
		GO:0016887	ATPase activity	molecular_function	0.0056869	13	350	281	16519	Prupe.1G104300,Prupe.4G186700,Prupe.7G054300,Prupe.1G104100,Prupe.6G090900,Prupe.8G259800,Prupe.5G006500,Prupe.1G104400,Prupe.2G229100,Prupe.7G052200,Prupe.1G236100,Prupe.1G103900,Prupe.7G054200
		GO:0052689	carboxylic ester hydrolase activity	molecular_function	0.005788	8	350	127	16519	Prupe.3G007700,Prupe.8G235600,Prupe.2G279900,Prupe.3G007800,Prupe.3G008000,Prupe.2G279800,Prupe.3G007900,Prupe.2G279700
		GO:0046527	glucosyltransferase activity	molecular_function	0.0060665	5	350	57	16519	Prupe.5G123800,Prupe.5G123700,Prupe.5G123600,Prupe.5G124000,Prupe.5G123500
		GO:0030599	pectinesterase activity	molecular_function	0.0061519	7	350	102	16519	Prupe.3G008000,Prupe.2G279800,Prupe.2G279700,Prupe.2G279900,Prupe.3G007800,Prupe.3G007700,Prupe.3G007900
		GO:0004674	protein serine/threonine kinase activity	molecular_function	0.0062721	30	350	879	16519	Prupe.3G115200,Prupe.2G089000,Prupe.6G297200,Prupe.1G315900,Prupe.2G148200,Prupe.2G088800,Prupe.2G073500,Prupe.4G142200,Prupe.4G135200,Prupe.4G174800,Prupe.3G251100,Prupe.6G297400,Prupe.6G282700,Prupe.3G164300,Prupe.6G090400,Prupe.4G135100,Prupe.2G088900,Prupe.4G142400,Prupe.6G140300,Prupe.6G297000,Prupe.8G236000,Prupe.3G115500,Prupe.6G228300,Prupe.4G174600,Prupe.4G174900,Prupe.5G236900,Prupe.3G2…
		GO:0006575	cellular modified amino acid metabolic process	biological_process	0.0062768	4	350	35	16519	Prupe.8G257500,Prupe.8G132800,Prupe.8G132900,Prupe.8G133400
		GO:0009308	amine metabolic process	biological_process	0.0064975	5	350	56	16519	Prupe.1G088200,Prupe.8G132800,Prupe.2G248100,Prupe.8G132900,Prupe.8G133400
		GO:0003899	DNA-directed RNA polymerase activity	molecular_function	0.0074095	5	350	58	16519	Prupe.5G238000,Prupe.8G132000,Prupe.8G132400,Prupe.8G132200,Prupe.7G107000
		GO:0009063	cellular amino acid catabolic process	biological_process	0.0081791	3	350	20	16519	Prupe.8G133400,Prupe.8G132900,Prupe.8G132800
		GO:0009507	chloroplast	cellular_component	0.0083193	3	350	20	16519	Prupe.2G228700,Prupe.2G279100,Prupe.8G236100
		GO:0009536	plastid	cellular_component	0.0083193	3	350	20	16519	Prupe.2G228700,Prupe.8G236100,Prupe.2G279100
		GO:0009072	aromatic amino acid family metabolic process	biological_process	0.0084364	4	350	38	16519	Prupe.8G133400,Prupe.8G132900,Prupe.8G132800,Prupe.2G248100
		GO:0055085	transmembrane transport	biological_process	0.0085364	23	350	635	16519	Prupe.8G067800,Prupe.1G104300,Prupe.5G006300,Prupe.8G259800,Prupe.6G281900,Prupe.5G006500,Prupe.1G104400,Prupe.5G236500,Prupe.2G228700,Prupe.4G241000,Prupe.2G279100,Prupe.7G054200,Prupe.1G103900,Prupe.1G236100,Prupe.4G240600,Prupe.1G104100,Prupe.7G054300,Prupe.5G237000,Prupe.2G222600,Prupe.1G315700,Prupe.2G229100,Prupe.3G250600,Prupe.8G236100
		GO:0035639	purine ribonucleoside triphosphate binding	molecular_function	0.0086192	62	350	2200	16519	Prupe.2G148300,Prupe.4G174900,Prupe.5G121500,Prupe.2G229100,Prupe.6G228200,Prupe.3G251000,Prupe.1G315400,Prupe.5G236900,Prupe.2G148100,Prupe.1G215900,Prupe.8G257100,Prupe.2G088900,Prupe.6G140300,Prupe.4G142400,Prupe.7G054300,Prupe.8G236000,Prupe.3G115500,Prupe.4G141600,Prupe.4G174800,Prupe.4G138900,Prupe.6G297400,Prupe.7G052200,Prupe.6G090400,Prupe.6G282700,Prupe.3G164300,Prupe.4G186700,Prupe.1G1…
		GO:0016758	transferase activity, transferring hexosyl groups	molecular_function	0.0095764	17	350	426	16519	Prupe.3G184900,Prupe.3G184700,Prupe.5G123700,Prupe.3G185000,Prupe.5G123500,Prupe.2G085000,Prupe.5G006900,Prupe.6G228400,Prupe.5G123800,Prupe.5G124000,Prupe.1G069800,Prupe.3G184600,Prupe.3G184400,Prupe.5G123600,Prupe.2G085100,Prupe.2G085200,Prupe.3G184800
		GO:0009250	glucan biosynthetic process	biological_process	0.009611	5	350	63	16519	Prupe.5G123600,Prupe.5G123500,Prupe.5G124000,Prupe.5G123700,Prupe.5G123800
		GO:0016811	hydrolase activity, acting on carbon-nitrogen (but not peptide) bonds, in linear amides	molecular_function	0.0096168	3	350	21	16519	Prupe.8G132900,Prupe.8G133400,Prupe.8G132800
		GO:0000271	polysaccharide biosynthetic process	biological_process	0.010973	5	350	65	16519	Prupe.5G123800,Prupe.5G123700,Prupe.5G123500,Prupe.5G124000,Prupe.5G123600
		GO:0033692	cellular polysaccharide biosynthetic process	biological_process	0.010973	5	350	65	16519	Prupe.5G123700,Prupe.5G123500,Prupe.5G124000,Prupe.5G123600,Prupe.5G123800
		GO:0000166	nucleotide binding	molecular_function	0.011354	83	350	3134	16519	Prupe.5G237500,Prupe.1G173100,Prupe.4G176700,Prupe.5G236400,Prupe.1G315900,Prupe.8G259800,Prupe.4G142200,Prupe.7G139800,Prupe.8G132300,Prupe.5G238000,Prupe.6G154400,Prupe.1G104100,Prupe.6G297000,Prupe.6G090900,Prupe.6G228300,Prupe.4G174600,Prupe.8G132100,Prupe.6G106100,Prupe.8G079800,Prupe.4G194800,Prupe.2G073500,Prupe.7G139500,Prupe.4G109000,Prupe.6G297400,Prupe.4G138900,Prupe.6G282700,Prupe.3G1…
		GO:1901265	nucleoside phosphate binding	molecular_function	0.011354	83	350	3134	16519	Prupe.5G238000,Prupe.6G154400,Prupe.8G132300,Prupe.7G139800,Prupe.4G142200,Prupe.8G259800,Prupe.1G315900,Prupe.4G176700,Prupe.5G236400,Prupe.1G173100,Prupe.5G237500,Prupe.8G132100,Prupe.4G174600,Prupe.6G228300,Prupe.6G090900,Prupe.6G297000,Prupe.1G104100,Prupe.5G206200,Prupe.7G052200,Prupe.6G090400,Prupe.3G164300,Prupe.6G282700,Prupe.4G138900,Prupe.6G297400,Prupe.4G109000,Prupe.7G139500,Prupe.2G0…
		GO:0008252	nucleotidase activity	molecular_function	0.011672	2	350	8	16519	Prupe.4G187800,Prupe.2G073700
		GO:0015103	inorganic anion transmembrane transporter activity	molecular_function	0.011766	4	350	42	16519	Prupe.6G281900,Prupe.2G228700,Prupe.8G236100,Prupe.2G279100
		GO:0036094	small molecule binding	molecular_function	0.013136	84	350	3196	16519	Prupe.6G140300,Prupe.4G142400,Prupe.8G257100,Prupe.2G228900,Prupe.7G054300,Prupe.3G115500,Prupe.4G174900,Prupe.2G148300,Prupe.3G251000,Prupe.5G236900,Prupe.2G148100,Prupe.8G079800,Prupe.6G106100,Prupe.2G073500,Prupe.4G194800,Prupe.6G297400,Prupe.4G138900,Prupe.7G139500,Prupe.4G109000,Prupe.7G052200,Prupe.6G090400,Prupe.5G206200,Prupe.3G164300,Prupe.6G282700,Prupe.1G104100,Prupe.6G090900,Prupe.6G2…
		GO:0034062	RNA polymerase activity	molecular_function	0.013184	5	350	67	16519	Prupe.7G107000,Prupe.5G238000,Prupe.8G132000,Prupe.8G132400,Prupe.8G132200
		GO:0006073	cellular glucan metabolic process	biological_process	0.0132	6	350	93	16519	Prupe.5G123800,Prupe.5G123700,Prupe.5G124000,Prupe.5G123500,Prupe.1G069800,Prupe.5G123600
		GO:0044042	glucan metabolic process	biological_process	0.0132	6	350	93	16519	Prupe.5G124000,Prupe.5G123500,Prupe.1G069800,Prupe.5G123600,Prupe.5G123700,Prupe.5G123800
		GO:0016054	organic acid catabolic process	biological_process	0.013635	3	350	24	16519	Prupe.8G133400,Prupe.8G132900,Prupe.8G132800
		GO:0046395	carboxylic acid catabolic process	biological_process	0.013635	3	350	24	16519	Prupe.8G132800,Prupe.8G132900,Prupe.8G133400
		GO:0044264	cellular polysaccharide metabolic process	biological_process	0.014576	6	350	95	16519	Prupe.5G123700,Prupe.5G123600,Prupe.1G069800,Prupe.5G124000,Prupe.5G123500,Prupe.5G123800
		GO:0005524	ATP binding	molecular_function	0.018057	55	350	1987	16519	Prupe.6G228100,Prupe.3G251200,Prupe.1G350600,Prupe.6G228300,Prupe.4G134900,Prupe.4G174600,Prupe.6G297000,Prupe.6G090900,Prupe.1G104100,Prupe.1G236100,Prupe.1G103900,Prupe.7G054200,Prupe.4G135100,Prupe.6G154400,Prupe.4G142200,Prupe.4G135200,Prupe.3G251100,Prupe.1G315900,Prupe.1G104400,Prupe.5G095400,Prupe.8G259800,Prupe.1G173100,Prupe.4G176700,Prupe.1G215900,Prupe.5G236900,Prupe.2G148100,Prupe.1G3…
		GO:0016757	transferase activity, transferring glycosyl groups	molecular_function	0.019138	18	350	496	16519	Prupe.3G184700,Prupe.3G184900,Prupe.5G123500,Prupe.3G185000,Prupe.5G123700,Prupe.2G085000,Prupe.5G006900,Prupe.5G123800,Prupe.6G228400,Prupe.6G309400,Prupe.3G184600,Prupe.1G069800,Prupe.5G124000,Prupe.5G123600,Prupe.2G085100,Prupe.3G184800,Prupe.2G085200,Prupe.3G184400
		GO:0005975	carbohydrate metabolic process	biological_process	0.020704	24	350	725	16519	Prupe.6G156300,Prupe.5G205800,Prupe.6G119700,Prupe.5G123600,Prupe.7G051600,Prupe.5G123800,Prupe.7G051700,Prupe.6G156400,Prupe.1G069800,Prupe.5G124000,Prupe.2G278700,Prupe.7G051800,Prupe.3G193700,Prupe.4G136700,Prupe.7G052000,Prupe.5G006900,Prupe.7G051900,Prupe.6G156600,Prupe.5G121200,Prupe.7G052100,Prupe.5G123500,Prupe.6G156500,Prupe.2G278800,Prupe.5G123700
		GO:0005976	polysaccharide metabolic process	biological_process	0.021942	6	350	104	16519	Prupe.5G123700,Prupe.5G124000,Prupe.1G069800,Prupe.5G123500,Prupe.5G123600,Prupe.5G123800
		GO:0003924	GTPase activity	molecular_function	0.024123	7	350	134	16519	Prupe.4G138900,Prupe.5G121500,Prupe.5G237500,Prupe.1G133900,Prupe.6G083700,Prupe.5G121300,Prupe.4G138700
		GO:0043168	anion binding	molecular_function	0.024164	77	350	2973	16519	Prupe.3G115500,Prupe.8G257100,Prupe.6G140300,Prupe.4G142400,Prupe.7G054300,Prupe.3G251000,Prupe.5G236900,Prupe.2G148100,Prupe.2G148300,Prupe.4G174900,Prupe.2G073500,Prupe.8G079800,Prupe.3G115000,Prupe.6G106100,Prupe.6G090400,Prupe.7G052200,Prupe.6G282700,Prupe.3G164300,Prupe.4G138900,Prupe.6G297400,Prupe.4G109000,Prupe.7G139500,Prupe.6G090900,Prupe.6G297000,Prupe.1G104100,Prupe.8G132100,Prupe.4G1…
		GO:0004553	hydrolase activity, hydrolyzing O-glycosyl compounds	molecular_function	0.024749	16	350	437	16519	Prupe.6G156300,Prupe.6G119700,Prupe.7G051600,Prupe.7G051700,Prupe.6G156400,Prupe.1G069800,Prupe.2G278700,Prupe.7G051800,Prupe.3G193700,Prupe.8G259500,Prupe.7G052000,Prupe.7G051900,Prupe.6G156600,Prupe.7G052100,Prupe.2G278800,Prupe.6G156500
		GO:1901565	organonitrogen compound catabolic process	biological_process	0.0258	4	350	53	16519	Prupe.8G133400,Prupe.8G132900,Prupe.8G132800,Prupe.8G235600
		GO:0015698	inorganic anion transport	biological_process	0.025813	4	350	53	16519	Prupe.8G236100,Prupe.2G279100,Prupe.6G281900,Prupe.2G228700
		GO:0004672	protein kinase activity	molecular_function	0.026799	35	350	1187	16519	Prupe.3G251100,Prupe.4G142200,Prupe.4G135200,Prupe.4G135100,Prupe.4G176700,Prupe.1G315900,Prupe.4G174600,Prupe.4G135000,Prupe.6G228300,Prupe.4G134900,Prupe.6G228100,Prupe.3G251200,Prupe.6G297000,Prupe.6G297400,Prupe.4G174800,Prupe.6G090400,Prupe.6G282700,Prupe.3G164300,Prupe.6G297200,Prupe.6G106100,Prupe.2G089000,Prupe.3G115200,Prupe.2G088800,Prupe.2G073500,Prupe.2G148200,Prupe.4G174900,Prupe.3G2…
		GO:0034637	cellular carbohydrate biosynthetic process	biological_process	0.02777	5	350	82	16519	Prupe.5G123800,Prupe.5G123700,Prupe.5G123600,Prupe.5G124000,Prupe.5G123500
		GO:0044282	small molecule catabolic process	biological_process	0.02968	3	350	32	16519	Prupe.8G133400,Prupe.8G132900,Prupe.8G132800
		GO:0016310	phosphorylation	biological_process	0.030032	36	350	1238	16519	Prupe.6G228300,Prupe.4G134900,Prupe.4G174600,Prupe.4G135000,Prupe.6G228100,Prupe.3G251200,Prupe.6G297000,Prupe.4G142200,Prupe.4G135200,Prupe.3G251100,Prupe.4G135100,Prupe.4G176700,Prupe.1G315900,Prupe.4G174900,Prupe.5G236900,Prupe.1G315400,Prupe.3G251000,Prupe.6G228200,Prupe.4G142400,Prupe.6G140300,Prupe.2G088900,Prupe.3G115500,Prupe.8G236000,Prupe.6G297400,Prupe.4G174800,Prupe.6G282700,Prupe.3G1…
		GO:0006468	protein phosphorylation	biological_process	0.030411	35	350	1198	16519	Prupe.6G297000,Prupe.3G251200,Prupe.6G228100,Prupe.4G134900,Prupe.6G228300,Prupe.4G135000,Prupe.4G174600,Prupe.1G315900,Prupe.4G176700,Prupe.4G135100,Prupe.4G142200,Prupe.4G135200,Prupe.3G251100,Prupe.8G236000,Prupe.3G115500,Prupe.2G088900,Prupe.6G140300,Prupe.4G142400,Prupe.5G236900,Prupe.1G315400,Prupe.6G228200,Prupe.3G251000,Prupe.4G174900,Prupe.2G148200,Prupe.2G073500,Prupe.2G088800,Prupe.3G1…
		GO:0022857	transmembrane transporter activity	molecular_function	0.030413	21	350	640	16519	Prupe.7G106900,Prupe.7G054300,Prupe.1G104100,Prupe.8G236100,Prupe.2G222600,Prupe.5G237000,Prupe.2G229100,Prupe.6G281900,Prupe.8G259800,Prupe.1G104400,Prupe.5G006500,Prupe.1G104300,Prupe.5G006300,Prupe.2G228700,Prupe.4G241000,Prupe.1G103900,Prupe.4G240600,Prupe.1G236100,Prupe.2G279100,Prupe.7G054200,Prupe.5G236500
		GO:0046873	metal ion transmembrane transporter activity	molecular_function	0.031364	6	350	112	16519	Prupe.7G054300,Prupe.5G237000,Prupe.5G236500,Prupe.7G054200,Prupe.4G240600,Prupe.4G241000
		GO:0016772	transferase activity, transferring phosphorus-containing groups	molecular_function	0.032481	43	350	1537	16519	Prupe.4G174600,Prupe.4G135000,Prupe.2G279600,Prupe.4G134900,Prupe.6G228300,Prupe.3G251200,Prupe.6G228100,Prupe.8G132400,Prupe.5G121800,Prupe.6G297000,Prupe.3G251100,Prupe.4G135200,Prupe.4G142200,Prupe.5G238000,Prupe.4G135100,Prupe.4G176700,Prupe.7G107000,Prupe.1G315900,Prupe.4G174900,Prupe.6G228200,Prupe.3G251000,Prupe.5G236900,Prupe.1G315400,Prupe.2G088900,Prupe.8G257100,Prupe.6G140300,Prupe.4G1…
		GO:0005516	calmodulin binding	molecular_function	0.032829	2	350	14	16519	Prupe.7G054200,Prupe.7G054300
		GO:0016773	phosphotransferase activity, alcohol group as acceptor	molecular_function	0.037356	37	350	1302	16519	Prupe.6G297000,Prupe.5G121800,Prupe.6G228100,Prupe.3G251200,Prupe.4G135000,Prupe.4G174600,Prupe.6G228300,Prupe.4G134900,Prupe.1G315900,Prupe.4G176700,Prupe.4G135100,Prupe.3G251100,Prupe.4G142200,Prupe.4G135200,Prupe.3G115500,Prupe.8G236000,Prupe.4G142400,Prupe.6G140300,Prupe.8G257100,Prupe.2G088900,Prupe.3G251000,Prupe.6G228200,Prupe.5G236900,Prupe.1G315400,Prupe.4G174900,Prupe.2G073500,Prupe.2G0…
		GO:0016798	hydrolase activity, acting on glycosyl bonds	molecular_function	0.039651	16	350	464	16519	Prupe.3G193700,Prupe.7G051800,Prupe.6G156600,Prupe.8G259500,Prupe.7G052000,Prupe.7G051900,Prupe.7G052100,Prupe.6G156500,Prupe.2G278800,Prupe.6G119700,Prupe.6G156300,Prupe.7G051600,Prupe.2G278700,Prupe.7G051700,Prupe.6G156400,Prupe.1G069800
		GO:0044262	cellular carbohydrate metabolic process	biological_process	0.040064	7	350	151	16519	Prupe.5G205800,Prupe.5G123800,Prupe.5G123700,Prupe.5G124000,Prupe.1G069800,Prupe.5G123500,Prupe.5G123600
		GO:0006811	ion transport	biological_process	0.040776	15	350	430	16519	Prupe.6G281900,Prupe.5G006500,Prupe.8G257200,Prupe.7G054300,Prupe.2G228700,Prupe.2G108300,Prupe.4G241000,Prupe.4G240600,Prupe.3G193600,Prupe.7G054200,Prupe.8G236100,Prupe.2G279100,Prupe.2G222600,Prupe.5G236500,Prupe.5G237000
		GO:0005388	calcium-transporting ATPase activity	molecular_function	0.041434	2	350	16	16519	Prupe.7G054300,Prupe.7G054200
		GO:0070588	calcium ion transmembrane transport	biological_process	0.041434	2	350	16	16519	Prupe.7G054200,Prupe.7G054300
		GO:0004049	anthranilate synthase activity	molecular_function	0.041966	1	350	2	16519	Prupe.2G248100
		GO:0015996	chlorophyll catabolic process	biological_process	0.042252	1	350	2	16519	Prupe.8G235600
		GO:0046149	pigment catabolic process	biological_process	0.042252	1	350	2	16519	Prupe.8G235600
		GO:0047746	chlorophyllase activity	molecular_function	0.042252	1	350	2	16519	Prupe.8G235600
		GO:0030410	nicotianamine synthase activity	molecular_function	0.042263	1	350	2	16519	Prupe.1G088200
		GO:0030417	nicotianamine metabolic process	biological_process	0.042263	1	350	2	16519	Prupe.1G088200
		GO:0030418	nicotianamine biosynthetic process	biological_process	0.042263	1	350	2	16519	Prupe.1G088200
		GO:0072351	tricarboxylic acid biosynthetic process	biological_process	0.042263	1	350	2	16519	Prupe.1G088200
		GO:0004140	dephospho-CoA kinase activity	molecular_function	0.042296	1	350	2	16519	Prupe.8G257100
		GO:0007029	endoplasmic reticulum organization	biological_process	0.042316	1	350	2	16519	Prupe.2G278900
		GO:0015662	ATPase activity, coupled to transmembrane movement of ions, phosphorylative mechanism	molecular_function	0.04639	2	350	17	16519	Prupe.7G054200,Prupe.7G054300
		GO:0015075	ion transmembrane transporter activity	molecular_function	0.046498	13	350	365	16519	Prupe.6G281900,Prupe.7G106900,Prupe.5G006500,Prupe.7G054300,Prupe.4G241000,Prupe.2G228700,Prupe.4G240600,Prupe.7G054200,Prupe.8G236100,Prupe.2G279100,Prupe.2G222600,Prupe.5G236500,Prupe.5G237000
		GO:0003697	single-stranded DNA binding	molecular_function	0.049066	2	350	17	16519	Prupe.4G108900,Prupe.7G052200
		GO:0009309	amine biosynthetic process	biological_process	0.04986	2	350	17	16519	Prupe.1G088200,Prupe.2G248100
		GO:0042401	cellular biogenic amine biosynthetic process	biological_process	0.04986	2	350	17	16519	Prupe.1G088200,Prupe.2G248100
	XP-EHH	GO:0016747	transferase activity, transferring acyl groups other than amino-acyl groups	molecular_function	8.9943e-08	14	181	223	16519	Prupe.3G253600,Prupe.4G142100,Prupe.4G142000,Prupe.3G253900,Prupe.3G253700,Prupe.1G236700,Prupe.3G253300,Prupe.3G253100,Prupe.1G236600,Prupe.3G253200,Prupe.3G253400,Prupe.1G236800,Prupe.3G253500,Prupe.3G253800
		GO:0016746	transferase activity, transferring acyl groups	molecular_function	1.1568e-07	15	181	263	16519	Prupe.3G253800,Prupe.3G253500,Prupe.5G243700,Prupe.1G236800,Prupe.1G236600,Prupe.3G253200,Prupe.3G253400,Prupe.1G236700,Prupe.3G253300,Prupe.3G253100,Prupe.3G253900,Prupe.3G253700,Prupe.4G142100,Prupe.4G142000,Prupe.3G253600
		GO:0016740	transferase activity	molecular_function	1.8047e-07	61	181	2758	16519	Prupe.4G091400,Prupe.3G253200,Prupe.3G181000,Prupe.1G236800,Prupe.4G091200,Prupe.3G055600,Prupe.3G055500,Prupe.2G044400,Prupe.4G092900,Prupe.5G123700,Prupe.5G132800,Prupe.1G236700,Prupe.2G199600,Prupe.6G160900,Prupe.2G092500,Prupe.3G253400,Prupe.5G240100,Prupe.5G133400,Prupe.4G094600,Prupe.4G092700,Prupe.3G253600,Prupe.3G055400,Prupe.1G574600,Prupe.4G142000,Prupe.5G161700,Prupe.4G094300,Prupe.3G2…
		GO:0001871	pattern binding	molecular_function	1.4561e-05	8	181	88	16519	Prupe.4G091900,Prupe.3G181100,Prupe.4G092700,Prupe.4G094600,Prupe.3G181200,Prupe.4G094500,Prupe.4G092900,Prupe.4G093000
		GO:0030247	polysaccharide binding	molecular_function	1.4561e-05	8	181	88	16519	Prupe.3G181100,Prupe.4G094600,Prupe.4G092700,Prupe.4G091900,Prupe.4G094500,Prupe.4G092900,Prupe.4G093000,Prupe.3G181200
		GO:0009611	response to wounding	biological_process	0.00011312	3	181	12	16519	Prupe.8G229000,Prupe.8G228900,Prupe.8G229400
		GO:0004867	serine-type endopeptidase inhibitor activity	molecular_function	0.00018488	3	181	14	16519	Prupe.8G229000,Prupe.8G229400,Prupe.8G228900
		GO:0004674	protein serine/threonine kinase activity	molecular_function	0.00088431	23	181	879	16519	Prupe.3G181100,Prupe.4G114600,Prupe.3G181000,Prupe.4G195000,Prupe.3G251700,Prupe.4G194900,Prupe.4G093000,Prupe.4G092900,Prupe.3G055500,Prupe.2G044400,Prupe.6G160800,Prupe.4G092700,Prupe.4G094600,Prupe.3G251400,Prupe.4G091900,Prupe.2G092500,Prupe.6G160900,Prupe.4G090800,Prupe.4G094500,Prupe.4G094300,Prupe.5G161700,Prupe.3G055400,Prupe.3G181200
		GO:0008171	O-methyltransferase activity	molecular_function	0.001199	4	181	50	16519	Prupe.4G091400,Prupe.2G199500,Prupe.2G199400,Prupe.2G199600
		GO:0016772	transferase activity, transferring phosphorus-containing groups	molecular_function	0.0012352	33	181	1537	16519	Prupe.3G181000,Prupe.4G092900,Prupe.3G055500,Prupe.2G044400,Prupe.4G091200,Prupe.3G055600,Prupe.4G094600,Prupe.4G092700,Prupe.5G240100,Prupe.2G092500,Prupe.6G160900,Prupe.4G090800,Prupe.1G510800,Prupe.7G180900,Prupe.4G094500,Prupe.4G094300,Prupe.5G161700,Prupe.3G055400,Prupe.1G574600,Prupe.3G181100,Prupe.2G223200,Prupe.4G114600,Prupe.4G195000,Prupe.2G044500,Prupe.3G251700,Prupe.4G194900,Prupe.2G0…
		GO:0030145	manganese ion binding	molecular_function	0.0015391	4	181	55	16519	Prupe.4G094800,Prupe.4G094900,Prupe.4G094700,Prupe.4G091500
		GO:0045735	nutrient reservoir activity	molecular_function	0.0016038	4	181	56	16519	Prupe.4G094700,Prupe.4G094900,Prupe.4G094800,Prupe.4G091500
		GO:0003824	catalytic activity	molecular_function	0.0016193	103	181	7436	16519	Prupe.1G230600,Prupe.5G133400,Prupe.2G092500,Prupe.4G094500,Prupe.4G142000,Prupe.5G161700,Prupe.4G138700,Prupe.1G574600,Prupe.5G245500,Prupe.5G121200,Prupe.1G178000,Prupe.2G199700,Prupe.3G253200,Prupe.5G132600,Prupe.1G236700,Prupe.8G229200,Prupe.2G199600,Prupe.5G240300,Prupe.5G132800,Prupe.4G091200,Prupe.3G055500,Prupe.6G160800,Prupe.8G229500,Prupe.4G090300,Prupe.4G090900,Prupe.1G351000,Prupe.4G1…
		GO:0004866	endopeptidase inhibitor activity	molecular_function	0.001914	3	181	30	16519	Prupe.8G229000,Prupe.8G228900,Prupe.8G229400
		GO:0030414	peptidase inhibitor activity	molecular_function	0.001914	3	181	30	16519	Prupe.8G228900,Prupe.8G229400,Prupe.8G229000
		GO:0061134	peptidase regulator activity	molecular_function	0.001914	3	181	30	16519	Prupe.8G228900,Prupe.8G229400,Prupe.8G229000
		GO:0061135	endopeptidase regulator activity	molecular_function	0.001914	3	181	30	16519	Prupe.8G229000,Prupe.8G228900,Prupe.8G229400
		GO:0006468	protein phosphorylation	biological_process	0.0022868	27	181	1198	16519	Prupe.3G055400,Prupe.3G181200,Prupe.5G161700,Prupe.4G094300,Prupe.4G094500,Prupe.4G090800,Prupe.1G510800,Prupe.6G160900,Prupe.2G092500,Prupe.4G091900,Prupe.6G160800,Prupe.4G094600,Prupe.3G251400,Prupe.4G092700,Prupe.7G180800,Prupe.2G044400,Prupe.3G055500,Prupe.4G091200,Prupe.4G092900,Prupe.4G093000,Prupe.3G251700,Prupe.4G194900,Prupe.3G181000,Prupe.4G195000,Prupe.3G181100,Prupe.4G114600,Prupe.2G2…
		GO:0004843	ubiquitin-specific protease activity	molecular_function	0.0025071	2	181	6	16519	Prupe.1G335400,Prupe.5G132600
		GO:0019783	ubiquitin-like protein-specific protease activity	molecular_function	0.0025071	2	181	6	16519	Prupe.5G132600,Prupe.1G335400
		GO:0016310	phosphorylation	biological_process	0.0035096	27	181	1238	16519	Prupe.3G181200,Prupe.3G055400,Prupe.5G161700,Prupe.4G094300,Prupe.4G094500,Prupe.1G510800,Prupe.4G090800,Prupe.6G160900,Prupe.2G092500,Prupe.4G091900,Prupe.4G094600,Prupe.3G251400,Prupe.4G092700,Prupe.6G160800,Prupe.7G180800,Prupe.4G091200,Prupe.2G044400,Prupe.3G055500,Prupe.4G092900,Prupe.4G093000,Prupe.4G194900,Prupe.3G251700,Prupe.4G195000,Prupe.3G181000,Prupe.2G223200,Prupe.4G114600,Prupe.3G1…
		GO:0030246	carbohydrate binding	molecular_function	0.004198	8	181	204	16519	Prupe.4G091900,Prupe.3G181100,Prupe.4G092700,Prupe.4G094600,Prupe.3G181200,Prupe.4G094500,Prupe.4G092900,Prupe.4G093000
		GO:0004672	protein kinase activity	molecular_function	0.004503	26	181	1187	16519	Prupe.4G091200,Prupe.2G044400,Prupe.3G055500,Prupe.4G092900,Prupe.4G093000,Prupe.3G251700,Prupe.4G194900,Prupe.4G195000,Prupe.3G181000,Prupe.4G114600,Prupe.2G223200,Prupe.3G181100,Prupe.3G181200,Prupe.3G055400,Prupe.4G094300,Prupe.5G161700,Prupe.4G094500,Prupe.1G510800,Prupe.4G090800,Prupe.6G160900,Prupe.2G092500,Prupe.4G091900,Prupe.4G094600,Prupe.4G092700,Prupe.3G251400,Prupe.6G160800
		GO:0009607	response to biotic stimulus	biological_process	0.0065615	3	181	46	16519	Prupe.1G327700,Prupe.1G327400,Prupe.1G327300
		GO:0016759	cellulose synthase activity	molecular_function	0.0078862	3	181	29	16519	Prupe.5G123800,Prupe.5G123700,Prupe.5G123600
		GO:0016760	cellulose synthase (UDP-forming) activity	molecular_function	0.0078862	3	181	29	16519	Prupe.5G123700,Prupe.5G123800,Prupe.5G123600
		GO:0043412	macromolecule modification	biological_process	0.0081711	30	181	1550	16519	Prupe.3G251700,Prupe.4G194900,Prupe.4G091400,Prupe.3G181000,Prupe.4G195000,Prupe.4G114600,Prupe.3G181100,Prupe.2G223200,Prupe.7G180800,Prupe.3G055500,Prupe.2G044400,Prupe.4G091200,Prupe.4G092900,Prupe.5G009100,Prupe.4G093000,Prupe.6G160900,Prupe.2G092500,Prupe.4G091900,Prupe.5G133400,Prupe.6G160800,Prupe.4G094600,Prupe.4G092700,Prupe.3G251400,Prupe.3G055400,Prupe.3G181200,Prupe.5G161700,Prupe.4G0…
		GO:0045048	protein insertion into ER membrane	biological_process	0.0083489	1	181	1	16519	Prupe.7G182100
		GO:0071816	tail-anchored membrane protein insertion into ER membrane	biological_process	0.0083489	1	181	1	16519	Prupe.7G182100
		GO:0015232	heme transporter activity	molecular_function	0.0084413	1	181	1	16519	Prupe.1G175300
		GO:0015886	heme transport	biological_process	0.0084413	1	181	1	16519	Prupe.1G175300
		GO:0051181	cofactor transport	biological_process	0.0084413	1	181	1	16519	Prupe.1G175300
		GO:0051184	cofactor transporter activity	molecular_function	0.0084413	1	181	1	16519	Prupe.1G175300
		GO:1901678	iron coordination entity transport	biological_process	0.0084413	1	181	1	16519	Prupe.1G175300
		GO:0006464	cellular protein modification process	biological_process	0.0086233	29	181	1483	16519	Prupe.3G251700,Prupe.4G194900,Prupe.4G195000,Prupe.3G181000,Prupe.4G114600,Prupe.2G223200,Prupe.3G181100,Prupe.7G180800,Prupe.4G091200,Prupe.2G044400,Prupe.3G055500,Prupe.5G009100,Prupe.4G092900,Prupe.4G093000,Prupe.6G160900,Prupe.2G092500,Prupe.5G133400,Prupe.4G091900,Prupe.4G094600,Prupe.4G092700,Prupe.3G251400,Prupe.6G160800,Prupe.3G181200,Prupe.3G055400,Prupe.4G094300,Prupe.5G161700,Prupe.4G0…
		GO:0036211	protein modification process	biological_process	0.0086233	29	181	1483	16519	Prupe.4G195000,Prupe.3G181000,Prupe.3G251700,Prupe.4G194900,Prupe.2G223200,Prupe.4G114600,Prupe.3G181100,Prupe.4G091200,Prupe.3G055500,Prupe.2G044400,Prupe.7G180800,Prupe.4G093000,Prupe.5G009100,Prupe.4G092900,Prupe.5G133400,Prupe.4G091900,Prupe.6G160900,Prupe.2G092500,Prupe.4G094600,Prupe.3G251400,Prupe.4G092700,Prupe.6G160800,Prupe.5G161700,Prupe.4G094300,Prupe.3G181200,Prupe.3G055400,Prupe.1G5…
		GO:0032549	ribonucleoside binding	molecular_function	0.0088972	47	181	2597	16519	Prupe.4G093000,Prupe.4G138900,Prupe.4G195000,Prupe.4G194900,Prupe.3G251700,Prupe.2G044100,Prupe.4G114600,Prupe.3G181100,Prupe.2G223200,Prupe.2G053800,Prupe.3G181200,Prupe.2G054500,Prupe.4G141600,Prupe.4G091900,Prupe.2G051100,Prupe.6G160800,Prupe.3G251400,Prupe.5G121300,Prupe.3G055500,Prupe.2G044400,Prupe.3G055600,Prupe.4G091200,Prupe.4G091100,Prupe.3G165200,Prupe.4G141700,Prupe.4G092900,Prupe.1G0…
		GO:0016301	kinase activity	molecular_function	0.0089125	27	181	1333	16519	Prupe.4G092900,Prupe.4G093000,Prupe.2G044400,Prupe.3G055500,Prupe.4G091200,Prupe.4G114600,Prupe.2G223200,Prupe.3G181100,Prupe.4G194900,Prupe.2G044500,Prupe.3G251700,Prupe.3G181000,Prupe.4G195000,Prupe.4G094500,Prupe.4G090800,Prupe.1G510800,Prupe.3G055400,Prupe.3G181200,Prupe.5G161700,Prupe.4G094300,Prupe.6G160800,Prupe.4G092700,Prupe.4G094600,Prupe.3G251400,Prupe.6G160900,Prupe.2G092500,Prupe.4G0…
		GO:0001882	nucleoside binding	molecular_function	0.0089738	47	181	2598	16519	Prupe.3G181000,Prupe.2G053700,Prupe.2G029300,Prupe.4G091100,Prupe.4G091200,Prupe.3G165200,Prupe.3G055600,Prupe.3G055500,Prupe.2G044400,Prupe.4G092900,Prupe.1G052200,Prupe.4G141700,Prupe.2G092500,Prupe.6G160900,Prupe.4G092700,Prupe.4G094600,Prupe.4G138700,Prupe.3G055400,Prupe.1G574600,Prupe.5G161700,Prupe.4G094300,Prupe.1G051800,Prupe.2G029200,Prupe.4G094500,Prupe.2G055500,Prupe.2G053900,Prupe.4G1…
		GO:0046527	glucosyltransferase activity	molecular_function	0.0096414	4	181	57	16519	Prupe.5G123600,Prupe.5G132800,Prupe.5G123700,Prupe.5G123800
		GO:0009250	glucan biosynthetic process	biological_process	0.009979	4	181	63	16519	Prupe.5G123600,Prupe.5G123800,Prupe.5G123700,Prupe.5G132800
		GO:0004648	O-phospho-L-serine:2-oxoglutarate aminotransferase activity	molecular_function	0.010221	1	181	1	16519	Prupe.7G180700
		GO:0000271	polysaccharide biosynthetic process	biological_process	0.010729	4	181	65	16519	Prupe.5G123800,Prupe.5G123700,Prupe.5G132800,Prupe.5G123600
		GO:0033692	cellular polysaccharide biosynthetic process	biological_process	0.010729	4	181	65	16519	Prupe.5G123600,Prupe.5G132800,Prupe.5G123700,Prupe.5G123800
		GO:0004399	histidinol dehydrogenase activity	molecular_function	0.010934	1	181	1	16519	Prupe.4G091700
		GO:0097367	carbohydrate derivative binding	molecular_function	0.011426	47	181	2645	16519	Prupe.4G093000,Prupe.4G138900,Prupe.4G114600,Prupe.3G181100,Prupe.2G223200,Prupe.3G251700,Prupe.4G194900,Prupe.2G044100,Prupe.4G195000,Prupe.2G054500,Prupe.3G181200,Prupe.2G053800,Prupe.5G121300,Prupe.6G160800,Prupe.3G251400,Prupe.4G091900,Prupe.4G141600,Prupe.2G051100,Prupe.1G052200,Prupe.4G092900,Prupe.4G141700,Prupe.3G055500,Prupe.2G044400,Prupe.3G055600,Prupe.4G091200,Prupe.4G091100,Prupe.3G1…
		GO:0005509	calcium ion binding	molecular_function	0.011514	7	181	231	16519	Prupe.3G181200,Prupe.4G091900,Prupe.4G092900,Prupe.4G094500,Prupe.3G181100,Prupe.4G092700,Prupe.4G094600
		GO:0030243	cellulose metabolic process	biological_process	0.012474	3	181	37	16519	Prupe.5G123600,Prupe.5G123700,Prupe.5G123800
		GO:0030244	cellulose biosynthetic process	biological_process	0.012474	3	181	37	16519	Prupe.5G123600,Prupe.5G123800,Prupe.5G123700
		GO:0016773	phosphotransferase activity, alcohol group as acceptor	molecular_function	0.013033	26	181	1302	16519	Prupe.4G094300,Prupe.5G161700,Prupe.3G055400,Prupe.3G181200,Prupe.4G090800,Prupe.1G510800,Prupe.4G094500,Prupe.4G091900,Prupe.2G092500,Prupe.6G160900,Prupe.6G160800,Prupe.4G092700,Prupe.4G094600,Prupe.3G251400,Prupe.2G044400,Prupe.3G055500,Prupe.4G091200,Prupe.4G093000,Prupe.4G092900,Prupe.3G181000,Prupe.4G195000,Prupe.4G194900,Prupe.3G251700,Prupe.2G223200,Prupe.4G114600,Prupe.3G181100
		GO:0007029	endoplasmic reticulum organization	biological_process	0.016597	1	181	2	16519	Prupe.7G182100
		GO:0005975	carbohydrate metabolic process	biological_process	0.016616	15	181	725	16519	Prupe.2G198000,Prupe.7G051600,Prupe.5G133400,Prupe.7G051800,Prupe.5G123800,Prupe.2G227600,Prupe.5G123700,Prupe.5G132800,Prupe.7G051700,Prupe.7G051900,Prupe.2G197900,Prupe.5G123600,Prupe.5G121200,Prupe.6G156600,Prupe.5G132700
		GO:0016779	nucleotidyltransferase activity	molecular_function	0.01731	5	181	128	16519	Prupe.5G244400,Prupe.7G180900,Prupe.5G240100,Prupe.2G044100,Prupe.1G574600
		GO:0097159	organic cyclic compound binding	molecular_function	0.01831	79	181	5607	16519	Prupe.5G239000,Prupe.3G181200,Prupe.2G054500,Prupe.5G201200,Prupe.4G141600,Prupe.8G229500,Prupe.6G160800,Prupe.2G042700,Prupe.4G090200,Prupe.8G228800,Prupe.5G244400,Prupe.4G092300,Prupe.2G044100,Prupe.4G194900,Prupe.3G251700,Prupe.1G574300,Prupe.1G175300,Prupe.3G181100,Prupe.4G114600,Prupe.2G223200,Prupe.4G138700,Prupe.1G178000,Prupe.5G245500,Prupe.1G574600,Prupe.1G051800,Prupe.5G161700,Prupe.2G0…
		GO:1901363	heterocyclic compound binding	molecular_function	0.01831	79	181	5607	16519	Prupe.4G093000,Prupe.5G240000,Prupe.4G138900,Prupe.7G180700,Prupe.4G195000,Prupe.1G242300,Prupe.2G051000,Prupe.2G053800,Prupe.3G251400,Prupe.4G091700,Prupe.5G121300,Prupe.1G230700,Prupe.4G091900,Prupe.2G051100,Prupe.4G141700,Prupe.4G090100,Prupe.4G092900,Prupe.1G052200,Prupe.2G044400,Prupe.4G091100,Prupe.5G239100,Prupe.3G055600,Prupe.3G165200,Prupe.4G091300,Prupe.2G056600,Prupe.2G029300,Prupe.2G0…
		GO:0006796	phosphate-containing compound metabolic process	biological_process	0.018351	29	181	1589	16519	Prupe.7G180800,Prupe.4G091300,Prupe.4G091200,Prupe.3G055500,Prupe.2G044400,Prupe.4G092900,Prupe.4G093000,Prupe.2G044500,Prupe.4G194900,Prupe.3G251700,Prupe.4G195000,Prupe.3G181000,Prupe.2G223200,Prupe.4G114600,Prupe.3G181100,Prupe.3G181200,Prupe.3G055400,Prupe.4G094300,Prupe.5G161700,Prupe.4G094500,Prupe.1G510800,Prupe.4G090800,Prupe.6G160900,Prupe.2G092500,Prupe.4G091900,Prupe.4G094600,Prupe.4G0…
		GO:0006793	phosphorus metabolic process	biological_process	0.018751	29	181	1592	16519	Prupe.2G223200,Prupe.4G114600,Prupe.3G181100,Prupe.4G194900,Prupe.2G044500,Prupe.3G251700,Prupe.4G195000,Prupe.3G181000,Prupe.4G092900,Prupe.4G093000,Prupe.7G180800,Prupe.4G091300,Prupe.4G091200,Prupe.2G044400,Prupe.3G055500,Prupe.4G094600,Prupe.4G092700,Prupe.3G251400,Prupe.6G160800,Prupe.6G160900,Prupe.2G092500,Prupe.4G091900,Prupe.4G094500,Prupe.1G510800,Prupe.4G090800,Prupe.3G181200,Prupe.3G0…
		GO:0080048	GDP-D-glucose phosphorylase activity	molecular_function	0.019819	1	181	2	16519	Prupe.4G090900
		GO:0001883	purine nucleoside binding	molecular_function	0.020957	45	181	2589	16519	Prupe.4G138900,Prupe.4G093000,Prupe.4G195000,Prupe.3G251700,Prupe.4G194900,Prupe.4G114600,Prupe.2G223200,Prupe.3G181100,Prupe.2G053800,Prupe.3G181200,Prupe.2G054500,Prupe.2G051100,Prupe.4G091900,Prupe.4G141600,Prupe.3G251400,Prupe.6G160800,Prupe.5G121300,Prupe.4G091200,Prupe.4G091100,Prupe.3G055600,Prupe.3G165200,Prupe.3G055500,Prupe.2G044400,Prupe.4G141700,Prupe.4G092900,Prupe.1G052200,Prupe.3G1…
		GO:0032550	purine ribonucleoside binding	molecular_function	0.020957	45	181	2589	16519	Prupe.4G093000,Prupe.4G138900,Prupe.4G114600,Prupe.2G223200,Prupe.3G181100,Prupe.3G251700,Prupe.4G194900,Prupe.4G195000,Prupe.2G054500,Prupe.3G181200,Prupe.2G053800,Prupe.5G121300,Prupe.6G160800,Prupe.3G251400,Prupe.4G141600,Prupe.4G091900,Prupe.2G051100,Prupe.1G052200,Prupe.4G092900,Prupe.4G141700,Prupe.3G055500,Prupe.2G044400,Prupe.4G091200,Prupe.3G165200,Prupe.4G091100,Prupe.3G055600,Prupe.2G0…
		GO:0032555	purine ribonucleotide binding	molecular_function	0.020957	45	181	2589	16519	Prupe.1G510800,Prupe.4G113800,Prupe.4G090800,Prupe.4G094500,Prupe.2G053900,Prupe.2G055500,Prupe.4G094300,Prupe.5G161700,Prupe.1G051800,Prupe.2G029200,Prupe.4G138700,Prupe.3G055400,Prupe.4G092700,Prupe.4G094600,Prupe.2G092500,Prupe.6G160900,Prupe.4G141700,Prupe.1G052200,Prupe.4G092900,Prupe.4G091200,Prupe.4G091100,Prupe.3G165200,Prupe.3G055600,Prupe.3G055500,Prupe.2G044400,Prupe.2G029300,Prupe.2G0…
		GO:0003878	ATP citrate synthase activity	molecular_function	0.021705	1	181	2	16519	Prupe.5G243700
		GO:0004774	succinate-CoA ligase activity	molecular_function	0.021705	1	181	2	16519	Prupe.5G243700
		GO:0004775	succinate-CoA ligase (ADP-forming) activity	molecular_function	0.021705	1	181	2	16519	Prupe.5G243700
		GO:0017076	purine nucleotide binding	molecular_function	0.021861	45	181	2596	16519	Prupe.2G051100,Prupe.4G091900,Prupe.4G141600,Prupe.3G251400,Prupe.6G160800,Prupe.5G121300,Prupe.2G053800,Prupe.3G181200,Prupe.2G054500,Prupe.4G195000,Prupe.4G194900,Prupe.3G251700,Prupe.3G181100,Prupe.4G114600,Prupe.2G223200,Prupe.4G138900,Prupe.4G093000,Prupe.2G092500,Prupe.6G160900,Prupe.4G092700,Prupe.4G094600,Prupe.5G161700,Prupe.4G094300,Prupe.1G051800,Prupe.2G029200,Prupe.4G138700,Prupe.3G0…
		GO:0003899	DNA-directed RNA polymerase activity	molecular_function	0.022003	3	181	58	16519	Prupe.5G244400,Prupe.1G574600,Prupe.2G044100
		GO:0034637	cellular carbohydrate biosynthetic process	biological_process	0.022748	4	181	82	16519	Prupe.5G123800,Prupe.5G132800,Prupe.5G123700,Prupe.5G123600
		GO:0032553	ribonucleotide binding	molecular_function	0.024636	45	181	2623	16519	Prupe.2G053700,Prupe.2G029300,Prupe.3G181000,Prupe.1G052200,Prupe.4G092900,Prupe.4G141700,Prupe.2G044400,Prupe.3G055500,Prupe.3G165200,Prupe.4G091200,Prupe.4G091100,Prupe.3G055600,Prupe.4G092700,Prupe.4G094600,Prupe.2G092500,Prupe.6G160900,Prupe.2G055500,Prupe.2G053900,Prupe.4G094500,Prupe.4G090800,Prupe.4G113800,Prupe.1G510800,Prupe.3G055400,Prupe.4G138700,Prupe.2G029200,Prupe.1G051800,Prupe.5G1…
		GO:0051273	beta-glucan metabolic process	biological_process	0.024726	3	181	46	16519	Prupe.5G123600,Prupe.5G123700,Prupe.5G123800
		GO:0051274	beta-glucan biosynthetic process	biological_process	0.024726	3	181	46	16519	Prupe.5G123600,Prupe.5G123700,Prupe.5G123800
		GO:0006073	cellular glucan metabolic process	biological_process	0.025545	4	181	93	16519	Prupe.5G123700,Prupe.5G132800,Prupe.5G123800,Prupe.5G123600
		GO:0044042	glucan metabolic process	biological_process	0.025545	4	181	93	16519	Prupe.5G123600,Prupe.5G123700,Prupe.5G132800,Prupe.5G123800
		GO:0000726	non-recombinational repair	biological_process	0.026337	1	181	2	16519	Prupe.1G178000
		GO:0006303	double-strand break repair via nonhomologous end joining	biological_process	0.026337	1	181	2	16519	Prupe.1G178000
		GO:0043564	Ku70:Ku80 complex	cellular_component	0.026337	1	181	2	16519	Prupe.1G178000
		GO:0044264	cellular polysaccharide metabolic process	biological_process	0.02688	4	181	95	16519	Prupe.5G132800,Prupe.5G123700,Prupe.5G123800,Prupe.5G123600
		GO:0005525	GTP binding	molecular_function	0.028397	6	181	213	16519	Prupe.4G091100,Prupe.4G138700,Prupe.4G141700,Prupe.4G113800,Prupe.4G138900,Prupe.5G121300
		GO:0032561	guanyl ribonucleotide binding	molecular_function	0.028397	6	181	213	16519	Prupe.5G121300,Prupe.4G138900,Prupe.4G113800,Prupe.4G141700,Prupe.4G138700,Prupe.4G091100
		GO:0004815	aspartate-tRNA ligase activity	molecular_function	0.029869	1	181	3	16519	Prupe.4G141600
		GO:0006422	aspartyl-tRNA aminoacylation	biological_process	0.029869	1	181	3	16519	Prupe.4G141600
		GO:0019001	guanyl nucleotide binding	molecular_function	0.031669	6	181	217	16519	Prupe.4G138700,Prupe.4G091100,Prupe.5G121300,Prupe.4G141700,Prupe.4G138900,Prupe.4G113800
		GO:0004563	beta-N-acetylhexosaminidase activity	molecular_function	0.032184	1	181	3	16519	Prupe.2G227600
		GO:0015929	hexosaminidase activity	molecular_function	0.032184	1	181	3	16519	Prupe.2G227600
		GO:0008238	exopeptidase activity	molecular_function	0.035651	3	181	68	16519	Prupe.1G335400,Prupe.1G351200,Prupe.1G351000
		GO:0016051	carbohydrate biosynthetic process	biological_process	0.035726	4	181	97	16519	Prupe.5G123600,Prupe.5G123700,Prupe.5G132800,Prupe.5G123800
		GO:0016405	CoA-ligase activity	molecular_function	0.035914	1	181	3	16519	Prupe.5G243700
		GO:0016878	acid-thiol ligase activity	molecular_function	0.035914	1	181	3	16519	Prupe.5G243700
		GO:0005976	polysaccharide metabolic process	biological_process	0.0361	4	181	104	16519	Prupe.5G123600,Prupe.5G132800,Prupe.5G123700,Prupe.5G123800
		GO:0042162	telomeric DNA binding	molecular_function	0.036703	1	181	3	16519	Prupe.1G178000
		GO:0035251	UDP-glucosyltransferase activity	molecular_function	0.037432	3	181	50	16519	Prupe.5G123800,Prupe.5G123700,Prupe.5G123600
		GO:0034062	RNA polymerase activity	molecular_function	0.037673	3	181	67	16519	Prupe.2G044100,Prupe.1G574600,Prupe.5G244400
		GO:0003978	UDP-glucose 4-epimerase activity	molecular_function	0.038197	1	181	4	16519	Prupe.5G121200
		GO:0006952	defense response	biological_process	0.040591	3	181	84	16519	Prupe.1G327400,Prupe.1G327300,Prupe.1G327700
		GO:0043168	anion binding	molecular_function	0.041529	48	181	2973	16519	Prupe.2G053800,Prupe.3G181200,Prupe.2G054500,Prupe.4G091900,Prupe.4G141600,Prupe.2G051100,Prupe.6G160800,Prupe.3G251400,Prupe.5G121300,Prupe.4G093000,Prupe.4G138900,Prupe.4G195000,Prupe.3G251700,Prupe.4G194900,Prupe.4G092300,Prupe.4G114600,Prupe.7G180700,Prupe.2G223200,Prupe.3G181100,Prupe.2G029200,Prupe.4G094300,Prupe.5G161700,Prupe.1G051800,Prupe.3G055400,Prupe.4G138700,Prupe.4G090800,Prupe.1G5…
		GO:0015098	molybdate ion transmembrane transporter activity	molecular_function	0.042002	1	181	4	16519	Prupe.1G465500
		GO:0015689	molybdate ion transport	biological_process	0.042002	1	181	4	16519	Prupe.1G465500
		GO:0010256	endomembrane system organization	biological_process	0.042154	1	181	4	16519	Prupe.7G182100
		GO:0006573	valine metabolic process	biological_process	0.042591	1	181	4	16519	Prupe.4G091300
		GO:0008442	3-hydroxyisobutyrate dehydrogenase activity	molecular_function	0.042591	1	181	4	16519	Prupe.4G091300
		GO:0004351	glutamate decarboxylase activity	molecular_function	0.042973	1	181	4	16519	Prupe.5G240300
		GO:0006564	L-serine biosynthetic process	biological_process	0.043897	1	181	4	16519	Prupe.7G180700
		GO:0006357	regulation of transcription from RNA polymerase II promoter	biological_process	0.044699	2	181	32	16519	Prupe.2G042800,Prupe.2G085900
(WD + WK)/CP	θπ ratio & FST	GO:0008270	zinc ion binding	molecular_function	0.00077798	36	337	1007	16519	Prupe.3G186400,Prupe.5G053800,Prupe.8G105100,Prupe.5G122300,Prupe.1G301000,Prupe.1G350600,Prupe.3G186200,Prupe.8G105200,Prupe.5G124100,Prupe.5G198700,Prupe.3G031900,Prupe.5G184400,Prupe.3G255800,Prupe.3G186100,Prupe.5G234300,Prupe.7G161400,Prupe.8G123200,Prupe.5G122400,Prupe.6G113900,Prupe.6G130700,Prupe.5G066400,Prupe.1G465300,Prupe.5G245200,Prupe.1G490500,Prupe.5G217800,Prupe.5G069800,Prupe.5G2…
		GO:0009415	response to water	biological_process	0.0014938	3	337	13	16519	Prupe.7G161200,Prupe.7G161000,Prupe.7G161100
		GO:0044422	organelle part	cellular_component	0.0016135	24	337	611	16519	Prupe.1G363400,Prupe.5G058700,Prupe.8G266700,Prupe.8G115200,Prupe.5G231600,Prupe.5G177600,Prupe.1G500100,Prupe.4G191600,Prupe.6G149900,Prupe.8G115500,Prupe.8G265700,Prupe.4G191300,Prupe.5G083700,Prupe.6G130700,Prupe.5G231500,Prupe.2G248500,Prupe.5G198900,Prupe.3G115600,Prupe.1G473400,Prupe.8G230200,Prupe.3G207000,Prupe.1G187700,Prupe.3G306200,Prupe.1G325800
		GO:0044446	intracellular organelle part	cellular_component	0.0016135	24	337	611	16519	Prupe.1G363400,Prupe.8G266700,Prupe.8G115200,Prupe.5G058700,Prupe.5G177600,Prupe.5G231600,Prupe.1G500100,Prupe.6G149900,Prupe.4G191600,Prupe.8G115500,Prupe.8G265700,Prupe.4G191300,Prupe.5G231500,Prupe.6G130700,Prupe.5G083700,Prupe.2G248500,Prupe.3G115600,Prupe.5G198900,Prupe.1G473400,Prupe.8G230200,Prupe.3G207000,Prupe.1G187700,Prupe.1G325800,Prupe.3G306200
		GO:0043226	organelle	cellular_component	0.002151	47	337	1536	16519	Prupe.2G194400,Prupe.2G175800,Prupe.1G363400,Prupe.7G247500,Prupe.3G207000,Prupe.5G192900,Prupe.1G363500,Prupe.1G325800,Prupe.1G499900,Prupe.6G130700,Prupe.5G058800,Prupe.1G491700,Prupe.3G115600,Prupe.5G122400,Prupe.8G230200,Prupe.1G473400,Prupe.6G149900,Prupe.1G138600,Prupe.5G218100,Prupe.4G191600,Prupe.5G124200,Prupe.8G115500,Prupe.5G235600,Prupe.8G265700,Prupe.1G317000,Prupe.4G191300,Prupe.5G0…
		GO:0043229	intracellular organelle	cellular_component	0.002151	47	337	1536	16519	Prupe.2G175800,Prupe.2G194400,Prupe.7G247500,Prupe.1G363400,Prupe.1G325800,Prupe.3G207000,Prupe.5G192900,Prupe.1G363500,Prupe.3G115600,Prupe.5G122400,Prupe.8G230200,Prupe.1G473400,Prupe.6G130700,Prupe.1G499900,Prupe.1G491700,Prupe.5G058800,Prupe.1G317000,Prupe.8G265700,Prupe.5G235600,Prupe.5G066400,Prupe.4G191300,Prupe.1G138600,Prupe.6G149900,Prupe.5G218100,Prupe.4G191600,Prupe.5G124200,Prupe.8G1…
		GO:0001101	response to acid chemical	biological_process	0.0034901	3	337	17	16519	Prupe.7G161200,Prupe.7G161000,Prupe.7G161100
		GO:0044424	intracellular part	cellular_component	0.004	57	337	2009	16519	Prupe.5G173000,Prupe.8G013600,Prupe.3G049300,Prupe.3G306200,Prupe.5G177500,Prupe.1G187700,Prupe.6G187700,Prupe.5G198900,Prupe.5G231500,Prupe.5G083700,Prupe.7G118600,Prupe.2G248500,Prupe.1G138700,Prupe.8G265700,Prupe.5G235600,Prupe.1G317000,Prupe.5G066400,Prupe.4G191300,Prupe.8G230800,Prupe.1G138600,Prupe.6G149900,Prupe.5G218100,Prupe.4G191600,Prupe.5G124200,Prupe.8G115500,Prupe.5G177600,Prupe.1G0…
		GO:0005622	intracellular	cellular_component	0.0044458	61	337	2197	16519	Prupe.2G175900,Prupe.2G194400,Prupe.1G350300,Prupe.7G005900,Prupe.2G175800,Prupe.1G363400,Prupe.7G118700,Prupe.6G130500,Prupe.7G247500,Prupe.3G207000,Prupe.1G363500,Prupe.5G124300,Prupe.5G192900,Prupe.1G325800,Prupe.6G130700,Prupe.1G499900,Prupe.5G058800,Prupe.1G491700,Prupe.5G122400,Prupe.3G115600,Prupe.5G054000,Prupe.1G473400,Prupe.8G230200,Prupe.5G218100,Prupe.4G191600,Prupe.1G138600,Prupe.6G1…
		GO:0010035	response to inorganic substance	biological_process	0.0049197	3	337	19	16519	Prupe.7G161000,Prupe.7G161200,Prupe.7G161100
		GO:1901700	response to oxygen-containing compound	biological_process	0.004964	3	337	19	16519	Prupe.7G161100,Prupe.7G161200,Prupe.7G161000
		GO:0006508	proteolysis	biological_process	0.005083	22	337	595	16519	Prupe.6G031400,Prupe.5G132600,Prupe.2G248700,Prupe.2G175500,Prupe.1G138700,Prupe.6G031700,Prupe.8G265800,Prupe.2G220700,Prupe.8G131600,Prupe.5G198700,Prupe.5G124300,Prupe.5G122500,Prupe.3G032200,Prupe.1G350500,Prupe.5G184600,Prupe.8G266800,Prupe.5G207300,Prupe.6G031500,Prupe.6G213900,Prupe.5G207200,Prupe.5G122400,Prupe.1G350400
		GO:0043227	membrane-bounded organelle	cellular_component	0.0083235	33	337	1050	16519	Prupe.1G187700,Prupe.5G177500,Prupe.3G306200,Prupe.2G248500,Prupe.7G118600,Prupe.5G231500,Prupe.6G187700,Prupe.5G218100,Prupe.4G191600,Prupe.5G066400,Prupe.8G265700,Prupe.1G317000,Prupe.5G058700,Prupe.8G115200,Prupe.8G266700,Prupe.1G138500,Prupe.1G491800,Prupe.1G500100,Prupe.4G134700,Prupe.5G231600,Prupe.1G049200,Prupe.5G177600,Prupe.1G363500,Prupe.3G207000,Prupe.1G325800,Prupe.1G491700,Prupe.6G1…
		GO:0043231	intracellular membrane-bounded organelle	cellular_component	0.0083235	33	337	1050	16519	Prupe.7G247500,Prupe.2G194400,Prupe.1G499900,Prupe.6G130700,Prupe.1G491700,Prupe.5G122400,Prupe.8G230200,Prupe.1G473400,Prupe.3G207000,Prupe.1G363500,Prupe.1G325800,Prupe.8G115200,Prupe.8G266700,Prupe.1G138500,Prupe.5G058700,Prupe.5G177600,Prupe.1G049200,Prupe.5G231600,Prupe.4G134700,Prupe.1G491800,Prupe.1G500100,Prupe.5G218100,Prupe.4G191600,Prupe.1G317000,Prupe.8G265700,Prupe.5G066400,Prupe.5G2…
		GO:0044429	mitochondrial part	cellular_component	0.0094105	5	337	71	16519	Prupe.5G177600,Prupe.3G306200,Prupe.1G473400,Prupe.3G207000,Prupe.8G266700
		GO:0005623	cell	cellular_component	0.010173	62	337	2324	16519	Prupe.3G207000,Prupe.5G124300,Prupe.5G192900,Prupe.1G363500,Prupe.1G325800,Prupe.6G130700,Prupe.1G499900,Prupe.5G058800,Prupe.1G491700,Prupe.3G115600,Prupe.5G122400,Prupe.8G230200,Prupe.1G473400,Prupe.5G054000,Prupe.1G350300,Prupe.2G175900,Prupe.2G194400,Prupe.7G005900,Prupe.2G175800,Prupe.1G363400,Prupe.7G118700,Prupe.7G247500,Prupe.6G130500,Prupe.1G187700,Prupe.5G173000,Prupe.8G013600,Prupe.3G0…
		GO:0044464	cell part	cellular_component	0.010173	62	337	2324	16519	Prupe.1G491700,Prupe.5G058800,Prupe.6G130700,Prupe.1G499900,Prupe.8G230200,Prupe.1G473400,Prupe.5G054000,Prupe.3G115600,Prupe.5G122400,Prupe.5G192900,Prupe.5G124300,Prupe.1G363500,Prupe.3G207000,Prupe.1G325800,Prupe.1G363400,Prupe.7G247500,Prupe.6G130500,Prupe.7G118700,Prupe.1G350300,Prupe.2G194400,Prupe.2G175900,Prupe.7G005900,Prupe.2G175800,Prupe.7G118600,Prupe.2G248500,Prupe.5G231500,Prupe.5G0…
		GO:0006334	nucleosome assembly	biological_process	0.010898	3	337	25	16519	Prupe.5G231500,Prupe.5G231600,Prupe.1G325800
		GO:0031497	chromatin assembly	biological_process	0.010898	3	337	25	16519	Prupe.5G231600,Prupe.1G325800,Prupe.5G231500
		GO:0034728	nucleosome organization	biological_process	0.010898	3	337	25	16519	Prupe.5G231500,Prupe.1G325800,Prupe.5G231600
		GO:0006333	chromatin assembly or disassembly	biological_process	0.013396	3	337	27	16519	Prupe.5G231500,Prupe.1G325800,Prupe.5G231600
		GO:0065004	protein-DNA complex assembly	biological_process	0.013433	3	337	27	16519	Prupe.5G231500,Prupe.1G325800,Prupe.5G231600
		GO:0071824	protein-DNA complex subunit organization	biological_process	0.013433	3	337	27	16519	Prupe.5G231600,Prupe.1G325800,Prupe.5G231500
		GO:0032991	macromolecular complex	cellular_component	0.015291	31	337	1040	16519	Prupe.4G191300,Prupe.2G175800,Prupe.8G230800,Prupe.1G138700,Prupe.8G265700,Prupe.5G235600,Prupe.4G218100,Prupe.5G124200,Prupe.2G175900,Prupe.8G115500,Prupe.6G149900,Prupe.1G500100,Prupe.5G177600,Prupe.5G231600,Prupe.7G118700,Prupe.8G115200,Prupe.3G312200,Prupe.1G363400,Prupe.1G325800,Prupe.3G306200,Prupe.5G173000,Prupe.5G192900,Prupe.5G124300,Prupe.8G230200,Prupe.3G115600,Prupe.5G198900,Prupe.2G2…
		GO:0031090	organelle membrane	cellular_component	0.015297	8	337	163	16519	Prupe.3G306200,Prupe.3G207000,Prupe.4G191600,Prupe.1G187700,Prupe.2G248500,Prupe.5G058700,Prupe.8G266700,Prupe.6G130700
		GO:0045900	negative regulation of translational elongation	biological_process	0.017268	1	337	1	16519	Prupe.8G230800
		GO:0000313	organellar ribosome	cellular_component	0.017568	1	337	1	16519	Prupe.5G177600
		GO:0005761	mitochondrial ribosome	cellular_component	0.017568	1	337	1	16519	Prupe.5G177600
		GO:0007049	cell cycle	biological_process	0.0196	6	337	104	16519	Prupe.1G491800,Prupe.6G113800,Prupe.6G149900,Prupe.1G499900,Prupe.5G083700,Prupe.1G491700
		GO:0071586	CAAX-box protein processing	biological_process	0.019811	1	337	1	16519	Prupe.2G175500
		GO:0080120	CAAX-box protein maturation	biological_process	0.019811	1	337	1	16519	Prupe.2G175500
		GO:0043228	non-membrane-bounded organelle	cellular_component	0.019965	19	337	585	16519	Prupe.1G325800,Prupe.5G173000,Prupe.5G192900,Prupe.3G115600,Prupe.5G198900,Prupe.5G058800,Prupe.5G231500,Prupe.5G083700,Prupe.4G191300,Prupe.2G175800,Prupe.5G235600,Prupe.8G265700,Prupe.5G124200,Prupe.8G115500,Prupe.1G138600,Prupe.6G149900,Prupe.5G177600,Prupe.5G231600,Prupe.1G363400
		GO:0043232	intracellular non-membrane-bounded organelle	cellular_component	0.019965	19	337	585	16519	Prupe.1G363400,Prupe.5G231600,Prupe.5G177600,Prupe.1G138600,Prupe.6G149900,Prupe.8G115500,Prupe.5G124200,Prupe.5G235600,Prupe.8G265700,Prupe.2G175800,Prupe.4G191300,Prupe.5G083700,Prupe.5G231500,Prupe.5G058800,Prupe.5G198900,Prupe.3G115600,Prupe.5G192900,Prupe.5G173000,Prupe.1G325800
		GO:0006636	unsaturated fatty acid biosynthetic process	biological_process	0.021312	1	337	1	16519	Prupe.2G220700
		GO:0006690	icosanoid metabolic process	biological_process	0.021312	1	337	1	16519	Prupe.2G220700
		GO:0006691	leukotriene metabolic process	biological_process	0.021312	1	337	1	16519	Prupe.2G220700
		GO:0019370	leukotriene biosynthetic process	biological_process	0.021312	1	337	1	16519	Prupe.2G220700
		GO:0033559	unsaturated fatty acid metabolic process	biological_process	0.021312	1	337	1	16519	Prupe.2G220700
		GO:0046456	icosanoid biosynthetic process	biological_process	0.021312	1	337	1	16519	Prupe.2G220700
		GO:1901568	fatty acid derivative metabolic process	biological_process	0.021312	1	337	1	16519	Prupe.2G220700
		GO:1901570	fatty acid derivative biosynthetic process	biological_process	0.021312	1	337	1	16519	Prupe.2G220700
		GO:0004057	arginyltransferase activity	molecular_function	0.02151	1	337	1	16519	Prupe.2G248700
		GO:0016598	protein arginylation	biological_process	0.02151	1	337	1	16519	Prupe.2G248700
		GO:0006323	DNA packaging	biological_process	0.022991	3	337	31	16519	Prupe.5G231500,Prupe.5G231600,Prupe.1G325800
		GO:0004702	receptor signaling protein serine/threonine kinase activity	molecular_function	0.023438	2	337	12	16519	Prupe.5G231400,Prupe.1G325700
		GO:0004707	MAP kinase activity	molecular_function	0.023438	2	337	12	16519	Prupe.1G325700,Prupe.5G231400
		GO:0003676	nucleic acid binding	molecular_function	0.023809	62	337	2415	16519	Prupe.6G177300,Prupe.1G325800,Prupe.5G065500,Prupe.1G199800,Prupe.3G032000,Prupe.1G363500,Prupe.6G119400,Prupe.3G115600,Prupe.6G177200,Prupe.1G511300,Prupe.5G121100,Prupe.5G241600,Prupe.5G241500,Prupe.5G132400,Prupe.7G005900,Prupe.1G453900,Prupe.7G101000,Prupe.5G201500,Prupe.3G009400,Prupe.1G350600,Prupe.5G239100,Prupe.2G194400,Prupe.5G217700,Prupe.6G130500,Prupe.1G109600,Prupe.6G119300,Prupe.6G0…
		GO:0005739	mitochondrion	cellular_component	0.024386	6	337	119	16519	Prupe.5G177600,Prupe.3G306200,Prupe.4G134700,Prupe.1G473400,Prupe.3G207000,Prupe.8G266700
		GO:0008280	cohesin core heterodimer	cellular_component	0.026081	1	337	1	16519	Prupe.6G149900
		GO:0005694	chromosome	cellular_component	0.027279	6	337	115	16519	Prupe.5G231500,Prupe.6G149900,Prupe.1G138600,Prupe.8G265700,Prupe.5G231600,Prupe.1G325800
		GO:0009628	response to abiotic stimulus	biological_process	0.028007	4	337	57	16519	Prupe.5G235700,Prupe.7G161100,Prupe.7G161200,Prupe.7G161000
		GO:0005884	actin filament	cellular_component	0.028167	1	337	1	16519	Prupe.5G198900
		GO:0005740	mitochondrial envelope	cellular_component	0.028965	4	337	64	16519	Prupe.3G207000,Prupe.8G266700,Prupe.3G306200,Prupe.1G473400
		GO:0044085	cellular component biogenesis	biological_process	0.029224	9	337	215	16519	Prupe.6G119600,Prupe.6G114000,Prupe.5G218100,Prupe.3G255400,Prupe.1G325800,Prupe.5G231500,Prupe.1G575900,Prupe.5G198900,Prupe.5G231600
		GO:0000785	chromatin	cellular_component	0.030223	4	337	63	16519	Prupe.5G231600,Prupe.8G265700,Prupe.1G325800,Prupe.5G231500
		GO:0098588	bounding membrane of organelle	cellular_component	0.030684	6	337	116	16519	Prupe.3G306200,Prupe.5G058700,Prupe.2G248500,Prupe.4G191600,Prupe.6G130700,Prupe.1G187700
		GO:0008236	serine-type peptidase activity	molecular_function	0.033521	8	337	178	16519	Prupe.6G031400,Prupe.3G032200,Prupe.8G266800,Prupe.5G207300,Prupe.8G265800,Prupe.6G213900,Prupe.6G031500,Prupe.5G207200
		GO:0017171	serine hydrolase activity	molecular_function	0.033521	8	337	178	16519	Prupe.8G266800,Prupe.6G031400,Prupe.3G032200,Prupe.5G207200,Prupe.8G265800,Prupe.5G207300,Prupe.6G031500,Prupe.6G213900
		GO:0042254	ribosome biogenesis	biological_process	0.033961	4	337	61	16519	Prupe.5G218100,Prupe.6G114000,Prupe.6G119600,Prupe.3G255400
		GO:0070011	peptidase activity, acting on L-amino acid peptides	molecular_function	0.034032	17	337	516	16519	Prupe.2G175500,Prupe.6G031700,Prupe.5G132600,Prupe.6G031400,Prupe.2G220700,Prupe.8G265800,Prupe.5G198700,Prupe.8G131600,Prupe.1G350500,Prupe.8G266800,Prupe.3G032200,Prupe.5G122500,Prupe.5G207200,Prupe.1G350400,Prupe.5G207300,Prupe.6G213900,Prupe.6G031500
		GO:0044444	cytoplasmic part	cellular_component	0.034213	21	337	716	16519	Prupe.8G230800,Prupe.2G175800,Prupe.5G235600,Prupe.2G175900,Prupe.5G124200,Prupe.4G191600,Prupe.4G134700,Prupe.7G118700,Prupe.5G177600,Prupe.5G058700,Prupe.8G266700,Prupe.3G306200,Prupe.5G173000,Prupe.5G192900,Prupe.1G187700,Prupe.3G207000,Prupe.1G473400,Prupe.3G115600,Prupe.5G058800,Prupe.2G248500,Prupe.6G130700
		GO:0007008	outer mitochondrial membrane organization	biological_process	0.035854	1	337	2	16519	Prupe.3G306200
		GO:0045040	protein import into mitochondrial outer membrane	biological_process	0.035854	1	337	2	16519	Prupe.3G306200
		GO:0044877	macromolecular complex binding	molecular_function	0.036103	13	337	357	16519	Prupe.1G363400,Prupe.1G454000,Prupe.2G289800,Prupe.5G230800,Prupe.1G512300,Prupe.5G230700,Prupe.5G065500,Prupe.5G177500,Prupe.1G199800,Prupe.6G149900,Prupe.5G201500,Prupe.5G217700,Prupe.8G115500
		GO:0003725	double-stranded RNA binding	molecular_function	0.037377	1	337	2	16519	Prupe.3G306300
		GO:0003879	ATP phosphoribosyltransferase activity	molecular_function	0.037852	1	337	2	16519	Prupe.8G013600
		GO:0004252	serine-type endopeptidase activity	molecular_function	0.03791	6	337	115	16519	Prupe.5G207200,Prupe.6G031500,Prupe.3G032200,Prupe.8G265800,Prupe.5G207300,Prupe.6G031400
		GO:0043234	protein complex	cellular_component	0.03919	21	337	672	16519	Prupe.5G124300,Prupe.3G306200,Prupe.1G325800,Prupe.2G248500,Prupe.6G130700,Prupe.5G083700,Prupe.5G231500,Prupe.5G198900,Prupe.8G115500,Prupe.2G175900,Prupe.4G218100,Prupe.6G149900,Prupe.4G191300,Prupe.8G265700,Prupe.1G138700,Prupe.8G115200,Prupe.3G312200,Prupe.1G363400,Prupe.1G500100,Prupe.5G231600,Prupe.7G118700
		GO:0030133	transport vesicle	cellular_component	0.040557	2	337	14	16519	Prupe.2G248500,Prupe.6G130700
		GO:0030658	transport vesicle membrane	cellular_component	0.040557	2	337	14	16519	Prupe.2G248500,Prupe.6G130700
		GO:0008233	peptidase activity	molecular_function	0.040591	17	337	528	16519	Prupe.6G031400,Prupe.5G132600,Prupe.2G175500,Prupe.6G031700,Prupe.2G220700,Prupe.8G265800,Prupe.5G198700,Prupe.8G131600,Prupe.5G122500,Prupe.3G032200,Prupe.1G350500,Prupe.8G266800,Prupe.5G207300,Prupe.6G031500,Prupe.6G213900,Prupe.5G207200,Prupe.1G350400
		GO:0044427	chromosomal part	cellular_component	0.041536	5	337	97	16519	Prupe.8G265700,Prupe.5G231600,Prupe.1G325800,Prupe.5G231500,Prupe.6G149900
		GO:0004594	pantothenate kinase activity	molecular_function	0.043071	1	337	2	16519	Prupe.5G172800
		GO:0019751	polyol metabolic process	biological_process	0.043587	2	337	17	16519	Prupe.1G543400,Prupe.5G054000
		GO:0046914	transition metal ion binding	molecular_function	0.043944	41	337	1542	16519	Prupe.5G053800,Prupe.3G186400,Prupe.1G350600,Prupe.8G105100,Prupe.5G122300,Prupe.1G301000,Prupe.5G124100,Prupe.3G186200,Prupe.8G105200,Prupe.5G198700,Prupe.3G031900,Prupe.5G184400,Prupe.3G186100,Prupe.3G255800,Prupe.5G234300,Prupe.7G161400,Prupe.8G123200,Prupe.5G054000,Prupe.6G113900,Prupe.5G122400,Prupe.6G130700,Prupe.5G066400,Prupe.1G465300,Prupe.7G164600,Prupe.5G245200,Prupe.1G490500,Prupe.5G2…
		GO:0003682	chromatin binding	molecular_function	0.044638	10	337	269	16519	Prupe.1G199800,Prupe.6G149900,Prupe.5G201500,Prupe.5G217700,Prupe.5G230700,Prupe.5G065500,Prupe.5G177500,Prupe.1G454000,Prupe.2G289800,Prupe.5G230800
		GO:0005737	cytoplasm	cellular_component	0.046718	26	337	949	16519	Prupe.5G192900,Prupe.1G187700,Prupe.3G207000,Prupe.3G306200,Prupe.5G173000,Prupe.3G049300,Prupe.8G013600,Prupe.5G058800,Prupe.2G248500,Prupe.6G130700,Prupe.1G473400,Prupe.5G054000,Prupe.3G115600,Prupe.1G350300,Prupe.5G124200,Prupe.2G175900,Prupe.4G191600,Prupe.2G175800,Prupe.8G230800,Prupe.7G005900,Prupe.5G235600,Prupe.8G266700,Prupe.5G058700,Prupe.4G134700,Prupe.5G177600,Prupe.7G118700
		GO:0006511	ubiquitin-dependent protein catabolic process	biological_process	0.046779	5	337	96	16519	Prupe.5G184600,Prupe.5G122400,Prupe.1G138700,Prupe.5G132600,Prupe.2G248700
		GO:0019941	modification-dependent protein catabolic process	biological_process	0.046779	5	337	96	16519	Prupe.1G138700,Prupe.5G184600,Prupe.5G122400,Prupe.2G248700,Prupe.5G132600
		GO:0043632	modification-dependent macromolecule catabolic process	biological_process	0.046779	5	337	96	16519	Prupe.2G248700,Prupe.5G132600,Prupe.1G138700,Prupe.5G184600,Prupe.5G122400
		GO:0043170	macromolecule metabolic process	biological_process	0.048287	99	337	4149	16519	Prupe.6G213900,Prupe.1G575800,Prupe.5G177500,Prupe.5G184200,Prupe.5G184600,Prupe.5G173000,Prupe.1G474000,Prupe.4G218000,Prupe.6G187600,Prupe.5G241300,Prupe.2G220700,Prupe.1G500100,Prupe.4G134700,Prupe.2G248700,Prupe.5G124200,Prupe.1G490500,Prupe.5G132600,Prupe.1G473300,Prupe.6G149900,Prupe.5G123800,Prupe.5G173100,Prupe.8G265700,Prupe.1G317000,Prupe.1G138700,Prupe.8G267100,Prupe.2G175500,Prupe.1G4…
		GO:0044265	cellular macromolecule catabolic process	biological_process	0.048402	6	337	129	16519	Prupe.5G184600,Prupe.5G122400,Prupe.1G138700,Prupe.2G248700,Prupe.5G132600,Prupe.1G138600
	XPCLR	GO:0016747	transferase activity, transferring acyl groups other than amino-acyl groups	molecular_function	4.1174e-06	18	377	223	16519	Prupe.3G253500,Prupe.3G253600,Prupe.1G133800,Prupe.4G257800,Prupe.1G236500,Prupe.4G142000,Prupe.4G142100,Prupe.1G236400,Prupe.3G253400,Prupe.1G236800,Prupe.5G161100,Prupe.3G253300,Prupe.1G472100,Prupe.1G236600,Prupe.4G258100,Prupe.1G471800,Prupe.1G236700,Prupe.1G471500
		GO:0016746	transferase activity, transferring acyl groups	molecular_function	1.1149e-05	19	377	263	16519	Prupe.4G142100,Prupe.4G142000,Prupe.3G253400,Prupe.1G236800,Prupe.3G007500,Prupe.1G236400,Prupe.3G253500,Prupe.1G236500,Prupe.3G253600,Prupe.1G133800,Prupe.4G257800,Prupe.1G472100,Prupe.1G236600,Prupe.1G236700,Prupe.1G471500,Prupe.4G258100,Prupe.1G471800,Prupe.5G161100,Prupe.3G253300
		GO:0004061	arylformamidase activity	molecular_function	1.2542e-05	3	377	3	16519	Prupe.8G133400,Prupe.8G132900,Prupe.8G132800
		GO:0006569	tryptophan catabolic process	biological_process	1.2542e-05	3	377	3	16519	Prupe.8G133400,Prupe.8G132900,Prupe.8G132800
		GO:0009310	amine catabolic process	biological_process	1.2542e-05	3	377	3	16519	Prupe.8G133400,Prupe.8G132900,Prupe.8G132800
		GO:0019441	tryptophan catabolic process to kynurenine	biological_process	1.2542e-05	3	377	3	16519	Prupe.8G132900,Prupe.8G133400,Prupe.8G132800
		GO:0042402	cellular biogenic amine catabolic process	biological_process	1.2542e-05	3	377	3	16519	Prupe.8G132800,Prupe.8G133400,Prupe.8G132900
		GO:0042436	indole-containing compound catabolic process	biological_process	1.2542e-05	3	377	3	16519	Prupe.8G132800,Prupe.8G133400,Prupe.8G132900
		GO:0042537	benzene-containing compound metabolic process	biological_process	1.2542e-05	3	377	3	16519	Prupe.8G132800,Prupe.8G132900,Prupe.8G133400
		GO:0046218	indolalkylamine catabolic process	biological_process	1.2542e-05	3	377	3	16519	Prupe.8G133400,Prupe.8G132900,Prupe.8G132800
		GO:0070189	kynurenine metabolic process	biological_process	1.2542e-05	3	377	3	16519	Prupe.8G132800,Prupe.8G132900,Prupe.8G133400
		GO:0016740	transferase activity	molecular_function	3.0699e-05	93	377	2758	16519	Prupe.4G258100,Prupe.7G064300,Prupe.6G228400,Prupe.8G100600,Prupe.1G472100,Prupe.2G106600,Prupe.3G164200,Prupe.5G161100,Prupe.8G082700,Prupe.4G135200,Prupe.1G088200,Prupe.1G315900,Prupe.2G148200,Prupe.1G236400,Prupe.1G205700,Prupe.5G124000,Prupe.1G069800,Prupe.3G007500,Prupe.2G073500,Prupe.8G236000,Prupe.4G142100,Prupe.1G216000,Prupe.3G251100,Prupe.1G236500,Prupe.3G109900,Prupe.3G253500,Prupe.3G1…
		GO:0004857	enzyme inhibitor activity	molecular_function	0.00014913	10	377	104	16519	Prupe.8G229400,Prupe.8G228900,Prupe.8G229000,Prupe.2G279700,Prupe.3G007900,Prupe.6G309300,Prupe.3G008000,Prupe.3G007700,Prupe.3G007800,Prupe.6G309200
		GO:0008271	secondary active sulfate transmembrane transporter activity	molecular_function	0.00022095	4	377	14	16519	Prupe.1G511600,Prupe.8G236100,Prupe.1G511800,Prupe.2G279100
		GO:0009074	aromatic amino acid family catabolic process	biological_process	0.00022817	3	377	6	16519	Prupe.8G133400,Prupe.8G132900,Prupe.8G132800
		GO:0003824	catalytic activity	molecular_function	0.00025842	203	377	7436	16519	Prupe.6G083700,Prupe.8G082700,Prupe.5G161100,Prupe.1G351000,Prupe.5G102600,Prupe.7G064200,Prupe.5G237500,Prupe.6G309800,Prupe.6G156500,Prupe.8G100600,Prupe.7G052100,Prupe.6G119700,Prupe.6G228400,Prupe.5G236800,Prupe.4G258100,Prupe.5G237900,Prupe.7G051900,Prupe.2G069600,Prupe.3G251100,Prupe.1G236500,Prupe.2G148800,Prupe.1G216000,Prupe.6G156600,Prupe.4G142100,Prupe.1G512000,Prupe.1G069800,Prupe.1G2…
		GO:0008272	sulfate transport	biological_process	0.00029651	4	377	15	16519	Prupe.1G511600,Prupe.8G236100,Prupe.1G511800,Prupe.2G279100
		GO:0015116	sulfate transmembrane transporter activity	molecular_function	0.00029651	4	377	15	16519	Prupe.1G511600,Prupe.8G236100,Prupe.1G511800,Prupe.2G279100
		GO:0072348	sulfur compound transport	biological_process	0.00029651	4	377	15	16519	Prupe.2G279100,Prupe.1G511800,Prupe.1G511600,Prupe.8G236100
		GO:1901682	sulfur compound transmembrane transporter activity	molecular_function	0.00029651	4	377	15	16519	Prupe.1G511600,Prupe.8G236100,Prupe.1G511800,Prupe.2G279100
		GO:0006568	tryptophan metabolic process	biological_process	0.00031324	4	377	15	16519	Prupe.2G248100,Prupe.8G132800,Prupe.8G132900,Prupe.8G133400
		GO:0006586	indolalkylamine metabolic process	biological_process	0.00031324	4	377	15	16519	Prupe.8G132900,Prupe.8G133400,Prupe.8G132800,Prupe.2G248100
		GO:0042430	indole-containing compound metabolic process	biological_process	0.00031324	4	377	15	16519	Prupe.2G248100,Prupe.8G132800,Prupe.8G132900,Prupe.8G133400
		GO:0016759	cellulose synthase activity	molecular_function	0.00038291	5	377	29	16519	Prupe.5G124000,Prupe.5G123500,Prupe.5G123800,Prupe.5G123700,Prupe.5G123600
		GO:0016760	cellulose synthase (UDP-forming) activity	molecular_function	0.00038291	5	377	29	16519	Prupe.5G123600,Prupe.5G123700,Prupe.5G123800,Prupe.5G123500,Prupe.5G124000
		GO:0019439	aromatic compound catabolic process	biological_process	0.00050232	7	377	62	16519	Prupe.8G132800,Prupe.8G046900,Prupe.8G047100,Prupe.8G235600,Prupe.8G047000,Prupe.8G132900,Prupe.8G133400
		GO:0004140	dephospho-CoA kinase activity	molecular_function	0.00054074	2	377	2	16519	Prupe.8G257100,Prupe.6G179600
		GO:1901361	organic cyclic compound catabolic process	biological_process	0.00067098	7	377	65	16519	Prupe.8G133400,Prupe.8G132900,Prupe.8G047100,Prupe.8G046900,Prupe.8G132800,Prupe.8G047000,Prupe.8G235600
		GO:0030243	cellulose metabolic process	biological_process	0.0012834	5	377	37	16519	Prupe.5G124000,Prupe.5G123500,Prupe.5G123600,Prupe.5G123800,Prupe.5G123700
		GO:0030244	cellulose biosynthetic process	biological_process	0.0012834	5	377	37	16519	Prupe.5G123700,Prupe.5G123800,Prupe.5G123600,Prupe.5G123500,Prupe.5G124000
		GO:0006576	cellular biogenic amine metabolic process	biological_process	0.0012878	5	377	36	16519	Prupe.2G248100,Prupe.8G132800,Prupe.1G088200,Prupe.8G133400,Prupe.8G132900
		GO:0044106	cellular amine metabolic process	biological_process	0.0012878	5	377	36	16519	Prupe.8G133400,Prupe.8G132900,Prupe.1G088200,Prupe.2G248100,Prupe.8G132800
		GO:0030234	enzyme regulator activity	molecular_function	0.0018068	10	377	143	16519	Prupe.2G279700,Prupe.8G229000,Prupe.8G228900,Prupe.3G007900,Prupe.8G229400,Prupe.6G309200,Prupe.3G007800,Prupe.3G007700,Prupe.3G008000,Prupe.6G309300
		GO:0042180	cellular ketone metabolic process	biological_process	0.0022296	3	377	12	16519	Prupe.8G132800,Prupe.8G133400,Prupe.8G132900
		GO:0009611	response to wounding	biological_process	0.0024184	3	377	12	16519	Prupe.8G228900,Prupe.8G229000,Prupe.8G229400
		GO:0015103	inorganic anion transmembrane transporter activity	molecular_function	0.0025456	5	377	42	16519	Prupe.8G236100,Prupe.1G511600,Prupe.6G281900,Prupe.1G511800,Prupe.2G279100
		GO:0051273	beta-glucan metabolic process	biological_process	0.0030046	5	377	46	16519	Prupe.5G123500,Prupe.5G124000,Prupe.5G123600,Prupe.5G123800,Prupe.5G123700
		GO:0051274	beta-glucan biosynthetic process	biological_process	0.0030046	5	377	46	16519	Prupe.5G124000,Prupe.5G123500,Prupe.5G123800,Prupe.5G123700,Prupe.5G123600
		GO:0015937	coenzyme A biosynthetic process	biological_process	0.0030382	2	377	4	16519	Prupe.8G257100,Prupe.6G179600
		GO:0033866	nucleoside bisphosphate biosynthetic process	biological_process	0.0030382	2	377	4	16519	Prupe.8G257100,Prupe.6G179600
		GO:0034030	ribonucleoside bisphosphate biosynthetic process	biological_process	0.0030382	2	377	4	16519	Prupe.8G257100,Prupe.6G179600
		GO:0034033	purine nucleoside bisphosphate biosynthetic process	biological_process	0.0030382	2	377	4	16519	Prupe.6G179600,Prupe.8G257100
		GO:0044712	single-organism catabolic process	biological_process	0.0031654	9	377	131	16519	Prupe.1G512500,Prupe.8G047100,Prupe.8G046900,Prupe.8G133400,Prupe.8G132900,Prupe.7G053400,Prupe.8G235600,Prupe.8G047000,Prupe.8G132800
		GO:0098772	molecular function regulator	molecular_function	0.0037075	10	377	159	16519	Prupe.3G007700,Prupe.3G007800,Prupe.3G008000,Prupe.6G309300,Prupe.6G309200,Prupe.8G229400,Prupe.8G229000,Prupe.8G228900,Prupe.2G279700,Prupe.3G007900
		GO:0004867	serine-type endopeptidase inhibitor activity	molecular_function	0.0038641	3	377	14	16519	Prupe.8G229400,Prupe.8G229000,Prupe.8G228900
		GO:0035251	UDP-glucosyltransferase activity	molecular_function	0.0041281	5	377	50	16519	Prupe.5G124000,Prupe.5G123500,Prupe.5G123800,Prupe.5G123700,Prupe.5G123600
		GO:0016798	hydrolase activity, acting on glycosyl bonds	molecular_function	0.0052244	20	377	464	16519	Prupe.1G512300,Prupe.5G118000,Prupe.7G051800,Prupe.7G064200,Prupe.7G051600,Prupe.6G156500,Prupe.6G309800,Prupe.1G513200,Prupe.7G052100,Prupe.6G119700,Prupe.3G193700,Prupe.7G051900,Prupe.7G052000,Prupe.6G156600,Prupe.5G200800,Prupe.2G278700,Prupe.1G069800,Prupe.7G063900,Prupe.7G051700,Prupe.2G278800
		GO:0044282	small molecule catabolic process	biological_process	0.0057954	4	377	32	16519	Prupe.7G053400,Prupe.8G133400,Prupe.8G132900,Prupe.8G132800
		GO:0004553	hydrolase activity, hydrolyzing O-glycosyl compounds	molecular_function	0.0058224	19	377	437	16519	Prupe.7G051900,Prupe.7G052000,Prupe.6G156600,Prupe.7G063900,Prupe.7G051700,Prupe.2G278800,Prupe.2G278700,Prupe.1G069800,Prupe.1G512300,Prupe.5G118000,Prupe.7G051600,Prupe.7G051800,Prupe.7G064200,Prupe.7G052100,Prupe.6G156500,Prupe.6G309800,Prupe.1G513200,Prupe.3G193700,Prupe.6G119700
		GO:1901606	alpha-amino acid catabolic process	biological_process	0.0064336	3	377	17	16519	Prupe.8G133400,Prupe.8G132900,Prupe.8G132800
		GO:0044270	cellular nitrogen compound catabolic process	biological_process	0.00649	4	377	33	16519	Prupe.8G132900,Prupe.8G133400,Prupe.8G235600,Prupe.8G132800
		GO:0046700	heterocycle catabolic process	biological_process	0.0065127	4	377	33	16519	Prupe.8G132900,Prupe.8G133400,Prupe.8G132800,Prupe.8G235600
		GO:0015698	inorganic anion transport	biological_process	0.007067	5	377	53	16519	Prupe.1G511600,Prupe.8G236100,Prupe.6G281900,Prupe.2G279100,Prupe.1G511800
		GO:0009163	nucleoside biosynthetic process	biological_process	0.0071696	5	377	53	16519	Prupe.8G082400,Prupe.6G179600,Prupe.5G236800,Prupe.8G257100,Prupe.1G082000
		GO:0042455	ribonucleoside biosynthetic process	biological_process	0.0071696	5	377	53	16519	Prupe.5G236800,Prupe.1G082000,Prupe.8G257100,Prupe.8G082400,Prupe.6G179600
		GO:1901659	glycosyl compound biosynthetic process	biological_process	0.0071696	5	377	53	16519	Prupe.5G236800,Prupe.1G082000,Prupe.8G257100,Prupe.6G179600,Prupe.8G082400
		GO:0046527	glucosyltransferase activity	molecular_function	0.0073931	5	377	57	16519	Prupe.5G123600,Prupe.5G123800,Prupe.5G123700,Prupe.5G124000,Prupe.5G123500
		GO:0009260	ribonucleotide biosynthetic process	biological_process	0.0074755	5	377	54	16519	Prupe.5G236800,Prupe.1G082000,Prupe.8G257100,Prupe.6G179600,Prupe.8G082400
		GO:0046390	ribose phosphate biosynthetic process	biological_process	0.0074755	5	377	54	16519	Prupe.8G082400,Prupe.6G179600,Prupe.5G236800,Prupe.8G257100,Prupe.1G082000
		GO:0016772	transferase activity, transferring phosphorus-containing groups	molecular_function	0.0080326	49	377	1537	16519	Prupe.8G100300,Prupe.8G132200,Prupe.3G164300,Prupe.6G179600,Prupe.2G248400,Prupe.3G251200,Prupe.6G282700,Prupe.2G279600,Prupe.5G102100,Prupe.4G135100,Prupe.1G510800,Prupe.6G228100,Prupe.4G135300,Prupe.2G248300,Prupe.5G121800,Prupe.8G235000,Prupe.4G134900,Prupe.1G513300,Prupe.6G228200,Prupe.5G092500,Prupe.3G115200,Prupe.6G228300,Prupe.3G251000,Prupe.3G115500,Prupe.4G136900,Prupe.6G140300,Prupe.4G1…
		GO:0006575	cellular modified amino acid metabolic process	biological_process	0.0081993	4	377	35	16519	Prupe.8G132800,Prupe.8G257500,Prupe.8G132900,Prupe.8G133400
		GO:0009308	amine metabolic process	biological_process	0.0087672	5	377	56	16519	Prupe.8G133400,Prupe.8G132900,Prupe.1G088200,Prupe.2G248100,Prupe.8G132800
		GO:0004674	protein serine/threonine kinase activity	molecular_function	0.0088691	31	377	879	16519	Prupe.4G135400,Prupe.5G092500,Prupe.6G228200,Prupe.6G228300,Prupe.5G236900,Prupe.3G115200,Prupe.7G064300,Prupe.3G251000,Prupe.3G115500,Prupe.5G161700,Prupe.6G140300,Prupe.4G136900,Prupe.6G297200,Prupe.4G142200,Prupe.4G135300,Prupe.4G135200,Prupe.8G235000,Prupe.8G236000,Prupe.1G315900,Prupe.4G135100,Prupe.2G148200,Prupe.2G073500,Prupe.6G228100,Prupe.3G164300,Prupe.3G109900,Prupe.4G240500,Prupe.2G2…
		GO:0052689	carboxylic ester hydrolase activity	molecular_function	0.0091057	8	377	127	16519	Prupe.6G309200,Prupe.8G235600,Prupe.3G007800,Prupe.3G007700,Prupe.3G008000,Prupe.6G309300,Prupe.3G007900,Prupe.2G279700
		GO:0030599	pectinesterase activity	molecular_function	0.0093329	7	377	102	16519	Prupe.3G007900,Prupe.2G279700,Prupe.6G309200,Prupe.6G309300,Prupe.3G008000,Prupe.3G007800,Prupe.3G007700
		GO:0009063	cellular amino acid catabolic process	biological_process	0.01002	3	377	20	16519	Prupe.8G132800,Prupe.8G133400,Prupe.8G132900
		GO:0015936	coenzyme A metabolic process	biological_process	0.010121	2	377	7	16519	Prupe.8G257100,Prupe.6G179600
		GO:0004017	adenylate kinase activity	molecular_function	0.01043	2	377	7	16519	Prupe.1G205700,Prupe.8G100300
		GO:0034470	ncRNA processing	biological_process	0.010505	6	377	81	16519	Prupe.1G511900,Prupe.8G082800,Prupe.2G106600,Prupe.1G069700,Prupe.8G082300,Prupe.7G053600
		GO:0009072	aromatic amino acid family metabolic process	biological_process	0.011007	4	377	38	16519	Prupe.2G248100,Prupe.8G132800,Prupe.8G132900,Prupe.8G133400
		GO:0016773	phosphotransferase activity, alcohol group as acceptor	molecular_function	0.011321	42	377	1302	16519	Prupe.3G251000,Prupe.3G115500,Prupe.4G142200,Prupe.8G257100,Prupe.6G140300,Prupe.4G136900,Prupe.6G228200,Prupe.5G092500,Prupe.3G115200,Prupe.6G228300,Prupe.1G513300,Prupe.8G235000,Prupe.5G121800,Prupe.4G134900,Prupe.4G135300,Prupe.2G248300,Prupe.1G510800,Prupe.4G135100,Prupe.6G228100,Prupe.5G102100,Prupe.2G248400,Prupe.3G251200,Prupe.6G282700,Prupe.3G164300,Prupe.6G179600,Prupe.7G064300,Prupe.6G2…
		GO:0016811	hydrolase activity, acting on carbon-nitrogen (but not peptide) bonds, in linear amides	molecular_function	0.011981	3	377	21	16519	Prupe.8G132800,Prupe.8G133400,Prupe.8G132900
		GO:0009250	glucan biosynthetic process	biological_process	0.012025	5	377	63	16519	Prupe.5G124000,Prupe.5G123500,Prupe.5G123700,Prupe.5G123800,Prupe.5G123600
		GO:0017076	purine nucleotide binding	molecular_function	0.013462	74	377	2596	16519	Prupe.7G064300,Prupe.5G237500,Prupe.5G121500,Prupe.4G135200,Prupe.6G083700,Prupe.1G315900,Prupe.1G205700,Prupe.2G148200,Prupe.1G512000,Prupe.2G073500,Prupe.8G236000,Prupe.3G251100,Prupe.3G109900,Prupe.4G141600,Prupe.3G115500,Prupe.4G136900,Prupe.4G142200,Prupe.8G257100,Prupe.5G092500,Prupe.6G228300,Prupe.3G115200,Prupe.8G235000,Prupe.1G513300,Prupe.7G139600,Prupe.2G148100,Prupe.4G141700,Prupe.2G1…
		GO:0008252	nucleotidase activity	molecular_function	0.013581	2	377	8	16519	Prupe.2G073700,Prupe.4G187800
		GO:0000271	polysaccharide biosynthetic process	biological_process	0.013749	5	377	65	16519	Prupe.5G123800,Prupe.5G123700,Prupe.5G123600,Prupe.5G124000,Prupe.5G123500
		GO:0033692	cellular polysaccharide biosynthetic process	biological_process	0.013749	5	377	65	16519	Prupe.5G123500,Prupe.5G124000,Prupe.5G123700,Prupe.5G123800,Prupe.5G123600
		GO:0072522	purine-containing compound biosynthetic process	biological_process	0.015176	5	377	64	16519	Prupe.8G257100,Prupe.1G082000,Prupe.6G179600,Prupe.8G082700,Prupe.8G082400
		GO:0005975	carbohydrate metabolic process	biological_process	0.015269	26	377	725	16519	Prupe.6G156500,Prupe.1G513200,Prupe.7G052100,Prupe.6G119700,Prupe.3G193700,Prupe.1G512300,Prupe.5G123700,Prupe.5G118000,Prupe.7G053500,Prupe.7G051800,Prupe.7G064200,Prupe.7G051600,Prupe.1G512500,Prupe.5G123600,Prupe.6G156600,Prupe.5G123500,Prupe.1G069800,Prupe.2G278700,Prupe.5G124000,Prupe.7G063900,Prupe.2G278800,Prupe.7G051700,Prupe.7G051900,Prupe.7G052000,Prupe.5G123800,Prupe.4G136700
		GO:0016054	organic acid catabolic process	biological_process	0.016573	3	377	24	16519	Prupe.8G133400,Prupe.8G132900,Prupe.8G132800
		GO:0046395	carboxylic acid catabolic process	biological_process	0.016573	3	377	24	16519	Prupe.8G132800,Prupe.8G133400,Prupe.8G132900
		GO:0016301	kinase activity	molecular_function	0.016697	42	377	1333	16519	Prupe.5G102100,Prupe.6G228100,Prupe.4G135100,Prupe.1G510800,Prupe.6G179600,Prupe.8G100300,Prupe.3G164300,Prupe.3G251200,Prupe.6G282700,Prupe.2G248400,Prupe.3G115200,Prupe.6G228300,Prupe.6G228200,Prupe.5G092500,Prupe.4G136900,Prupe.6G140300,Prupe.4G142200,Prupe.8G257100,Prupe.3G251000,Prupe.3G115500,Prupe.2G248300,Prupe.4G135300,Prupe.8G235000,Prupe.1G513300,Prupe.4G134900,Prupe.8G236000,Prupe.2G0…
		GO:0034660	ncRNA metabolic process	biological_process	0.017238	8	377	144	16519	Prupe.4G141600,Prupe.8G082300,Prupe.1G069700,Prupe.2G106600,Prupe.1G082400,Prupe.7G053600,Prupe.1G511900,Prupe.8G082800
		GO:0006073	cellular glucan metabolic process	biological_process	0.017604	6	377	93	16519	Prupe.5G123600,Prupe.5G123800,Prupe.5G123700,Prupe.1G069800,Prupe.5G124000,Prupe.5G123500
		GO:0044042	glucan metabolic process	biological_process	0.017604	6	377	93	16519	Prupe.5G123500,Prupe.5G124000,Prupe.1G069800,Prupe.5G123800,Prupe.5G123700,Prupe.5G123600
		GO:0001883	purine nucleoside binding	molecular_function	0.017853	73	377	2589	16519	Prupe.4G240500,Prupe.1G471400,Prupe.1G082300,Prupe.4G280700,Prupe.7G063800,Prupe.5G095400,Prupe.4G138900,Prupe.7G139700,Prupe.1G104400,Prupe.2G135700,Prupe.4G135400,Prupe.5G236900,Prupe.2G135600,Prupe.6G297200,Prupe.1G511900,Prupe.5G161700,Prupe.8G132100,Prupe.3G164300,Prupe.8G132200,Prupe.7G052200,Prupe.6G179600,Prupe.7G139800,Prupe.2G248400,Prupe.6G154400,Prupe.1G104100,Prupe.8G132300,Prupe.1G5…
		GO:0032550	purine ribonucleoside binding	molecular_function	0.017853	73	377	2589	16519	Prupe.3G115500,Prupe.4G142200,Prupe.8G257100,Prupe.4G136900,Prupe.5G092500,Prupe.6G228300,Prupe.3G115200,Prupe.8G235000,Prupe.1G513300,Prupe.7G139600,Prupe.4G141700,Prupe.2G148100,Prupe.6G228100,Prupe.2G148300,Prupe.7G053300,Prupe.1G133900,Prupe.5G102100,Prupe.6G282700,Prupe.3G251200,Prupe.8G100300,Prupe.7G064300,Prupe.5G121500,Prupe.6G083700,Prupe.4G135200,Prupe.2G148200,Prupe.1G205700,Prupe.1G3…
		GO:0032555	purine ribonucleotide binding	molecular_function	0.017853	73	377	2589	16519	Prupe.8G132300,Prupe.7G139500,Prupe.4G135100,Prupe.1G510800,Prupe.7G139800,Prupe.6G179600,Prupe.7G052200,Prupe.3G164300,Prupe.8G132200,Prupe.1G104100,Prupe.6G154400,Prupe.2G248400,Prupe.8G132500,Prupe.6G228200,Prupe.6G140300,Prupe.4G138700,Prupe.3G251000,Prupe.2G248300,Prupe.4G135300,Prupe.4G109000,Prupe.4G134900,Prupe.1G082400,Prupe.1G215900,Prupe.4G138900,Prupe.1G082300,Prupe.1G471400,Prupe.4G2…
		GO:0042451	purine nucleoside biosynthetic process	biological_process	0.017878	4	377	44	16519	Prupe.1G082000,Prupe.8G257100,Prupe.6G179600,Prupe.8G082400
		GO:0046129	purine ribonucleoside biosynthetic process	biological_process	0.017878	4	377	44	16519	Prupe.1G082000,Prupe.8G257100,Prupe.6G179600,Prupe.8G082400
		GO:0032549	ribonucleoside binding	molecular_function	0.01903	73	377	2597	16519	Prupe.3G115200,Prupe.6G228300,Prupe.5G092500,Prupe.8G257100,Prupe.4G142200,Prupe.4G136900,Prupe.3G115500,Prupe.4G141700,Prupe.2G148100,Prupe.8G235000,Prupe.7G139600,Prupe.1G513300,Prupe.1G133900,Prupe.5G102100,Prupe.7G053300,Prupe.6G228100,Prupe.2G148300,Prupe.8G100300,Prupe.6G282700,Prupe.3G251200,Prupe.7G064300,Prupe.6G083700,Prupe.4G135200,Prupe.5G121500,Prupe.8G236000,Prupe.2G073500,Prupe.1G5…
		GO:0001882	nucleoside binding	molecular_function	0.019168	73	377	2598	16519	Prupe.7G139700,Prupe.1G104400,Prupe.2G135700,Prupe.4G135400,Prupe.5G236900,Prupe.2G135600,Prupe.6G297200,Prupe.1G511900,Prupe.5G161700,Prupe.8G132100,Prupe.4G240500,Prupe.1G471400,Prupe.1G082300,Prupe.7G063800,Prupe.4G280700,Prupe.5G095400,Prupe.4G138900,Prupe.4G135300,Prupe.4G109000,Prupe.2G248300,Prupe.1G215900,Prupe.4G134900,Prupe.1G082400,Prupe.6G228200,Prupe.8G132500,Prupe.3G251000,Prupe.4G1…
		GO:0044264	cellular polysaccharide metabolic process	biological_process	0.019428	6	377	95	16519	Prupe.1G069800,Prupe.5G124000,Prupe.5G123500,Prupe.5G123600,Prupe.5G123800,Prupe.5G123700
		GO:0046834	lipid phosphorylation	biological_process	0.019902	2	377	10	16519	Prupe.8G100100,Prupe.4G187800
		GO:0046854	phosphatidylinositol phosphorylation	biological_process	0.019902	2	377	10	16519	Prupe.4G187800,Prupe.8G100100
		GO:0006811	ion transport	biological_process	0.020042	17	377	430	16519	Prupe.1G511600,Prupe.5G236500,Prupe.7G081200,Prupe.3G193600,Prupe.5G006500,Prupe.8G236100,Prupe.2G222600,Prupe.6G281900,Prupe.8G257200,Prupe.5G237000,Prupe.1G511800,Prupe.1G471600,Prupe.4G241000,Prupe.1G511200,Prupe.8G082400,Prupe.2G279100,Prupe.4G240600
		GO:0016310	phosphorylation	biological_process	0.020795	39	377	1238	16519	Prupe.3G164300,Prupe.2G248400,Prupe.3G251200,Prupe.6G282700,Prupe.5G102100,Prupe.1G510800,Prupe.4G135100,Prupe.6G228100,Prupe.4G135300,Prupe.2G248300,Prupe.1G513300,Prupe.8G235000,Prupe.4G134900,Prupe.6G228200,Prupe.5G092500,Prupe.6G228300,Prupe.3G115200,Prupe.3G251000,Prupe.3G115500,Prupe.4G142200,Prupe.4G136900,Prupe.6G140300,Prupe.4G240500,Prupe.3G109900,Prupe.4G280700,Prupe.4G135000,Prupe.3G2…
		GO:0009152	purine ribonucleotide biosynthetic process	biological_process	0.021562	4	377	47	16519	Prupe.1G082000,Prupe.8G257100,Prupe.8G082400,Prupe.6G179600
		GO:0004044	amidophosphoribosyltransferase activity	molecular_function	0.022759	1	377	1	16519	Prupe.8G082700
		GO:0030688	preribosome, small subunit precursor	cellular_component	0.022781	1	377	1	16519	Prupe.1G069700
		GO:0006796	phosphate-containing compound metabolic process	biological_process	0.022828	48	377	1589	16519	Prupe.5G118100,Prupe.3G251100,Prupe.4G135000,Prupe.4G280700,Prupe.3G109900,Prupe.4G240500,Prupe.2G073500,Prupe.1G082000,Prupe.4G187800,Prupe.1G315900,Prupe.2G148200,Prupe.8G236000,Prupe.7G053500,Prupe.4G135200,Prupe.8G100100,Prupe.5G236800,Prupe.5G161700,Prupe.6G297200,Prupe.7G064300,Prupe.5G236900,Prupe.4G135400,Prupe.3G251200,Prupe.6G282700,Prupe.2G248400,Prupe.6G179600,Prupe.3G164300,Prupe.6G2…
		GO:0018738	S-formylglutathione hydrolase activity	molecular_function	0.023215	1	377	1	16519	Prupe.7G053400
		GO:0046185	aldehyde catabolic process	biological_process	0.023215	1	377	1	16519	Prupe.7G053400
		GO:0046292	formaldehyde metabolic process	biological_process	0.023215	1	377	1	16519	Prupe.7G053400
		GO:0046294	formaldehyde catabolic process	biological_process	0.023215	1	377	1	16519	Prupe.7G053400
		GO:0022613	ribonucleoprotein complex biogenesis	biological_process	0.023336	5	377	71	16519	Prupe.5G006600,Prupe.1G069700,Prupe.5G003200,Prupe.7G053600,Prupe.8G082300
		GO:0051382	kinetochore assembly	biological_process	0.023467	1	377	1	16519	Prupe.5G161600
		GO:0051383	kinetochore organization	biological_process	0.023467	1	377	1	16519	Prupe.5G161600
		GO:0006793	phosphorus metabolic process	biological_process	0.023525	48	377	1592	16519	Prupe.4G240500,Prupe.3G109900,Prupe.4G280700,Prupe.3G251100,Prupe.4G135000,Prupe.5G118100,Prupe.8G236000,Prupe.2G148200,Prupe.4G187800,Prupe.1G315900,Prupe.2G073500,Prupe.1G082000,Prupe.4G135200,Prupe.7G053500,Prupe.4G135400,Prupe.5G236900,Prupe.7G064300,Prupe.6G297200,Prupe.8G100100,Prupe.5G236800,Prupe.5G161700,Prupe.3G164300,Prupe.6G179600,Prupe.2G248400,Prupe.6G282700,Prupe.3G251200,Prupe.5G1…
		GO:0032553	ribonucleotide binding	molecular_function	0.023632	73	377	2623	16519	Prupe.5G121500,Prupe.4G135200,Prupe.6G083700,Prupe.7G064300,Prupe.3G251100,Prupe.3G109900,Prupe.4G141600,Prupe.1G315900,Prupe.2G148200,Prupe.1G205700,Prupe.1G512000,Prupe.2G073500,Prupe.8G236000,Prupe.1G513300,Prupe.8G235000,Prupe.7G139600,Prupe.2G148100,Prupe.4G141700,Prupe.3G115500,Prupe.4G136900,Prupe.4G142200,Prupe.8G257100,Prupe.5G092500,Prupe.3G115200,Prupe.6G228300,Prupe.3G251200,Prupe.6G2…
		GO:0033865	nucleoside bisphosphate metabolic process	biological_process	0.024576	2	377	11	16519	Prupe.8G257100,Prupe.6G179600
		GO:0033875	ribonucleoside bisphosphate metabolic process	biological_process	0.024576	2	377	11	16519	Prupe.8G257100,Prupe.6G179600
		GO:0034032	purine nucleoside bisphosphate metabolic process	biological_process	0.024576	2	377	11	16519	Prupe.8G257100,Prupe.6G179600
		GO:0006541	glutamine metabolic process	biological_process	0.025249	2	377	11	16519	Prupe.1G316200,Prupe.5G236300
		GO:0004672	protein kinase activity	molecular_function	0.027263	37	377	1187	16519	Prupe.3G251000,Prupe.3G115500,Prupe.6G140300,Prupe.4G136900,Prupe.4G142200,Prupe.6G228200,Prupe.5G092500,Prupe.6G228300,Prupe.3G115200,Prupe.8G235000,Prupe.1G513300,Prupe.4G134900,Prupe.4G135300,Prupe.2G248300,Prupe.4G135100,Prupe.1G510800,Prupe.6G228100,Prupe.5G102100,Prupe.2G248400,Prupe.6G282700,Prupe.3G251200,Prupe.3G164300,Prupe.7G064300,Prupe.5G161700,Prupe.6G297200,Prupe.4G135400,Prupe.5G2…
		GO:0009698	phenylpropanoid metabolic process	biological_process	0.027341	3	377	29	16519	Prupe.8G047100,Prupe.8G046900,Prupe.8G047000
		GO:0009808	lignin metabolic process	biological_process	0.027341	3	377	29	16519	Prupe.8G047000,Prupe.8G046900,Prupe.8G047100
		GO:0046271	phenylpropanoid catabolic process	biological_process	0.027341	3	377	29	16519	Prupe.8G047000,Prupe.8G046900,Prupe.8G047100
		GO:0046274	lignin catabolic process	biological_process	0.027341	3	377	29	16519	Prupe.8G047100,Prupe.8G046900,Prupe.8G047000
		GO:0052716	hydroquinone:oxygen oxidoreductase activity	molecular_function	0.027341	3	377	29	16519	Prupe.8G047100,Prupe.8G046900,Prupe.8G047000
		GO:0044711	single-organism biosynthetic process	biological_process	0.027699	21	377	586	16519	Prupe.8G082400,Prupe.5G123700,Prupe.8G082700,Prupe.4G258100,Prupe.5G236800,Prupe.8G257100,Prupe.8G257500,Prupe.1G472100,Prupe.1G133800,Prupe.4G257800,Prupe.5G123800,Prupe.2G248100,Prupe.6G179600,Prupe.1G088200,Prupe.5G236300,Prupe.5G123500,Prupe.5G124000,Prupe.1G512000,Prupe.1G082000,Prupe.1G472400,Prupe.5G123600
		GO:0097367	carbohydrate derivative binding	molecular_function	0.028051	73	377	2645	16519	Prupe.1G315900,Prupe.2G148200,Prupe.1G205700,Prupe.1G512000,Prupe.2G073500,Prupe.8G236000,Prupe.3G251100,Prupe.3G109900,Prupe.4G141600,Prupe.7G064300,Prupe.5G121500,Prupe.4G135200,Prupe.6G083700,Prupe.2G148300,Prupe.6G228100,Prupe.7G053300,Prupe.1G133900,Prupe.5G102100,Prupe.6G282700,Prupe.3G251200,Prupe.8G100300,Prupe.3G115500,Prupe.4G136900,Prupe.4G142200,Prupe.8G257100,Prupe.5G092500,Prupe.3G1…
		GO:0005976	polysaccharide metabolic process	biological_process	0.029013	6	377	104	16519	Prupe.5G123500,Prupe.5G124000,Prupe.1G069800,Prupe.5G123600,Prupe.5G123700,Prupe.5G123800
		GO:0006164	purine nucleotide biosynthetic process	biological_process	0.030082	4	377	52	16519	Prupe.8G257100,Prupe.1G082000,Prupe.6G179600,Prupe.8G082400
		GO:0009116	nucleoside metabolic process	biological_process	0.030428	7	377	130	16519	Prupe.6G179600,Prupe.8G082700,Prupe.8G082400,Prupe.8G257100,Prupe.1G082000,Prupe.5G236800,Prupe.1G512500
		GO:1901657	glycosyl compound metabolic process	biological_process	0.030428	7	377	130	16519	Prupe.1G512500,Prupe.5G236800,Prupe.8G257100,Prupe.1G082000,Prupe.8G082400,Prupe.8G082700,Prupe.6G179600
		GO:0032559	adenyl ribonucleotide binding	molecular_function	0.030627	66	377	2376	16519	Prupe.6G228200,Prupe.8G132500,Prupe.3G251000,Prupe.6G140300,Prupe.4G109000,Prupe.4G135300,Prupe.2G248300,Prupe.1G215900,Prupe.1G082400,Prupe.4G134900,Prupe.8G132300,Prupe.4G135100,Prupe.7G139500,Prupe.1G510800,Prupe.7G052200,Prupe.3G164300,Prupe.8G132200,Prupe.7G139800,Prupe.6G179600,Prupe.2G248400,Prupe.1G104100,Prupe.6G154400,Prupe.4G135400,Prupe.5G236900,Prupe.8G132100,Prupe.5G161700,Prupe.2G1…
		GO:0008509	anion transmembrane transporter activity	molecular_function	0.03115	5	377	77	16519	Prupe.1G511800,Prupe.2G279100,Prupe.1G511600,Prupe.8G236100,Prupe.6G281900
		GO:0006468	protein phosphorylation	biological_process	0.031284	37	377	1198	16519	Prupe.5G092500,Prupe.6G228200,Prupe.6G228300,Prupe.3G115200,Prupe.3G251000,Prupe.3G115500,Prupe.6G140300,Prupe.4G136900,Prupe.4G142200,Prupe.4G135300,Prupe.2G248300,Prupe.8G235000,Prupe.1G513300,Prupe.4G134900,Prupe.5G102100,Prupe.4G135100,Prupe.1G510800,Prupe.6G228100,Prupe.3G164300,Prupe.2G248400,Prupe.6G282700,Prupe.3G251200,Prupe.4G135400,Prupe.5G236900,Prupe.7G064300,Prupe.5G161700,Prupe.6G2…
		GO:0030554	adenyl nucleotide binding	molecular_function	0.031381	66	377	2379	16519	Prupe.7G139700,Prupe.1G104400,Prupe.2G135700,Prupe.4G135400,Prupe.5G236900,Prupe.2G135600,Prupe.6G297200,Prupe.8G132100,Prupe.5G161700,Prupe.4G240500,Prupe.1G471400,Prupe.1G082300,Prupe.7G063800,Prupe.4G280700,Prupe.5G095400,Prupe.4G135300,Prupe.4G109000,Prupe.2G248300,Prupe.1G215900,Prupe.1G082400,Prupe.4G134900,Prupe.6G228200,Prupe.8G132500,Prupe.3G251000,Prupe.6G140300,Prupe.8G132200,Prupe.3G1…
		GO:0004866	endopeptidase inhibitor activity	molecular_function	0.032507	3	377	30	16519	Prupe.8G229400,Prupe.8G229000,Prupe.8G228900
		GO:0030414	peptidase inhibitor activity	molecular_function	0.032507	3	377	30	16519	Prupe.8G229400,Prupe.8G229000,Prupe.8G228900
		GO:0061134	peptidase regulator activity	molecular_function	0.032507	3	377	30	16519	Prupe.8G229400,Prupe.8G228900,Prupe.8G229000
		GO:0061135	endopeptidase regulator activity	molecular_function	0.032507	3	377	30	16519	Prupe.8G228900,Prupe.8G229000,Prupe.8G229400
		GO:1901565	organonitrogen compound catabolic process	biological_process	0.032853	4	377	53	16519	Prupe.8G132900,Prupe.8G133400,Prupe.8G235600,Prupe.8G132800
		GO:0043412	macromolecule modification	biological_process	0.033202	46	377	1550	16519	Prupe.3G251200,Prupe.6G282700,Prupe.2G248400,Prupe.6G309900,Prupe.1G553700,Prupe.3G164300,Prupe.6G228100,Prupe.4G135100,Prupe.1G510800,Prupe.5G102100,Prupe.8G235000,Prupe.4G134900,Prupe.1G513300,Prupe.8G067500,Prupe.2G248300,Prupe.4G135300,Prupe.6G140300,Prupe.4G136900,Prupe.4G142200,Prupe.3G115500,Prupe.3G251000,Prupe.6G228300,Prupe.3G115200,Prupe.5G092500,Prupe.6G228200,Prupe.4G135000,Prupe.3G2…
		GO:0003924	GTPase activity	molecular_function	0.034273	7	377	134	16519	Prupe.5G237500,Prupe.1G511900,Prupe.5G121500,Prupe.4G138700,Prupe.4G138900,Prupe.6G083700,Prupe.1G133900
		GO:0034637	cellular carbohydrate biosynthetic process	biological_process	0.03452	5	377	82	16519	Prupe.5G124000,Prupe.5G123500,Prupe.5G123700,Prupe.5G123800,Prupe.5G123600
		GO:0019748	secondary metabolic process	biological_process	0.035454	3	377	32	16519	Prupe.8G047000,Prupe.8G047100,Prupe.8G046900
		GO:0015075	ion transmembrane transporter activity	molecular_function	0.038814	14	377	365	16519	Prupe.5G237000,Prupe.5G236500,Prupe.1G511800,Prupe.1G471600,Prupe.8G236100,Prupe.1G511600,Prupe.2G222600,Prupe.6G281900,Prupe.7G081200,Prupe.5G006500,Prupe.2G279100,Prupe.4G240600,Prupe.4G241000,Prupe.8G082400
		GO:0006364	rRNA processing	biological_process	0.039131	3	377	33	16519	Prupe.1G069700,Prupe.8G082300,Prupe.7G053600
		GO:0048046	apoplast	cellular_component	0.039299	4	377	56	16519	Prupe.1G069800,Prupe.8G047100,Prupe.8G046900,Prupe.8G047000
		GO:0003899	DNA-directed RNA polymerase activity	molecular_function	0.04259	4	377	58	16519	Prupe.5G238000,Prupe.8G132000,Prupe.8G132400,Prupe.8G132200
		GO:0035639	purine ribonucleoside triphosphate binding	molecular_function	0.042856	61	377	2200	16519	Prupe.1G082300,Prupe.3G109900,Prupe.1G471400,Prupe.4G141600,Prupe.4G240500,Prupe.4G280700,Prupe.3G251100,Prupe.5G095400,Prupe.8G236000,Prupe.4G138900,Prupe.1G315900,Prupe.1G205700,Prupe.2G148200,Prupe.2G073500,Prupe.1G512000,Prupe.4G135200,Prupe.6G083700,Prupe.1G104400,Prupe.5G121500,Prupe.4G135400,Prupe.5G236900,Prupe.7G064300,Prupe.5G161700,Prupe.6G297200,Prupe.1G511900,Prupe.7G052200,Prupe.8G1…
		GO:0016787	hydrolase activity	molecular_function	0.043556	66	377	2371	16519	Prupe.6G309300,Prupe.2G278800,Prupe.1G082000,Prupe.1G069800,Prupe.2G278700,Prupe.6G156600,Prupe.2G069600,Prupe.7G051900,Prupe.5G237900,Prupe.1G511100,Prupe.6G119700,Prupe.7G052100,Prupe.6G309800,Prupe.6G156500,Prupe.7G064200,Prupe.5G121500,Prupe.5G237500,Prupe.1G351000,Prupe.6G083700,Prupe.3G007600,Prupe.7G053300,Prupe.1G133900,Prupe.6G282000,Prupe.4G136700,Prupe.1G351300,Prupe.3G007900,Prupe.8G1…
		GO:0004049	anthranilate synthase activity	molecular_function	0.04502	1	377	2	16519	Prupe.2G248100
		GO:0015996	chlorophyll catabolic process	biological_process	0.045786	1	377	2	16519	Prupe.8G235600
		GO:0046149	pigment catabolic process	biological_process	0.045786	1	377	2	16519	Prupe.8G235600
		GO:0047746	chlorophyllase activity	molecular_function	0.045786	1	377	2	16519	Prupe.8G235600
		GO:0030410	nicotianamine synthase activity	molecular_function	0.045843	1	377	2	16519	Prupe.1G088200
		GO:0030417	nicotianamine metabolic process	biological_process	0.045843	1	377	2	16519	Prupe.1G088200
		GO:0030418	nicotianamine biosynthetic process	biological_process	0.045843	1	377	2	16519	Prupe.1G088200
		GO:0072351	tricarboxylic acid biosynthetic process	biological_process	0.045843	1	377	2	16519	Prupe.1G088200
		GO:0022891	substrate-specific transmembrane transporter activity	molecular_function	0.046021	16	377	443	16519	Prupe.7G081200,Prupe.5G006500,Prupe.5G236500,Prupe.1G511600,Prupe.2G279100,Prupe.4G240600,Prupe.4G241000,Prupe.8G082400,Prupe.5G237000,Prupe.1G511800,Prupe.1G471600,Prupe.5G006300,Prupe.8G236100,Prupe.2G222600,Prupe.8G100700,Prupe.6G281900
		GO:0034508	centromere complex assembly	biological_process	0.046044	1	377	2	16519	Prupe.5G161600
		GO:0007029	endoplasmic reticulum organization	biological_process	0.046187	1	377	2	16519	Prupe.2G278900
		GO:0016791	phosphatase activity	molecular_function	0.0487	7	377	144	16519	Prupe.5G118100,Prupe.5G237800,Prupe.2G073700,Prupe.4G187800,Prupe.5G237600,Prupe.5G237900,Prupe.4G136700
		GO:0016072	rRNA metabolic process	biological_process	0.048772	3	377	36	16519	Prupe.7G053600,Prupe.8G082300,Prupe.1G069700
		GO:0044237	cellular metabolic process	biological_process	0.049584	121	377	4661	16519	Prupe.8G067900,Prupe.5G238000,Prupe.5G237400,Prupe.7G053500,Prupe.8G047100,Prupe.5G161600,Prupe.1G511900,Prupe.6G297200,Prupe.8G100100,Prupe.5G161700,Prupe.8G133400,Prupe.7G053400,Prupe.5G236900,Prupe.6G141200,Prupe.4G135400,Prupe.6G282200,Prupe.5G118100,Prupe.4G135000,Prupe.4G280700,Prupe.4G240500,Prupe.8G132400,Prupe.5G123800,Prupe.8G046900,Prupe.5G236300,Prupe.4G187800,Prupe.5G006600,Prupe.8G2…
		GO:0009605	response to external stimulus	biological_process	0.049765	2	377	16	16519	Prupe.6G141100,Prupe.7G052200
		GO:0009259	ribonucleotide metabolic process	biological_process	0.049994	6	377	116	16519	Prupe.1G512500,Prupe.8G257100,Prupe.1G082000,Prupe.5G236800,Prupe.8G082400,Prupe.6G179600
	XPEHH	GO:0016759	cellulose synthase activity	molecular_function	3.1549e-05	5	199	29	16519	Prupe.5G123600,Prupe.5G123700,Prupe.5G124000,Prupe.5G123500,Prupe.5G123800
		GO:0016760	cellulose synthase (UDP-forming) activity	molecular_function	3.1549e-05	5	199	29	16519	Prupe.5G124000,Prupe.5G123500,Prupe.5G123800,Prupe.5G123600,Prupe.5G123700
		GO:0016747	transferase activity, transferring acyl groups other than amino-acyl groups	molecular_function	7.6654e-05	11	199	223	16519	Prupe.1G236800,Prupe.1G236700,Prupe.3G253700,Prupe.4G142100,Prupe.3G253800,Prupe.1G236600,Prupe.4G142000,Prupe.3G253600,Prupe.3G253900,Prupe.5G123300,Prupe.3G253500
		GO:0016746	transferase activity, transferring acyl groups	molecular_function	7.7135e-05	12	199	263	16519	Prupe.1G236800,Prupe.1G236700,Prupe.3G253700,Prupe.4G142100,Prupe.3G253800,Prupe.3G253600,Prupe.4G142000,Prupe.1G236600,Prupe.3G253500,Prupe.5G243700,Prupe.3G253900,Prupe.5G123300
		GO:0034637	cellular carbohydrate biosynthetic process	biological_process	8.463e-05	7	199	82	16519	Prupe.5G123700,Prupe.5G123600,Prupe.5G124000,Prupe.5G123500,Prupe.5G123800,Prupe.1G513800,Prupe.5G132800
		GO:0030243	cellulose metabolic process	biological_process	9.5778e-05	5	199	37	16519	Prupe.5G123700,Prupe.5G123600,Prupe.5G124000,Prupe.5G123500,Prupe.5G123800
		GO:0030244	cellulose biosynthetic process	biological_process	9.5778e-05	5	199	37	16519	Prupe.5G123600,Prupe.5G123700,Prupe.5G124000,Prupe.5G123800,Prupe.5G123500
		GO:0046527	glucosyltransferase activity	molecular_function	0.00010536	6	199	57	16519	Prupe.5G123800,Prupe.5G123500,Prupe.5G124000,Prupe.5G132800,Prupe.5G123600,Prupe.5G123700
		GO:0009250	glucan biosynthetic process	biological_process	0.00015785	6	199	63	16519	Prupe.5G123800,Prupe.5G123500,Prupe.5G124000,Prupe.5G132800,Prupe.5G123700,Prupe.5G123600
		GO:0000271	polysaccharide biosynthetic process	biological_process	0.00018463	6	199	65	16519	Prupe.5G123700,Prupe.5G123600,Prupe.5G124000,Prupe.5G123800,Prupe.5G123500,Prupe.5G132800
		GO:0033692	cellular polysaccharide biosynthetic process	biological_process	0.00018463	6	199	65	16519	Prupe.5G123600,Prupe.5G123700,Prupe.5G132800,Prupe.5G123500,Prupe.5G123800,Prupe.5G124000
		GO:0016051	carbohydrate biosynthetic process	biological_process	0.00022879	7	199	97	16519	Prupe.5G124000,Prupe.5G123800,Prupe.1G513800,Prupe.5G123500,Prupe.5G132800,Prupe.5G123700,Prupe.5G123600
		GO:0009611	response to wounding	biological_process	0.00026994	3	199	12	16519	Prupe.8G228900,Prupe.8G229400,Prupe.8G229000
		GO:0044723	single-organism carbohydrate metabolic process	biological_process	0.00027102	11	199	249	16519	Prupe.6G120100,Prupe.1G513800,Prupe.5G132800,Prupe.5G121200,Prupe.5G123700,Prupe.5G124000,Prupe.5G123500,Prupe.5G123800,Prupe.5G126300,Prupe.5G133400,Prupe.5G123600
		GO:0051273	beta-glucan metabolic process	biological_process	0.00032326	5	199	46	16519	Prupe.5G123600,Prupe.5G123700,Prupe.5G123500,Prupe.5G123800,Prupe.5G124000
		GO:0051274	beta-glucan biosynthetic process	biological_process	0.00032326	5	199	46	16519	Prupe.5G124000,Prupe.5G123800,Prupe.5G123500,Prupe.5G123700,Prupe.5G123600
		GO:0004867	serine-type endopeptidase inhibitor activity	molecular_function	0.00043942	3	199	14	16519	Prupe.8G229000,Prupe.8G229400,Prupe.8G228900
		GO:0035251	UDP-glucosyltransferase activity	molecular_function	0.00052724	5	199	50	16519	Prupe.5G123500,Prupe.5G123800,Prupe.5G124000,Prupe.5G123600,Prupe.5G123700
		GO:0044262	cellular carbohydrate metabolic process	biological_process	0.00058719	8	199	151	16519	Prupe.5G123700,Prupe.5G132800,Prupe.1G513800,Prupe.5G123600,Prupe.5G126300,Prupe.5G124000,Prupe.5G123500,Prupe.5G123800
		GO:0006073	cellular glucan metabolic process	biological_process	0.0010871	6	199	93	16519	Prupe.5G132800,Prupe.5G123500,Prupe.5G123800,Prupe.5G124000,Prupe.5G123600,Prupe.5G123700
		GO:0044042	glucan metabolic process	biological_process	0.0010871	6	199	93	16519	Prupe.5G124000,Prupe.5G123500,Prupe.5G123800,Prupe.5G132800,Prupe.5G123600,Prupe.5G123700
		GO:0044264	cellular polysaccharide metabolic process	biological_process	0.0012047	6	199	95	16519	Prupe.5G123700,Prupe.5G123600,Prupe.5G123800,Prupe.5G123500,Prupe.5G124000,Prupe.5G132800
		GO:0016740	transferase activity	molecular_function	0.001205	51	199	2758	16519	Prupe.2G043800,Prupe.2G004700,Prupe.6G142200,Prupe.1G236600,Prupe.3G253600,Prupe.5G126500,Prupe.5G233000,Prupe.5G123500,Prupe.4G094500,Prupe.5G123600,Prupe.3G253700,Prupe.2G037500,Prupe.2G199500,Prupe.1G236700,Prupe.8G012500,Prupe.4G142000,Prupe.2G004800,Prupe.5G123700,Prupe.5G123300,Prupe.3G181000,Prupe.5G243700,Prupe.4G094600,Prupe.7G256500,Prupe.1G236800,Prupe.5G123800,Prupe.4G195000,Prupe.4G1…
		GO:0005975	carbohydrate metabolic process	biological_process	0.0013115	19	199	725	16519	Prupe.5G133400,Prupe.7G052100,Prupe.5G124000,Prupe.5G123800,Prupe.6G136700,Prupe.1G513800,Prupe.2G092600,Prupe.5G123600,Prupe.5G126300,Prupe.2G227600,Prupe.6G019500,Prupe.5G123500,Prupe.5G123700,Prupe.7G052000,Prupe.6G136100,Prupe.5G121200,Prupe.5G132800,Prupe.5G132700,Prupe.6G120100
		GO:0005976	polysaccharide metabolic process	biological_process	0.0019056	6	199	104	16519	Prupe.5G123700,Prupe.5G123600,Prupe.5G124000,Prupe.5G123800,Prupe.5G123500,Prupe.5G132800
		GO:0004866	endopeptidase inhibitor activity	molecular_function	0.0044142	3	199	30	16519	Prupe.8G228900,Prupe.8G229000,Prupe.8G229400
		GO:0030414	peptidase inhibitor activity	molecular_function	0.0044142	3	199	30	16519	Prupe.8G229000,Prupe.8G229400,Prupe.8G228900
		GO:0061134	peptidase regulator activity	molecular_function	0.0044142	3	199	30	16519	Prupe.8G229000,Prupe.8G229400,Prupe.8G228900
		GO:0061135	endopeptidase regulator activity	molecular_function	0.0044142	3	199	30	16519	Prupe.8G228900,Prupe.8G229400,Prupe.8G229000
		GO:0001871	pattern binding	molecular_function	0.0046854	5	199	88	16519	Prupe.6G142300,Prupe.4G094500,Prupe.3G181200,Prupe.3G181100,Prupe.4G094600
		GO:0030247	polysaccharide binding	molecular_function	0.0046854	5	199	88	16519	Prupe.4G094600,Prupe.3G181100,Prupe.3G181200,Prupe.4G094500,Prupe.6G142300
		GO:0045048	protein insertion into ER membrane	biological_process	0.011279	1	199	1	16519	Prupe.7G182100
		GO:0071816	tail-anchored membrane protein insertion into ER membrane	biological_process	0.011279	1	199	1	16519	Prupe.7G182100
		GO:0008194	UDP-glycosyltransferase activity	molecular_function	0.011352	5	199	107	16519	Prupe.5G123500,Prupe.5G123800,Prupe.5G124000,Prupe.5G123600,Prupe.5G123700
		GO:0015232	heme transporter activity	molecular_function	0.011352	1	199	1	16519	Prupe.1G175300
		GO:0015886	heme transport	biological_process	0.011352	1	199	1	16519	Prupe.1G175300
		GO:0051181	cofactor transport	biological_process	0.011352	1	199	1	16519	Prupe.1G175300
		GO:0051184	cofactor transporter activity	molecular_function	0.011352	1	199	1	16519	Prupe.1G175300
		GO:1901678	iron coordination entity transport	biological_process	0.011352	1	199	1	16519	Prupe.1G175300
		GO:0000234	phosphoethanolamine N-methyltransferase activity	molecular_function	0.01204	1	199	1	16519	Prupe.5G233000
		GO:0006656	phosphatidylcholine biosynthetic process	biological_process	0.01204	1	199	1	16519	Prupe.5G233000
		GO:0004555	alpha,alpha-trehalase activity	molecular_function	0.012303	1	199	1	16519	Prupe.5G126300
		GO:0015927	trehalase activity	molecular_function	0.012303	1	199	1	16519	Prupe.5G126300
		GO:0008519	ammonium transmembrane transporter activity	molecular_function	0.013199	2	199	15	16519	Prupe.4G284200,Prupe.4G285400
		GO:0015101	organic cation transmembrane transporter activity	molecular_function	0.013199	2	199	15	16519	Prupe.4G284200,Prupe.4G285400
		GO:0015696	ammonium transport	biological_process	0.013199	2	199	15	16519	Prupe.4G284200,Prupe.4G285400
		GO:0072488	ammonium transmembrane transport	biological_process	0.013199	2	199	15	16519	Prupe.4G285400,Prupe.4G284200
		GO:0005991	trehalose metabolic process	biological_process	0.014722	2	199	15	16519	Prupe.1G513800,Prupe.5G126300
		GO:0098661	inorganic anion transmembrane transport	biological_process	0.017054	2	199	17	16519	Prupe.4G285400,Prupe.4G284200
		GO:0008171	O-methyltransferase activity	molecular_function	0.020465	3	199	50	16519	Prupe.2G199500,Prupe.2G199400,Prupe.2G199600
		GO:0007029	endoplasmic reticulum organization	biological_process	0.0224	1	199	2	16519	Prupe.7G182100
		GO:0015672	monovalent inorganic cation transport	biological_process	0.022795	5	199	132	16519	Prupe.5G237000,Prupe.4G285400,Prupe.8G048900,Prupe.2G029000,Prupe.4G284200
		GO:0003924	GTPase activity	molecular_function	0.022889	5	199	134	16519	Prupe.4G138700,Prupe.5G237500,Prupe.4G138900,Prupe.5G121300,Prupe.5G121500
		GO:0003878	ATP citrate synthase activity	molecular_function	0.023842	1	199	2	16519	Prupe.5G243700
		GO:0004774	succinate-CoA ligase activity	molecular_function	0.023842	1	199	2	16519	Prupe.5G243700
		GO:0004775	succinate-CoA ligase (ADP-forming) activity	molecular_function	0.023842	1	199	2	16519	Prupe.5G243700
		GO:0030145	manganese ion binding	molecular_function	0.025394	3	199	55	16519	Prupe.4G094900,Prupe.4G094800,Prupe.4G094700
		GO:0003690	double-stranded DNA binding	molecular_function	0.02541	3	199	52	16519	Prupe.7G074800,Prupe.2G060700,Prupe.2G037400
		GO:0003824	catalytic activity	molecular_function	0.026287	104	199	7436	16519	Prupe.1G513800,Prupe.5G121500,Prupe.6G136700,Prupe.2G161400,Prupe.2G199700,Prupe.6G142300,Prupe.1G574600,Prupe.2G044500,Prupe.5G126100,Prupe.2G044100,Prupe.4G194900,Prupe.7G256500,Prupe.5G235900,Prupe.2G051000,Prupe.5G133400,Prupe.5G121200,Prupe.2G161300,Prupe.3G253900,Prupe.2G199600,Prupe.3G253500,Prupe.4G114600,Prupe.2G161000,Prupe.4G138900,Prupe.2G130000,Prupe.3G181100,Prupe.5G126300,Prupe.1G5…
		GO:0045735	nutrient reservoir activity	molecular_function	0.026533	3	199	56	16519	Prupe.4G094900,Prupe.4G094800,Prupe.4G094700
		GO:0072657	protein localization to membrane	biological_process	0.027299	2	199	22	16519	Prupe.2G157700,Prupe.7G182100
		GO:0090150	establishment of protein localization to membrane	biological_process	0.027299	2	199	22	16519	Prupe.2G157700,Prupe.7G182100
		GO:0043531	ADP binding	molecular_function	0.031855	10	199	388	16519	Prupe.8G079800,Prupe.2G057100,Prupe.2G051100,Prupe.2G029200,Prupe.4G285500,Prupe.2G043200,Prupe.2G055500,Prupe.2G043000,Prupe.2G053700,Prupe.2G053800
		GO:0015077	monovalent inorganic cation transmembrane transporter activity	molecular_function	0.034116	5	199	148	16519	Prupe.4G285400,Prupe.4G284200,Prupe.2G029000,Prupe.8G048900,Prupe.5G237000
		GO:0005838	proteasome regulatory particle	cellular_component	0.034727	1	199	3	16519	Prupe.5G124300
		GO:0022624	proteasome accessory complex	cellular_component	0.034727	1	199	3	16519	Prupe.5G124300
		GO:0004563	beta-N-acetylhexosaminidase activity	molecular_function	0.035296	1	199	3	16519	Prupe.2G227600
		GO:0015929	hexosaminidase activity	molecular_function	0.035296	1	199	3	16519	Prupe.2G227600
		GO:0004152	dihydroorotate dehydrogenase activity	molecular_function	0.035379	1	199	3	16519	Prupe.5G236800
		GO:0016635	oxidoreductase activity, acting on the CH-CH group of donors, quinone or related compound as acceptor	molecular_function	0.035379	1	199	3	16519	Prupe.5G236800
		GO:0046165	alcohol biosynthetic process	biological_process	0.036149	1	199	3	16519	Prupe.5G233000
		GO:0016405	CoA-ligase activity	molecular_function	0.036311	1	199	3	16519	Prupe.5G243700
		GO:0016878	acid-thiol ligase activity	molecular_function	0.036311	1	199	3	16519	Prupe.5G243700
		GO:0046474	glycerophospholipid biosynthetic process	biological_process	0.036864	2	199	25	16519	Prupe.5G233000,Prupe.2G044500
		GO:0044802	single-organism membrane organization	biological_process	0.038533	2	199	26	16519	Prupe.7G182100,Prupe.2G157700
		GO:0005984	disaccharide metabolic process	biological_process	0.045401	2	199	27	16519	Prupe.5G126300,Prupe.1G513800
		GO:0003978	UDP-glucose 4-epimerase activity	molecular_function	0.046275	1	199	4	16519	Prupe.5G121200
		GO:0010256	endomembrane system organization	biological_process	0.046583	1	199	4	16519	Prupe.7G182100
		GO:0019001	guanyl nucleotide binding	molecular_function	0.046926	6	199	217	16519	Prupe.5G121500,Prupe.5G121300,Prupe.4G138900,Prupe.2G157700,Prupe.5G237500,Prupe.4G138700
WP/PL	θπ Ratio & FST	GO:0044085	cellular component biogenesis	biological_process	0.0035103	6	117	215	16519	Prupe.1G462300,Prupe.1G099900,Prupe.6G023600,Prupe.6G119600,Prupe.1G575900,Prupe.6G114000
		GO:0008408	3'-5' exonuclease activity	molecular_function	0.0043949	2	117	13	16519	Prupe.3G217000,Prupe.3G288400
		GO:0017003	protein-heme linkage	biological_process	0.0059004	1	117	1	16519	Prupe.6G023600
		GO:0042254	ribosome biogenesis	biological_process	0.0086299	3	117	61	16519	Prupe.1G462300,Prupe.6G119600,Prupe.6G114000
		GO:0008280	cohesin core heterodimer	cellular_component	0.010264	1	117	1	16519	Prupe.6G149900
		GO:0022613	ribonucleoprotein complex biogenesis	biological_process	0.012989	3	117	71	16519	Prupe.6G114000,Prupe.1G462300,Prupe.6G119600
		GO:0004335	galactokinase activity	molecular_function	0.014006	1	117	2	16519	Prupe.1G067200
		GO:0046835	carbohydrate phosphorylation	biological_process	0.014006	1	117	2	16519	Prupe.1G067200
		GO:0004654	polyribonucleotide nucleotidyltransferase activity	molecular_function	0.018438	1	117	2	16519	Prupe.3G288400
		GO:0003830	beta-1,4-mannosylglycoprotein 4-beta-N-acetylglucosaminyltransferase activity	molecular_function	0.019592	1	117	3	16519	Prupe.7G247400
		GO:0006364	rRNA processing	biological_process	0.022352	2	117	33	16519	Prupe.1G462300,Prupe.6G114000
		GO:0008430	selenium binding	molecular_function	0.024541	1	117	4	16519	Prupe.1G462000
		GO:0007062	sister chromatid cohesion	biological_process	0.025401	1	117	3	16519	Prupe.6G149900
		GO:0007064	mitotic sister chromatid cohesion	biological_process	0.025401	1	117	3	16519	Prupe.6G149900
		GO:0008278	cohesin complex	cellular_component	0.025401	1	117	3	16519	Prupe.6G149900
		GO:0004527	exonuclease activity	molecular_function	0.025645	2	117	34	16519	Prupe.3G288400,Prupe.3G217000
		GO:0016072	rRNA metabolic process	biological_process	0.026198	2	117	36	16519	Prupe.6G114000,Prupe.1G462300
		GO:0015098	molybdate ion transmembrane transporter activity	molecular_function	0.027807	1	117	4	16519	Prupe.6G224200
		GO:0015689	molybdate ion transport	biological_process	0.027807	1	117	4	16519	Prupe.6G224200
		GO:0000175	3'-5'-exoribonuclease activity	molecular_function	0.028143	1	117	3	16519	Prupe.3G288400
		GO:0003849	3-deoxy-7-phosphoheptulonate synthase activity	molecular_function	0.029121	1	117	4	16519	Prupe.1G521200
		GO:0006486	protein glycosylation	biological_process	0.032933	2	117	39	16519	Prupe.7G247400,Prupe.3G216900
		GO:0043413	macromolecule glycosylation	biological_process	0.032933	2	117	39	16519	Prupe.3G216900,Prupe.7G247400
		GO:0016538	cyclin-dependent protein serine/threonine kinase regulator activity	molecular_function	0.033771	1	117	6	16519	Prupe.6G113800
		GO:0010277	chlorophyllide a oxygenase [overall] activity	molecular_function	0.036752	1	117	5	16519	Prupe.6G113600
		GO:0009100	glycoprotein metabolic process	biological_process	0.039048	2	117	43	16519	Prupe.3G216900,Prupe.7G247400
		GO:0009101	glycoprotein biosynthetic process	biological_process	0.039048	2	117	43	16519	Prupe.3G216900,Prupe.7G247400
		GO:0006487	protein N-linked glycosylation	biological_process	0.04112	1	117	6	16519	Prupe.7G247400
		GO:0017004	cytochrome complex assembly	biological_process	0.041791	1	117	7	16519	Prupe.6G023600
		GO:0031406	carboxylic acid binding	molecular_function	0.043372	2	117	48	16519	Prupe.6G224300,Prupe.8G170600
		GO:0043177	organic acid binding	molecular_function	0.043372	2	117	48	16519	Prupe.6G224300,Prupe.8G170600
		GO:0070008	serine-type exopeptidase activity	molecular_function	0.043555	2	117	48	16519	Prupe.1G099300,Prupe.1G351000
		GO:0008236	serine-type peptidase activity	molecular_function	0.043863	4	117	178	16519	Prupe.1G351000,Prupe.5G084600,Prupe.6G224600,Prupe.1G099300
		GO:0017171	serine hydrolase activity	molecular_function	0.043863	4	117	178	16519	Prupe.1G351000,Prupe.5G084600,Prupe.1G099300,Prupe.6G224600
		GO:0070085	glycosylation	biological_process	0.045493	2	117	47	16519	Prupe.3G216900,Prupe.7G247400
		GO:0006012	galactose metabolic process	biological_process	0.045913	1	117	7	16519	Prupe.1G067200
		GO:0016703	oxidoreductase activity, acting on single donors with incorporation of molecular oxygen, incorporation of one atom of oxygen (internal monooxygenases or internal mixed function oxidases)	molecular_function	0.04836	1	117	7	16519	Prupe.6G113600
	XP-CLR	GO:0016787	hydrolase activity	molecular_function	4.7768e-08	74	282	2371	16519	Prupe.8G089000,Prupe.3G007600,Prupe.8G089100,Prupe.3G250900,Prupe.1G104400,Prupe.6G156400,Prupe.7G052200,Prupe.8G132800,Prupe.8G088900,Prupe.2G279700,Prupe.1G141300,Prupe.7G041200,Prupe.5G237500,Prupe.6G156600,Prupe.7G051800,Prupe.3G016500,Prupe.4G136700,Prupe.1G104300,Prupe.8G053000,Prupe.7G051700,Prupe.3G193700,Prupe.8G089200,Prupe.3G007800,Prupe.5G056500,Prupe.8G133400,Prupe.7G051600,Prupe.8G1…
		GO:0003824	catalytic activity	molecular_function	1.1716e-06	165	282	7436	16519	Prupe.3G193800,Prupe.7G041300,Prupe.3G251100,Prupe.6G280800,Prupe.1G236600,Prupe.3G007700,Prupe.8G132200,Prupe.1G141400,Prupe.6G119700,Prupe.1G351200,Prupe.1G104100,Prupe.5G237600,Prupe.1G103900,Prupe.6G248200,Prupe.5G123600,Prupe.3G185000,Prupe.3G008000,Prupe.6G282700,Prupe.7G021500,Prupe.8G148200,Prupe.5G056100,Prupe.7G052100,Prupe.3G016900,Prupe.1G315600,Prupe.2G060900,Prupe.8G148300,Prupe.5G2…
		GO:0004857	enzyme inhibitor activity	molecular_function	1.7033e-06	11	282	104	16519	Prupe.2G279800,Prupe.3G007700,Prupe.3G007800,Prupe.8G228900,Prupe.2G279900,Prupe.2G279700,Prupe.3G007900,Prupe.1G172900,Prupe.8G229000,Prupe.8G229400,Prupe.3G008000
		GO:0004061	arylformamidase activity	molecular_function	5.0404e-06	3	282	3	16519	Prupe.8G133400,Prupe.8G132800,Prupe.8G132900
		GO:0006569	tryptophan catabolic process	biological_process	5.0404e-06	3	282	3	16519	Prupe.8G132800,Prupe.8G132900,Prupe.8G133400
		GO:0009310	amine catabolic process	biological_process	5.0404e-06	3	282	3	16519	Prupe.8G133400,Prupe.8G132800,Prupe.8G132900
		GO:0019441	tryptophan catabolic process to kynurenine	biological_process	5.0404e-06	3	282	3	16519	Prupe.8G133400,Prupe.8G132800,Prupe.8G132900
		GO:0042402	cellular biogenic amine catabolic process	biological_process	5.0404e-06	3	282	3	16519	Prupe.8G133400,Prupe.8G132900,Prupe.8G132800
		GO:0042436	indole-containing compound catabolic process	biological_process	5.0404e-06	3	282	3	16519	Prupe.8G132800,Prupe.8G132900,Prupe.8G133400
		GO:0042537	benzene-containing compound metabolic process	biological_process	5.0404e-06	3	282	3	16519	Prupe.8G132900,Prupe.8G132800,Prupe.8G133400
		GO:0046218	indolalkylamine catabolic process	biological_process	5.0404e-06	3	282	3	16519	Prupe.8G133400,Prupe.8G132800,Prupe.8G132900
		GO:0070189	kynurenine metabolic process	biological_process	5.0404e-06	3	282	3	16519	Prupe.8G133400,Prupe.8G132800,Prupe.8G132900
		GO:0070008	serine-type exopeptidase activity	molecular_function	1.5891e-05	7	282	48	16519	Prupe.8G148200,Prupe.8G148100,Prupe.8G147900,Prupe.8G148000,Prupe.1G351000,Prupe.8G148300,Prupe.1G351200
		GO:0003993	acid phosphatase activity	molecular_function	3.5005e-05	6	282	37	16519	Prupe.8G089100,Prupe.5G237900,Prupe.8G089000,Prupe.8G088900,Prupe.5G237800,Prupe.8G089200
		GO:0030234	enzyme regulator activity	molecular_function	3.6089e-05	11	282	143	16519	Prupe.1G172900,Prupe.8G229000,Prupe.3G007900,Prupe.2G279900,Prupe.2G279700,Prupe.8G228900,Prupe.3G007800,Prupe.3G007700,Prupe.2G279800,Prupe.3G008000,Prupe.8G229400
		GO:0098772	molecular function regulator	molecular_function	9.3008e-05	11	282	159	16519	Prupe.8G228900,Prupe.3G007700,Prupe.3G007800,Prupe.2G279800,Prupe.8G229000,Prupe.1G172900,Prupe.3G007900,Prupe.2G279900,Prupe.2G279700,Prupe.8G229400,Prupe.3G008000
		GO:0009074	aromatic amino acid family catabolic process	biological_process	9.5074e-05	3	282	6	16519	Prupe.8G132900,Prupe.8G132800,Prupe.8G133400
		GO:0008238	exopeptidase activity	molecular_function	0.00015672	7	282	68	16519	Prupe.8G148300,Prupe.1G351200,Prupe.8G148100,Prupe.8G148200,Prupe.8G148000,Prupe.1G351000,Prupe.8G147900
		GO:0004553	hydrolase activity, hydrolyzing O-glycosyl compounds	molecular_function	0.00019027	19	282	437	16519	Prupe.7G051700,Prupe.3G193700,Prupe.6G156400,Prupe.7G051600,Prupe.7G052000,Prupe.1G513200,Prupe.8G089500,Prupe.7G051900,Prupe.6G156300,Prupe.2G278800,Prupe.6G156500,Prupe.6G119700,Prupe.7G051800,Prupe.1G205600,Prupe.7G021500,Prupe.6G150400,Prupe.6G156600,Prupe.3G016900,Prupe.7G052100
		GO:0016798	hydrolase activity, acting on glycosyl bonds	molecular_function	0.00040388	19	282	464	16519	Prupe.8G089500,Prupe.7G051900,Prupe.6G156300,Prupe.2G278800,Prupe.6G156500,Prupe.6G119700,Prupe.7G051800,Prupe.1G205600,Prupe.7G021500,Prupe.6G150400,Prupe.6G156600,Prupe.7G052100,Prupe.3G016900,Prupe.7G051700,Prupe.3G193700,Prupe.6G156400,Prupe.7G052000,Prupe.7G051600,Prupe.1G513200
		GO:0016746	transferase activity, transferring acyl groups	molecular_function	0.00061242	13	282	263	16519	Prupe.4G258100,Prupe.1G236500,Prupe.4G142000,Prupe.8G176600,Prupe.1G471800,Prupe.1G236800,Prupe.1G236400,Prupe.1G236600,Prupe.1G472100,Prupe.1G236700,Prupe.4G257800,Prupe.4G142100,Prupe.3G007500
		GO:0005975	carbohydrate metabolic process	biological_process	0.00067362	25	282	725	16519	Prupe.2G278800,Prupe.6G119700,Prupe.6G156500,Prupe.5G123800,Prupe.8G089500,Prupe.6G156300,Prupe.7G051900,Prupe.6G156600,Prupe.7G052100,Prupe.3G016900,Prupe.7G021500,Prupe.1G205600,Prupe.7G051800,Prupe.6G150400,Prupe.4G136700,Prupe.5G006900,Prupe.3G193700,Prupe.5G123500,Prupe.7G051700,Prupe.6G156400,Prupe.5G123700,Prupe.1G513200,Prupe.5G123600,Prupe.7G051600,Prupe.7G052000
		GO:0004185	serine-type carboxypeptidase activity	molecular_function	0.00071526	5	282	42	16519	Prupe.8G148300,Prupe.8G148200,Prupe.8G148100,Prupe.8G147900,Prupe.8G148000
		GO:0016791	phosphatase activity	molecular_function	0.0008334	9	282	144	16519	Prupe.8G089200,Prupe.5G237800,Prupe.8G089000,Prupe.8G089100,Prupe.5G237600,Prupe.4G136700,Prupe.8G088900,Prupe.2G073700,Prupe.5G237900
		GO:0003756	protein disulfide isomerase activity	molecular_function	0.00087091	2	282	3	16519	Prupe.4G145500,Prupe.4G145200
		GO:0016864	intramolecular oxidoreductase activity, transposing S-S bonds	molecular_function	0.00087091	2	282	3	16519	Prupe.4G145500,Prupe.4G145200
		GO:0004180	carboxypeptidase activity	molecular_function	0.00088771	5	282	44	16519	Prupe.8G148300,Prupe.8G147900,Prupe.8G148000,Prupe.8G148100,Prupe.8G148200
		GO:0042180	cellular ketone metabolic process	biological_process	0.00096763	3	282	12	16519	Prupe.8G132800,Prupe.8G132900,Prupe.8G133400
		GO:0009611	response to wounding	biological_process	0.001006	3	282	12	16519	Prupe.8G229000,Prupe.8G228900,Prupe.8G229400
		GO:0016759	cellulose synthase activity	molecular_function	0.0013463	4	282	29	16519	Prupe.5G123800,Prupe.5G123500,Prupe.5G123600,Prupe.5G123700
		GO:0016760	cellulose synthase (UDP-forming) activity	molecular_function	0.0013463	4	282	29	16519	Prupe.5G123500,Prupe.5G123800,Prupe.5G123600,Prupe.5G123700
		GO:0052689	carboxylic ester hydrolase activity	molecular_function	0.0015388	8	282	127	16519	Prupe.3G007800,Prupe.3G007700,Prupe.2G279800,Prupe.8G235600,Prupe.3G007900,Prupe.2G279900,Prupe.2G279700,Prupe.3G008000
		GO:0016747	transferase activity, transferring acyl groups other than amino-acyl groups	molecular_function	0.0016123	11	282	223	16519	Prupe.1G472100,Prupe.1G236700,Prupe.4G142100,Prupe.4G257800,Prupe.4G142000,Prupe.4G258100,Prupe.1G236500,Prupe.1G471800,Prupe.1G236800,Prupe.1G236600,Prupe.1G236400
		GO:0004867	serine-type endopeptidase inhibitor activity	molecular_function	0.0016222	3	282	14	16519	Prupe.8G229000,Prupe.8G229400,Prupe.8G228900
		GO:0004866	endopeptidase inhibitor activity	molecular_function	0.0016797	4	282	30	16519	Prupe.1G172900,Prupe.8G229000,Prupe.8G229400,Prupe.8G228900
		GO:0030414	peptidase inhibitor activity	molecular_function	0.0016797	4	282	30	16519	Prupe.1G172900,Prupe.8G229000,Prupe.8G229400,Prupe.8G228900
		GO:0061134	peptidase regulator activity	molecular_function	0.0016797	4	282	30	16519	Prupe.8G229400,Prupe.8G228900,Prupe.1G172900,Prupe.8G229000
		GO:0061135	endopeptidase regulator activity	molecular_function	0.0016797	4	282	30	16519	Prupe.8G228900,Prupe.8G229400,Prupe.1G172900,Prupe.8G229000
		GO:0030599	pectinesterase activity	molecular_function	0.0018496	7	282	102	16519	Prupe.3G007800,Prupe.3G007700,Prupe.2G279800,Prupe.3G008000,Prupe.3G007900,Prupe.2G279700,Prupe.2G279900
		GO:0016788	hydrolase activity, acting on ester bonds	molecular_function	0.0018996	20	282	569	16519	Prupe.5G237900,Prupe.3G007800,Prupe.8G088900,Prupe.2G279900,Prupe.2G279700,Prupe.5G237600,Prupe.3G007900,Prupe.2G069600,Prupe.8G235600,Prupe.8G089100,Prupe.8G089000,Prupe.8G089200,Prupe.3G008000,Prupe.6G280900,Prupe.2G279800,Prupe.2G073700,Prupe.3G007700,Prupe.4G136700,Prupe.3G016500,Prupe.5G237800
		GO:0006568	tryptophan metabolic process	biological_process	0.0019419	3	282	15	16519	Prupe.8G133400,Prupe.8G132800,Prupe.8G132900
		GO:0006586	indolalkylamine metabolic process	biological_process	0.0019419	3	282	15	16519	Prupe.8G132800,Prupe.8G132900,Prupe.8G133400
		GO:0042430	indole-containing compound metabolic process	biological_process	0.0019419	3	282	15	16519	Prupe.8G132900,Prupe.8G132800,Prupe.8G133400
		GO:1901565	organonitrogen compound catabolic process	biological_process	0.0020595	5	282	53	16519	Prupe.8G133400,Prupe.8G132900,Prupe.8G132800,Prupe.8G235600,Prupe.1G205600
		GO:0044270	cellular nitrogen compound catabolic process	biological_process	0.0023031	4	282	33	16519	Prupe.8G132800,Prupe.8G132900,Prupe.8G133400,Prupe.8G235600
		GO:0046700	heterocycle catabolic process	biological_process	0.0023056	4	282	33	16519	Prupe.8G133400,Prupe.8G132900,Prupe.8G132800,Prupe.8G235600
		GO:1901606	alpha-amino acid catabolic process	biological_process	0.0028162	3	282	17	16519	Prupe.8G132800,Prupe.8G132900,Prupe.8G133400
		GO:0016740	transferase activity	molecular_function	0.0031249	65	282	2758	16519	Prupe.3G115500,Prupe.4G145600,Prupe.3G164300,Prupe.2G085100,Prupe.2G085200,Prupe.3G184400,Prupe.6G248000,Prupe.1G236700,Prupe.1G472100,Prupe.1G471800,Prupe.4G142000,Prupe.1G510800,Prupe.1G513300,Prupe.3G250700,Prupe.5G238000,Prupe.4G223700,Prupe.1G205700,Prupe.4G258100,Prupe.3G007500,Prupe.5G123500,Prupe.6G282700,Prupe.1G236400,Prupe.3G185000,Prupe.8G132400,Prupe.6G248200,Prupe.5G123600,Prupe.3G1…
		GO:0030243	cellulose metabolic process	biological_process	0.0034159	4	282	37	16519	Prupe.5G123500,Prupe.5G123800,Prupe.5G123700,Prupe.5G123600
		GO:0030244	cellulose biosynthetic process	biological_process	0.0034159	4	282	37	16519	Prupe.5G123500,Prupe.5G123800,Prupe.5G123700,Prupe.5G123600
		GO:0042578	phosphoric ester hydrolase activity	molecular_function	0.0035494	9	282	178	16519	Prupe.2G073700,Prupe.8G088900,Prupe.5G237900,Prupe.4G136700,Prupe.5G237600,Prupe.8G089000,Prupe.8G089100,Prupe.8G089200,Prupe.5G237800
		GO:0009063	cellular amino acid catabolic process	biological_process	0.004515	3	282	20	16519	Prupe.8G133400,Prupe.8G132900,Prupe.8G132800
		GO:0016811	hydrolase activity, acting on carbon-nitrogen (but not peptide) bonds, in linear amides	molecular_function	0.0052717	3	282	21	16519	Prupe.8G132900,Prupe.8G132800,Prupe.8G133400
		GO:0016758	transferase activity, transferring hexosyl groups	molecular_function	0.00655	15	282	426	16519	Prupe.3G184600,Prupe.2G085100,Prupe.5G123800,Prupe.3G184900,Prupe.2G085200,Prupe.5G123500,Prupe.2G085000,Prupe.5G006900,Prupe.7G012900,Prupe.3G184400,Prupe.3G184800,Prupe.3G184700,Prupe.3G185000,Prupe.5G123600,Prupe.5G123700
		GO:0051273	beta-glucan metabolic process	biological_process	0.0073138	4	282	46	16519	Prupe.5G123700,Prupe.5G123600,Prupe.5G123500,Prupe.5G123800
		GO:0051274	beta-glucan biosynthetic process	biological_process	0.0073138	4	282	46	16519	Prupe.5G123600,Prupe.5G123700,Prupe.5G123500,Prupe.5G123800
		GO:0016054	organic acid catabolic process	biological_process	0.0076027	3	282	24	16519	Prupe.8G132900,Prupe.8G132800,Prupe.8G133400
		GO:0046395	carboxylic acid catabolic process	biological_process	0.0076027	3	282	24	16519	Prupe.8G132900,Prupe.8G132800,Prupe.8G133400
		GO:0035251	UDP-glucosyltransferase activity	molecular_function	0.0096749	4	282	50	16519	Prupe.5G123800,Prupe.5G123500,Prupe.5G123600,Prupe.5G123700
		GO:0008236	serine-type peptidase activity	molecular_function	0.011337	8	282	178	16519	Prupe.3G193800,Prupe.8G148200,Prupe.8G148100,Prupe.8G148000,Prupe.1G351000,Prupe.8G147900,Prupe.8G148300,Prupe.1G351200
		GO:0017171	serine hydrolase activity	molecular_function	0.011337	8	282	178	16519	Prupe.8G148000,Prupe.1G351000,Prupe.8G148100,Prupe.8G148200,Prupe.3G193800,Prupe.1G351200,Prupe.8G148300,Prupe.8G147900
		GO:0046527	glucosyltransferase activity	molecular_function	0.015217	4	282	57	16519	Prupe.5G123600,Prupe.5G123700,Prupe.5G123500,Prupe.5G123800
		GO:0070011	peptidase activity, acting on L-amino acid peptides	molecular_function	0.015994	16	282	516	16519	Prupe.8G148000,Prupe.8G148100,Prupe.5G056500,Prupe.3G250900,Prupe.3G007600,Prupe.1G351000,Prupe.5G056100,Prupe.8G148200,Prupe.3G193800,Prupe.5G056700,Prupe.8G147900,Prupe.1G511100,Prupe.1G351200,Prupe.1G141300,Prupe.1G141400,Prupe.8G148300
		GO:0033699	DNA 5'-adenosine monophosphate hydrolase activity	molecular_function	0.01689	1	282	1	16519	Prupe.6G280900
		GO:0044282	small molecule catabolic process	biological_process	0.016917	3	282	32	16519	Prupe.8G133400,Prupe.8G132800,Prupe.8G132900
		GO:0003899	DNA-directed RNA polymerase activity	molecular_function	0.01718	4	282	58	16519	Prupe.8G132400,Prupe.8G132000,Prupe.5G238000,Prupe.8G132200
		GO:0008233	peptidase activity	molecular_function	0.019412	16	282	528	16519	Prupe.5G056700,Prupe.3G193800,Prupe.8G148200,Prupe.1G351000,Prupe.5G056100,Prupe.8G148300,Prupe.1G141400,Prupe.1G351200,Prupe.1G141300,Prupe.1G511100,Prupe.8G147900,Prupe.5G056500,Prupe.8G148100,Prupe.8G148000,Prupe.3G007600,Prupe.3G250900
		GO:0004499	N,N-dimethylaniline monooxygenase activity	molecular_function	0.019987	2	282	13	16519	Prupe.8G177000,Prupe.8G177100
		GO:0019439	aromatic compound catabolic process	biological_process	0.021242	4	282	62	16519	Prupe.8G235600,Prupe.8G132900,Prupe.8G132800,Prupe.8G133400
		GO:0006575	cellular modified amino acid metabolic process	biological_process	0.021578	3	282	35	16519	Prupe.8G133400,Prupe.8G132900,Prupe.8G132800
		GO:0009250	glucan biosynthetic process	biological_process	0.021601	4	282	63	16519	Prupe.5G123700,Prupe.5G123600,Prupe.5G123500,Prupe.5G123800
		GO:0042626	ATPase activity, coupled to transmembrane movement of substances	molecular_function	0.022754	5	282	96	16519	Prupe.1G104300,Prupe.5G006500,Prupe.1G104100,Prupe.1G103900,Prupe.1G104400
		GO:0008271	secondary active sulfate transmembrane transporter activity	molecular_function	0.022959	2	282	14	16519	Prupe.1G511600,Prupe.2G279100
		GO:0006576	cellular biogenic amine metabolic process	biological_process	0.023199	3	282	36	16519	Prupe.8G132900,Prupe.8G132800,Prupe.8G133400
		GO:0044106	cellular amine metabolic process	biological_process	0.023199	3	282	36	16519	Prupe.8G132800,Prupe.8G132900,Prupe.8G133400
		GO:0016671	oxidoreductase activity, acting on a sulfur group of donors, disulfide as acceptor	molecular_function	0.023352	2	282	14	16519	Prupe.4G145200,Prupe.4G145500
		GO:0016757	transferase activity, transferring glycosyl groups	molecular_function	0.023359	15	282	496	16519	Prupe.3G184800,Prupe.5G006900,Prupe.7G012900,Prupe.3G184400,Prupe.5G123800,Prupe.3G184900,Prupe.2G085200,Prupe.5G123500,Prupe.2G085000,Prupe.3G184600,Prupe.2G085100,Prupe.5G123700,Prupe.5G123600,Prupe.3G185000,Prupe.3G184700
		GO:0000271	polysaccharide biosynthetic process	biological_process	0.02397	4	282	65	16519	Prupe.5G123500,Prupe.5G123800,Prupe.5G123600,Prupe.5G123700
		GO:0033692	cellular polysaccharide biosynthetic process	biological_process	0.02397	4	282	65	16519	Prupe.5G123600,Prupe.5G123700,Prupe.5G123800,Prupe.5G123500
		GO:1901361	organic cyclic compound catabolic process	biological_process	0.024783	4	282	65	16519	Prupe.8G235600,Prupe.8G133400,Prupe.8G132900,Prupe.8G132800
		GO:0008272	sulfate transport	biological_process	0.026204	2	282	15	16519	Prupe.2G279100,Prupe.1G511600
		GO:0015116	sulfate transmembrane transporter activity	molecular_function	0.026204	2	282	15	16519	Prupe.1G511600,Prupe.2G279100
		GO:0072348	sulfur compound transport	biological_process	0.026204	2	282	15	16519	Prupe.2G279100,Prupe.1G511600
		GO:1901682	sulfur compound transmembrane transporter activity	molecular_function	0.026204	2	282	15	16519	Prupe.2G279100,Prupe.1G511600
		GO:0016820	hydrolase activity, acting on acid anhydrides, catalyzing transmembrane movement of substances	molecular_function	0.026682	5	282	100	16519	Prupe.1G104300,Prupe.5G006500,Prupe.1G104100,Prupe.1G103900,Prupe.1G104400
		GO:0006508	proteolysis	biological_process	0.026834	17	282	595	16519	Prupe.1G141400,Prupe.8G148300,Prupe.1G351200,Prupe.1G141300,Prupe.8G147900,Prupe.1G511100,Prupe.5G056700,Prupe.5G124300,Prupe.3G193800,Prupe.5G056100,Prupe.1G351000,Prupe.8G148200,Prupe.3G007600,Prupe.3G250900,Prupe.5G056500,Prupe.8G148000,Prupe.8G148100
		GO:0009072	aromatic amino acid family metabolic process	biological_process	0.026841	3	282	38	16519	Prupe.8G133400,Prupe.8G132800,Prupe.8G132900
		GO:0034062	RNA polymerase activity	molecular_function	0.027344	4	282	67	16519	Prupe.8G132200,Prupe.8G132000,Prupe.8G132400,Prupe.5G238000
		GO:0042623	ATPase activity, coupled	molecular_function	0.029623	7	282	176	16519	Prupe.1G104100,Prupe.7G052200,Prupe.1G103900,Prupe.1G104400,Prupe.2G060900,Prupe.1G104300,Prupe.5G006500
		GO:0043531	ADP binding	molecular_function	0.031681	12	282	388	16519	Prupe.3G016600,Prupe.4G109000,Prupe.8G132500,Prupe.2G135700,Prupe.8G044400,Prupe.8G176400,Prupe.8G132100,Prupe.2G060400,Prupe.2G135600,Prupe.8G132300,Prupe.2G066600,Prupe.8G132200
		GO:0003697	single-stranded DNA binding	molecular_function	0.033339	2	282	17	16519	Prupe.7G052200,Prupe.4G108900
		GO:0003871	5-methyltetrahydropteroyltriglutamate-homocysteine S-methyltransferase activity	molecular_function	0.033511	1	282	2	16519	Prupe.7G009200
		GO:0042085	5-methyltetrahydropteroyltri-L-glutamate-dependent methyltransferase activity	molecular_function	0.033511	1	282	2	16519	Prupe.7G009200
		GO:0004529	exodeoxyribonuclease activity	molecular_function	0.033697	1	282	2	16519	Prupe.6G280900
		GO:0016895	exodeoxyribonuclease activity, producing 5'-phosphomonoesters	molecular_function	0.033697	1	282	2	16519	Prupe.6G280900
		GO:0035312	5'-3' exodeoxyribonuclease activity	molecular_function	0.033697	1	282	2	16519	Prupe.6G280900
		GO:0015996	chlorophyll catabolic process	biological_process	0.033989	1	282	2	16519	Prupe.8G235600
		GO:0046149	pigment catabolic process	biological_process	0.033989	1	282	2	16519	Prupe.8G235600
		GO:0047746	chlorophyllase activity	molecular_function	0.033989	1	282	2	16519	Prupe.8G235600
		GO:0007029	endoplasmic reticulum organization	biological_process	0.034187	1	282	2	16519	Prupe.2G278900
		GO:0043492	ATPase activity, coupled to movement of substances	molecular_function	0.0342	5	282	107	16519	Prupe.1G104400,Prupe.1G103900,Prupe.1G104100,Prupe.5G006500,Prupe.1G104300
		GO:0015103	inorganic anion transmembrane transporter activity	molecular_function	0.03443	3	282	42	16519	Prupe.2G279100,Prupe.1G511600,Prupe.6G281900
		GO:0015399	primary active transmembrane transporter activity	molecular_function	0.034436	5	282	107	16519	Prupe.1G104400,Prupe.1G103900,Prupe.1G104100,Prupe.5G006500,Prupe.1G104300
		GO:0015405	P-P-bond-hydrolysis-driven transmembrane transporter activity	molecular_function	0.034436	5	282	107	16519	Prupe.1G104400,Prupe.1G103900,Prupe.1G104100,Prupe.5G006500,Prupe.1G104300
		GO:0045017	glycerolipid biosynthetic process	biological_process	0.034481	3	282	42	16519	Prupe.4G258100,Prupe.7G012900,Prupe.4G257800
		GO:0008194	UDP-glycosyltransferase activity	molecular_function	0.035291	5	282	107	16519	Prupe.5G123500,Prupe.5G123800,Prupe.5G123700,Prupe.5G123600,Prupe.7G012900
		GO:0004144	diacylglycerol O-acyltransferase activity	molecular_function	0.037146	2	282	18	16519	Prupe.4G257800,Prupe.4G258100
		GO:0016411	acylglycerol O-acyltransferase activity	molecular_function	0.041067	2	282	19	16519	Prupe.4G258100,Prupe.4G257800
		GO:0005783	endoplasmic reticulum	cellular_component	0.04479	4	282	78	16519	Prupe.4G145200,Prupe.5G006900,Prupe.4G145500,Prupe.2G278900
		GO:0016860	intramolecular oxidoreductase activity	molecular_function	0.045437	2	282	20	16519	Prupe.4G145200,Prupe.4G145500
		GO:0033176	proton-transporting V-type ATPase complex	cellular_component	0.045504	2	282	20	16519	Prupe.1G471600,Prupe.5G006500
		GO:0044238	primary metabolic process	biological_process	0.047864	108	282	5533	16519	Prupe.2G073500,Prupe.1G141300,Prupe.2G089000,Prupe.8G067900,Prupe.7G009200,Prupe.3G145900,Prupe.8G235000,Prupe.3G164200,Prupe.3G016400,Prupe.6G156600,Prupe.1G315900,Prupe.2G060700,Prupe.3G016500,Prupe.4G136700,Prupe.2G135400,Prupe.7G051800,Prupe.5G003000,Prupe.6G282200,Prupe.3G007600,Prupe.4G257800,Prupe.7G012900,Prupe.5G006600,Prupe.4G141600,Prupe.3G115000,Prupe.6G155300,Prupe.7G052200,Prupe.6G1…
		GO:0016709	oxidoreductase activity, acting on paired donors, with incorporation or reduction of molecular oxygen, NAD(P)H as one donor, and incorporation of one atom of oxygen	molecular_function	0.049151	2	282	21	16519	Prupe.8G177100,Prupe.8G177000
		GO:0015988	energy coupled proton transmembrane transport, against electrochemical gradient	biological_process	0.049594	2	282	21	16519	Prupe.5G006500,Prupe.1G471600
		GO:0015991	ATP hydrolysis coupled proton transport	biological_process	0.049594	2	282	21	16519	Prupe.5G006500,Prupe.1G471600
		GO:0034637	cellular carbohydrate biosynthetic process	biological_process	0.049967	4	282	82	16519	Prupe.5G123800,Prupe.5G123500,Prupe.5G123600,Prupe.5G123700
	XP-EHH	GO:0016747	transferase activity, transferring acyl groups other than amino-acyl groups	molecular_function	3.3966e-07	15	219	223	16519	Prupe.3G253600,Prupe.1G236600,Prupe.4G257800,Prupe.1G236700,Prupe.3G253800,Prupe.4G258100,Prupe.3G254300,Prupe.3G254200,Prupe.4G142000,Prupe.3G254000,Prupe.3G253900,Prupe.1G236800,Prupe.3G253700,Prupe.4G142100,Prupe.3G253500
		GO:0016746	transferase activity, transferring acyl groups	molecular_function	5.2807e-07	16	219	263	16519	Prupe.3G253900,Prupe.1G236800,Prupe.3G253700,Prupe.4G142000,Prupe.3G253600,Prupe.1G236600,Prupe.4G257800,Prupe.4G258100,Prupe.3G254300,Prupe.3G253800,Prupe.4G142100,Prupe.3G254000,Prupe.3G253500,Prupe.3G254200,Prupe.5G243700,Prupe.1G236700
		GO:0016740	transferase activity	molecular_function	4.3508e-05	59	219	2758	16519	Prupe.3G253600,Prupe.8G230300,Prupe.5G241700,Prupe.5G243500,Prupe.1G236800,Prupe.1G513300,Prupe.1G547500,Prupe.4G142000,Prupe.3G055400,Prupe.1G514800,Prupe.5G123800,Prupe.1G547800,Prupe.2G085100,Prupe.5G123600,Prupe.3G247800,Prupe.1G547700,Prupe.5G243700,Prupe.1G236700,Prupe.4G142100,Prupe.6G160800,Prupe.3G254000,Prupe.1G108600,Prupe.7G162800,Prupe.4G236900,Prupe.4G145700,Prupe.2G085200,Prupe.5G2…
		GO:0004866	endopeptidase inhibitor activity	molecular_function	6.531e-05	5	219	30	16519	Prupe.8G228900,Prupe.8G229400,Prupe.5G074400,Prupe.8G229000,Prupe.5G074500
		GO:0030414	peptidase inhibitor activity	molecular_function	6.531e-05	5	219	30	16519	Prupe.8G228900,Prupe.8G229400,Prupe.5G074400,Prupe.5G074500,Prupe.8G229000
		GO:0061134	peptidase regulator activity	molecular_function	6.531e-05	5	219	30	16519	Prupe.8G229400,Prupe.8G228900,Prupe.5G074400,Prupe.5G074500,Prupe.8G229000
		GO:0061135	endopeptidase regulator activity	molecular_function	6.531e-05	5	219	30	16519	Prupe.5G074500,Prupe.8G229000,Prupe.8G228900,Prupe.8G229400,Prupe.5G074400
		GO:0016758	transferase activity, transferring hexosyl groups	molecular_function	0.00017192	16	219	426	16519	Prupe.5G123700,Prupe.2G085000,Prupe.2G085200,Prupe.4G236900,Prupe.5G243400,Prupe.5G123600,Prupe.2G085100,Prupe.1G547700,Prupe.4G236700,Prupe.1G547500,Prupe.5G132800,Prupe.1G547800,Prupe.5G123800,Prupe.8G231500,Prupe.4G236800,Prupe.5G241700
		GO:0046527	glucosyltransferase activity	molecular_function	0.00048668	5	219	57	16519	Prupe.5G132800,Prupe.5G123600,Prupe.5G123700,Prupe.5G241700,Prupe.5G123800
		GO:0003756	protein disulfide isomerase activity	molecular_function	0.00057214	2	219	3	16519	Prupe.4G145200,Prupe.4G145500
		GO:0016864	intramolecular oxidoreductase activity, transposing S-S bonds	molecular_function	0.00057214	2	219	3	16519	Prupe.4G145500,Prupe.4G145200
		GO:0009611	response to wounding	biological_process	0.00062092	3	219	12	16519	Prupe.8G229000,Prupe.8G228900,Prupe.8G229400
		GO:0016757	transferase activity, transferring glycosyl groups	molecular_function	0.00093495	16	219	496	16519	Prupe.5G123700,Prupe.2G085000,Prupe.2G085200,Prupe.4G236900,Prupe.2G085100,Prupe.5G123600,Prupe.5G243400,Prupe.4G236700,Prupe.1G547700,Prupe.1G547500,Prupe.5G132800,Prupe.1G547800,Prupe.5G123800,Prupe.8G231500,Prupe.4G236800,Prupe.5G241700
		GO:0004000	adenosine deaminase activity	molecular_function	0.00097296	2	219	4	16519	Prupe.2G165000,Prupe.2G164800
		GO:0004867	serine-type endopeptidase inhibitor activity	molecular_function	0.0010053	3	219	14	16519	Prupe.8G229000,Prupe.8G228900,Prupe.8G229400
		GO:0035251	UDP-glucosyltransferase activity	molecular_function	0.0024618	4	219	50	16519	Prupe.5G241700,Prupe.5G123800,Prupe.5G123600,Prupe.5G123700
		GO:0016759	cellulose synthase activity	molecular_function	0.005001	3	219	29	16519	Prupe.5G123800,Prupe.5G123700,Prupe.5G123600
		GO:0016760	cellulose synthase (UDP-forming) activity	molecular_function	0.005001	3	219	29	16519	Prupe.5G123800,Prupe.5G123600,Prupe.5G123700
		GO:0005451	monovalent cation:proton antiporter activity	molecular_function	0.0067761	3	219	31	16519	Prupe.6G047600,Prupe.6G047500,Prupe.6G047400
		GO:0009250	glucan biosynthetic process	biological_process	0.0068948	4	219	63	16519	Prupe.5G123700,Prupe.5G123600,Prupe.5G132800,Prupe.5G123800
		GO:0000271	polysaccharide biosynthetic process	biological_process	0.0078222	4	219	65	16519	Prupe.5G123700,Prupe.5G123600,Prupe.5G132800,Prupe.5G123800
		GO:0033692	cellular polysaccharide biosynthetic process	biological_process	0.0078222	4	219	65	16519	Prupe.5G123700,Prupe.5G132800,Prupe.5G123600,Prupe.5G123800
		GO:0019239	deaminase activity	molecular_function	0.008643	2	219	11	16519	Prupe.2G165000,Prupe.2G164800
		GO:0006814	sodium ion transport	biological_process	0.0096149	3	219	35	16519	Prupe.6G047500,Prupe.6G047400,Prupe.6G047600
		GO:0030243	cellulose metabolic process	biological_process	0.010811	3	219	37	16519	Prupe.5G123600,Prupe.5G123700,Prupe.5G123800
		GO:0030244	cellulose biosynthetic process	biological_process	0.010811	3	219	37	16519	Prupe.5G123800,Prupe.5G123600,Prupe.5G123700
		GO:0008194	UDP-glycosyltransferase activity	molecular_function	0.01089	5	219	107	16519	Prupe.5G123600,Prupe.5G123700,Prupe.5G241700,Prupe.5G123800,Prupe.8G231500
		GO:0016790	thiolester hydrolase activity	molecular_function	0.011208	2	219	12	16519	Prupe.3G074600,Prupe.3G074700
		GO:0015491	cation:cation antiporter activity	molecular_function	0.011404	3	219	37	16519	Prupe.6G047500,Prupe.6G047400,Prupe.6G047600
		GO:0045900	negative regulation of translational elongation	biological_process	0.014582	1	219	1	16519	Prupe.8G230800
		GO:0004857	enzyme inhibitor activity	molecular_function	0.014936	5	219	104	16519	Prupe.8G229400,Prupe.8G228900,Prupe.5G074400,Prupe.5G074500,Prupe.8G229000
		GO:0016671	oxidoreductase activity, acting on a sulfur group of donors, disulfide as acceptor	molecular_function	0.01582	2	219	14	16519	Prupe.4G145500,Prupe.4G145200
		GO:0051273	beta-glucan metabolic process	biological_process	0.016627	3	219	46	16519	Prupe.5G123800,Prupe.5G123600,Prupe.5G123700
		GO:0051274	beta-glucan biosynthetic process	biological_process	0.016627	3	219	46	16519	Prupe.5G123600,Prupe.5G123700,Prupe.5G123800
		GO:0034637	cellular carbohydrate biosynthetic process	biological_process	0.017912	4	219	82	16519	Prupe.5G123700,Prupe.5G132800,Prupe.5G123600,Prupe.5G123800
		GO:0016814	hydrolase activity, acting on carbon-nitrogen (but not peptide) bonds, in cyclic amidines	molecular_function	0.018133	2	219	16	16519	Prupe.2G165000,Prupe.2G164800
		GO:0022890	inorganic cation transmembrane transporter activity	molecular_function	0.023275	7	219	214	16519	Prupe.6G297500,Prupe.8G234200,Prupe.8G233700,Prupe.6G047600,Prupe.6G047500,Prupe.6G047400,Prupe.8G231400
		GO:0015298	solute:cation antiporter activity	molecular_function	0.023604	3	219	49	16519	Prupe.6G047500,Prupe.6G047400,Prupe.6G047600
		GO:0015299	solute:proton antiporter activity	molecular_function	0.023604	3	219	49	16519	Prupe.6G047600,Prupe.6G047400,Prupe.6G047500
		GO:0004144	diacylglycerol O-acyltransferase activity	molecular_function	0.0238	2	219	18	16519	Prupe.4G257800,Prupe.4G258100
		GO:0008037	cell recognition	biological_process	0.023894	4	219	88	16519	Prupe.4G142600,Prupe.4G142400,Prupe.4G142500,Prupe.4G142300
		GO:0009856	pollination	biological_process	0.023894	4	219	88	16519	Prupe.4G142600,Prupe.4G142400,Prupe.4G142500,Prupe.4G142300
		GO:0009875	pollen-pistil interaction	biological_process	0.023894	4	219	88	16519	Prupe.4G142600,Prupe.4G142300,Prupe.4G142500,Prupe.4G142400
		GO:0044706	multi-multicellular organism process	biological_process	0.023894	4	219	88	16519	Prupe.4G142400,Prupe.4G142300,Prupe.4G142500,Prupe.4G142600
		GO:0048544	recognition of pollen	biological_process	0.023894	4	219	88	16519	Prupe.4G142400,Prupe.4G142300,Prupe.4G142500,Prupe.4G142600
		GO:0004362	glutathione-disulfide reductase activity	molecular_function	0.026077	1	219	2	16519	Prupe.8G231700
		GO:0015037	peptide disulfide oxidoreductase activity	molecular_function	0.026077	1	219	2	16519	Prupe.8G231700
		GO:0015038	glutathione disulfide oxidoreductase activity	molecular_function	0.026077	1	219	2	16519	Prupe.8G231700
		GO:0016411	acylglycerol O-acyltransferase activity	molecular_function	0.026419	2	219	19	16519	Prupe.4G258100,Prupe.4G257800
		GO:0003878	ATP citrate synthase activity	molecular_function	0.02644	1	219	2	16519	Prupe.5G243700
		GO:0004774	succinate-CoA ligase activity	molecular_function	0.02644	1	219	2	16519	Prupe.5G243700
		GO:0004775	succinate-CoA ligase (ADP-forming) activity	molecular_function	0.02644	1	219	2	16519	Prupe.5G243700
		GO:0015996	chlorophyll catabolic process	biological_process	0.027382	1	219	2	16519	Prupe.8G235600
		GO:0046149	pigment catabolic process	biological_process	0.027382	1	219	2	16519	Prupe.8G235600
		GO:0047746	chlorophyllase activity	molecular_function	0.027382	1	219	2	16519	Prupe.8G235600
		GO:0044703	multi-organism reproductive process	biological_process	0.029165	4	219	93	16519	Prupe.4G142600,Prupe.4G142300,Prupe.4G142500,Prupe.4G142400
		GO:0006073	cellular glucan metabolic process	biological_process	0.029884	4	219	93	16519	Prupe.5G132800,Prupe.5G123600,Prupe.5G123700,Prupe.5G123800
		GO:0044042	glucan metabolic process	biological_process	0.029884	4	219	93	16519	Prupe.5G123800,Prupe.5G123600,Prupe.5G132800,Prupe.5G123700
		GO:0022414	reproductive process	biological_process	0.030055	4	219	94	16519	Prupe.4G142500,Prupe.4G142300,Prupe.4G142400,Prupe.4G142600
		GO:0005515	protein binding	molecular_function	0.030172	68	219	4292	16519	Prupe.5G130600,Prupe.4G147300,Prupe.6G281300,Prupe.6G281500,Prupe.8G109200,Prupe.6G281400,Prupe.8G235400,Prupe.6G281100,Prupe.1G512300,Prupe.4G146200,Prupe.4G144900,Prupe.8G228700,Prupe.4G146600,Prupe.4G147100,Prupe.3G074400,Prupe.1G108800,Prupe.8G231300,Prupe.6G297400,Prupe.1G513400,Prupe.5G243100,Prupe.5G074600,Prupe.4G146000,Prupe.6G288300,Prupe.5G243900,Prupe.5G230600,Prupe.3G055400,Prupe.4G1…
		GO:0030001	metal ion transport	biological_process	0.030525	7	219	225	16519	Prupe.8G231400,Prupe.3G193600,Prupe.6G047500,Prupe.6G047400,Prupe.8G234200,Prupe.6G297500,Prupe.6G047600
		GO:0016860	intramolecular oxidoreductase activity	molecular_function	0.030577	2	219	20	16519	Prupe.4G145500,Prupe.4G145200
		GO:0044264	cellular polysaccharide metabolic process	biological_process	0.032184	4	219	95	16519	Prupe.5G123700,Prupe.5G123600,Prupe.5G132800,Prupe.5G123800
		GO:0016051	carbohydrate biosynthetic process	biological_process	0.032385	4	219	97	16519	Prupe.5G123800,Prupe.5G123700,Prupe.5G123600,Prupe.5G132800
		GO:0016668	oxidoreductase activity, acting on a sulfur group of donors, NAD(P) as acceptor	molecular_function	0.033353	2	219	22	16519	Prupe.7G074400,Prupe.8G231700
		GO:0051704	multi-organism process	biological_process	0.036308	4	219	99	16519	Prupe.4G142600,Prupe.4G142400,Prupe.4G142500,Prupe.4G142300
		GO:0016405	CoA-ligase activity	molecular_function	0.03841	1	219	3	16519	Prupe.5G243700
		GO:0016878	acid-thiol ligase activity	molecular_function	0.03841	1	219	3	16519	Prupe.5G243700
		GO:0004815	aspartate-tRNA ligase activity	molecular_function	0.040022	1	219	3	16519	Prupe.4G141600
		GO:0006422	aspartyl-tRNA aminoacylation	biological_process	0.040022	1	219	3	16519	Prupe.4G141600
		GO:0008324	cation transmembrane transporter activity	molecular_function	0.04212	7	219	244	16519	Prupe.6G047500,Prupe.6G047400,Prupe.8G233700,Prupe.6G047600,Prupe.8G234200,Prupe.6G297500,Prupe.8G231400
		GO:0005976	polysaccharide metabolic process	biological_process	0.042945	4	219	104	16519	Prupe.5G123600,Prupe.5G132800,Prupe.5G123700,Prupe.5G123800
		GO:0006813	potassium ion transport	biological_process	0.043978	3	219	63	16519	Prupe.6G047600,Prupe.6G047500,Prupe.6G047400
		GO:0044262	cellular carbohydrate metabolic process	biological_process	0.04432	5	219	151	16519	Prupe.5G123800,Prupe.5G241700,Prupe.5G123700,Prupe.5G123600,Prupe.5G132800
		GO:0030234	enzyme regulator activity	molecular_function	0.047631	5	219	143	16519	Prupe.5G074500,Prupe.8G229000,Prupe.8G229400,Prupe.8G228900,Prupe.5G074400
		GO:0032501	multicellular organismal process	biological_process	0.049534	4	219	109	16519	Prupe.4G142300,Prupe.4G142500,Prupe.4G142400,Prupe.4G142600
(WD + WK)/PL	θπ ratio & FST	GO:0003697	single-stranded DNA binding	molecular_function	0.00027687	3	137	17	16519	Prupe.4G108900,Prupe.4G099700,Prupe.3G015400
		GO:0043566	structure-specific DNA binding	molecular_function	0.0026841	4	137	69	16519	Prupe.8G183100,Prupe.3G015400,Prupe.4G099700,Prupe.4G108900
		GO:0008270	zinc ion binding	molecular_function	0.0031522	17	137	1007	16519	Prupe.8G227600,Prupe.1G457300,Prupe.5G132300,Prupe.1G350600,Prupe.6G100700,Prupe.3G186100,Prupe.5G069800,Prupe.3G314400,Prupe.6G113900,Prupe.8G123100,Prupe.8G183300,Prupe.5G201200,Prupe.3G186200,Prupe.5G132500,Prupe.3G186000,Prupe.3G186400,Prupe.8G123200
		GO:0006486	protein glycosylation	biological_process	0.0046474	3	137	39	16519	Prupe.8G227600,Prupe.3G216900,Prupe.7G247400
		GO:0043413	macromolecule glycosylation	biological_process	0.0046474	3	137	39	16519	Prupe.7G247400,Prupe.3G216900,Prupe.8G227600
		GO:0009100	glycoprotein metabolic process	biological_process	0.006003	3	137	43	16519	Prupe.7G247400,Prupe.3G216900,Prupe.8G227600
		GO:0009101	glycoprotein biosynthetic process	biological_process	0.006003	3	137	43	16519	Prupe.8G227600,Prupe.3G216900,Prupe.7G247400
		GO:0019135	deoxyhypusine monooxygenase activity	molecular_function	0.0067468	1	137	1	16519	Prupe.8G227700
		GO:0070085	glycosylation	biological_process	0.0077568	3	137	47	16519	Prupe.8G227600,Prupe.3G216900,Prupe.7G247400
		GO:0004144	diacylglycerol O-acyltransferase activity	molecular_function	0.0093224	2	137	18	16519	Prupe.4G258100,Prupe.4G257800
		GO:0016411	acylglycerol O-acyltransferase activity	molecular_function	0.010224	2	137	19	16519	Prupe.4G257800,Prupe.4G258100
		GO:0046429	4-hydroxy-3-methylbut-2-en-1-yl diphosphate synthase activity	molecular_function	0.010941	1	137	1	16519	Prupe.6G101000
		GO:0052592	oxidoreductase activity, acting on CH or CH2 groups, with an iron-sulfur protein as acceptor	molecular_function	0.010941	1	137	1	16519	Prupe.6G101000
		GO:0008280	cohesin core heterodimer	cellular_component	0.011231	1	137	1	16519	Prupe.6G149900
		GO:0005694	chromosome	cellular_component	0.012599	4	137	115	16519	Prupe.6G149900,Prupe.1G457500,Prupe.1G138600,Prupe.3G314000
		GO:0004798	thymidylate kinase activity	molecular_function	0.01302	1	137	2	16519	Prupe.3G071800
		GO:0006233	dTDP biosynthetic process	biological_process	0.01302	1	137	2	16519	Prupe.3G071800
		GO:0009133	nucleoside diphosphate biosynthetic process	biological_process	0.01302	1	137	2	16519	Prupe.3G071800
		GO:0009138	pyrimidine nucleoside diphosphate metabolic process	biological_process	0.01302	1	137	2	16519	Prupe.3G071800
		GO:0009139	pyrimidine nucleoside diphosphate biosynthetic process	biological_process	0.01302	1	137	2	16519	Prupe.3G071800
		GO:0009189	deoxyribonucleoside diphosphate biosynthetic process	biological_process	0.01302	1	137	2	16519	Prupe.3G071800
		GO:0009196	pyrimidine deoxyribonucleoside diphosphate metabolic process	biological_process	0.01302	1	137	2	16519	Prupe.3G071800
		GO:0009197	pyrimidine deoxyribonucleoside diphosphate biosynthetic process	biological_process	0.01302	1	137	2	16519	Prupe.3G071800
		GO:0046072	dTDP metabolic process	biological_process	0.01302	1	137	2	16519	Prupe.3G071800
		GO:0003725	double-stranded RNA binding	molecular_function	0.013289	1	137	2	16519	Prupe.6G100900
		GO:0009057	macromolecule catabolic process	biological_process	0.015377	5	137	178	16519	Prupe.2G297900,Prupe.1G138600,Prupe.3G221800,Prupe.1G138700,Prupe.5G035200
		GO:0008612	peptidyl-lysine modification to peptidyl-hypusine	biological_process	0.01978	1	137	3	16519	Prupe.8G227700
		GO:1902358	sulfate transmembrane transport	biological_process	0.021127	1	137	2	16519	Prupe.3G072000
		GO:0044265	cellular macromolecule catabolic process	biological_process	0.021566	4	137	129	16519	Prupe.5G035200,Prupe.1G138700,Prupe.2G297900,Prupe.1G138600
		GO:0003830	beta-1,4-mannosylglycoprotein 4-beta-N-acetylglucosaminyltransferase activity	molecular_function	0.021786	1	137	3	16519	Prupe.7G247400
		GO:0009221	pyrimidine deoxyribonucleotide biosynthetic process	biological_process	0.022329	1	137	3	16519	Prupe.3G071800
		GO:0009263	deoxyribonucleotide biosynthetic process	biological_process	0.022329	1	137	3	16519	Prupe.3G071800
		GO:0009265	2'-deoxyribonucleotide biosynthetic process	biological_process	0.022329	1	137	3	16519	Prupe.3G071800
		GO:0046385	deoxyribose phosphate biosynthetic process	biological_process	0.022329	1	137	3	16519	Prupe.3G071800
		GO:0003676	nucleic acid binding	molecular_function	0.023105	28	137	2415	16519	Prupe.1G138500,Prupe.5G201200,Prupe.1G308200,Prupe.8G227900,Prupe.3G314400,Prupe.4G217900,Prupe.3G217000,Prupe.5G132400,Prupe.1G138600,Prupe.1G457400,Prupe.5G222400,Prupe.6G100900,Prupe.4G099700,Prupe.4G218000,Prupe.5G121100,Prupe.1G457500,Prupe.1G546100,Prupe.1G350600,Prupe.4G108900,Prupe.8G227600,Prupe.3G015400,Prupe.8G228000,Prupe.8G183100,Prupe.1G531600,Prupe.7G005900,Prupe.5G069800,Prupe.1G5…
		GO:0004450	isocitrate dehydrogenase (NADP+) activity	molecular_function	0.023713	1	137	3	16519	Prupe.3G015500
		GO:0006102	isocitrate metabolic process	biological_process	0.023713	1	137	3	16519	Prupe.3G015500
		GO:0006259	DNA metabolic process	biological_process	0.025735	6	137	249	16519	Prupe.1G457500,Prupe.6G149900,Prupe.1G138600,Prupe.4G099700,Prupe.3G314900,Prupe.3G015400
		GO:0009219	pyrimidine deoxyribonucleotide metabolic process	biological_process	0.028553	1	137	4	16519	Prupe.3G071800
		GO:0009394	2'-deoxyribonucleotide metabolic process	biological_process	0.028553	1	137	4	16519	Prupe.3G071800
		GO:0019692	deoxyribose phosphate metabolic process	biological_process	0.028553	1	137	4	16519	Prupe.3G071800
		GO:0009432	SOS response	biological_process	0.029187	1	137	4	16519	Prupe.3G015400
		GO:0003978	UDP-glucose 4-epimerase activity	molecular_function	0.029222	1	137	4	16519	Prupe.5G121200
		GO:1901137	carbohydrate derivative biosynthetic process	biological_process	0.029224	4	137	140	16519	Prupe.7G247400,Prupe.3G216900,Prupe.8G227600,Prupe.3G071800
		GO:0044425	membrane part	cellular_component	0.029428	15	137	1051	16519	Prupe.5G084500,Prupe.4G099600,Prupe.4G108800,Prupe.8G183400,Prupe.5G188400,Prupe.5G120900,Prupe.4G171300,Prupe.4G171400,Prupe.3G072000,Prupe.4G218100,Prupe.1G070800,Prupe.2G298200,Prupe.1G070900,Prupe.4G171600,Prupe.5G188500
		GO:0008374	O-acyltransferase activity	molecular_function	0.029954	2	137	33	16519	Prupe.4G257800,Prupe.4G258100
		GO:0007062	sister chromatid cohesion	biological_process	0.030395	1	137	3	16519	Prupe.6G149900
		GO:0007064	mitotic sister chromatid cohesion	biological_process	0.030395	1	137	3	16519	Prupe.6G149900
		GO:0008278	cohesin complex	cellular_component	0.030395	1	137	3	16519	Prupe.6G149900
		GO:0016021	integral component of membrane	cellular_component	0.030954	13	137	863	16519	Prupe.2G298200,Prupe.1G070800,Prupe.1G070900,Prupe.4G171600,Prupe.5G188500,Prupe.4G171400,Prupe.3G072000,Prupe.4G171300,Prupe.5G084500,Prupe.4G099600,Prupe.4G108800,Prupe.5G188400,Prupe.5G120900
		GO:0006471	protein ADP-ribosylation	biological_process	0.032261	1	137	3	16519	Prupe.8G227600
		GO:0009186	deoxyribonucleoside diphosphate metabolic process	biological_process	0.032579	1	137	5	16519	Prupe.3G071800
		GO:0030904	retromer complex	cellular_component	0.033068	1	137	3	16519	Prupe.4G218100
		GO:0043139	5'-3' DNA helicase activity	molecular_function	0.034186	1	137	4	16519	Prupe.4G099700
		GO:0031224	intrinsic component of membrane	cellular_component	0.034276	13	137	876	16519	Prupe.4G171300,Prupe.4G099600,Prupe.5G084500,Prupe.5G120900,Prupe.4G108800,Prupe.5G188400,Prupe.1G070900,Prupe.1G070800,Prupe.2G298200,Prupe.5G188500,Prupe.4G171600,Prupe.3G072000,Prupe.4G171400
		GO:0009991	response to extracellular stimulus	biological_process	0.035003	1	137	5	16519	Prupe.3G015400
		GO:0031668	cellular response to extracellular stimulus	biological_process	0.035003	1	137	5	16519	Prupe.3G015400
		GO:0071496	cellular response to external stimulus	biological_process	0.035003	1	137	5	16519	Prupe.3G015400
		GO:0009262	deoxyribonucleotide metabolic process	biological_process	0.03545	1	137	5	16519	Prupe.3G071800
		GO:0016853	isomerase activity	molecular_function	0.035541	4	137	155	16519	Prupe.5G121200,Prupe.6G101200,Prupe.5G121100,Prupe.1G457500
		GO:0000737	DNA catabolic process, endonucleolytic	biological_process	0.040308	1	137	6	16519	Prupe.1G138600
		GO:0046914	transition metal ion binding	molecular_function	0.043078	19	137	1542	16519	Prupe.3G314400,Prupe.5G201200,Prupe.6G113900,Prupe.8G123100,Prupe.8G183300,Prupe.3G186200,Prupe.8G123200,Prupe.5G132500,Prupe.6G101000,Prupe.3G186000,Prupe.3G186400,Prupe.8G227600,Prupe.1G457300,Prupe.5G132300,Prupe.1G350600,Prupe.6G100700,Prupe.5G084700,Prupe.5G069800,Prupe.3G186100
		GO:0016197	endosomal transport	biological_process	0.04393	1	137	4	16519	Prupe.4G218100
		GO:0042147	retrograde transport, endosome to Golgi	biological_process	0.04393	1	137	4	16519	Prupe.4G218100
		GO:0004448	isocitrate dehydrogenase activity	molecular_function	0.044791	1	137	6	16519	Prupe.3G015500
		GO:0006511	ubiquitin-dependent protein catabolic process	biological_process	0.045875	3	137	96	16519	Prupe.2G297900,Prupe.5G035200,Prupe.1G138700
		GO:0019941	modification-dependent protein catabolic process	biological_process	0.045875	3	137	96	16519	Prupe.5G035200,Prupe.1G138700,Prupe.2G297900
		GO:0043632	modification-dependent macromolecule catabolic process	biological_process	0.045875	3	137	96	16519	Prupe.1G138700,Prupe.5G035200,Prupe.2G297900
		GO:0046872	metal ion binding	molecular_function	0.046302	26	137	2275	16519	Prupe.3G186100,Prupe.5G069800,Prupe.5G084700,Prupe.4G171300,Prupe.6G100700,Prupe.1G350600,Prupe.5G132300,Prupe.8G227600,Prupe.1G457300,Prupe.8G228000,Prupe.5G066700,Prupe.6G101000,Prupe.3G186400,Prupe.3G186000,Prupe.5G132500,Prupe.4G171600,Prupe.8G123200,Prupe.4G171400,Prupe.3G186200,Prupe.8G183300,Prupe.8G123100,Prupe.6G113900,Prupe.5G201200,Prupe.8G227900,Prupe.3G314400,Prupe.3G015500
		GO:0016725	oxidoreductase activity, acting on CH or CH2 groups	molecular_function	0.046623	1	137	5	16519	Prupe.6G101000
		GO:0006487	protein N-linked glycosylation	biological_process	0.048073	1	137	6	16519	Prupe.7G247400
		GO:0043169	cation binding	molecular_function	0.049154	26	137	2285	16519	Prupe.5G066700,Prupe.8G228000,Prupe.1G457300,Prupe.8G227600,Prupe.5G132300,Prupe.1G350600,Prupe.6G100700,Prupe.4G171300,Prupe.5G084700,Prupe.5G069800,Prupe.3G186100,Prupe.3G015500,Prupe.3G314400,Prupe.8G227900,Prupe.5G201200,Prupe.6G113900,Prupe.8G123100,Prupe.8G183300,Prupe.3G186200,Prupe.4G171400,Prupe.8G123200,Prupe.5G132500,Prupe.4G171600,Prupe.3G186000,Prupe.6G101000,Prupe.3G186400
	XPCLR	GO:0003993	acid phosphatase activity	molecular_function	1.985e-05	6	251	37	16519	Prupe.5G237900,Prupe.5G237800,Prupe.8G089000,Prupe.8G089100,Prupe.8G089200,Prupe.8G088900
		GO:0008271	secondary active sulfate transmembrane transporter activity	molecular_function	4.5192e-05	4	251	14	16519	Prupe.2G279100,Prupe.1G511800,Prupe.1G511600,Prupe.8G236100
		GO:0008272	sulfate transport	biological_process	6.1242e-05	4	251	15	16519	Prupe.8G236100,Prupe.1G511600,Prupe.1G511800,Prupe.2G279100
		GO:0015116	sulfate transmembrane transporter activity	molecular_function	6.1242e-05	4	251	15	16519	Prupe.8G236100,Prupe.1G511600,Prupe.1G511800,Prupe.2G279100
		GO:0072348	sulfur compound transport	biological_process	6.1242e-05	4	251	15	16519	Prupe.1G511600,Prupe.8G236100,Prupe.2G279100,Prupe.1G511800
		GO:1901682	sulfur compound transmembrane transporter activity	molecular_function	6.1242e-05	4	251	15	16519	Prupe.8G236100,Prupe.1G511600,Prupe.1G511800,Prupe.2G279100
		GO:0016791	phosphatase activity	molecular_function	8.2914e-05	10	251	144	16519	Prupe.8G088900,Prupe.8G089200,Prupe.4G136700,Prupe.5G237800,Prupe.8G090900,Prupe.5G237600,Prupe.8G089100,Prupe.2G073700,Prupe.5G237900,Prupe.8G089000
		GO:0016746	transferase activity, transferring acyl groups	molecular_function	0.00023477	13	251	263	16519	Prupe.4G257800,Prupe.1G471800,Prupe.1G236400,Prupe.1G133800,Prupe.1G236700,Prupe.3G007500,Prupe.8G176600,Prupe.1G472100,Prupe.1G236600,Prupe.4G258100,Prupe.1G471500,Prupe.1G236500,Prupe.1G236800
		GO:0004857	enzyme inhibitor activity	molecular_function	0.00024586	8	251	104	16519	Prupe.6G309300,Prupe.6G309200,Prupe.8G229000,Prupe.3G007800,Prupe.2G279700,Prupe.3G007900,Prupe.3G008000,Prupe.3G007700
		GO:0015103	inorganic anion transmembrane transporter activity	molecular_function	0.00041188	5	251	42	16519	Prupe.1G511800,Prupe.2G279100,Prupe.8G236100,Prupe.1G511600,Prupe.6G281900
		GO:0042578	phosphoric ester hydrolase activity	molecular_function	0.00043051	10	251	178	16519	Prupe.2G073700,Prupe.5G237900,Prupe.8G089000,Prupe.8G089100,Prupe.5G237800,Prupe.8G090900,Prupe.5G237600,Prupe.8G089200,Prupe.4G136700,Prupe.8G088900
		GO:0016788	hydrolase activity, acting on ester bonds	molecular_function	0.00052339	20	251	569	16519	Prupe.2G073700,Prupe.8G089000,Prupe.3G008000,Prupe.8G090900,Prupe.3G007900,Prupe.5G237600,Prupe.2G069600,Prupe.6G309200,Prupe.8G235600,Prupe.5G237900,Prupe.3G007700,Prupe.8G089100,Prupe.5G237800,Prupe.6G141200,Prupe.3G007800,Prupe.2G279700,Prupe.8G089200,Prupe.4G136700,Prupe.8G088900,Prupe.6G309300
		GO:0016759	cellulose synthase activity	molecular_function	0.00062207	4	251	29	16519	Prupe.5G123600,Prupe.5G123700,Prupe.5G123800,Prupe.5G123500
		GO:0016760	cellulose synthase (UDP-forming) activity	molecular_function	0.00062207	4	251	29	16519	Prupe.5G123500,Prupe.5G123800,Prupe.5G123600,Prupe.5G123700
		GO:0016747	transferase activity, transferring acyl groups other than amino-acyl groups	molecular_function	0.00071558	11	251	223	16519	Prupe.4G257800,Prupe.1G236400,Prupe.1G471800,Prupe.1G133800,Prupe.1G236700,Prupe.4G258100,Prupe.1G471500,Prupe.1G236600,Prupe.1G472100,Prupe.1G236500,Prupe.1G236800
		GO:0003756	protein disulfide isomerase activity	molecular_function	0.00074703	2	251	3	16519	Prupe.4G145200,Prupe.4G145500
		GO:0016864	intramolecular oxidoreductase activity, transposing S-S bonds	molecular_function	0.00074703	2	251	3	16519	Prupe.4G145200,Prupe.4G145500
		GO:0052689	carboxylic ester hydrolase activity	molecular_function	0.00082985	8	251	127	16519	Prupe.3G008000,Prupe.3G007700,Prupe.3G007800,Prupe.2G279700,Prupe.8G235600,Prupe.6G309300,Prupe.6G309200,Prupe.3G007900
		GO:0016787	hydrolase activity	molecular_function	0.00094598	54	251	2371	16519	Prupe.8G090900,Prupe.5G237600,Prupe.3G007900,Prupe.3G126600,Prupe.7G052100,Prupe.6G309200,Prupe.8G235600,Prupe.2G069600,Prupe.2G073700,Prupe.5G237500,Prupe.1G512300,Prupe.5G056500,Prupe.8G132800,Prupe.1G205600,Prupe.1G511900,Prupe.3G007800,Prupe.1G351000,Prupe.7G052200,Prupe.7G052000,Prupe.6G282000,Prupe.3G193700,Prupe.4G136700,Prupe.1G069800,Prupe.3G126400,Prupe.7G064200,Prupe.7G051600,Prupe.1G5…
		GO:0030599	pectinesterase activity	molecular_function	0.0011063	7	251	102	16519	Prupe.6G309300,Prupe.6G309200,Prupe.3G008000,Prupe.2G279700,Prupe.3G007800,Prupe.3G007900,Prupe.3G007700
		GO:0015698	inorganic anion transport	biological_process	0.0012436	5	251	53	16519	Prupe.2G279100,Prupe.1G511800,Prupe.6G281900,Prupe.1G511600,Prupe.8G236100
		GO:0003824	catalytic activity	molecular_function	0.001597	136	251	7436	16519	Prupe.5G237600,Prupe.4G232100,Prupe.8G090900,Prupe.8G235600,Prupe.8G177100,Prupe.1G512300,Prupe.2G073700,Prupe.4G232000,Prupe.8G132800,Prupe.2G066500,Prupe.5G123600,Prupe.5G056500,Prupe.1G142100,Prupe.5G066800,Prupe.4G136700,Prupe.1G236700,Prupe.7G052200,Prupe.3G115300,Prupe.4G223700,Prupe.1G351000,Prupe.4G258100,Prupe.1G236600,Prupe.1G472100,Prupe.8G012500,Prupe.3G126400,Prupe.1G133800,Prupe.3G1…
		GO:0030243	cellulose metabolic process	biological_process	0.0017966	4	251	37	16519	Prupe.5G123800,Prupe.5G123600,Prupe.5G123700,Prupe.5G123500
		GO:0030244	cellulose biosynthetic process	biological_process	0.0017966	4	251	37	16519	Prupe.5G123800,Prupe.5G123700,Prupe.5G123600,Prupe.5G123500
		GO:0030234	enzyme regulator activity	molecular_function	0.0019126	8	251	143	16519	Prupe.6G309200,Prupe.6G309300,Prupe.8G229000,Prupe.3G007800,Prupe.2G279700,Prupe.3G007900,Prupe.3G008000,Prupe.3G007700
		GO:0051273	beta-glucan metabolic process	biological_process	0.0029918	4	251	46	16519	Prupe.5G123500,Prupe.5G123800,Prupe.5G123700,Prupe.5G123600
		GO:0051274	beta-glucan biosynthetic process	biological_process	0.0029918	4	251	46	16519	Prupe.5G123600,Prupe.5G123700,Prupe.5G123800,Prupe.5G123500
		GO:0098772	molecular function regulator	molecular_function	0.0032868	8	251	159	16519	Prupe.6G309200,Prupe.6G309300,Prupe.2G279700,Prupe.8G229000,Prupe.3G007800,Prupe.3G007900,Prupe.3G008000,Prupe.3G007700
		GO:0009507	chloroplast	cellular_component	0.0034825	3	251	20	16519	Prupe.8G236100,Prupe.8G173000,Prupe.2G279100
		GO:0009536	plastid	cellular_component	0.0034825	3	251	20	16519	Prupe.2G279100,Prupe.8G173000,Prupe.8G236100
		GO:0035251	UDP-glucosyltransferase activity	molecular_function	0.0035926	4	251	50	16519	Prupe.5G123500,Prupe.5G123800,Prupe.5G123600,Prupe.5G123700
		GO:0046527	glucosyltransferase activity	molecular_function	0.0060726	4	251	57	16519	Prupe.5G123500,Prupe.5G123600,Prupe.5G123700,Prupe.5G123800
		GO:0008509	anion transmembrane transporter activity	molecular_function	0.0062557	5	251	77	16519	Prupe.2G279100,Prupe.1G511800,Prupe.6G281900,Prupe.1G511600,Prupe.8G236100
		GO:0005975	carbohydrate metabolic process	biological_process	0.0072052	20	251	725	16519	Prupe.5G123600,Prupe.1G205600,Prupe.3G194400,Prupe.7G051700,Prupe.5G123500,Prupe.1G512300,Prupe.7G052100,Prupe.7G051600,Prupe.1G513200,Prupe.7G064200,Prupe.5G123800,Prupe.5G123700,Prupe.7G063900,Prupe.1G512500,Prupe.1G069800,Prupe.7G051900,Prupe.4G136700,Prupe.3G193700,Prupe.7G052000,Prupe.7G051800
		GO:0004553	hydrolase activity, hydrolyzing O-glycosyl compounds	molecular_function	0.0075194	14	251	437	16519	Prupe.7G051800,Prupe.7G064200,Prupe.7G052100,Prupe.6G309800,Prupe.7G051600,Prupe.1G513200,Prupe.3G193700,Prupe.7G052000,Prupe.7G051700,Prupe.1G512300,Prupe.7G063900,Prupe.1G069800,Prupe.1G205600,Prupe.7G051900
		GO:0016740	transferase activity	molecular_function	0.0084943	56	251	2758	16519	Prupe.3G251100,Prupe.3G007500,Prupe.4G145700,Prupe.1G069800,Prupe.8G012500,Prupe.1G472100,Prupe.1G236600,Prupe.4G258100,Prupe.1G554300,Prupe.4G257800,Prupe.5G238000,Prupe.1G142100,Prupe.1G236700,Prupe.4G223700,Prupe.1G236400,Prupe.1G513300,Prupe.3G109900,Prupe.1G315900,Prupe.1G236800,Prupe.8G132400,Prupe.4G232000,Prupe.5G123600,Prupe.1G205700,Prupe.3G250700,Prupe.4G232100,Prupe.2G085100,Prupe.7G0…
		GO:0009250	glucan biosynthetic process	biological_process	0.010311	4	251	63	16519	Prupe.5G123500,Prupe.5G123800,Prupe.5G123600,Prupe.5G123700
		GO:0006073	cellular glucan metabolic process	biological_process	0.010602	5	251	93	16519	Prupe.1G069800,Prupe.5G123700,Prupe.5G123600,Prupe.5G123800,Prupe.5G123500
		GO:0044042	glucan metabolic process	biological_process	0.010602	5	251	93	16519	Prupe.5G123500,Prupe.1G069800,Prupe.5G123700,Prupe.5G123600,Prupe.5G123800
		GO:0044264	cellular polysaccharide metabolic process	biological_process	0.011667	5	251	95	16519	Prupe.5G123500,Prupe.1G069800,Prupe.5G123700,Prupe.5G123600,Prupe.5G123800
		GO:0000271	polysaccharide biosynthetic process	biological_process	0.011693	4	251	65	16519	Prupe.5G123800,Prupe.5G123700,Prupe.5G123600,Prupe.5G123500
		GO:0033692	cellular polysaccharide biosynthetic process	biological_process	0.011693	4	251	65	16519	Prupe.5G123500,Prupe.5G123800,Prupe.5G123600,Prupe.5G123700
		GO:0016798	hydrolase activity, acting on glycosyl bonds	molecular_function	0.012419	14	251	464	16519	Prupe.7G064200,Prupe.7G051800,Prupe.7G051600,Prupe.1G513200,Prupe.3G193700,Prupe.7G052000,Prupe.6G309800,Prupe.7G052100,Prupe.1G512300,Prupe.7G051700,Prupe.1G069800,Prupe.7G051900,Prupe.1G205600,Prupe.7G063900
		GO:0045036	protein targeting to chloroplast	biological_process	0.015675	1	251	1	16519	Prupe.8G173000
		GO:0045038	protein import into chloroplast thylakoid membrane	biological_process	0.015675	1	251	1	16519	Prupe.8G173000
		GO:0072596	establishment of protein localization to chloroplast	biological_process	0.015675	1	251	1	16519	Prupe.8G173000
		GO:0072598	protein localization to chloroplast	biological_process	0.015675	1	251	1	16519	Prupe.8G173000
		GO:0080085	signal recognition particle, chloroplast targeting	cellular_component	0.015675	1	251	1	16519	Prupe.8G173000
		GO:0004401	histidinol-phosphatase activity	molecular_function	0.01579	1	251	1	16519	Prupe.8G090900
		GO:0051382	kinetochore assembly	biological_process	0.016384	1	251	1	16519	Prupe.5G161600
		GO:0051383	kinetochore organization	biological_process	0.016384	1	251	1	16519	Prupe.5G161600
		GO:0004499	N,N-dimethylaniline monooxygenase activity	molecular_function	0.016571	2	251	13	16519	Prupe.8G177000,Prupe.8G177100
		GO:0005976	polysaccharide metabolic process	biological_process	0.017028	5	251	104	16519	Prupe.1G069800,Prupe.5G123700,Prupe.5G123600,Prupe.5G123800,Prupe.5G123500
		GO:0009415	response to water	biological_process	0.017882	2	251	13	16519	Prupe.8G173200,Prupe.8G091000
		GO:0016671	oxidoreductase activity, acting on a sulfur group of donors, disulfide as acceptor	molecular_function	0.020291	2	251	14	16519	Prupe.4G145200,Prupe.4G145500
		GO:0044262	cellular carbohydrate metabolic process	biological_process	0.023061	6	251	151	16519	Prupe.5G123500,Prupe.3G194400,Prupe.1G069800,Prupe.5G123600,Prupe.5G123700,Prupe.5G123800
		GO:0009605	response to external stimulus	biological_process	0.023099	2	251	16	16519	Prupe.6G141100,Prupe.7G052200
		GO:0003697	single-stranded DNA binding	molecular_function	0.026624	2	251	17	16519	Prupe.4G108900,Prupe.7G052200
		GO:0034637	cellular carbohydrate biosynthetic process	biological_process	0.02669	4	251	82	16519	Prupe.5G123800,Prupe.5G123600,Prupe.5G123700,Prupe.5G123500
		GO:0003871	5-methyltetrahydropteroyltriglutamate-homocysteine S-methyltransferase activity	molecular_function	0.028331	1	251	2	16519	Prupe.7G009200
		GO:0042085	5-methyltetrahydropteroyltri-L-glutamate-dependent methyltransferase activity	molecular_function	0.028331	1	251	2	16519	Prupe.7G009200
		GO:0001101	response to acid chemical	biological_process	0.02963	2	251	17	16519	Prupe.8G173200,Prupe.8G091000
		GO:0006820	anion transport	biological_process	0.030001	5	251	115	16519	Prupe.6G281900,Prupe.1G511600,Prupe.8G236100,Prupe.2G279100,Prupe.1G511800
		GO:0004609	phosphatidylserine decarboxylase activity	molecular_function	0.030133	1	251	2	16519	Prupe.5G066800
		GO:0004144	diacylglycerol O-acyltransferase activity	molecular_function	0.031133	2	251	18	16519	Prupe.4G258100,Prupe.4G257800
		GO:0015996	chlorophyll catabolic process	biological_process	0.031387	1	251	2	16519	Prupe.8G235600
		GO:0046149	pigment catabolic process	biological_process	0.031387	1	251	2	16519	Prupe.8G235600
		GO:0047746	chlorophyllase activity	molecular_function	0.031387	1	251	2	16519	Prupe.8G235600
		GO:0034508	centromere complex assembly	biological_process	0.031868	1	251	2	16519	Prupe.5G161600
		GO:0007029	endoplasmic reticulum organization	biological_process	0.032132	1	251	2	16519	Prupe.2G278900
		GO:0016411	acylglycerol O-acyltransferase activity	molecular_function	0.034495	2	251	19	16519	Prupe.4G258100,Prupe.4G257800
		GO:1901700	response to oxygen-containing compound	biological_process	0.036252	2	251	19	16519	Prupe.8G173200,Prupe.8G091000
		GO:0010035	response to inorganic substance	biological_process	0.036322	2	251	19	16519	Prupe.8G091000,Prupe.8G173200
		GO:0004534	5'-3' exoribonuclease activity	molecular_function	0.038631	1	251	3	16519	Prupe.6G141200
		GO:0016860	intramolecular oxidoreductase activity	molecular_function	0.039213	2	251	20	16519	Prupe.4G145200,Prupe.4G145500
		GO:0006400	tRNA modification	biological_process	0.039721	2	251	21	16519	Prupe.2G106600,Prupe.1G511900
		GO:0016709	oxidoreductase activity, acting on paired donors, with incorporation or reduction of molecular oxygen, NAD(P)H as one donor, and incorporation of one atom of oxygen	molecular_function	0.040732	2	251	21	16519	Prupe.8G177100,Prupe.8G177000
		GO:0008661	1-deoxy-D-xylulose-5-phosphate synthase activity	molecular_function	0.043059	1	251	3	16519	Prupe.1G472400
		GO:0003674	molecular_function	molecular_function	0.044217	237	251	15138	16519	Prupe.1G472400,Prupe.2G279100,Prupe.5G003200,Prupe.1G553500,Prupe.2G135700,Prupe.6G154300,Prupe.8G089400,Prupe.1G134000,Prupe.2G064200,Prupe.6G309700,Prupe.1G215900,Prupe.2G073500,Prupe.8G089000,Prupe.8G235000,Prupe.8G235300,Prupe.2G106600,Prupe.1G511200,Prupe.8G067300,Prupe.1G215800,Prupe.2G279700,Prupe.4G223500,Prupe.3G164000,Prupe.5G237900,Prupe.1G082000,Prupe.3G007700,Prupe.3G163800,Prupe.8G1…
		GO:0004619	phosphoglycerate mutase activity	molecular_function	0.045975	1	251	3	16519	Prupe.1G512500
		GO:0005838	proteasome regulatory particle	cellular_component	0.046452	1	251	3	16519	Prupe.5G124300
		GO:0022624	proteasome accessory complex	cellular_component	0.046452	1	251	3	16519	Prupe.5G124300
		GO:0008253	5'-nucleotidase activity	molecular_function	0.046505	1	251	3	16519	Prupe.2G073700
		GO:0004061	arylformamidase activity	molecular_function	0.047428	1	251	3	16519	Prupe.8G132800
		GO:0006569	tryptophan catabolic process	biological_process	0.047428	1	251	3	16519	Prupe.8G132800
		GO:0009310	amine catabolic process	biological_process	0.047428	1	251	3	16519	Prupe.8G132800
		GO:0019441	tryptophan catabolic process to kynurenine	biological_process	0.047428	1	251	3	16519	Prupe.8G132800
		GO:0042402	cellular biogenic amine catabolic process	biological_process	0.047428	1	251	3	16519	Prupe.8G132800
		GO:0042436	indole-containing compound catabolic process	biological_process	0.047428	1	251	3	16519	Prupe.8G132800
		GO:0042537	benzene-containing compound metabolic process	biological_process	0.047428	1	251	3	16519	Prupe.8G132800
		GO:0046218	indolalkylamine catabolic process	biological_process	0.047428	1	251	3	16519	Prupe.8G132800
		GO:0070189	kynurenine metabolic process	biological_process	0.047428	1	251	3	16519	Prupe.8G132800
		GO:1901565	organonitrogen compound catabolic process	biological_process	0.047687	3	251	53	16519	Prupe.8G132800,Prupe.8G235600,Prupe.1G205600
		GO:0016051	carbohydrate biosynthetic process	biological_process	0.047781	4	251	97	16519	Prupe.5G123500,Prupe.5G123800,Prupe.5G123700,Prupe.5G123600
		GO:0009620	response to fungus	biological_process	0.047975	1	251	3	16519	Prupe.6G141100
		GO:0050832	defense response to fungus	biological_process	0.047975	1	251	3	16519	Prupe.6G141100
	XPEHH	GO:0046527	glucosyltransferase activity	molecular_function	9.4778e-07	7	183	57	16519	Prupe.5G132800,Prupe.5G241700,Prupe.5G124000,Prupe.5G123700,Prupe.5G123500,Prupe.5G123800,Prupe.5G123600
		GO:0044262	cellular carbohydrate metabolic process	biological_process	4.5622e-06	10	183	151	16519	Prupe.1G513800,Prupe.5G123500,Prupe.5G123600,Prupe.5G123800,Prupe.5G241700,Prupe.5G132800,Prupe.5G072700,Prupe.5G123700,Prupe.5G124000,Prupe.5G126300
		GO:0035251	UDP-glucosyltransferase activity	molecular_function	6.0091e-06	6	183	50	16519	Prupe.5G123800,Prupe.5G123600,Prupe.5G123500,Prupe.5G123700,Prupe.5G124000,Prupe.5G241700
		GO:0016759	cellulose synthase activity	molecular_function	9.5539e-06	5	183	29	16519	Prupe.5G123800,Prupe.5G123500,Prupe.5G123600,Prupe.5G124000,Prupe.5G123700
		GO:0016760	cellulose synthase (UDP-forming) activity	molecular_function	9.5539e-06	5	183	29	16519	Prupe.5G123800,Prupe.5G123500,Prupe.5G123600,Prupe.5G123700,Prupe.5G124000
		GO:0034637	cellular carbohydrate biosynthetic process	biological_process	1.8153e-05	7	183	82	16519	Prupe.1G513800,Prupe.5G132800,Prupe.5G123800,Prupe.5G123500,Prupe.5G123600,Prupe.5G124000,Prupe.5G123700
		GO:0004866	endopeptidase inhibitor activity	molecular_function	2.7818e-05	5	183	30	16519	Prupe.5G074400,Prupe.8G228900,Prupe.5G074500,Prupe.8G229400,Prupe.8G229000
		GO:0030414	peptidase inhibitor activity	molecular_function	2.7818e-05	5	183	30	16519	Prupe.5G074400,Prupe.8G228900,Prupe.5G074500,Prupe.8G229400,Prupe.8G229000
		GO:0061134	peptidase regulator activity	molecular_function	2.7818e-05	5	183	30	16519	Prupe.8G229000,Prupe.8G229400,Prupe.5G074500,Prupe.5G074400,Prupe.8G228900
		GO:0061135	endopeptidase regulator activity	molecular_function	2.7818e-05	5	183	30	16519	Prupe.8G229400,Prupe.5G074500,Prupe.8G229000,Prupe.8G228900,Prupe.5G074400
		GO:0009250	glucan biosynthetic process	biological_process	3.4341e-05	6	183	63	16519	Prupe.5G123800,Prupe.5G123600,Prupe.5G123500,Prupe.5G123700,Prupe.5G124000,Prupe.5G132800
		GO:0030243	cellulose metabolic process	biological_process	3.7866e-05	5	183	37	16519	Prupe.5G123700,Prupe.5G124000,Prupe.5G123500,Prupe.5G123800,Prupe.5G123600
		GO:0030244	cellulose biosynthetic process	biological_process	3.7866e-05	5	183	37	16519	Prupe.5G123800,Prupe.5G123500,Prupe.5G123600,Prupe.5G124000,Prupe.5G123700
		GO:0000271	polysaccharide biosynthetic process	biological_process	4.2257e-05	6	183	65	16519	Prupe.5G132800,Prupe.5G124000,Prupe.5G123700,Prupe.5G123800,Prupe.5G123600,Prupe.5G123500
		GO:0033692	cellular polysaccharide biosynthetic process	biological_process	4.2257e-05	6	183	65	16519	Prupe.5G123600,Prupe.5G123800,Prupe.5G123500,Prupe.5G124000,Prupe.5G123700,Prupe.5G132800
		GO:0016051	carbohydrate biosynthetic process	biological_process	6.1457e-05	7	183	97	16519	Prupe.5G123600,Prupe.5G123800,Prupe.5G123500,Prupe.5G123700,Prupe.5G124000,Prupe.1G513800,Prupe.5G132800
		GO:0051273	beta-glucan metabolic process	biological_process	6.9491e-05	5	183	46	16519	Prupe.5G123800,Prupe.5G123600,Prupe.5G123500,Prupe.5G123700,Prupe.5G124000
		GO:0051274	beta-glucan biosynthetic process	biological_process	6.9491e-05	5	183	46	16519	Prupe.5G124000,Prupe.5G123700,Prupe.5G123800,Prupe.5G123500,Prupe.5G123600
		GO:0044723	single-organism carbohydrate metabolic process	biological_process	7.9719e-05	11	183	249	16519	Prupe.1G513800,Prupe.5G123500,Prupe.5G121200,Prupe.5G123800,Prupe.5G123600,Prupe.5G243400,Prupe.5G132800,Prupe.5G241700,Prupe.5G123700,Prupe.5G126300,Prupe.5G124000
		GO:0016746	transferase activity, transferring acyl groups	molecular_function	0.00019002	11	183	263	16519	Prupe.5G075100,Prupe.5G243700,Prupe.1G236800,Prupe.5G123300,Prupe.4G258100,Prupe.3G253600,Prupe.3G253700,Prupe.4G142100,Prupe.3G253500,Prupe.4G257800,Prupe.4G142000
		GO:0016747	transferase activity, transferring acyl groups other than amino-acyl groups	molecular_function	0.00021163	10	183	223	16519	Prupe.4G257800,Prupe.4G142000,Prupe.4G142100,Prupe.3G253500,Prupe.3G253600,Prupe.3G253700,Prupe.5G075100,Prupe.5G123300,Prupe.1G236800,Prupe.4G258100
		GO:0009611	response to wounding	biological_process	0.00037465	3	183	12	16519	Prupe.8G229000,Prupe.8G229400,Prupe.8G228900
		GO:0003756	protein disulfide isomerase activity	molecular_function	0.00039402	2	183	3	16519	Prupe.4G145500,Prupe.4G145200
		GO:0016864	intramolecular oxidoreductase activity, transposing S-S bonds	molecular_function	0.00039402	2	183	3	16519	Prupe.4G145500,Prupe.4G145200
		GO:0006073	cellular glucan metabolic process	biological_process	0.00039806	6	183	93	16519	Prupe.5G123600,Prupe.5G123800,Prupe.5G123500,Prupe.5G123700,Prupe.5G124000,Prupe.5G132800
		GO:0044042	glucan metabolic process	biological_process	0.00039806	6	183	93	16519	Prupe.5G123800,Prupe.5G123500,Prupe.5G123600,Prupe.5G124000,Prupe.5G123700,Prupe.5G132800
		GO:0044264	cellular polysaccharide metabolic process	biological_process	0.00045157	6	183	95	16519	Prupe.5G132800,Prupe.5G124000,Prupe.5G123700,Prupe.5G123800,Prupe.5G123600,Prupe.5G123500
		GO:0004867	serine-type endopeptidase inhibitor activity	molecular_function	0.00060867	3	183	14	16519	Prupe.8G229000,Prupe.8G229400,Prupe.8G228900
		GO:0005976	polysaccharide metabolic process	biological_process	0.00075721	6	183	104	16519	Prupe.5G132800,Prupe.5G123700,Prupe.5G124000,Prupe.5G123600,Prupe.5G123800,Prupe.5G123500
		GO:0008194	UDP-glycosyltransferase activity	molecular_function	0.00081856	6	183	107	16519	Prupe.5G241700,Prupe.5G123800,Prupe.5G123600,Prupe.5G123500,Prupe.5G123700,Prupe.5G124000
		GO:0016758	transferase activity, transferring hexosyl groups	molecular_function	0.0027079	12	183	426	16519	Prupe.5G243400,Prupe.5G132800,Prupe.2G085200,Prupe.5G241700,Prupe.5G123700,Prupe.2G085100,Prupe.5G124000,Prupe.2G084900,Prupe.5G123500,Prupe.2G085000,Prupe.5G123600,Prupe.5G123800
		GO:0005984	disaccharide metabolic process	biological_process	0.0027606	3	183	27	16519	Prupe.5G126300,Prupe.1G513800,Prupe.5G241700
		GO:0005975	carbohydrate metabolic process	biological_process	0.0027844	17	183	725	16519	Prupe.1G536700,Prupe.6G136700,Prupe.5G072700,Prupe.5G132800,Prupe.5G241700,Prupe.5G123800,Prupe.5G123600,Prupe.1G513800,Prupe.5G132700,Prupe.5G124000,Prupe.5G126300,Prupe.5G123700,Prupe.5G243400,Prupe.5G121200,Prupe.5G123500,Prupe.7G030700,Prupe.2G227600
		GO:0016757	transferase activity, transferring glycosyl groups	molecular_function	0.0034792	13	183	496	16519	Prupe.5G243400,Prupe.5G132800,Prupe.2G085200,Prupe.5G241700,Prupe.5G123700,Prupe.2G085100,Prupe.5G124000,Prupe.2G084900,Prupe.5G074000,Prupe.5G123800,Prupe.5G123500,Prupe.5G123600,Prupe.2G085000
		GO:0016740	transferase activity	molecular_function	0.0048096	44	183	2758	16519	Prupe.3G253500,Prupe.2G085000,Prupe.4G257800,Prupe.5G126500,Prupe.5G123700,Prupe.5G123300,Prupe.4G258100,Prupe.3G164200,Prupe.5G124000,Prupe.2G085200,Prupe.3G253600,Prupe.5G244400,Prupe.4G142100,Prupe.5G074000,Prupe.6G142300,Prupe.1G513300,Prupe.1G514200,Prupe.2G093300,Prupe.1G236800,Prupe.5G243700,Prupe.5G243500,Prupe.3G253700,Prupe.4G194900,Prupe.5G123500,Prupe.6G227800,Prupe.4G145600,Prupe.6G1…
		GO:0009311	oligosaccharide metabolic process	biological_process	0.0055444	3	183	34	16519	Prupe.5G126300,Prupe.5G241700,Prupe.1G513800
		GO:0004857	enzyme inhibitor activity	molecular_function	0.0073971	5	183	104	16519	Prupe.8G228900,Prupe.5G074400,Prupe.8G229400,Prupe.5G074500,Prupe.8G229000
		GO:0008271	secondary active sulfate transmembrane transporter activity	molecular_function	0.010406	2	183	14	16519	Prupe.1G511600,Prupe.1G511800
		GO:0005991	trehalose metabolic process	biological_process	0.01086	2	183	15	16519	Prupe.1G513800,Prupe.5G126300
		GO:0016671	oxidoreductase activity, acting on a sulfur group of donors, disulfide as acceptor	molecular_function	0.011123	2	183	14	16519	Prupe.4G145200,Prupe.4G145500
		GO:0045017	glycerolipid biosynthetic process	biological_process	0.01117	3	183	42	16519	Prupe.4G258100,Prupe.4G257800,Prupe.5G233000
		GO:0004555	alpha,alpha-trehalase activity	molecular_function	0.011175	1	183	1	16519	Prupe.5G126300
		GO:0015927	trehalase activity	molecular_function	0.011175	1	183	1	16519	Prupe.5G126300
		GO:0000234	phosphoethanolamine N-methyltransferase activity	molecular_function	0.011196	1	183	1	16519	Prupe.5G233000
		GO:0006656	phosphatidylcholine biosynthetic process	biological_process	0.011196	1	183	1	16519	Prupe.5G233000
		GO:0004315	3-oxoacyl-[acyl-carrier-protein] synthase activity	molecular_function	0.011219	1	183	1	16519	Prupe.5G075100
		GO:0015103	inorganic anion transmembrane transporter activity	molecular_function	0.011353	3	183	42	16519	Prupe.1G511600,Prupe.6G281900,Prupe.1G511800
		GO:0015232	heme transporter activity	molecular_function	0.011698	1	183	1	16519	Prupe.1G175300
		GO:0015886	heme transport	biological_process	0.011698	1	183	1	16519	Prupe.1G175300
		GO:0051181	cofactor transport	biological_process	0.011698	1	183	1	16519	Prupe.1G175300
		GO:0051184	cofactor transporter activity	molecular_function	0.011698	1	183	1	16519	Prupe.1G175300
		GO:1901678	iron coordination entity transport	biological_process	0.011698	1	183	1	16519	Prupe.1G175300
		GO:0008272	sulfate transport	biological_process	0.011917	2	183	15	16519	Prupe.1G511600,Prupe.1G511800
		GO:0015116	sulfate transmembrane transporter activity	molecular_function	0.011917	2	183	15	16519	Prupe.1G511600,Prupe.1G511800
		GO:0072348	sulfur compound transport	biological_process	0.011917	2	183	15	16519	Prupe.1G511600,Prupe.1G511800
		GO:1901682	sulfur compound transmembrane transporter activity	molecular_function	0.011917	2	183	15	16519	Prupe.1G511800,Prupe.1G511600
		GO:0044711	single-organism biosynthetic process	biological_process	0.013037	13	183	586	16519	Prupe.5G233000,Prupe.5G132800,Prupe.5G075100,Prupe.5G123300,Prupe.5G123700,Prupe.4G258100,Prupe.5G124000,Prupe.4G257800,Prupe.1G513800,Prupe.5G074000,Prupe.5G123600,Prupe.5G123800,Prupe.5G123500
		GO:0006869	lipid transport	biological_process	0.016297	3	183	48	16519	Prupe.6G292900,Prupe.6G293000,Prupe.6G292800
		GO:0010876	lipid localization	biological_process	0.016297	3	183	48	16519	Prupe.6G292800,Prupe.6G293000,Prupe.6G292900
		GO:0070008	serine-type exopeptidase activity	molecular_function	0.016886	3	183	48	16519	Prupe.7G030500,Prupe.1G351200,Prupe.1G351000
		GO:0004144	diacylglycerol O-acyltransferase activity	molecular_function	0.017241	2	183	18	16519	Prupe.4G258100,Prupe.4G257800
		GO:0016411	acylglycerol O-acyltransferase activity	molecular_function	0.019124	2	183	19	16519	Prupe.4G257800,Prupe.4G258100
		GO:0015698	inorganic anion transport	biological_process	0.021485	3	183	53	16519	Prupe.1G511600,Prupe.6G281900,Prupe.1G511800
		GO:0016860	intramolecular oxidoreductase activity	molecular_function	0.021682	2	183	20	16519	Prupe.4G145500,Prupe.4G145200
		GO:0003878	ATP citrate synthase activity	molecular_function	0.022349	1	183	2	16519	Prupe.5G243700
		GO:0004774	succinate-CoA ligase activity	molecular_function	0.022349	1	183	2	16519	Prupe.5G243700
		GO:0004775	succinate-CoA ligase (ADP-forming) activity	molecular_function	0.022349	1	183	2	16519	Prupe.5G243700
		GO:0004457	lactate dehydrogenase activity	molecular_function	0.022437	1	183	2	16519	Prupe.5G072700
		GO:0004459	L-lactate dehydrogenase activity	molecular_function	0.022437	1	183	2	16519	Prupe.5G072700
		GO:0030234	enzyme regulator activity	molecular_function	0.025003	5	183	143	16519	Prupe.8G229000,Prupe.5G074500,Prupe.8G229400,Prupe.5G074400,Prupe.8G228900
		GO:0016405	CoA-ligase activity	molecular_function	0.032805	1	183	3	16519	Prupe.5G243700
		GO:0016878	acid-thiol ligase activity	molecular_function	0.032805	1	183	3	16519	Prupe.5G243700
		GO:0046165	alcohol biosynthetic process	biological_process	0.033115	1	183	3	16519	Prupe.5G233000
		GO:0005838	proteasome regulatory particle	cellular_component	0.03355	1	183	3	16519	Prupe.5G124300
		GO:0022624	proteasome accessory complex	cellular_component	0.03355	1	183	3	16519	Prupe.5G124300
		GO:0019789	SUMO transferase activity	molecular_function	0.033691	1	183	3	16519	Prupe.5G107000
		GO:0004563	beta-N-acetylhexosaminidase activity	molecular_function	0.033861	1	183	3	16519	Prupe.2G227600
		GO:0015929	hexosaminidase activity	molecular_function	0.033861	1	183	3	16519	Prupe.2G227600
		GO:0098772	molecular function regulator	molecular_function	0.034306	5	183	159	16519	Prupe.5G074400,Prupe.8G228900,Prupe.8G229000,Prupe.5G074500,Prupe.8G229400
		GO:0003999	adenine phosphoribosyltransferase activity	molecular_function	0.034718	1	183	3	16519	Prupe.5G074000
		GO:0006168	adenine salvage	biological_process	0.034718	1	183	3	16519	Prupe.5G074000
		GO:0043096	purine nucleobase salvage	biological_process	0.034718	1	183	3	16519	Prupe.5G074000
		GO:0046083	adenine metabolic process	biological_process	0.034718	1	183	3	16519	Prupe.5G074000
		GO:0046084	adenine biosynthetic process	biological_process	0.034718	1	183	3	16519	Prupe.5G074000
		GO:0008170	N-methyltransferase activity	molecular_function	0.03901	2	183	29	16519	Prupe.2G159600,Prupe.5G233000
		GO:0008238	exopeptidase activity	molecular_function	0.041542	3	183	68	16519	Prupe.7G030500,Prupe.1G351200,Prupe.1G351000
		GO:0016667	oxidoreductase activity, acting on a sulfur group of donors	molecular_function	0.042586	4	183	113	16519	Prupe.4G145500,Prupe.7G074600,Prupe.5G123100,Prupe.4G145200
		GO:0003978	UDP-glucose 4-epimerase activity	molecular_function	0.044245	1	183	4	16519	Prupe.5G121200
		GO:0009058	biosynthetic process	biological_process	0.047314	33	183	2197	16519	Prupe.5G233000,Prupe.5G243400,Prupe.7G074800,Prupe.2G159400,Prupe.5G075100,Prupe.8G035300,Prupe.1G514300,Prupe.5G123500,Prupe.5G123400,Prupe.5G241700,Prupe.5G132800,Prupe.8G035400,Prupe.1G513600,Prupe.5G074200,Prupe.1G513800,Prupe.5G123800,Prupe.5G123600,Prupe.5G244400,Prupe.5G124000,Prupe.4G258100,Prupe.5G123700,Prupe.5G123300,Prupe.5G126500,Prupe.4G257800,Prupe.1G511000,Prupe.5G124200,Prupe.3G0…
		GO:0044249	cellular biosynthetic process	biological_process	0.047772	31	183	2041	16519	Prupe.4G257800,Prupe.5G126500,Prupe.1G514300,Prupe.3G071000,Prupe.5G123400,Prupe.5G124200,Prupe.1G511000,Prupe.5G123500,Prupe.7G074800,Prupe.5G243400,Prupe.5G233000,Prupe.5G244400,Prupe.5G123300,Prupe.5G123700,Prupe.4G258100,Prupe.8G035300,Prupe.5G124000,Prupe.5G075100,Prupe.1G513800,Prupe.5G075300,Prupe.5G074000,Prupe.5G123800,Prupe.5G123600,Prupe.5G132800,Prupe.5G235600,Prupe.5G243500,Prupe.1G5…
PL/PMC	θπ Ratio & FST	GO:0016756	glutathione gamma-glutamylcysteinyltransferase activity	molecular_function	0.00017061	2	221	2	16519	Prupe.8G219900,Prupe.8G219800
		GO:0046937	phytochelatin metabolic process	biological_process	0.00017061	2	221	2	16519	Prupe.8G219800,Prupe.8G219900
		GO:0046938	phytochelatin biosynthetic process	biological_process	0.00017061	2	221	2	16519	Prupe.8G219800,Prupe.8G219900
		GO:0010038	response to metal ion	biological_process	0.00048188	2	221	3	16519	Prupe.8G219800,Prupe.8G219900
		GO:0044550	secondary metabolite biosynthetic process	biological_process	0.00049942	2	221	3	16519	Prupe.8G219900,Prupe.8G219800
		GO:0004807	triose-phosphate isomerase activity	molecular_function	0.00090561	2	221	4	16519	Prupe.6G076300,Prupe.6G076500
		GO:0019748	secondary metabolic process	biological_process	0.00092423	4	221	32	16519	Prupe.8G047900,Prupe.6G048400,Prupe.8G219800,Prupe.8G219900
		GO:0016755	transferase activity, transferring amino-acyl groups	molecular_function	0.0017827	2	221	5	16519	Prupe.8G219900,Prupe.8G219800
		GO:0015935	small ribosomal subunit	cellular_component	0.0019861	3	221	21	16519	Prupe.6G146800,Prupe.6G092700,Prupe.2G075700
		GO:0005488	binding	molecular_function	0.0024118	161	221	10373	16519	Prupe.4G038700,Prupe.1G181300,Prupe.5G025400,Prupe.1G089600,Prupe.5G025500,Prupe.2G010400,Prupe.7G200200,Prupe.6G048400,Prupe.4G069600,Prupe.6G214900,Prupe.6G099600,Prupe.1G519400,Prupe.6G048200,Prupe.2G313900,Prupe.6G146900,Prupe.4G069800,Prupe.6G075500,Prupe.2G075700,Prupe.2G005300,Prupe.8G220300,Prupe.6G001900,Prupe.6G071600,Prupe.4G168800,Prupe.6G214700,Prupe.2G123800,Prupe.6G087100,Prupe.2G3…
		GO:0006518	peptide metabolic process	biological_process	0.0033616	3	221	24	16519	Prupe.1G519000,Prupe.8G219800,Prupe.8G219900
		GO:0043167	ion binding	molecular_function	0.0043731	89	221	5076	16519	Prupe.7G200800,Prupe.7G030900,Prupe.2G314600,Prupe.8G102900,Prupe.5G025300,Prupe.4G001600,Prupe.1G267900,Prupe.2G010300,Prupe.8G219800,Prupe.6G077100,Prupe.1G250200,Prupe.8G047900,Prupe.2G005500,Prupe.8G219700,Prupe.6G179700,Prupe.2G123900,Prupe.8G219900,Prupe.8G021800,Prupe.4G036100,Prupe.6G147000,Prupe.6G075300,Prupe.5G068200,Prupe.4G038500,Prupe.3G123700,Prupe.1G277900,Prupe.6G179600,Prupe.8G0…
		GO:0046872	metal ion binding	molecular_function	0.0063844	44	221	2275	16519	Prupe.6G179500,Prupe.3G240900,Prupe.4G038700,Prupe.2G010400,Prupe.3G241000,Prupe.6G048400,Prupe.7G200200,Prupe.6G077200,Prupe.6G071800,Prupe.4G234800,Prupe.6G077000,Prupe.1G519400,Prupe.6G120400,Prupe.2G314000,Prupe.4G068300,Prupe.7G200300,Prupe.4G038100,Prupe.2G005300,Prupe.4G037100,Prupe.6G077100,Prupe.8G219800,Prupe.2G010300,Prupe.2G128800,Prupe.1G250200,Prupe.1G250300,Prupe.2G314600,Prupe.7G0…
		GO:0043531	ADP binding	molecular_function	0.0066342	13	221	388	16519	Prupe.8G185600,Prupe.6G083100,Prupe.5G025200,Prupe.8G021700,Prupe.6G083400,Prupe.4G038500,Prupe.5G025400,Prupe.6G083200,Prupe.8G102900,Prupe.8G185800,Prupe.5G025300,Prupe.6G153200,Prupe.5G025500
		GO:0043169	cation binding	molecular_function	0.0069615	44	221	2285	16519	Prupe.6G077000,Prupe.4G234800,Prupe.6G071800,Prupe.6G077200,Prupe.7G200200,Prupe.6G048400,Prupe.3G241000,Prupe.2G010400,Prupe.4G038700,Prupe.3G240900,Prupe.6G179500,Prupe.4G037100,Prupe.2G005300,Prupe.4G038100,Prupe.4G068300,Prupe.7G200300,Prupe.2G314000,Prupe.1G519400,Prupe.6G120400,Prupe.2G124200,Prupe.8G047900,Prupe.2G005500,Prupe.8G021800,Prupe.4G036100,Prupe.5G000600,Prupe.8G219900,Prupe.2G1…
		GO:0043043	peptide biosynthetic process	biological_process	0.0069729	2	221	10	16519	Prupe.8G219800,Prupe.8G219900
		GO:0042221	response to chemical	biological_process	0.012992	5	221	104	16519	Prupe.1G090100,Prupe.1G090000,Prupe.8G219800,Prupe.1G089800,Prupe.8G219900
		GO:0004310	farnesyl-diphosphate farnesyltransferase activity	molecular_function	0.01301	1	221	1	16519	Prupe.8G087000
		GO:0033925	mannosyl-glycoprotein endo-beta-N-acetylglucosaminidase activity	molecular_function	0.014383	1	221	1	16519	Prupe.2G256300
		GO:0016861	intramolecular oxidoreductase activity, interconverting aldoses and ketoses	molecular_function	0.015166	2	221	15	16519	Prupe.6G076300,Prupe.6G076500
		GO:0008270	zinc ion binding	molecular_function	0.016092	22	221	1007	16519	Prupe.7G123800,Prupe.6G085400,Prupe.5G068200,Prupe.8G078000,Prupe.6G001500,Prupe.6G071900,Prupe.4G038100,Prupe.7G030900,Prupe.2G314600,Prupe.3G241000,Prupe.2G010400,Prupe.1G250300,Prupe.4G038700,Prupe.3G240900,Prupe.1G250200,Prupe.2G010300,Prupe.6G077100,Prupe.2G124200,Prupe.6G077000,Prupe.4G036100,Prupe.6G071800,Prupe.6G077200
		GO:0044391	ribosomal subunit	cellular_component	0.016336	3	221	44	16519	Prupe.6G146800,Prupe.6G092700,Prupe.2G075700
		GO:0008536	Ran GTPase binding	molecular_function	0.018621	2	221	14	16519	Prupe.7G004800,Prupe.2G313900
		GO:0017016	Ras GTPase binding	molecular_function	0.018621	2	221	14	16519	Prupe.7G004800,Prupe.2G313900
		GO:0031267	small GTPase binding	molecular_function	0.018621	2	221	14	16519	Prupe.2G313900,Prupe.7G004800
		GO:0051020	GTPase binding	molecular_function	0.018621	2	221	14	16519	Prupe.7G004800,Prupe.2G313900
		GO:0046914	transition metal ion binding	molecular_function	0.02209	30	221	1542	16519	Prupe.3G240900,Prupe.1G250200,Prupe.4G038700,Prupe.6G077100,Prupe.2G010300,Prupe.6G179500,Prupe.6G048400,Prupe.2G314600,Prupe.7G200200,Prupe.7G030900,Prupe.1G250300,Prupe.2G010400,Prupe.3G241000,Prupe.8G021800,Prupe.4G036100,Prupe.6G077200,Prupe.6G071800,Prupe.2G124200,Prupe.8G047900,Prupe.6G077000,Prupe.6G085400,Prupe.6G120400,Prupe.5G068200,Prupe.7G200300,Prupe.7G123800,Prupe.3G113500,Prupe.6G0…
		GO:0010035	response to inorganic substance	biological_process	0.022796	2	221	19	16519	Prupe.8G219900,Prupe.8G219800
		GO:0005515	protein binding	molecular_function	0.023607	73	221	4292	16519	Prupe.6G083200,Prupe.4G069500,Prupe.4G001100,Prupe.6G083500,Prupe.4G036000,Prupe.4G221400,Prupe.6G146700,Prupe.6G083400,Prupe.7G004800,Prupe.8G021700,Prupe.4G069900,Prupe.4G036600,Prupe.8G185800,Prupe.2G314500,Prupe.6G077200,Prupe.1G278000,Prupe.4G001500,Prupe.6G083100,Prupe.4G036700,Prupe.4G069400,Prupe.1G218200,Prupe.4G038500,Prupe.6G214600,Prupe.2G315300,Prupe.6G075300,Prupe.6G071900,Prupe.8G2…
		GO:0005789	endoplasmic reticulum membrane	cellular_component	0.024167	3	221	48	16519	Prupe.8G102600,Prupe.4G035500,Prupe.1G519000
		GO:0042175	nuclear outer membrane-endoplasmic reticulum membrane network	cellular_component	0.024167	3	221	48	16519	Prupe.4G035500,Prupe.8G102600,Prupe.1G519000
		GO:0098589	membrane region	cellular_component	0.024167	3	221	48	16519	Prupe.4G035500,Prupe.8G102600,Prupe.1G519000
		GO:0004140	dephospho-CoA kinase activity	molecular_function	0.024415	1	221	2	16519	Prupe.6G179600
		GO:0044432	endoplasmic reticulum part	cellular_component	0.025415	3	221	49	16519	Prupe.1G519000,Prupe.4G035500,Prupe.8G102600
		GO:0004311	farnesyltranstransferase activity	molecular_function	0.025972	1	221	2	16519	Prupe.8G087000
		GO:0016860	intramolecular oxidoreductase activity	molecular_function	0.026086	2	221	20	16519	Prupe.6G076300,Prupe.6G076500
		GO:0018196	peptidyl-asparagine modification	biological_process	0.026236	1	221	2	16519	Prupe.8G102600
		GO:0018279	protein N-linked glycosylation via asparagine	biological_process	0.026236	1	221	2	16519	Prupe.8G102600
		GO:0044712	single-organism catabolic process	biological_process	0.031379	5	221	131	16519	Prupe.8G047900,Prupe.6G076300,Prupe.6G048400,Prupe.4G036500,Prupe.6G001600
		GO:0043603	cellular amide metabolic process	biological_process	0.035174	3	221	55	16519	Prupe.8G219900,Prupe.8G219800,Prupe.1G519000
		GO:1901137	carbohydrate derivative biosynthetic process	biological_process	0.039977	5	221	140	16519	Prupe.5G000500,Prupe.2G128800,Prupe.2G096900,Prupe.6G179600,Prupe.8G102600
		GO:0004824	lysine-tRNA ligase activity	molecular_function	0.041172	1	221	3	16519	Prupe.6G002900
		GO:0006430	lysyl-tRNA aminoacylation	biological_process	0.041172	1	221	3	16519	Prupe.6G002900
		GO:0005665	DNA-directed RNA polymerase II, core complex	cellular_component	0.04179	1	221	3	16519	Prupe.3G134400
		GO:0046577	long-chain-alcohol oxidase activity	molecular_function	0.043004	1	221	3	16519	Prupe.8G219700
		GO:0016702	oxidoreductase activity, acting on single donors with incorporation of molecular oxygen, incorporation of two atoms of oxygen	molecular_function	0.044392	2	221	24	16519	Prupe.2G005300,Prupe.2G005500
		GO:0006890	retrograde vesicle-mediated transport, Golgi to ER	biological_process	0.045675	1	221	3	16519	Prupe.2G315300
		GO:0006855	drug transmembrane transport	biological_process	0.049546	3	221	62	16519	Prupe.1G090100,Prupe.1G090000,Prupe.1G089800
		GO:0015238	drug transmembrane transporter activity	molecular_function	0.049546	3	221	62	16519	Prupe.1G089800,Prupe.1G090000,Prupe.1G090100
		GO:0015893	drug transport	biological_process	0.049546	3	221	62	16519	Prupe.1G089800,Prupe.1G090000,Prupe.1G090100
		GO:0042493	response to drug	biological_process	0.049546	3	221	62	16519	Prupe.1G090000,Prupe.1G089800,Prupe.1G090100
		GO:0090484	drug transporter activity	molecular_function	0.049546	3	221	62	16519	Prupe.1G090000,Prupe.1G089800,Prupe.1G090100
	XP-CLR	GO:0004097	catechol oxidase activity	molecular_function	5.1853e-06	4	286	8	16519	Prupe.4G041400,Prupe.4G041700,Prupe.4G041500,Prupe.4G041800
		GO:0030554	adenyl nucleotide binding	molecular_function	0.00032347	67	286	2379	16519	Prupe.5G024600,Prupe.3G274100,Prupe.2G123100,Prupe.4G063400,Prupe.6G075000,Prupe.4G168000,Prupe.5G022300,Prupe.6G065600,Prupe.4G064800,Prupe.3G275900,Prupe.3G181600,Prupe.3G181200,Prupe.3G273900,Prupe.6G076200,Prupe.4G063600,Prupe.2G312200,Prupe.6G094700,Prupe.2G204000,Prupe.5G025200,Prupe.4G063300,Prupe.3G181800,Prupe.3G274200,Prupe.6G083100,Prupe.8G185800,Prupe.3G181900,Prupe.1G195000,Prupe.8G1…
		GO:0032559	adenyl ribonucleotide binding	molecular_function	0.00053535	66	286	2376	16519	Prupe.6G093800,Prupe.2G126000,Prupe.6G083400,Prupe.3G274500,Prupe.5G100400,Prupe.3G276100,Prupe.6G083200,Prupe.4G035000,Prupe.4G064600,Prupe.6G093200,Prupe.5G024900,Prupe.6G074900,Prupe.6G076100,Prupe.4G064500,Prupe.5G025500,Prupe.5G025400,Prupe.3G274300,Prupe.4G246200,Prupe.2G123700,Prupe.3G274000,Prupe.2G270600,Prupe.4G064700,Prupe.5G100500,Prupe.2G122400,Prupe.1G232100,Prupe.3G181400,Prupe.6G0…
		GO:0000394	RNA splicing, via endonucleolytic cleavage and ligation	biological_process	0.00092247	2	286	3	16519	Prupe.6G093000,Prupe.6G094700
		GO:0006388	tRNA splicing, via endonucleolytic cleavage and ligation	biological_process	0.00092247	2	286	3	16519	Prupe.6G094700,Prupe.6G093000
		GO:0017076	purine nucleotide binding	molecular_function	0.0010793	69	286	2596	16519	Prupe.4G247300,Prupe.6G083100,Prupe.8G185800,Prupe.1G195000,Prupe.3G181900,Prupe.8G185600,Prupe.7G026500,Prupe.7G261800,Prupe.3G273800,Prupe.4G064400,Prupe.4G168100,Prupe.8G021700,Prupe.4G064200,Prupe.6G113400,Prupe.2G312100,Prupe.5G025600,Prupe.5G024600,Prupe.2G123100,Prupe.3G274100,Prupe.4G063400,Prupe.4G168000,Prupe.6G075000,Prupe.6G065600,Prupe.5G022300,Prupe.3G275900,Prupe.3G181600,Prupe.4G0…
		GO:0001871	pattern binding	molecular_function	0.0010897	7	286	88	16519	Prupe.3G181200,Prupe.3G181400,Prupe.3G181900,Prupe.2G312000,Prupe.3G181800,Prupe.2G312200,Prupe.3G181500
		GO:0030247	polysaccharide binding	molecular_function	0.0010897	7	286	88	16519	Prupe.3G181500,Prupe.2G312200,Prupe.3G181800,Prupe.3G181900,Prupe.2G312000,Prupe.3G181200,Prupe.3G181400
		GO:0001883	purine nucleoside binding	molecular_function	0.001624	68	286	2589	16519	Prupe.5G024600,Prupe.4G063400,Prupe.3G274100,Prupe.2G123100,Prupe.5G022300,Prupe.6G065600,Prupe.6G075000,Prupe.4G168000,Prupe.4G064800,Prupe.3G181600,Prupe.3G275900,Prupe.3G273900,Prupe.6G076200,Prupe.3G181200,Prupe.6G094700,Prupe.4G063600,Prupe.2G312200,Prupe.3G274200,Prupe.3G181800,Prupe.2G204000,Prupe.4G063300,Prupe.5G025200,Prupe.8G185800,Prupe.6G083100,Prupe.4G247300,Prupe.1G195000,Prupe.3G1…
		GO:0032550	purine ribonucleoside binding	molecular_function	0.001624	68	286	2589	16519	Prupe.5G100400,Prupe.4G247400,Prupe.6G083400,Prupe.3G274500,Prupe.2G126000,Prupe.6G093800,Prupe.4G035000,Prupe.6G083200,Prupe.3G276100,Prupe.6G074900,Prupe.5G024900,Prupe.6G093200,Prupe.4G064600,Prupe.3G274300,Prupe.5G025400,Prupe.4G246200,Prupe.5G025500,Prupe.4G064500,Prupe.6G076100,Prupe.3G274000,Prupe.2G123700,Prupe.5G100500,Prupe.4G064700,Prupe.2G270600,Prupe.1G232100,Prupe.2G122400,Prupe.4G0…
		GO:0032555	purine ribonucleotide binding	molecular_function	0.001624	68	286	2589	16519	Prupe.4G247300,Prupe.6G083100,Prupe.8G185800,Prupe.1G195000,Prupe.3G181900,Prupe.8G185600,Prupe.7G261800,Prupe.3G273800,Prupe.4G064400,Prupe.4G168100,Prupe.8G021700,Prupe.4G064200,Prupe.6G113400,Prupe.5G025600,Prupe.2G312100,Prupe.5G024600,Prupe.2G123100,Prupe.3G274100,Prupe.4G063400,Prupe.4G168000,Prupe.6G075000,Prupe.6G065600,Prupe.5G022300,Prupe.3G275900,Prupe.3G181600,Prupe.4G064800,Prupe.3G1…
		GO:0032549	ribonucleoside binding	molecular_function	0.0017631	68	286	2597	16519	Prupe.8G185800,Prupe.4G247300,Prupe.6G083100,Prupe.1G195000,Prupe.3G181900,Prupe.8G185600,Prupe.3G273800,Prupe.7G261800,Prupe.4G168100,Prupe.4G064400,Prupe.4G064200,Prupe.6G113400,Prupe.8G021700,Prupe.2G312100,Prupe.5G025600,Prupe.5G024600,Prupe.4G063400,Prupe.3G274100,Prupe.2G123100,Prupe.5G022300,Prupe.6G065600,Prupe.6G075000,Prupe.4G168000,Prupe.4G064800,Prupe.3G181600,Prupe.3G275900,Prupe.3G2…
		GO:0001882	nucleoside binding	molecular_function	0.0017828	68	286	2598	16519	Prupe.3G273900,Prupe.6G076200,Prupe.3G181200,Prupe.4G064800,Prupe.3G275900,Prupe.3G181600,Prupe.3G181800,Prupe.3G274200,Prupe.2G204000,Prupe.4G063300,Prupe.5G025200,Prupe.6G094700,Prupe.4G063600,Prupe.2G312200,Prupe.5G024600,Prupe.5G022300,Prupe.6G065600,Prupe.6G075000,Prupe.4G168000,Prupe.4G063400,Prupe.3G274100,Prupe.2G123100,Prupe.6G113400,Prupe.4G064200,Prupe.8G021700,Prupe.4G168100,Prupe.4G0…
		GO:0046148	pigment biosynthetic process	biological_process	0.0019942	4	286	31	16519	Prupe.4G041800,Prupe.4G041500,Prupe.4G041400,Prupe.4G041700
		GO:0032553	ribonucleotide binding	molecular_function	0.002207	68	286	2623	16519	Prupe.8G185600,Prupe.7G261800,Prupe.3G273800,Prupe.4G247300,Prupe.6G083100,Prupe.8G185800,Prupe.3G181900,Prupe.1G195000,Prupe.2G312100,Prupe.5G025600,Prupe.4G064400,Prupe.4G168100,Prupe.8G021700,Prupe.4G064200,Prupe.6G113400,Prupe.3G274100,Prupe.2G123100,Prupe.4G063400,Prupe.6G075000,Prupe.4G168000,Prupe.5G022300,Prupe.6G065600,Prupe.5G024600,Prupe.4G063600,Prupe.2G312200,Prupe.6G094700,Prupe.2G2…
		GO:0097367	carbohydrate derivative binding	molecular_function	0.00268	68	286	2645	16519	Prupe.3G274300,Prupe.5G025400,Prupe.4G246200,Prupe.5G025500,Prupe.6G076100,Prupe.4G064500,Prupe.6G074900,Prupe.5G024900,Prupe.4G064600,Prupe.6G093200,Prupe.4G035000,Prupe.6G083200,Prupe.3G276100,Prupe.5G100400,Prupe.6G083400,Prupe.4G247400,Prupe.3G274500,Prupe.6G093800,Prupe.2G126000,Prupe.4G038500,Prupe.5G021700,Prupe.5G025300,Prupe.6G090900,Prupe.3G181400,Prupe.1G232100,Prupe.2G122400,Prupe.4G0…
		GO:0042440	pigment metabolic process	biological_process	0.00308	4	286	35	16519	Prupe.4G041800,Prupe.4G041500,Prupe.4G041400,Prupe.4G041700
		GO:0016682	oxidoreductase activity, acting on diphenols and related substances as donors, oxygen as acceptor	molecular_function	0.006342	4	286	42	16519	Prupe.4G041400,Prupe.4G041700,Prupe.4G041800,Prupe.4G041500
		GO:0005524	ATP binding	molecular_function	0.0065077	52	286	1987	16519	Prupe.4G063600,Prupe.2G312200,Prupe.6G094700,Prupe.2G204000,Prupe.4G063300,Prupe.2G270600,Prupe.5G100500,Prupe.3G274200,Prupe.3G181800,Prupe.4G064700,Prupe.4G064800,Prupe.3G275900,Prupe.2G123700,Prupe.3G181600,Prupe.3G274000,Prupe.3G181200,Prupe.3G273900,Prupe.6G076200,Prupe.3G274100,Prupe.2G123100,Prupe.5G021700,Prupe.4G063400,Prupe.6G075000,Prupe.3G181400,Prupe.4G168000,Prupe.6G090900,Prupe.5G0…
		GO:0016679	oxidoreductase activity, acting on diphenols and related substances as donors	molecular_function	0.0099114	4	286	49	16519	Prupe.4G041500,Prupe.4G041800,Prupe.4G041700,Prupe.4G041400
		GO:0000166	nucleotide binding	molecular_function	0.011089	74	286	3134	16519	Prupe.3G181900,Prupe.1G195000,Prupe.8G185800,Prupe.6G083100,Prupe.4G247300,Prupe.3G273800,Prupe.7G261800,Prupe.7G026500,Prupe.8G185600,Prupe.4G064200,Prupe.6G113400,Prupe.8G021700,Prupe.4G168100,Prupe.4G064400,Prupe.4G037100,Prupe.5G025600,Prupe.2G312100,Prupe.5G024600,Prupe.5G022300,Prupe.6G065600,Prupe.6G075000,Prupe.4G168000,Prupe.4G063400,Prupe.3G134700,Prupe.3G274100,Prupe.2G123100,Prupe.3G2…
		GO:1901265	nucleoside phosphate binding	molecular_function	0.011089	74	286	3134	16519	Prupe.4G064700,Prupe.5G100500,Prupe.2G270600,Prupe.3G274000,Prupe.2G123700,Prupe.4G038500,Prupe.5G021700,Prupe.5G025300,Prupe.6G090900,Prupe.3G181400,Prupe.1G232100,Prupe.2G122400,Prupe.4G035000,Prupe.6G091300,Prupe.5G034000,Prupe.6G083200,Prupe.3G276100,Prupe.5G100400,Prupe.6G083400,Prupe.4G247400,Prupe.3G274500,Prupe.6G093800,Prupe.2G126000,Prupe.5G025400,Prupe.4G246200,Prupe.3G274300,Prupe.5G0…
		GO:0005488	binding	molecular_function	0.011223	201	286	10373	16519	Prupe.4G168000,Prupe.6G065600,Prupe.2G122300,Prupe.1G181300,Prupe.5G022300,Prupe.2G123100,Prupe.1G125700,Prupe.3G274100,Prupe.3G134700,Prupe.7G262000,Prupe.4G063500,Prupe.4G036000,Prupe.6G093000,Prupe.5G100000,Prupe.2G270200,Prupe.1G093800,Prupe.2G123800,Prupe.2G204000,Prupe.3G181800,Prupe.3G274200,Prupe.2G312200,Prupe.6G094700,Prupe.5G197200,Prupe.6G188300,Prupe.3G275900,Prupe.4G064800,Prupe.6G0…
		GO:0043168	anion binding	molecular_function	0.011264	71	286	2973	16519	Prupe.3G274100,Prupe.2G123100,Prupe.4G063400,Prupe.6G075000,Prupe.4G168000,Prupe.5G022300,Prupe.6G065600,Prupe.5G024600,Prupe.4G063600,Prupe.2G312200,Prupe.6G094700,Prupe.2G204000,Prupe.1G093800,Prupe.5G025200,Prupe.4G063300,Prupe.3G181800,Prupe.3G274200,Prupe.4G064800,Prupe.3G275900,Prupe.3G181600,Prupe.3G181200,Prupe.3G273900,Prupe.6G076200,Prupe.8G185600,Prupe.7G261800,Prupe.3G273800,Prupe.6G0…
		GO:0036094	small molecule binding	molecular_function	0.011852	75	286	3196	16519	Prupe.3G181600,Prupe.3G275900,Prupe.4G064800,Prupe.3G181200,Prupe.6G076200,Prupe.3G273900,Prupe.2G312200,Prupe.4G063600,Prupe.6G094700,Prupe.4G063300,Prupe.5G025200,Prupe.1G093800,Prupe.2G204000,Prupe.3G274200,Prupe.3G181800,Prupe.5G024600,Prupe.2G123100,Prupe.3G274100,Prupe.3G134700,Prupe.4G063400,Prupe.4G168000,Prupe.6G075000,Prupe.6G065600,Prupe.5G022300,Prupe.4G037100,Prupe.4G064400,Prupe.4G1…
		GO:0000213	tRNA-intron endonuclease activity	molecular_function	0.015786	1	286	1	16519	Prupe.6G093000
		GO:0035639	purine ribonucleoside triphosphate binding	molecular_function	0.016285	54	286	2200	16519	Prupe.4G247300,Prupe.6G074900,Prupe.4G064600,Prupe.6G093200,Prupe.5G024900,Prupe.3G181900,Prupe.3G274300,Prupe.4G246200,Prupe.7G261800,Prupe.6G076100,Prupe.4G064500,Prupe.3G273800,Prupe.4G247400,Prupe.4G064400,Prupe.3G274500,Prupe.4G168100,Prupe.5G100400,Prupe.6G093800,Prupe.6G113400,Prupe.4G064200,Prupe.2G312100,Prupe.4G035000,Prupe.3G276100,Prupe.1G232100,Prupe.5G024600,Prupe.2G122400,Prupe.2G1…
		GO:0007023	post-chaperonin tubulin folding pathway	biological_process	0.017039	1	286	1	16519	Prupe.6G188100
		GO:0045036	protein targeting to chloroplast	biological_process	0.017246	1	286	1	16519	Prupe.8G173000
		GO:0045038	protein import into chloroplast thylakoid membrane	biological_process	0.017246	1	286	1	16519	Prupe.8G173000
		GO:0072596	establishment of protein localization to chloroplast	biological_process	0.017246	1	286	1	16519	Prupe.8G173000
		GO:0072598	protein localization to chloroplast	biological_process	0.017246	1	286	1	16519	Prupe.8G173000
		GO:0080085	signal recognition particle, chloroplast targeting	cellular_component	0.017246	1	286	1	16519	Prupe.8G173000
		GO:0008974	phosphoribulokinase activity	molecular_function	0.017447	1	286	1	16519	Prupe.5G024600
		GO:0009045	xylose isomerase activity	molecular_function	0.017718	1	286	1	16519	Prupe.1G091900
		GO:0003682	chromatin binding	molecular_function	0.017754	10	286	269	16519	Prupe.5G023700,Prupe.5G100000,Prupe.1G278200,Prupe.4G035100,Prupe.6G188300,Prupe.1G126400,Prupe.4G246200,Prupe.5G196100,Prupe.2G124100,Prupe.8G028700
		GO:0046554	malate dehydrogenase (NADP+) activity	molecular_function	0.017794	1	286	1	16519	Prupe.2G091600
		GO:0043167	ion binding	molecular_function	0.017819	108	286	5076	16519	Prupe.1G277900,Prupe.8G185600,Prupe.1G126000,Prupe.7G261800,Prupe.1G215200,Prupe.3G273800,Prupe.4G247300,Prupe.6G083100,Prupe.2G096400,Prupe.8G185800,Prupe.2G123900,Prupe.1G195000,Prupe.3G181900,Prupe.2G312100,Prupe.5G025600,Prupe.2G124200,Prupe.2G005500,Prupe.1G232300,Prupe.4G038100,Prupe.2G096300,Prupe.4G037100,Prupe.4G064400,Prupe.4G168100,Prupe.8G021700,Prupe.6G113400,Prupe.4G064200,Prupe.2G1…
		GO:0009039	urease activity	molecular_function	0.019456	1	286	1	16519	Prupe.1G232300
		GO:0019627	urea metabolic process	biological_process	0.019456	1	286	1	16519	Prupe.1G232300
		GO:0043419	urea catabolic process	biological_process	0.019456	1	286	1	16519	Prupe.1G232300
		GO:0003972	RNA ligase (ATP) activity	molecular_function	0.020792	1	286	1	16519	Prupe.6G094700
		GO:0008452	RNA ligase activity	molecular_function	0.020792	1	286	1	16519	Prupe.6G094700
		GO:0043531	ADP binding	molecular_function	0.021897	14	286	388	16519	Prupe.8G021700,Prupe.2G126000,Prupe.1G195000,Prupe.6G083100,Prupe.6G083400,Prupe.8G185800,Prupe.5G025200,Prupe.6G083200,Prupe.5G025300,Prupe.5G025600,Prupe.5G025500,Prupe.5G025400,Prupe.8G185600,Prupe.4G038500
		GO:0097159	organic cyclic compound binding	molecular_function	0.023193	116	286	5607	16519	Prupe.4G246200,Prupe.5G025400,Prupe.2G091500,Prupe.3G274300,Prupe.8G021800,Prupe.5G025500,Prupe.1G126400,Prupe.6G076100,Prupe.4G064500,Prupe.6G074900,Prupe.5G024900,Prupe.6G093200,Prupe.2G091300,Prupe.4G064600,Prupe.4G035000,Prupe.3G283100,Prupe.2G127300,Prupe.6G091300,Prupe.6G083200,Prupe.5G034000,Prupe.3G276100,Prupe.6G187700,Prupe.5G100400,Prupe.3G274500,Prupe.6G083400,Prupe.4G247400,Prupe.6G0…
		GO:1901363	heterocyclic compound binding	molecular_function	0.023193	116	286	5607	16519	Prupe.5G025300,Prupe.5G021700,Prupe.4G038500,Prupe.4G246000,Prupe.3G181400,Prupe.6G090900,Prupe.4G035100,Prupe.3G133900,Prupe.1G278200,Prupe.1G232100,Prupe.1G126500,Prupe.6G113300,Prupe.4G246900,Prupe.2G122400,Prupe.4G186300,Prupe.4G036100,Prupe.1G179300,Prupe.2G124100,Prupe.4G246100,Prupe.2G270600,Prupe.4G064700,Prupe.5G197500,Prupe.2G125700,Prupe.5G100500,Prupe.2G123700,Prupe.3G283200,Prupe.3G2…
		GO:0042546	cell wall biogenesis	biological_process	0.024516	2	286	14	16519	Prupe.5G196900,Prupe.1G126300
		GO:0016861	intramolecular oxidoreductase activity, interconverting aldoses and ketoses	molecular_function	0.024701	2	286	15	16519	Prupe.6G076300,Prupe.1G091900
		GO:0003916	DNA topoisomerase activity	molecular_function	0.027342	2	286	14	16519	Prupe.5G021700,Prupe.1G173400
		GO:0006265	DNA topological change	biological_process	0.027342	2	286	14	16519	Prupe.5G021700,Prupe.1G173400
		GO:0044391	ribosomal subunit	cellular_component	0.028764	3	286	44	16519	Prupe.6G092700,Prupe.1G179500,Prupe.2G123500
		GO:0072668	tubulin complex biogenesis	biological_process	0.03037	1	286	2	16519	Prupe.6G188100
		GO:0034472	snRNA 3'-end processing	biological_process	0.03106	1	286	2	16519	Prupe.2G270700
		GO:0034477	U6 snRNA 3'-end processing	biological_process	0.03106	1	286	2	16519	Prupe.2G270700
		GO:0033043	regulation of organelle organization	biological_process	0.032019	2	286	17	16519	Prupe.4G036500,Prupe.2G127400
		GO:0004549	tRNA-specific ribonuclease activity	molecular_function	0.034944	1	286	2	16519	Prupe.6G093000
		GO:0008094	DNA-dependent ATPase activity	molecular_function	0.035034	3	286	39	16519	Prupe.5G021700,Prupe.6G090900,Prupe.2G270600
		GO:0000339	RNA cap binding	molecular_function	0.035247	1	286	2	16519	Prupe.3G134700
		GO:0005846	nuclear cap binding complex	cellular_component	0.035247	1	286	2	16519	Prupe.3G134700
		GO:0034518	RNA cap binding complex	cellular_component	0.035247	1	286	2	16519	Prupe.3G134700
		GO:0045292	mRNA cis splicing, via spliceosome	biological_process	0.035247	1	286	2	16519	Prupe.3G134700
		GO:0006506	GPI anchor biosynthetic process	biological_process	0.035325	2	286	17	16519	Prupe.5G000500,Prupe.5G033200
		GO:0008107	galactoside 2-alpha-L-fucosyltransferase activity	molecular_function	0.035643	1	286	2	16519	Prupe.5G196900
		GO:0031127	alpha-(1,2)-fucosyltransferase activity	molecular_function	0.035643	1	286	2	16519	Prupe.5G196900
		GO:0043605	cellular amide catabolic process	biological_process	0.037077	1	286	2	16519	Prupe.1G232300
		GO:0008380	RNA splicing	biological_process	0.037129	3	286	44	16519	Prupe.3G134700,Prupe.6G094700,Prupe.6G093000
		GO:1902580	single-organism cellular localization	biological_process	0.038104	3	286	44	16519	Prupe.6G359000,Prupe.1G125900,Prupe.8G173000
		GO:0015935	small ribosomal subunit	cellular_component	0.038674	2	286	21	16519	Prupe.2G123500,Prupe.6G092700
		GO:0017038	protein import	biological_process	0.038989	2	286	19	16519	Prupe.1G125900,Prupe.8G173000
		GO:0071941	nitrogen cycle metabolic process	biological_process	0.03902	1	286	2	16519	Prupe.1G232300
		GO:0000184	nuclear-transcribed mRNA catabolic process, nonsense-mediated decay	biological_process	0.041169	1	286	2	16519	Prupe.6G112700
		GO:0016860	intramolecular oxidoreductase activity	molecular_function	0.04183	2	286	20	16519	Prupe.1G091900,Prupe.6G076300
		GO:0006497	protein lipidation	biological_process	0.043377	2	286	19	16519	Prupe.5G000500,Prupe.5G033200
		GO:0042158	lipoprotein biosynthetic process	biological_process	0.043377	2	286	19	16519	Prupe.5G033200,Prupe.5G000500
		GO:0006505	GPI anchor metabolic process	biological_process	0.048992	2	286	20	16519	Prupe.5G000500,Prupe.5G033200
		GO:0016073	snRNA metabolic process	biological_process	0.049207	1	286	3	16519	Prupe.2G270700
		GO:0016180	snRNA processing	biological_process	0.049207	1	286	3	16519	Prupe.2G270700
		GO:0000774	adenyl-nucleotide exchange factor activity	molecular_function	0.049709	1	286	3	16519	Prupe.7G026500
	XP-EHH	GO:0031012	extracellular matrix	cellular_component	2.0447e-14	9	182	17	16519	Prupe.3G277700,Prupe.2G204200,Prupe.3G277800,Prupe.3G278000,Prupe.1G261000,Prupe.2G204500,Prupe.3G277600,Prupe.2G204300,Prupe.3G277900
		GO:0004222	metalloendopeptidase activity	molecular_function	1.2523e-08	9	182	56	16519	Prupe.3G277600,Prupe.2G204300,Prupe.2G204500,Prupe.1G261000,Prupe.3G277900,Prupe.2G204200,Prupe.3G277700,Prupe.3G278000,Prupe.3G277800
		GO:0008237	metallopeptidase activity	molecular_function	1.7525e-07	9	182	75	16519	Prupe.3G277700,Prupe.2G204200,Prupe.3G278000,Prupe.3G277800,Prupe.3G277600,Prupe.2G204300,Prupe.1G261000,Prupe.2G204500,Prupe.3G277900
		GO:0003756	protein disulfide isomerase activity	molecular_function	0.00030524	2	182	3	16519	Prupe.4G145200,Prupe.4G145500
		GO:0016864	intramolecular oxidoreductase activity, transposing S-S bonds	molecular_function	0.00030524	2	182	3	16519	Prupe.4G145500,Prupe.4G145200
		GO:0004175	endopeptidase activity	molecular_function	0.0018579	10	182	294	16519	Prupe.2G204200,Prupe.3G277700,Prupe.4G118100,Prupe.3G277800,Prupe.3G278000,Prupe.2G204500,Prupe.1G261000,Prupe.3G277600,Prupe.2G204300,Prupe.3G277900
		GO:0008037	cell recognition	biological_process	0.0044212	5	182	88	16519	Prupe.6G165100,Prupe.6G165400,Prupe.6G165500,Prupe.6G164400,Prupe.6G165300
		GO:0009856	pollination	biological_process	0.0044212	5	182	88	16519	Prupe.6G165400,Prupe.6G165100,Prupe.6G165300,Prupe.6G164400,Prupe.6G165500
		GO:0009875	pollen-pistil interaction	biological_process	0.0044212	5	182	88	16519	Prupe.6G165100,Prupe.6G165400,Prupe.6G165500,Prupe.6G164400,Prupe.6G165300
		GO:0044706	multi-multicellular organism process	biological_process	0.0044212	5	182	88	16519	Prupe.6G165100,Prupe.6G165400,Prupe.6G165500,Prupe.6G165300,Prupe.6G164400
		GO:0048544	recognition of pollen	biological_process	0.0044212	5	182	88	16519	Prupe.6G165300,Prupe.6G164400,Prupe.6G165500,Prupe.6G165400,Prupe.6G165100
		GO:0070011	peptidase activity, acting on L-amino acid peptides	molecular_function	0.0046447	13	182	516	16519	Prupe.3G277700,Prupe.2G204200,Prupe.8G148400,Prupe.5G056500,Prupe.4G118100,Prupe.3G277800,Prupe.3G278000,Prupe.1G261000,Prupe.2G204500,Prupe.2G204300,Prupe.3G277600,Prupe.3G277900,Prupe.8G148500
		GO:0007154	cell communication	biological_process	0.004862	13	182	490	16519	Prupe.6G165400,Prupe.5G074600,Prupe.6G165100,Prupe.2G205300,Prupe.6G165300,Prupe.6G164400,Prupe.6G165500,Prupe.8G032400,Prupe.2G045200,Prupe.5G074700,Prupe.8G032000,Prupe.2G083200,Prupe.1G261500
		GO:0044703	multi-organism reproductive process	biological_process	0.0053687	5	182	93	16519	Prupe.6G165500,Prupe.6G165300,Prupe.6G164400,Prupe.6G165100,Prupe.6G165400
		GO:0008233	peptidase activity	molecular_function	0.0055427	13	182	528	16519	Prupe.3G278000,Prupe.5G056500,Prupe.4G118100,Prupe.3G277800,Prupe.8G148400,Prupe.2G204200,Prupe.3G277700,Prupe.8G148500,Prupe.3G277900,Prupe.3G277600,Prupe.2G204300,Prupe.2G204500,Prupe.1G261000
		GO:0022414	reproductive process	biological_process	0.0056476	5	182	94	16519	Prupe.6G165100,Prupe.6G165400,Prupe.6G164400,Prupe.6G165300,Prupe.6G165500
		GO:0051704	multi-organism process	biological_process	0.006693	5	182	99	16519	Prupe.6G165500,Prupe.6G164400,Prupe.6G165300,Prupe.6G165400,Prupe.6G165100
		GO:0003674	molecular_function	molecular_function	0.006899	176	182	15138	16519	Prupe.4G026700,Prupe.2G125600,Prupe.3G277800,Prupe.1G261900,Prupe.2G123500,Prupe.6G034800,Prupe.6G094000,Prupe.1G530500,Prupe.4G117700,Prupe.6G091300,Prupe.2G122400,Prupe.6G074900,Prupe.4G034500,Prupe.2G009300,Prupe.5G074700,Prupe.7G081700,Prupe.6G091100,Prupe.4G117500,Prupe.6G088800,Prupe.3G279400,Prupe.2G204100,Prupe.6G165100,Prupe.2G122300,Prupe.1G262700,Prupe.5G141800,Prupe.6G093700,Prupe.6G3…
		GO:0016671	oxidoreductase activity, acting on a sulfur group of donors, disulfide as acceptor	molecular_function	0.0084565	2	182	14	16519	Prupe.4G145500,Prupe.4G145200
		GO:0004499	N,N-dimethylaniline monooxygenase activity	molecular_function	0.0086435	2	182	13	16519	Prupe.5G074800,Prupe.5G074900
		GO:0032501	multicellular organismal process	biological_process	0.0096506	5	182	109	16519	Prupe.6G165100,Prupe.6G165400,Prupe.6G165500,Prupe.6G165300,Prupe.6G164400
		GO:0004315	3-oxoacyl-[acyl-carrier-protein] synthase activity	molecular_function	0.01071	1	182	1	16519	Prupe.5G075100
		GO:0043531	ADP binding	molecular_function	0.011254	11	182	388	16519	Prupe.5G074700,Prupe.2G083200,Prupe.8G032400,Prupe.2G043000,Prupe.4G034300,Prupe.2G045200,Prupe.7G062500,Prupe.5G074600,Prupe.8G032100,Prupe.2G043200,Prupe.7G063800
		GO:0003972	RNA ligase (ATP) activity	molecular_function	0.013705	1	182	1	16519	Prupe.6G094700
		GO:0008452	RNA ligase activity	molecular_function	0.013705	1	182	1	16519	Prupe.6G094700
		GO:0006508	proteolysis	biological_process	0.014431	13	182	595	16519	Prupe.2G204200,Prupe.3G277700,Prupe.8G148400,Prupe.4G118100,Prupe.5G056500,Prupe.3G277800,Prupe.3G278000,Prupe.2G204500,Prupe.1G261000,Prupe.2G204300,Prupe.3G277600,Prupe.8G148500,Prupe.3G277900
		GO:0016860	intramolecular oxidoreductase activity	molecular_function	0.017766	2	182	20	16519	Prupe.4G145200,Prupe.4G145500
		GO:0005319	lipid transporter activity	molecular_function	0.018412	2	182	18	16519	Prupe.6G033300,Prupe.6G034800
		GO:0004457	lactate dehydrogenase activity	molecular_function	0.020794	1	182	2	16519	Prupe.5G072700
		GO:0004459	L-lactate dehydrogenase activity	molecular_function	0.020794	1	182	2	16519	Prupe.5G072700
		GO:0016709	oxidoreductase activity, acting on paired donors, with incorporation or reduction of molecular oxygen, NAD(P)H as one donor, and incorporation of one atom of oxygen	molecular_function	0.022449	2	182	21	16519	Prupe.5G074800,Prupe.5G074900
		GO:0008107	galactoside 2-alpha-L-fucosyltransferase activity	molecular_function	0.022827	1	182	2	16519	Prupe.5G196900
		GO:0031127	alpha-(1,2)-fucosyltransferase activity	molecular_function	0.022827	1	182	2	16519	Prupe.5G196900
		GO:0004564	beta-fructofuranosidase activity	molecular_function	0.023558	1	182	2	16519	Prupe.5G075600
		GO:0004575	sucrose alpha-glucosidase activity	molecular_function	0.023558	1	182	2	16519	Prupe.5G075600
		GO:0090599	alpha-glucosidase activity	molecular_function	0.023558	1	182	2	16519	Prupe.5G075600
		GO:0009312	oligosaccharide biosynthetic process	biological_process	0.024076	2	182	21	16519	Prupe.4G027100,Prupe.5G075400
		GO:0008484	sulfuric ester hydrolase activity	molecular_function	0.025724	1	182	2	16519	Prupe.3G279400
		GO:0009247	glycolipid biosynthetic process	biological_process	0.026145	2	182	23	16519	Prupe.3G279400,Prupe.4G027100
		GO:0046467	membrane lipid biosynthetic process	biological_process	0.028194	2	182	24	16519	Prupe.3G279400,Prupe.4G027100
		GO:0004866	endopeptidase inhibitor activity	molecular_function	0.031202	2	182	30	16519	Prupe.5G074400,Prupe.5G074500
		GO:0030414	peptidase inhibitor activity	molecular_function	0.031202	2	182	30	16519	Prupe.5G074500,Prupe.5G074400
		GO:0061134	peptidase regulator activity	molecular_function	0.031202	2	182	30	16519	Prupe.5G074400,Prupe.5G074500
		GO:0061135	endopeptidase regulator activity	molecular_function	0.031202	2	182	30	16519	Prupe.5G074500,Prupe.5G074400
		GO:0004738	pyruvate dehydrogenase activity	molecular_function	0.031771	1	182	3	16519	Prupe.1G262100
		GO:0004739	pyruvate dehydrogenase (acetyl-transferring) activity	molecular_function	0.031771	1	182	3	16519	Prupe.1G262100
		GO:0000394	RNA splicing, via endonucleolytic cleavage and ligation	biological_process	0.033419	1	182	3	16519	Prupe.6G094700
		GO:0006388	tRNA splicing, via endonucleolytic cleavage and ligation	biological_process	0.033419	1	182	3	16519	Prupe.6G094700
		GO:0009408	response to heat	biological_process	0.037036	2	182	28	16519	Prupe.2G123700,Prupe.4G144200
		GO:0006664	glycolipid metabolic process	biological_process	0.039576	2	182	28	16519	Prupe.3G279400,Prupe.4G027100
		GO:0009245	lipid A biosynthetic process	biological_process	0.041697	1	182	4	16519	Prupe.4G027100
		GO:0046493	lipid A metabolic process	biological_process	0.041697	1	182	4	16519	Prupe.4G027100
		GO:1901269	lipooligosaccharide metabolic process	biological_process	0.041697	1	182	4	16519	Prupe.4G027100
		GO:1901271	lipooligosaccharide biosynthetic process	biological_process	0.041697	1	182	4	16519	Prupe.4G027100
		GO:0004831	tyrosine-tRNA ligase activity	molecular_function	0.041869	1	182	4	16519	Prupe.5G032600
		GO:0009266	response to temperature stimulus	biological_process	0.042064	2	182	30	16519	Prupe.4G144200,Prupe.2G123700
		GO:0009698	phenylpropanoid metabolic process	biological_process	0.044072	2	182	29	16519	Prupe.6G177700,Prupe.6G089100
		GO:0009808	lignin metabolic process	biological_process	0.044072	2	182	29	16519	Prupe.6G177700,Prupe.6G089100
		GO:0046271	phenylpropanoid catabolic process	biological_process	0.044072	2	182	29	16519	Prupe.6G089100,Prupe.6G177700
		GO:0046274	lignin catabolic process	biological_process	0.044072	2	182	29	16519	Prupe.6G089100,Prupe.6G177700
		GO:0052716	hydroquinone:oxygen oxidoreductase activity	molecular_function	0.044072	2	182	29	16519	Prupe.6G089100,Prupe.6G177700
		GO:0008417	fucosyltransferase activity	molecular_function	0.044134	1	182	4	16519	Prupe.5G196900
		GO:1903509	liposaccharide metabolic process	biological_process	0.044359	2	182	30	16519	Prupe.4G027100,Prupe.3G279400
		GO:0015926	glucosidase activity	molecular_function	0.046686	1	182	4	16519	Prupe.5G075600
		GO:0005783	endoplasmic reticulum	cellular_component	0.049222	3	182	78	16519	Prupe.4G145200,Prupe.3G279400,Prupe.4G145500
CP	iHS	GO:0009719	response to endogenous stimulus	biological_process	0.0017553	3	163	23	16519	Prupe.4G053800,Prupe.6G128900,Prupe.2G213000
		GO:0009725	response to hormone	biological_process	0.0017553	3	163	23	16519	Prupe.4G053800,Prupe.6G128900,Prupe.2G213000
		GO:0010033	response to organic substance	biological_process	0.0017553	3	163	23	16519	Prupe.4G053800,Prupe.6G128900,Prupe.2G213000
		GO:0045893	positive regulation of transcription, DNA-templated	biological_process	0.0064579	2	163	13	16519	Prupe.6G128900,Prupe.2G212900
		GO:0051254	positive regulation of RNA metabolic process	biological_process	0.0064579	2	163	13	16519	Prupe.2G212900,Prupe.6G128900
		GO:1902680	positive regulation of RNA biosynthetic process	biological_process	0.0064579	2	163	13	16519	Prupe.6G128900,Prupe.2G212900
		GO:1903508	positive regulation of nucleic acid-templated transcription	biological_process	0.0064579	2	163	13	16519	Prupe.6G128900,Prupe.2G212900
		GO:0009891	positive regulation of biosynthetic process	biological_process	0.0084717	2	163	15	16519	Prupe.6G128900,Prupe.2G212900
		GO:0010557	positive regulation of macromolecule biosynthetic process	biological_process	0.0084717	2	163	15	16519	Prupe.6G128900,Prupe.2G212900
		GO:0010628	positive regulation of gene expression	biological_process	0.0084717	2	163	15	16519	Prupe.2G212900,Prupe.6G128900
		GO:0031328	positive regulation of cellular biosynthetic process	biological_process	0.0084717	2	163	15	16519	Prupe.2G212900,Prupe.6G128900
		GO:0006633	fatty acid biosynthetic process	biological_process	0.0084821	4	163	83	16519	Prupe.2G226000,Prupe.1G352600,Prupe.7G029700,Prupe.2G225900
		GO:0045935	positive regulation of nucleobase-containing compound metabolic process	biological_process	0.0085428	2	163	15	16519	Prupe.2G212900,Prupe.6G128900
		GO:0051173	positive regulation of nitrogen compound metabolic process	biological_process	0.0085428	2	163	15	16519	Prupe.6G128900,Prupe.2G212900
		GO:0016984	ribulose-bisphosphate carboxylase activity	molecular_function	0.0089989	1	163	1	16519	Prupe.7G029600
		GO:0005850	eukaryotic translation initiation factor 2 complex	cellular_component	0.0094669	1	163	1	16519	Prupe.2G255200
		GO:0004013	adenosylhomocysteinase activity	molecular_function	0.0098549	1	163	1	16519	Prupe.1G165200
		GO:0016801	hydrolase activity, acting on ether bonds	molecular_function	0.0098549	1	163	1	16519	Prupe.1G165200
		GO:0016802	trialkylsulfonium hydrolase activity	molecular_function	0.0098549	1	163	1	16519	Prupe.1G165200
		GO:0072330	monocarboxylic acid biosynthetic process	biological_process	0.010427	4	163	88	16519	Prupe.2G226000,Prupe.7G029700,Prupe.2G225900,Prupe.1G352600
		GO:0031012	extracellular matrix	cellular_component	0.010669	2	163	17	16519	Prupe.2G204500,Prupe.2G204300
		GO:0010604	positive regulation of macromolecule metabolic process	biological_process	0.010807	2	163	17	16519	Prupe.2G212900,Prupe.6G128900
		GO:0006631	fatty acid metabolic process	biological_process	0.011825	4	163	91	16519	Prupe.2G226000,Prupe.1G352600,Prupe.2G225900,Prupe.7G029700
		GO:0031325	positive regulation of cellular metabolic process	biological_process	0.012149	2	163	18	16519	Prupe.2G212900,Prupe.6G128900
		GO:0009893	positive regulation of metabolic process	biological_process	0.013468	2	163	19	16519	Prupe.6G128900,Prupe.2G212900
		GO:0004222	metalloendopeptidase activity	molecular_function	0.018888	3	163	56	16519	Prupe.2G280500,Prupe.2G204500,Prupe.2G204300
		GO:0004476	mannose-6-phosphate isomerase activity	molecular_function	0.019366	1	163	2	16519	Prupe.1G313500
		GO:0009298	GDP-mannose biosynthetic process	biological_process	0.019366	1	163	2	16519	Prupe.1G313500
		GO:0004817	cysteine-tRNA ligase activity	molecular_function	0.020009	1	163	2	16519	Prupe.1G313900
		GO:0006423	cysteinyl-tRNA aminoacylation	biological_process	0.020009	1	163	2	16519	Prupe.1G313900
		GO:0008352	katanin complex	cellular_component	0.021437	1	163	2	16519	Prupe.1G352400
		GO:0048522	positive regulation of cellular process	biological_process	0.026834	2	163	27	16519	Prupe.2G212900,Prupe.6G128900
		GO:0016979	lipoate-protein ligase activity	molecular_function	0.027755	1	163	3	16519	Prupe.1G352600
		GO:0016992	lipoate synthase activity	molecular_function	0.027755	1	163	3	16519	Prupe.1G352600
		GO:0004449	isocitrate dehydrogenase (NAD+) activity	molecular_function	0.028382	1	163	3	16519	Prupe.7G179400
		GO:0009737	response to abscisic acid	biological_process	0.028567	1	163	3	16519	Prupe.6G128900
		GO:0033993	response to lipid	biological_process	0.028567	1	163	3	16519	Prupe.6G128900
		GO:0097305	response to alcohol	biological_process	0.028567	1	163	3	16519	Prupe.6G128900
		GO:0048518	positive regulation of biological process	biological_process	0.028666	2	163	28	16519	Prupe.2G212900,Prupe.6G128900
		GO:0019673	GDP-mannose metabolic process	biological_process	0.028724	1	163	3	16519	Prupe.1G313500
		GO:0004563	beta-N-acetylhexosaminidase activity	molecular_function	0.028871	1	163	3	16519	Prupe.2G227600
		GO:0015929	hexosaminidase activity	molecular_function	0.028871	1	163	3	16519	Prupe.2G227600
		GO:0051013	microtubule severing	biological_process	0.031179	1	163	3	16519	Prupe.1G352400
		GO:0004491	methylmalonate-semialdehyde dehydrogenase (acylating) activity	molecular_function	0.031523	1	163	3	16519	Prupe.6G205000
		GO:0000124	SAGA complex	cellular_component	0.031918	1	163	3	16519	Prupe.1G319400
		GO:0005488	binding	molecular_function	0.036102	115	163	10373	16519	Prupe.6G156700,Prupe.3G055000,Prupe.4G054300,Prupe.4G054200,Prupe.2G255800,Prupe.4G108500,Prupe.6G091000,Prupe.6G127000,Prupe.2G228900,Prupe.6G090900,Prupe.7G150600,Prupe.8G023900,Prupe.4G097500,Prupe.3G181500,Prupe.8G207600,Prupe.5G164000,Prupe.3G224500,Prupe.4G195000,Prupe.4G237900,Prupe.8G215900,Prupe.6G156000,Prupe.2G255700,Prupe.7G029600,Prupe.1G052200,Prupe.2G124200,Prupe.5G207400,Prupe.4G1…
		GO:0070283	radical SAM enzyme activity	molecular_function	0.037058	1	163	4	16519	Prupe.1G352600
		GO:0009001	serine O-acetyltransferase activity	molecular_function	0.037352	1	163	4	16519	Prupe.7G179500
		GO:0016412	serine O-acyltransferase activity	molecular_function	0.037352	1	163	4	16519	Prupe.7G179500
		GO:0004674	protein serine/threonine kinase activity	molecular_function	0.039468	15	163	879	16519	Prupe.3G164300,Prupe.4G195000,Prupe.2G280200,Prupe.4G237800,Prupe.8G207600,Prupe.6G091700,Prupe.3G181600,Prupe.4G194900,Prupe.5G182100,Prupe.7G150600,Prupe.1G287800,Prupe.2G255800,Prupe.4G088000,Prupe.8G206500,Prupe.6G156700
		GO:0008237	metallopeptidase activity	molecular_function	0.040209	3	163	75	16519	Prupe.2G204300,Prupe.2G204500,Prupe.2G280500
		GO:0008152	metabolic process	biological_process	0.040504	87	163	7673	16519	Prupe.4G097300,Prupe.1G520300,Prupe.5G164200,Prupe.2G227600,Prupe.2G009200,Prupe.2G255500,Prupe.7G133600,Prupe.2G212900,Prupe.6G128900,Prupe.7G179400,Prupe.2G204600,Prupe.1G331000,Prupe.7G137000,Prupe.4G053800,Prupe.2G280500,Prupe.2G204400,Prupe.6G091700,Prupe.4G097200,Prupe.1G313500,Prupe.5G178900,Prupe.7G136800,Prupe.6G134000,Prupe.7G178700,Prupe.6G205000,Prupe.1G165200,Prupe.6G136700,Prupe.5G1…
		GO:0005506	iron ion binding	molecular_function	0.043907	8	163	403	16519	Prupe.3G055000,Prupe.1G319300,Prupe.5G164200,Prupe.5G164100,Prupe.5G207500,Prupe.4G237900,Prupe.4G238000,Prupe.5G164000
		GO:0017089	glycolipid transporter activity	molecular_function	0.044719	1	163	5	16519	Prupe.4G089300
		GO:0046836	glycolipid transport	biological_process	0.044719	1	163	5	16519	Prupe.4G089300
		GO:0051861	glycolipid binding	molecular_function	0.044719	1	163	5	16519	Prupe.4G089300
		GO:0009106	lipoate metabolic process	biological_process	0.045704	1	163	5	16519	Prupe.1G352600
		GO:0009107	lipoate biosynthetic process	biological_process	0.045704	1	163	5	16519	Prupe.1G352600
		GO:0016413	O-acetyltransferase activity	molecular_function	0.046733	1	163	5	16519	Prupe.7G179500
		GO:0009226	nucleotide-sugar biosynthetic process	biological_process	0.047505	1	163	5	16519	Prupe.1G313500
		GO:0020037	heme binding	molecular_function	0.047524	8	163	412	16519	Prupe.5G178700,Prupe.6G091600,Prupe.4G238000,Prupe.5G164000,Prupe.5G164100,Prupe.5G207500,Prupe.5G164200,Prupe.4G237900
		GO:0009317	acetyl-CoA carboxylase complex	cellular_component	0.047696	1	163	5	16519	Prupe.7G029700
		GO:0046906	tetrapyrrole binding	molecular_function	0.049113	8	163	415	16519	Prupe.5G207500,Prupe.5G164100,Prupe.5G164200,Prupe.4G237900,Prupe.4G238000,Prupe.5G164000,Prupe.6G091600,Prupe.5G178700
PL	iHS	GO:0016829	lyase activity	molecular_function	0.00019457	10	190	219	16519	Prupe.5G168300,Prupe.3G271600,Prupe.4G087100,Prupe.6G109100,Prupe.7G109300,Prupe.4G263500,Prupe.4G086600,Prupe.7G179100,Prupe.4G086700,Prupe.4G086900
		GO:0016831	carboxy-lyase activity	molecular_function	0.0015605	4	190	43	16519	Prupe.4G087100,Prupe.4G086700,Prupe.4G086900,Prupe.4G086600
		GO:0030170	pyridoxal phosphate binding	molecular_function	0.0019203	6	190	110	16519	Prupe.4G280000,Prupe.4G086700,Prupe.4G087100,Prupe.5G168300,Prupe.4G086600,Prupe.4G086900
		GO:0004672	protein kinase activity	molecular_function	0.0026064	27	190	1187	16519	Prupe.6G248800,Prupe.2G281400,Prupe.8G149900,Prupe.6G248500,Prupe.1G469000,Prupe.8G149800,Prupe.4G064200,Prupe.4G195000,Prupe.1G149300,Prupe.3G209600,Prupe.7G090800,Prupe.1G469200,Prupe.4G064400,Prupe.3G037900,Prupe.7G007900,Prupe.1G452900,Prupe.1G469100,Prupe.8G149600,Prupe.4G194900,Prupe.3G209700,Prupe.8G149400,Prupe.3G039500,Prupe.3G181600,Prupe.1G513300,Prupe.4G263600,Prupe.3G164300,Prupe.8G1…
		GO:0006468	protein phosphorylation	biological_process	0.002696	27	190	1198	16519	Prupe.6G248800,Prupe.8G149900,Prupe.2G281400,Prupe.1G469000,Prupe.6G248500,Prupe.8G149800,Prupe.4G064200,Prupe.4G195000,Prupe.1G149300,Prupe.3G209600,Prupe.7G090800,Prupe.1G469200,Prupe.4G064400,Prupe.3G037900,Prupe.7G007900,Prupe.1G452900,Prupe.1G469100,Prupe.4G194900,Prupe.8G149600,Prupe.3G209700,Prupe.8G149400,Prupe.3G039500,Prupe.3G181600,Prupe.1G513300,Prupe.4G263600,Prupe.3G164300,Prupe.8G1…
		GO:0006979	response to oxidative stress	biological_process	0.0038116	5	190	97	16519	Prupe.6G013500,Prupe.6G013400,Prupe.6G013600,Prupe.6G013700,Prupe.6G013200
		GO:0016310	phosphorylation	biological_process	0.0041511	27	190	1238	16519	Prupe.3G164300,Prupe.4G263600,Prupe.8G149700,Prupe.3G039500,Prupe.1G513300,Prupe.3G181600,Prupe.8G149400,Prupe.4G194900,Prupe.8G149600,Prupe.1G469100,Prupe.3G209700,Prupe.4G064400,Prupe.3G037900,Prupe.1G469200,Prupe.1G452900,Prupe.7G007900,Prupe.1G149300,Prupe.4G195000,Prupe.4G064200,Prupe.8G149800,Prupe.7G090800,Prupe.3G209600,Prupe.2G281400,Prupe.8G149900,Prupe.6G248500,Prupe.1G469000,Prupe.6G2…
		GO:0004601	peroxidase activity	molecular_function	0.0045893	5	190	97	16519	Prupe.6G013500,Prupe.6G013600,Prupe.6G013400,Prupe.6G013700,Prupe.6G013200
		GO:0016684	oxidoreductase activity, acting on peroxide as acceptor	molecular_function	0.0049554	5	190	99	16519	Prupe.6G013200,Prupe.6G013700,Prupe.6G013400,Prupe.6G013600,Prupe.6G013500
		GO:0016301	kinase activity	molecular_function	0.0058229	28	190	1333	16519	Prupe.2G281400,Prupe.8G149900,Prupe.6G248500,Prupe.1G469000,Prupe.6G248800,Prupe.1G469200,Prupe.3G037900,Prupe.4G064400,Prupe.1G452900,Prupe.7G007900,Prupe.8G149800,Prupe.4G195000,Prupe.1G149300,Prupe.4G064200,Prupe.3G209600,Prupe.7G090800,Prupe.8G149400,Prupe.1G469100,Prupe.8G149600,Prupe.4G194900,Prupe.3G209700,Prupe.1G149000,Prupe.4G263600,Prupe.3G164300,Prupe.8G149700,Prupe.3G039500,Prupe.3G1…
		GO:0006730	one-carbon metabolic process	biological_process	0.0058959	2	190	11	16519	Prupe.7G109300,Prupe.4G263500
		GO:0005451	monovalent cation:proton antiporter activity	molecular_function	0.007506	3	190	31	16519	Prupe.6G047700,Prupe.6G047600,Prupe.6G048600
		GO:0000910	cytokinesis	biological_process	0.0076457	2	190	12	16519	Prupe.2G045700,Prupe.1G453200
		GO:0016830	carbon-carbon lyase activity	molecular_function	0.0077909	4	190	67	16519	Prupe.4G086600,Prupe.4G086900,Prupe.4G086700,Prupe.4G087100
		GO:0016773	phosphotransferase activity, alcohol group as acceptor	molecular_function	0.00844	27	190	1302	16519	Prupe.1G469000,Prupe.6G248500,Prupe.8G149900,Prupe.2G281400,Prupe.6G248800,Prupe.7G007900,Prupe.1G452900,Prupe.1G469200,Prupe.3G037900,Prupe.4G064400,Prupe.3G209600,Prupe.7G090800,Prupe.8G149800,Prupe.4G195000,Prupe.1G149300,Prupe.4G064200,Prupe.8G149400,Prupe.3G209700,Prupe.1G469100,Prupe.8G149600,Prupe.4G194900,Prupe.8G149700,Prupe.4G263600,Prupe.3G164300,Prupe.3G181600,Prupe.1G513300,Prupe.3G0…
		GO:0016209	antioxidant activity	molecular_function	0.0086325	5	190	115	16519	Prupe.6G013400,Prupe.6G013600,Prupe.6G013500,Prupe.6G013200,Prupe.6G013700
		GO:0006814	sodium ion transport	biological_process	0.010155	3	190	35	16519	Prupe.6G048600,Prupe.6G047600,Prupe.6G047700
		GO:0004089	carbonate dehydratase activity	molecular_function	0.010605	2	190	15	16519	Prupe.7G109300,Prupe.4G263500
		GO:0016772	transferase activity, transferring phosphorus-containing groups	molecular_function	0.010631	30	190	1537	16519	Prupe.8G149600,Prupe.4G194900,Prupe.1G469100,Prupe.3G209700,Prupe.8G149400,Prupe.8G243000,Prupe.3G039500,Prupe.1G513300,Prupe.3G181600,Prupe.3G164300,Prupe.4G263600,Prupe.1G149000,Prupe.8G149700,Prupe.3G276900,Prupe.6G248800,Prupe.8G149900,Prupe.2G281400,Prupe.1G469000,Prupe.6G248500,Prupe.4G064200,Prupe.4G195000,Prupe.1G149300,Prupe.8G149800,Prupe.7G090800,Prupe.3G209600,Prupe.4G064400,Prupe.3G0…
		GO:0043461	proton-transporting ATP synthase complex assembly	biological_process	0.011039	1	190	1	16519	Prupe.3G298100
		GO:0070071	proton-transporting two-sector ATPase complex assembly	biological_process	0.011039	1	190	1	16519	Prupe.3G298100
		GO:0070272	proton-transporting ATP synthase complex biogenesis	biological_process	0.011039	1	190	1	16519	Prupe.3G298100
		GO:0004314	[acyl-carrier-protein] S-malonyltransferase activity	molecular_function	0.011349	1	190	1	16519	Prupe.6G048900
		GO:0016419	S-malonyltransferase activity	molecular_function	0.011349	1	190	1	16519	Prupe.6G048900
		GO:0016420	malonyltransferase activity	molecular_function	0.011349	1	190	1	16519	Prupe.6G048900
		GO:0015491	cation:cation antiporter activity	molecular_function	0.011634	3	190	37	16519	Prupe.6G047700,Prupe.6G047600,Prupe.6G048600
		GO:0016846	carbon-sulfur lyase activity	molecular_function	0.011794	2	190	16	16519	Prupe.5G168300,Prupe.6G109100
		GO:0016485	protein processing	biological_process	0.013295	2	190	18	16519	Prupe.1G392100,Prupe.1G392200
		GO:0051604	protein maturation	biological_process	0.013295	2	190	18	16519	Prupe.1G392200,Prupe.1G392100
		GO:0005643	nuclear pore	cellular_component	0.013948	2	190	13	16519	Prupe.3G037400,Prupe.5G136300
		GO:0046930	pore complex	cellular_component	0.013948	2	190	13	16519	Prupe.3G037400,Prupe.5G136300
		GO:0006796	phosphate-containing compound metabolic process	biological_process	0.014077	30	190	1589	16519	Prupe.8G149400,Prupe.8G149600,Prupe.4G194900,Prupe.1G469100,Prupe.3G209700,Prupe.3G164300,Prupe.4G263600,Prupe.1G149000,Prupe.8G149700,Prupe.8G243000,Prupe.3G039500,Prupe.1G513300,Prupe.3G181600,Prupe.8G149900,Prupe.2G281400,Prupe.6G248500,Prupe.3G209500,Prupe.1G469000,Prupe.6G248800,Prupe.4G064400,Prupe.3G037900,Prupe.1G469200,Prupe.7G007900,Prupe.1G452900,Prupe.4G064200,Prupe.4G195000,Prupe.1G1…
		GO:0006793	phosphorus metabolic process	biological_process	0.014412	30	190	1592	16519	Prupe.4G194900,Prupe.8G149600,Prupe.1G469100,Prupe.3G209700,Prupe.8G149400,Prupe.8G243000,Prupe.3G039500,Prupe.1G513300,Prupe.3G181600,Prupe.3G164300,Prupe.1G149000,Prupe.4G263600,Prupe.8G149700,Prupe.6G248800,Prupe.2G281400,Prupe.8G149900,Prupe.3G209500,Prupe.6G248500,Prupe.1G469000,Prupe.4G195000,Prupe.1G149300,Prupe.4G064200,Prupe.8G149800,Prupe.7G090800,Prupe.3G209600,Prupe.3G037900,Prupe.4G0…
		GO:0043484	regulation of RNA splicing	biological_process	0.016826	1	190	2	16519	Prupe.5G168700
		GO:0048024	regulation of mRNA splicing, via spliceosome	biological_process	0.016826	1	190	2	16519	Prupe.5G168700
		GO:0050684	regulation of mRNA processing	biological_process	0.016826	1	190	2	16519	Prupe.5G168700
		GO:1903311	regulation of mRNA metabolic process	biological_process	0.016826	1	190	2	16519	Prupe.5G168700
		GO:0005635	nuclear envelope	cellular_component	0.017483	2	190	15	16519	Prupe.5G136300,Prupe.3G037400
		GO:0006464	cellular protein modification process	biological_process	0.019498	28	190	1483	16519	Prupe.4G194900,Prupe.8G149600,Prupe.1G469100,Prupe.3G209700,Prupe.8G149400,Prupe.8G243000,Prupe.3G039500,Prupe.1G513300,Prupe.3G181600,Prupe.3G164300,Prupe.4G263600,Prupe.8G149700,Prupe.6G248800,Prupe.2G281400,Prupe.8G149900,Prupe.6G248500,Prupe.1G469000,Prupe.4G064200,Prupe.4G195000,Prupe.1G149300,Prupe.8G149800,Prupe.7G090800,Prupe.3G209600,Prupe.4G064400,Prupe.3G037900,Prupe.1G469200,Prupe.1G4…
		GO:0036211	protein modification process	biological_process	0.019498	28	190	1483	16519	Prupe.6G248800,Prupe.8G149900,Prupe.2G281400,Prupe.1G469000,Prupe.6G248500,Prupe.4G064200,Prupe.4G195000,Prupe.1G149300,Prupe.8G149800,Prupe.7G090800,Prupe.3G209600,Prupe.3G037900,Prupe.4G064400,Prupe.1G469200,Prupe.1G452900,Prupe.7G007900,Prupe.4G194900,Prupe.8G149600,Prupe.1G469100,Prupe.3G209700,Prupe.8G149400,Prupe.3G039500,Prupe.8G243000,Prupe.1G513300,Prupe.3G181600,Prupe.3G164300,Prupe.4G2…
		GO:0043168	anion binding	molecular_function	0.020916	51	190	2973	16519	Prupe.1G391600,Prupe.4G280000,Prupe.4G087100,Prupe.2G281400,Prupe.6G248800,Prupe.1G085400,Prupe.3G286700,Prupe.7G007900,Prupe.1G452900,Prupe.4G086900,Prupe.1G150800,Prupe.4G064200,Prupe.1G149300,Prupe.8G149800,Prupe.6G243600,Prupe.8G149400,Prupe.5G168300,Prupe.1G161300,Prupe.4G106400,Prupe.4G194900,Prupe.1G469100,Prupe.8G149700,Prupe.3G164300,Prupe.1G453200,Prupe.4G263600,Prupe.1G513300,Prupe.3G0…
		GO:0004385	guanylate kinase activity	molecular_function	0.022504	1	190	2	16519	Prupe.1G149000
		GO:0004484	mRNA guanylyltransferase activity	molecular_function	0.023732	1	190	2	16519	Prupe.8G243000
		GO:0004651	polynucleotide 5'-phosphatase activity	molecular_function	0.023732	1	190	2	16519	Prupe.8G243000
		GO:0098518	polynucleotide phosphatase activity	molecular_function	0.023732	1	190	2	16519	Prupe.8G243000
		GO:0015298	solute:cation antiporter activity	molecular_function	0.026063	3	190	49	16519	Prupe.6G048600,Prupe.6G047700,Prupe.6G047600
		GO:0015299	solute:proton antiporter activity	molecular_function	0.026063	3	190	49	16519	Prupe.6G048600,Prupe.6G047700,Prupe.6G047600
		GO:0004725	protein tyrosine phosphatase activity	molecular_function	0.02787	2	190	23	16519	Prupe.8G243000,Prupe.3G209500
		GO:0016491	oxidoreductase activity	molecular_function	0.029769	25	190	1531	16519	Prupe.2G161100,Prupe.2G161400,Prupe.3G286700,Prupe.6G151900,Prupe.2G161200,Prupe.3G286200,Prupe.3G039200,Prupe.2G161000,Prupe.6G048400,Prupe.1G085400,Prupe.7G169200,Prupe.2G161500,Prupe.6G013500,Prupe.5G185600,Prupe.3G297900,Prupe.1G229900,Prupe.6G013200,Prupe.5G136600,Prupe.3G039300,Prupe.2G161300,Prupe.6G013700,Prupe.6G013600,Prupe.6G013400,Prupe.3G277000,Prupe.5G185700
		GO:0000145	exocyst	cellular_component	0.030659	2	190	22	16519	Prupe.3G038000,Prupe.6G048000
		GO:0044448	cell cortex part	cellular_component	0.030659	2	190	22	16519	Prupe.3G038000,Prupe.6G048000
		GO:0044070	regulation of anion transport	biological_process	0.030725	1	190	3	16519	Prupe.3G271800
		GO:0043412	macromolecule modification	biological_process	0.031241	28	190	1550	16519	Prupe.3G209700,Prupe.1G469100,Prupe.4G194900,Prupe.8G149600,Prupe.8G149400,Prupe.3G181600,Prupe.1G513300,Prupe.3G039500,Prupe.8G243000,Prupe.8G149700,Prupe.4G263600,Prupe.3G164300,Prupe.6G248800,Prupe.1G469000,Prupe.6G248500,Prupe.8G149900,Prupe.2G281400,Prupe.3G209600,Prupe.7G090800,Prupe.8G149800,Prupe.4G195000,Prupe.1G149300,Prupe.4G064200,Prupe.7G007900,Prupe.1G452900,Prupe.1G469200,Prupe.4G0…
		GO:0051301	cell division	biological_process	0.03206	2	190	25	16519	Prupe.1G453200,Prupe.2G045700
		GO:0005938	cell cortex	cellular_component	0.034281	2	190	23	16519	Prupe.3G038000,Prupe.6G048000
		GO:0006370	7-methylguanosine mRNA capping	biological_process	0.034742	1	190	3	16519	Prupe.8G243000
		GO:0008192	RNA guanylyltransferase activity	molecular_function	0.034972	1	190	3	16519	Prupe.8G243000
		GO:0070568	guanylyltransferase activity	molecular_function	0.034972	1	190	3	16519	Prupe.8G243000
		GO:0008150	biological_process	biological_process	0.03572	126	190	9900	16519	Prupe.8G149600,Prupe.3G037400,Prupe.3G209700,Prupe.5G185700,Prupe.3G277100,Prupe.2G281300,Prupe.3G286600,Prupe.1G392200,Prupe.8G243000,Prupe.2G009300,Prupe.5G136300,Prupe.1G229900,Prupe.8G199400,Prupe.1G391300,Prupe.3G042400,Prupe.6G048000,Prupe.4G263500,Prupe.6G013500,Prupe.5G185600,Prupe.6G156200,Prupe.1G391400,Prupe.6G047700,Prupe.1G469000,Prupe.3G271700,Prupe.1G324800,Prupe.7G091100,Prupe.2G2…
		GO:0003958	NADPH-hemoprotein reductase activity	molecular_function	0.036472	1	190	3	16519	Prupe.1G085400
		GO:0016653	oxidoreductase activity, acting on NAD(P)H, heme protein as acceptor	molecular_function	0.036472	1	190	3	16519	Prupe.1G085400
		GO:0044267	cellular protein metabolic process	biological_process	0.041034	34	190	2139	16519	Prupe.3G164300,Prupe.4G263600,Prupe.8G149700,Prupe.3G039500,Prupe.1G513300,Prupe.8G149400,Prupe.4G194900,Prupe.1G469100,Prupe.5G136400,Prupe.1G453300,Prupe.7G007900,Prupe.1G452900,Prupe.1G149300,Prupe.4G064200,Prupe.8G149800,Prupe.1G392100,Prupe.2G281400,Prupe.6G248800,Prupe.8G243000,Prupe.3G181600,Prupe.2G281300,Prupe.3G286600,Prupe.8G149600,Prupe.3G209700,Prupe.7G091100,Prupe.4G064400,Prupe.3G0…
		GO:0000124	SAGA complex	cellular_component	0.041098	1	190	3	16519	Prupe.3G037300
		GO:0043269	regulation of ion transport	biological_process	0.042089	1	190	4	16519	Prupe.3G271800
		GO:0031967	organelle envelope	cellular_component	0.043908	3	190	80	16519	Prupe.3G037400,Prupe.3G271800,Prupe.5G136300
		GO:0016417	S-acyltransferase activity	molecular_function	0.045103	1	190	4	16519	Prupe.6G048900
		GO:0016837	carbon-oxygen lyase activity, acting on polysaccharides	molecular_function	0.045188	1	190	4	16519	Prupe.3G271600
		GO:0030570	pectate lyase activity	molecular_function	0.045188	1	190	4	16519	Prupe.3G271600
		GO:0006887	exocytosis	biological_process	0.045604	2	190	28	16519	Prupe.3G038000,Prupe.6G048000
		GO:0031975	envelope	cellular_component	0.046814	3	190	82	16519	Prupe.5G136300,Prupe.3G271800,Prupe.3G037400
PMC	iHS	GO:0008762	UDP-N-acetylmuramate dehydrogenase activity	molecular_function	0.0031887	4	183	55	16519	Prupe.4G096000,Prupe.4G096300,Prupe.4G096100,Prupe.4G096200
		GO:0005615	extracellular space	cellular_component	0.0051683	2	183	10	16519	Prupe.5G042100,Prupe.5G042000
		GO:0044421	extracellular region part	cellular_component	0.0051683	2	183	10	16519	Prupe.5G042100,Prupe.5G042000
		GO:0006613	cotranslational protein targeting to membrane	biological_process	0.005169	2	183	10	16519	Prupe.2G157700,Prupe.2G158000
		GO:0006614	SRP-dependent cotranslational protein targeting to membrane	biological_process	0.005169	2	183	10	16519	Prupe.2G158000,Prupe.2G157700
		GO:0045047	protein targeting to ER	biological_process	0.0062722	2	183	11	16519	Prupe.2G158000,Prupe.2G157700
		GO:0072599	establishment of protein localization to endoplasmic reticulum	biological_process	0.0062722	2	183	11	16519	Prupe.2G158000,Prupe.2G157700
		GO:0006612	protein targeting to membrane	biological_process	0.0074722	2	183	12	16519	Prupe.2G158000,Prupe.2G157700
		GO:0016984	ribulose-bisphosphate carboxylase activity	molecular_function	0.011063	1	183	1	16519	Prupe.7G029600
		GO:0008198	ferrous iron binding	molecular_function	0.011065	1	183	1	16519	Prupe.6G161400
		GO:0004174	electron-transferring-flavoprotein dehydrogenase activity	molecular_function	0.011067	1	183	1	16519	Prupe.1G197500
		GO:0016649	oxidoreductase activity, acting on the CH-NH group of donors, quinone or similar compound as acceptor	molecular_function	0.011067	1	183	1	16519	Prupe.1G197500
		GO:0015296	anion:cation symporter activity	molecular_function	0.011075	1	183	1	16519	Prupe.4G088900
		GO:0015377	cation:chloride symporter activity	molecular_function	0.011075	1	183	1	16519	Prupe.4G088900
		GO:0016043	cellular component organization	biological_process	0.011674	11	183	450	16519	Prupe.2G158000,Prupe.1G320600,Prupe.3G268700,Prupe.8G207900,Prupe.3G261900,Prupe.2G210900,Prupe.6G312200,Prupe.6G250700,Prupe.2G157700,Prupe.1G165000,Prupe.1G276700
		GO:0031012	extracellular matrix	cellular_component	0.014848	2	183	17	16519	Prupe.2G204500,Prupe.2G204300
		GO:0070972	protein localization to endoplasmic reticulum	biological_process	0.014848	2	183	17	16519	Prupe.2G157700,Prupe.2G158000
		GO:0006869	lipid transport	biological_process	0.016011	3	183	48	16519	Prupe.8G237900,Prupe.3G032800,Prupe.8G238000
		GO:0010876	lipid localization	biological_process	0.016011	3	183	48	16519	Prupe.3G032800,Prupe.8G237900,Prupe.8G238000
		GO:0020037	heme binding	molecular_function	0.016578	10	183	412	16519	Prupe.6G191800,Prupe.4G237900,Prupe.1G230600,Prupe.2G320000,Prupe.4G238000,Prupe.5G207500,Prupe.2G194100,Prupe.6G191900,Prupe.1G230700,Prupe.6G192000
		GO:0046906	tetrapyrrole binding	molecular_function	0.017346	10	183	415	16519	Prupe.4G237900,Prupe.1G230600,Prupe.6G191800,Prupe.5G207500,Prupe.4G238000,Prupe.2G320000,Prupe.1G230700,Prupe.2G194100,Prupe.6G191900,Prupe.6G192000
		GO:0016645	oxidoreductase activity, acting on the CH-NH group of donors	molecular_function	0.018405	2	183	19	16519	Prupe.1G197500,Prupe.6G300800
		GO:0015711	organic anion transport	biological_process	0.021894	3	183	54	16519	Prupe.3G032800,Prupe.4G089000,Prupe.4G089100
		GO:0032465	regulation of cytokinesis	biological_process	0.022006	1	183	2	16519	Prupe.3G261900
		GO:0032954	regulation of cytokinetic process	biological_process	0.022006	1	183	2	16519	Prupe.3G261900
		GO:0032955	regulation of barrier septum assembly	biological_process	0.022006	1	183	2	16519	Prupe.3G261900
		GO:1901891	regulation of cell septum assembly	biological_process	0.022006	1	183	2	16519	Prupe.3G261900
		GO:1902412	regulation of mitotic cytokinesis	biological_process	0.022006	1	183	2	16519	Prupe.3G261900
		GO:1903436	regulation of mitotic cytokinetic process	biological_process	0.022006	1	183	2	16519	Prupe.3G261900
		GO:0034755	iron ion transmembrane transport	biological_process	0.022011	1	183	2	16519	Prupe.6G312300
		GO:0030870	Mre11 complex	cellular_component	0.022017	1	183	2	16519	Prupe.1G165000
		GO:0005342	organic acid transmembrane transporter activity	molecular_function	0.022281	2	183	21	16519	Prupe.4G089100,Prupe.4G089000
		GO:0015171	amino acid transmembrane transporter activity	molecular_function	0.022281	2	183	21	16519	Prupe.4G089000,Prupe.4G089100
		GO:0046943	carboxylic acid transmembrane transporter activity	molecular_function	0.022281	2	183	21	16519	Prupe.4G089000,Prupe.4G089100
		GO:0006979	response to oxidative stress	biological_process	0.022673	4	183	97	16519	Prupe.2G320000,Prupe.6G192000,Prupe.6G191900,Prupe.6G191800
		GO:0004601	peroxidase activity	molecular_function	0.022678	4	183	97	16519	Prupe.6G192000,Prupe.2G320000,Prupe.6G191900,Prupe.6G191800
		GO:0016684	oxidoreductase activity, acting on peroxide as acceptor	molecular_function	0.024227	4	183	99	16519	Prupe.6G191900,Prupe.6G191800,Prupe.2G320000,Prupe.6G192000
		GO:0072657	protein localization to membrane	biological_process	0.024327	2	183	22	16519	Prupe.2G157700,Prupe.2G158000
		GO:0090150	establishment of protein localization to membrane	biological_process	0.024327	2	183	22	16519	Prupe.2G157700,Prupe.2G158000
		GO:0016616	oxidoreductase activity, acting on the CH-OH group of donors, NAD or NADP as acceptor	molecular_function	0.025087	5	183	149	16519	Prupe.7G179400,Prupe.4G096100,Prupe.4G096300,Prupe.4G096000,Prupe.4G096200
		GO:0022411	cellular component disassembly	biological_process	0.026449	2	183	23	16519	Prupe.8G207900,Prupe.6G250700
		GO:0032984	macromolecular complex disassembly	biological_process	0.026449	2	183	23	16519	Prupe.6G250700,Prupe.8G207900
		GO:0043241	protein complex disassembly	biological_process	0.026449	2	183	23	16519	Prupe.6G250700,Prupe.8G207900
		GO:0043624	cellular protein complex disassembly	biological_process	0.026449	2	183	23	16519	Prupe.8G207900,Prupe.6G250700
		GO:0008514	organic anion transmembrane transporter activity	molecular_function	0.026459	2	183	23	16519	Prupe.4G089100,Prupe.4G089000
		GO:0071840	cellular component organization or biogenesis	biological_process	0.026714	11	183	510	16519	Prupe.1G276700,Prupe.1G165000,Prupe.6G312200,Prupe.2G157700,Prupe.6G250700,Prupe.8G207900,Prupe.3G268700,Prupe.2G210900,Prupe.3G261900,Prupe.1G320600,Prupe.2G158000
		GO:0003333	amino acid transmembrane transport	biological_process	0.028658	2	183	24	16519	Prupe.4G089000,Prupe.4G089100
		GO:0006865	amino acid transport	biological_process	0.028658	2	183	24	16519	Prupe.4G089000,Prupe.4G089100
		GO:1903825	organic acid transmembrane transport	biological_process	0.028658	2	183	24	16519	Prupe.4G089100,Prupe.4G089000
		GO:0006855	drug transmembrane transport	biological_process	0.031315	3	183	62	16519	Prupe.1G320500,Prupe.1G320300,Prupe.1G320400
		GO:0015238	drug transmembrane transporter activity	molecular_function	0.031315	3	183	62	16519	Prupe.1G320400,Prupe.1G320300,Prupe.1G320500
		GO:0015893	drug transport	biological_process	0.031315	3	183	62	16519	Prupe.1G320400,Prupe.1G320300,Prupe.1G320500
		GO:0042493	response to drug	biological_process	0.031315	3	183	62	16519	Prupe.1G320400,Prupe.1G320500,Prupe.1G320300
		GO:0090484	drug transporter activity	molecular_function	0.031315	3	183	62	16519	Prupe.1G320500,Prupe.1G320300,Prupe.1G320400
		GO:0016979	lipoate-protein ligase activity	molecular_function	0.032831	1	183	3	16519	Prupe.1G352000
		GO:0016992	lipoate synthase activity	molecular_function	0.032831	1	183	3	16519	Prupe.1G352000
		GO:0004106	chorismate mutase activity	molecular_function	0.032832	1	183	3	16519	Prupe.3G261500
		GO:0046417	chorismate metabolic process	biological_process	0.032832	1	183	3	16519	Prupe.3G261500
		GO:0004563	beta-N-acetylhexosaminidase activity	molecular_function	0.032832	1	183	3	16519	Prupe.2G227600
		GO:0015929	hexosaminidase activity	molecular_function	0.032832	1	183	3	16519	Prupe.2G227600
		GO:0004449	isocitrate dehydrogenase (NAD+) activity	molecular_function	0.032834	1	183	3	16519	Prupe.7G179400
		GO:0005381	iron ion transmembrane transporter activity	molecular_function	0.032835	1	183	3	16519	Prupe.6G312300
		GO:0004491	methylmalonate-semialdehyde dehydrogenase (acylating) activity	molecular_function	0.032846	1	183	3	16519	Prupe.6G205000
		GO:0000124	SAGA complex	cellular_component	0.032849	1	183	3	16519	Prupe.1G319400
		GO:0044802	single-organism membrane organization	biological_process	0.033263	2	183	26	16519	Prupe.2G157700,Prupe.2G158000
		GO:0006333	chromatin assembly or disassembly	biological_process	0.035656	2	183	27	16519	Prupe.3G268700,Prupe.1G320600
		GO:0016209	antioxidant activity	molecular_function	0.038908	4	183	115	16519	Prupe.6G192000,Prupe.2G320000,Prupe.6G191800,Prupe.6G191900
		GO:0044699	single-organism process	biological_process	0.039584	60	183	4419	16519	Prupe.4G096200,Prupe.6G191900,Prupe.7G029600,Prupe.2G204400,Prupe.1G230600,Prupe.4G237900,Prupe.6G113600,Prupe.4G237700,Prupe.1G197500,Prupe.3G032900,Prupe.2G158000,Prupe.3G220600,Prupe.1G165000,Prupe.4G096100,Prupe.6G192000,Prupe.5G004300,Prupe.4G087500,Prupe.1G352000,Prupe.8G207900,Prupe.8G238000,Prupe.8G123100,Prupe.4G096000,Prupe.1G320500,Prupe.2G320000,Prupe.2G312600,Prupe.8G237900,Prupe.6G3…
		GO:0055114	oxidation-reduction process	biological_process	0.041633	22	183	1345	16519	Prupe.1G230700,Prupe.6G192000,Prupe.4G096100,Prupe.6G161400,Prupe.8G123100,Prupe.2G320000,Prupe.4G096000,Prupe.6G300800,Prupe.4G096200,Prupe.6G191900,Prupe.1G319300,Prupe.4G096300,Prupe.4G237900,Prupe.1G230600,Prupe.6G191800,Prupe.7G179400,Prupe.6G113600,Prupe.5G207500,Prupe.2G319600,Prupe.6G205000,Prupe.4G238000,Prupe.1G197500
		GO:0070283	radical SAM enzyme activity	molecular_function	0.043535	1	183	4	16519	Prupe.1G352000
		GO:0009001	serine O-acetyltransferase activity	molecular_function	0.043537	1	183	4	16519	Prupe.7G179500
		GO:0016412	serine O-acyltransferase activity	molecular_function	0.043537	1	183	4	16519	Prupe.7G179500
		GO:0005057	receptor signaling protein activity	molecular_function	0.045951	2	183	31	16519	Prupe.8G031600,Prupe.6G090400
