# Supplementary material for: Genome re-sequencing reveals the evolutionary history of peach fruit edibility
Source: Nat Commun. 2018 Dec 20;9:5404. doi: 10.1038/s41467-018-07744-3 (PMC6302090; doi:10.1038/s41467-018-07744-3)
Supplement: Supplementary file 14 — Supplementary Data 11 [file 41467_2018_7744_MOESM14_ESM.xlsx]

## Sheet: 工作表1
Supplementary Data 11 Candidate genes related to fruit edibility within sweep regions.
Comparision	Method	ID	Chr	Start	End	Homologous gene of Arabidopsis
WP/CP	θπ Ratio & FST	Prupe.2G248500	Pp02	26419070	26422195	AT2G40060.1 Symbols: | Clathrin light chain protein | chr2:16726564-16728001 FORWARD LENGTH=258
		Prupe.3G048800	Pp03	3449331	3458109	AT1G72990.1 Symbols: BGAL17 | beta-galactosidase 17 | chr1:27457480-27462168 REVERSE LENGTH=697
		Prupe.4G137300	Pp04	7632533	7637675	AT2G30070.1 Symbols: ATKT1, ATKT1P, ATKUP1, KUP1, KT1 | potassium transporter 1 | chr2:12835097-12838466 FORWARD LENGTH=712
		Prupe.4G137400	Pp04	7639550	7641630	AT4G00872.1 Symbols: | Plant invertase/pectin methylesterase inhibitor superfamily protein | chr4:364147-364736 REVERSE LENGTH=164
		Prupe.4G145800	Pp04	8377807	8379047	AT1G78380.1 Symbols: ATGSTU19, GST8, GSTU19 | glutathione S-transferase TAU 19 | chr1:29486659-29487819 REVERSE LENGTH=219
		Prupe.4G145900	Pp04	8386526	8387695	AT1G17180.1 Symbols: ATGSTU25, GSTU25 | glutathione S-transferase TAU 25 | chr1:5872208-5872958 FORWARD LENGTH=221
		Prupe.5G083900	Pp05	9648862	9651237	AT1G11260.1 Symbols: STP1, ATSTP1 | sugar transporter 1 | chr1:3777460-3780133 FORWARD LENGTH=522
		Prupe.5G123800	Pp05	12237242	12241512	AT4G23990.1 Symbols: ATCSLG3, CSLG3 | cellulose synthase like G3 | chr4:12456491-12460498 FORWARD LENGTH=751
		Prupe.5G124000	Pp05	12242843	12246252	AT4G23990.1 Symbols: ATCSLG3, CSLG3 | cellulose synthase like G3 | chr4:12456491-12460498 FORWARD LENGTH=751
		Prupe.5G131300	Pp05	12660396	12663252	AT1G02800.1 Symbols: ATCEL2, CEL2 | cellulase 2 | chr1:613386-616103 REVERSE LENGTH=501
		Prupe.5G132700	Pp05	12741121	12742801	AT1G32860.1 Symbols: | Glycosyl hydrolase superfamily protein | chr1:11907308-11908803 REVERSE LENGTH=426
		Prupe.5G132800	Pp05	12744233	12749648	AT1G32900.1 Symbols: | UDP-Glycosyltransferase superfamily protein | chr1:11920582-11923506 REVERSE LENGTH=610
		Prupe.5G192500	Pp05	15739078	15740225	AT5G62480.1 Symbols: ATGSTU9, GST14, GST14B, GSTU9 | glutathione S-transferase tau 9 | chr5:25088775-25089566 REVERSE LENGTH=240
		Prupe.5G192600	Pp05	15741623	15742404	AT1G74590.1 Symbols: ATGSTU10, GSTU10 | glutathione S-transferase TAU 10 | chr1:28023887-28024666 REVERSE LENGTH=232
		Prupe.5G192700	Pp05	15743335	15744711	AT5G62480.1 Symbols: ATGSTU9, GST14, GST14B, GSTU9 | glutathione S-transferase tau 9 | chr5:25088775-25089566 REVERSE LENGTH=240
		Prupe.5G192800	Pp05	15745060	15745842	AT1G74590.1 Symbols: ATGSTU10, GSTU10 | glutathione S-transferase TAU 10 | chr1:28023887-28024666 REVERSE LENGTH=232
		Prupe.6G215800	Pp06	22336023	22337386	AT3G24130.1 Symbols: | Pectin lyase-like superfamily protein | chr3:8711663-8713361 REVERSE LENGTH=335
		Prupe.8G105300	Pp08	13618253	13620401	AT3G18830.1 Symbols: ATPLT5, PMT5, ATPMT5 | polyol/monosaccharide transporter 5 | chr3:6489000-6491209 REVERSE LENGTH=539
	XP-CLR	Prupe.1G069800	Pp01	4958393	4960245	AT4G25810.1 Symbols: XTR6, XTH23 | xyloglucan endotransglycosylase 6 | chr4:13128694-13129715 FORWARD LENGTH=286
		Prupe.2G064200	Pp02	8634291	8640748	AT5G04900.1 Symbols: NOL | NYC1-like | chr5:1434826-1437194 FORWARD LENGTH=348
		Prupe.2G085000	Pp02	13467127	13469459	AT5G65550.1 Symbols: | UDP-Glycosyltransferase superfamily protein | chr5:26198410-26199810 REVERSE LENGTH=466
		Prupe.2G085100	Pp02	13473606	13474976	AT5G65550.1 Symbols: | UDP-Glycosyltransferase superfamily protein | chr5:26198410-26199810 REVERSE LENGTH=466
		Prupe.2G085200	Pp02	13477160	13478565	AT5G65550.1 Symbols: | UDP-Glycosyltransferase superfamily protein | chr5:26198410-26199810 REVERSE LENGTH=466
		Prupe.2G279700	Pp02	27936617	27937883	AT5G62360.1 Symbols: | Plant invertase/pectin methylesterase inhibitor superfamily protein | chr5:25040699-25041310 FORWARD LENGTH=203
		Prupe.2G279800	Pp02	27940209	27941321	AT5G51520.1 Symbols: | Plant invertase/pectin methylesterase inhibitor superfamily protein | chr5:20925980-20926594 FORWARD LENGTH=204
		Prupe.2G279900	Pp02	27943416	27944548	AT5G62350.1 Symbols: | Plant invertase/pectin methylesterase inhibitor superfamily protein | chr5:25037504-25038112 FORWARD LENGTH=202
		Prupe.3G007800	Pp03	474999	475518	AT3G17152.1 Symbols: | Plant invertase/pectin methylesterase inhibitor superfamily protein | chr3:5848812-5849544 FORWARD LENGTH=175
		Prupe.3G007900	Pp03	476936	477537	AT3G17220.1 Symbols: ATPMEI2, PMEI2 | pectin methylesterase inhibitor 2 | chr3:5883328-5883849 REVERSE LENGTH=173
		Prupe.3G184400	Pp03	19942248	19943676	AT2G29730.1 Symbols: UGT71D1 | UDP-glucosyl transferase 71D1 | chr2:12703652-12705055 FORWARD LENGTH=467
		Prupe.3G184600	Pp03	19950769	19953700	AT3G21780.1 Symbols: UGT71B6 | UDP-glucosyl transferase 71B6 | chr3:7675051-7676490 REVERSE LENGTH=479
		Prupe.3G184700	Pp03	19961852	19963291	AT3G21780.1 Symbols: UGT71B6 | UDP-glucosyl transferase 71B6 | chr3:7675051-7676490 REVERSE LENGTH=479
		Prupe.3G184800	Pp03	19969966	19973632	AT3G21780.1 Symbols: UGT71B6 | UDP-glucosyl transferase 71B6 | chr3:7675051-7676490 REVERSE LENGTH=479
		Prupe.3G184900	Pp03	19974185	19975917	AT3G21780.1 Symbols: UGT71B6 | UDP-glucosyl transferase 71B6 | chr3:7675051-7676490 REVERSE LENGTH=479
		Prupe.3G185000	Pp03	19976368	19977935	AT3G21790.1 Symbols: | UDP-Glycosyltransferase superfamily protein | chr3:7676927-7678414 REVERSE LENGTH=495
		Prupe.3G193700	Pp03	20517580	20520273	AT3G48950.1 Symbols: | Pectin lyase-like superfamily protein | chr3:18148017-18149987 FORWARD LENGTH=469
		Prupe.5G006500	Pp05	726750	729248	AT4G02620.1 Symbols: | vacuolar ATPase subunit F family protein | chr4:1149419-1151132 REVERSE LENGTH=128
		Prupe.5G123500	Pp05	12211820	12215670	AT4G23990.1 Symbols: ATCSLG3, CSLG3 | cellulose synthase like G3 | chr4:12456491-12460498 FORWARD LENGTH=751
		Prupe.5G123600	Pp05	12232626	12233233	AT4G23990.1 Symbols: ATCSLG3, CSLG3 | cellulose synthase like G3 | chr4:12456491-12460498 FORWARD LENGTH=751
		Prupe.5G123700	Pp05	12234373	12235953	AT4G23990.1 Symbols: ATCSLG3, CSLG3 | cellulose synthase like G3 | chr4:12456491-12460498 FORWARD LENGTH=751
		Prupe.5G123800	Pp05	12237242	12241512	AT4G23990.1 Symbols: ATCSLG3, CSLG3 | cellulose synthase like G3 | chr4:12456491-12460498 FORWARD LENGTH=751
		Prupe.5G124000	Pp05	12242843	12246252	AT4G23990.1 Symbols: ATCSLG3, CSLG3 | cellulose synthase like G3 | chr4:12456491-12460498 FORWARD LENGTH=751
		Prupe.5G236500	Pp05	17893882	17898666	AT5G14880.1 Symbols: | Potassium transporter family protein | chr5:4814244-4817667 FORWARD LENGTH=781
		Prupe.6G156300	Pp06	13797045	13799055	AT1G02850.5 Symbols: BGLU11 | beta glucosidase 11 | chr1:630569-633085 FORWARD LENGTH=520
		Prupe.6G156400	Pp06	13799397	13800946	AT1G02850.2 Symbols: BGLU11 | beta glucosidase 11 | chr1:630569-633085 FORWARD LENGTH=497
		Prupe.6G156500	Pp06	13810777	13819705	AT1G02850.2 Symbols: BGLU11 | beta glucosidase 11 | chr1:630569-633085 FORWARD LENGTH=497
		Prupe.6G156600	Pp06	13822686	13831733	AT1G02850.2 Symbols: BGLU11 | beta glucosidase 11 | chr1:630569-633085 FORWARD LENGTH=497
		Prupe.6G281900	Pp06	26310593	26313331	AT2G38290.1 Symbols: ATAMT2, AMT2;1, AMT2 | ammonium transporter 2 | chr2:16039672-16042291 REVERSE LENGTH=475
		Prupe.7G051600	Pp07	8958406	8960437	AT3G57240.1 Symbols: BG3 | beta-1,3-glucanase 3 | chr3:21181916-21183045 REVERSE LENGTH=341
		Prupe.7G051700	Pp07	8969523	8970831	AT3G57240.1 Symbols: BG3 | beta-1,3-glucanase 3 | chr3:21181916-21183045 REVERSE LENGTH=341
		Prupe.7G051800	Pp07	8972040	8974301	AT3G57240.1 Symbols: BG3 | beta-1,3-glucanase 3 | chr3:21181916-21183045 REVERSE LENGTH=341
		Prupe.7G051900	Pp07	8977050	8977837	AT3G57240.1 Symbols: BG3 | beta-1,3-glucanase 3 | chr3:21181916-21183045 REVERSE LENGTH=341
		Prupe.7G052000	Pp07	8980604	8981816	AT3G57240.1 Symbols: BG3 | beta-1,3-glucanase 3 | chr3:21181916-21183045 REVERSE LENGTH=341
		Prupe.7G052100	Pp07	8996096	8997828	AT3G57270.1 Symbols: BG1 | beta-1,3-glucanase 1 | chr3:21191336-21193118 REVERSE LENGTH=340
		Prupe.8G256900	Pp08	21901060	21902151	AT2G47730.1 Symbols: ATGSTF8, ATGSTF5, GST6, GSTF8 | glutathione S-transferase phi 8 | chr2:19558213-19559266 FORWARD LENGTH=263
		Prupe.8G257800	Pp08	21926751	21929895	AT2G47750.1 Symbols: GH3.9 | putative indole-3-acetic acid-amido synthetase GH3.9 | chr2:19560307-19562974 REVERSE LENGTH=585
		Prupe.8G259500	Pp08	21989412	21991364	AT5G15870.1 Symbols: | glycosyl hydrolase family 81 protein | chr5:5182641-5184878 REVERSE LENGTH=745
	XP-EHH	Prupe.2G029000	Pp02	3021531	3023659	AT5G22900.1 Symbols: ATCHX3, CHX3 | cation/H+ exchanger 3 | chr5:7657224-7659868 FORWARD LENGTH=822
		Prupe.2G197900	Pp02	23479158	23482630	AT5G42260.1 Symbols: BGLU12 | beta glucosidase 12 | chr5:16898712-16900235 FORWARD LENGTH=507
		Prupe.2G198000	Pp02	23493703	23497969	AT5G44640.1 Symbols: BGLU13 | beta glucosidase 13 | chr5:18011146-18012669 FORWARD LENGTH=507
		Prupe.2G223200	Pp02	25058012	25059447	AT1G21250.1 Symbols: WAK1, PRO25 | cell wall-associated kinase | chr1:7439512-7441892 FORWARD LENGTH=735
		Prupe.3G190500	Pp03	20315736	20322415	AT1G22400.1 Symbols: UGT85A1, ATUGT85A1 | UDP-Glycosyltransferase superfamily protein | chr1:7903851-7906607 REVERSE LENGTH=489
		Prupe.4G091900	Pp04	4586620	4589077	AT1G21270.1 Symbols: WAK2 | wall-associated kinase 2 | chr1:7444997-7447345 FORWARD LENGTH=732
		Prupe.4G092700	Pp04	4651056	4653830	AT1G21270.1 Symbols: WAK2 | wall-associated kinase 2 | chr1:7444997-7447345 FORWARD LENGTH=732
		Prupe.4G092900	Pp04	4672275	4675178	AT1G21270.1 Symbols: WAK2 | wall-associated kinase 2 | chr1:7444997-7447345 FORWARD LENGTH=732
		Prupe.4G093000	Pp04	4678991	4681543	AT1G21210.1 Symbols: WAK4 | wall associated kinase 4 | chr1:7424653-7427041 FORWARD LENGTH=738
		Prupe.4G094300	Pp04	4760284	4761413	AT1G21250.1 Symbols: WAK1, PRO25 | cell wall-associated kinase | chr1:7439512-7441892 FORWARD LENGTH=735
		Prupe.4G094500	Pp04	4766987	4770206	AT1G21240.1 Symbols: WAK3 | wall associated kinase 3 | chr1:7434303-7436702 FORWARD LENGTH=741
		Prupe.4G094600	Pp04	4771228	4773801	AT1G21240.1 Symbols: WAK3 | wall associated kinase 3 | chr1:7434303-7436702 FORWARD LENGTH=741
		Prupe.5G123600	Pp05	12232626	12233233	AT4G23990.1 Symbols: ATCSLG3, CSLG3 | cellulose synthase like G3 | chr4:12456491-12460498 FORWARD LENGTH=751
		Prupe.5G123700	Pp05	12234373	12235953	AT4G23990.1 Symbols: ATCSLG3, CSLG3 | cellulose synthase like G3 | chr4:12456491-12460498 FORWARD LENGTH=751
		Prupe.5G123800	Pp05	12237242	12241512	AT4G23990.1 Symbols: ATCSLG3, CSLG3 | cellulose synthase like G3 | chr4:12456491-12460498 FORWARD LENGTH=751
		Prupe.5G132700	Pp05	12741121	12742801	AT1G32860.1 Symbols: | Glycosyl hydrolase superfamily protein | chr1:11907308-11908803 REVERSE LENGTH=426
		Prupe.5G132800	Pp05	12744233	12749648	AT1G32900.1 Symbols: | UDP-Glycosyltransferase superfamily protein | chr1:11920582-11923506 REVERSE LENGTH=610
		Prupe.5G244100	Pp05	18303629	18304840	AT1G11380.1 Symbols: | PLAC8 family protein | chr1:3832695-3833921 FORWARD LENGTH=254
		Prupe.6G156600	Pp06	13822686	13831733	AT1G02850.2 Symbols: BGLU11 | beta glucosidase 11 | chr1:630569-633085 FORWARD LENGTH=497
		Prupe.7G051600	Pp07	8958406	8960437	AT3G57240.1 Symbols: BG3 | beta-1,3-glucanase 3 | chr3:21181916-21183045 REVERSE LENGTH=341
		Prupe.7G051700	Pp07	8969523	8970831	AT3G57240.1 Symbols: BG3 | beta-1,3-glucanase 3 | chr3:21181916-21183045 REVERSE LENGTH=341
		Prupe.7G051800	Pp07	8972040	8974301	AT3G57240.1 Symbols: BG3 | beta-1,3-glucanase 3 | chr3:21181916-21183045 REVERSE LENGTH=341
		Prupe.7G051900	Pp07	8977050	8977837	AT3G57240.1 Symbols: BG3 | beta-1,3-glucanase 3 | chr3:21181916-21183045 REVERSE LENGTH=341
	iHS	Prupe.1G180800	Pp01	15763580	15765586	AT1G78380.1 Symbols: ATGSTU19, GST8, GSTU19 | glutathione S-transferase TAU 19 | chr1:29486659-29487819 REVERSE LENGTH=219
		Prupe.1G330800	Pp01	31360037	31362451	AT1G23200.1 Symbols: | Plant invertase/pectin methylesterase inhibitor superfamily | chr1:8227236-8229400 FORWARD LENGTH=554
		Prupe.1G330900	Pp01	31370947	31371869	AT2G01610.1 Symbols: | Plant invertase/pectin methylesterase inhibitor superfamily protein | chr2:274124-274792 REVERSE LENGTH=222
		Prupe.1G331000	Pp01	31377504	31382349	AT1G70710.1 Symbols: ATGH9B1, CEL1, GH9B1 | glycosyl hydrolase 9B1 | chr1:26659356-26662962 REVERSE LENGTH=492
		Prupe.1G520300	Pp01	42698403	42700033	AT1G22360.1 Symbols: AtUGT85A2, UGT85A2 | UDP-glucosyl transferase 85A2 | chr1:7895068-7897527 REVERSE LENGTH=481
		Prupe.1G520400	Pp01	42705270	42708120	AT1G22360.1 Symbols: AtUGT85A2, UGT85A2 | UDP-glucosyl transferase 85A2 | chr1:7895068-7897527 REVERSE LENGTH=481
		Prupe.2G009200	Pp02	838893	840113	AT3G07840.1 Symbols: | Pectin lyase-like superfamily protein | chr3:2501893-2503475 REVERSE LENGTH=401
		Prupe.2G009300	Pp02	847569	848768	AT3G07840.1 Symbols: | Pectin lyase-like superfamily protein | chr3:2501893-2503475 REVERSE LENGTH=401
		Prupe.2G223200	Pp02	25058012	25059447	AT1G21250.1 Symbols: WAK1, PRO25 | cell wall-associated kinase | chr1:7439512-7441892 FORWARD LENGTH=735
		Prupe.2G226100	Pp02	25272576	25274970	AT3G55140.1 Symbols: | Pectin lyase-like superfamily protein | chr3:20438819-20440225 FORWARD LENGTH=331
		Prupe.2G255300	Pp02	26781187	26783274	AT4G35920.2 Symbols: MCA1 | PLAC8 family protein | chr4:17012106-17014192 REVERSE LENGTH=421
		Prupe.6G136700	Pp06	11025898	11028986	AT5G42260.1 Symbols: BGLU12 | beta glucosidase 12 | chr5:16898712-16900235 FORWARD LENGTH=507
		Prupe.8G206600	Pp08	19334972	19340609	AT3G07020.2 Symbols: | UDP-Glycosyltransferase superfamily protein | chr3:2218120-2221590 REVERSE LENGTH=637
(WD + WK)/CP	θπ ratio & FST	Prupe.1G067100	Pp01	4779946	4783246	AT4G10310.1 Symbols: HKT1, ATHKT1 | high-affinity K+ transporter 1 | chr4:6392008-6395667 FORWARD LENGTH=506
		Prupe.2G248500	Pp02	26419070	26422195	AT2G40060.1 Symbols: | Clathrin light chain protein | chr2:16726564-16728001 FORWARD LENGTH=258
		Prupe.3G048800	Pp03	3449331	3458109	AT1G72990.1 Symbols: BGAL17 | beta-galactosidase 17 | chr1:27457480-27462168 REVERSE LENGTH=697
		Prupe.3G255900	Pp03	24433997	24435021	AT3G02100.1 Symbols: | UDP-Glycosyltransferase superfamily protein | chr3:368840-370484 REVERSE LENGTH=464
		Prupe.3G256000	Pp03	24440756	24442756	AT3G02100.1 Symbols: | UDP-Glycosyltransferase superfamily protein | chr3:368840-370484 REVERSE LENGTH=464
		Prupe.3G256100	Pp03	24448095	24449907	AT3G02100.1 Symbols: | UDP-Glycosyltransferase superfamily protein | chr3:368840-370484 REVERSE LENGTH=464
		Prupe.4G137300	Pp04	7632533	7637675	AT2G30070.1 Symbols: ATKT1, ATKT1P, ATKUP1, KUP1, KT1 | potassium transporter 1 | chr2:12835097-12838466 FORWARD LENGTH=712
		Prupe.4G137400	Pp04	7639550	7641630	AT4G00872.1 Symbols: | Plant invertase/pectin methylesterase inhibitor superfamily protein | chr4:364147-364736 REVERSE LENGTH=164
		Prupe.5G083900	Pp05	9648862	9651237	AT1G11260.1 Symbols: STP1, ATSTP1 | sugar transporter 1 | chr1:3777460-3780133 FORWARD LENGTH=522
		Prupe.5G123800	Pp05	12237242	12241512	AT4G23990.1 Symbols: ATCSLG3, CSLG3 | cellulose synthase like G3 | chr4:12456491-12460498 FORWARD LENGTH=751
		Prupe.5G124000	Pp05	12242843	12246252	AT4G23990.1 Symbols: ATCSLG3, CSLG3 | cellulose synthase like G3 | chr4:12456491-12460498 FORWARD LENGTH=751
		Prupe.5G132700	Pp05	12741121	12742801	AT1G32860.1 Symbols: | Glycosyl hydrolase superfamily protein | chr1:11907308-11908803 REVERSE LENGTH=426
		Prupe.5G132800	Pp05	12744233	12749648	AT1G32900.1 Symbols: | UDP-Glycosyltransferase superfamily protein | chr1:11920582-11923506 REVERSE LENGTH=610
		Prupe.5G192500	Pp05	15739078	15740225	AT5G62480.1 Symbols: ATGSTU9, GST14, GST14B, GSTU9 | glutathione S-transferase tau 9 | chr5:25088775-25089566 REVERSE LENGTH=240
		Prupe.5G192600	Pp05	15741623	15742404	AT1G74590.1 Symbols: ATGSTU10, GSTU10 | glutathione S-transferase TAU 10 | chr1:28023887-28024666 REVERSE LENGTH=232
		Prupe.5G192700	Pp05	15743335	15744711	AT5G62480.1 Symbols: ATGSTU9, GST14, GST14B, GSTU9 | glutathione S-transferase tau 9 | chr5:25088775-25089566 REVERSE LENGTH=240
		Prupe.5G192800	Pp05	15745060	15745842	AT1G74590.1 Symbols: ATGSTU10, GSTU10 | glutathione S-transferase TAU 10 | chr1:28023887-28024666 REVERSE LENGTH=232
		Prupe.5G241300	Pp05	18167430	18170519	AT3G17730.1 Symbols: anac057, NAC057 | NAC domain containing protein 57 | chr3:6064379-6065813 FORWARD LENGTH=246
		Prupe.6G130700	Pp06	10175818	10185123	AT2G27460.1 Symbols: | sec23/sec24 transport family protein | chr2:11740670-11744867 FORWARD LENGTH=745
	XPCLR	Prupe.1G069800	Pp01	4958393	4960245	AT4G25810.1 Symbols: XTR6, XTH23 | xyloglucan endotransglycosylase 6 | chr4:13128694-13129715 FORWARD LENGTH=286
		Prupe.1G513200	Pp01	42231732	42236156	AT1G78060.1 Symbols: | Glycosyl hydrolase family protein | chr1:29349796-29352868 REVERSE LENGTH=767
		Prupe.1G554300	Pp01	45277769	45279601	AT3G16520.3 Symbols: UGT88A1 | UDP-glucosyl transferase 88A1 | chr3:5619355-5620833 REVERSE LENGTH=462
		Prupe.1G554400	Pp01	45281600	45284475	AT3G16520.3 Symbols: UGT88A1 | UDP-glucosyl transferase 88A1 | chr3:5619355-5620833 REVERSE LENGTH=462
		Prupe.2G064200	Pp02	8634291	8640748	AT5G04900.1 Symbols: NOL | NYC1-like | chr5:1434826-1437194 FORWARD LENGTH=348
		Prupe.2G278700	Pp02	27901532	27904648	AT1G70710.1 Symbols: ATGH9B1, CEL1, GH9B1 | glycosyl hydrolase 9B1 | chr1:26659356-26662962 REVERSE LENGTH=492
		Prupe.2G278800	Pp02	27905933	27908470	AT1G70710.1 Symbols: ATGH9B1, CEL1, GH9B1 | glycosyl hydrolase 9B1 | chr1:26659356-26662962 REVERSE LENGTH=492
		Prupe.2G279700	Pp02	27936617	27937883	AT5G62360.1 Symbols: | Plant invertase/pectin methylesterase inhibitor superfamily protein | chr5:25040699-25041310 FORWARD LENGTH=203
		Prupe.3G007800	Pp03	474999	475518	AT3G17152.1 Symbols: | Plant invertase/pectin methylesterase inhibitor superfamily protein | chr3:5848812-5849544 FORWARD LENGTH=175
		Prupe.3G007900	Pp03	476936	477537	AT3G17220.1 Symbols: ATPMEI2, PMEI2 | pectin methylesterase inhibitor 2 | chr3:5883328-5883849 REVERSE LENGTH=173
		Prupe.3G013600	Pp03	957511	958712	AT5G17220.1 Symbols: ATGSTF12, GST26, TT19, GSTF12 | glutathione S-transferase phi 12 | chr5:5658528-5659322 FORWARD LENGTH=214
		Prupe.3G193700	Pp03	20517580	20520273	AT3G48950.1 Symbols: | Pectin lyase-like superfamily protein | chr3:18148017-18149987 FORWARD LENGTH=469
		Prupe.4G159100	Pp04	9115588	9117416	AT3G55700.1 Symbols: | UDP-Glycosyltransferase superfamily protein | chr3:20671202-20673278 FORWARD LENGTH=460
		Prupe.4G159400	Pp04	9133905	9135389	AT5G05900.1 Symbols: | UDP-Glycosyltransferase superfamily protein | chr5:1774513-1776381 FORWARD LENGTH=450
		Prupe.5G006500	Pp05	726750	729248	AT4G02620.1 Symbols: | vacuolar ATPase subunit F family protein | chr4:1149419-1151132 REVERSE LENGTH=128
		Prupe.5G118000	Pp05	11933995	11938611	AT1G64390.1 Symbols: AtGH9C2, GH9C2 | glycosyl hydrolase 9C2 | chr1:23911329-23914642 FORWARD LENGTH=620
		Prupe.5G123500	Pp05	12211820	12215670	AT4G23990.1 Symbols: ATCSLG3, CSLG3 | cellulose synthase like G3 | chr4:12456491-12460498 FORWARD LENGTH=751
		Prupe.5G123600	Pp05	12232626	12233233	AT4G23990.1 Symbols: ATCSLG3, CSLG3 | cellulose synthase like G3 | chr4:12456491-12460498 FORWARD LENGTH=751
		Prupe.5G123700	Pp05	12234373	12235953	AT4G23990.1 Symbols: ATCSLG3, CSLG3 | cellulose synthase like G3 | chr4:12456491-12460498 FORWARD LENGTH=751
		Prupe.5G123800	Pp05	12237242	12241512	AT4G23990.1 Symbols: ATCSLG3, CSLG3 | cellulose synthase like G3 | chr4:12456491-12460498 FORWARD LENGTH=751
		Prupe.5G124000	Pp05	12242843	12246252	AT4G23990.1 Symbols: ATCSLG3, CSLG3 | cellulose synthase like G3 | chr4:12456491-12460498 FORWARD LENGTH=751
		Prupe.5G161300	Pp05	14188188	14190502	AT5G63180.1 Symbols: | Pectin lyase-like superfamily protein | chr5:25341106-25343113 REVERSE LENGTH=432
		Prupe.5G236500	Pp05	17893882	17898666	AT5G14880.1 Symbols: | Potassium transporter family protein | chr5:4814244-4817667 FORWARD LENGTH=781
		Prupe.6G156500	Pp06	13810777	13819705	AT1G02850.2 Symbols: BGLU11 | beta glucosidase 11 | chr1:630569-633085 FORWARD LENGTH=497
		Prupe.6G156600	Pp06	13822686	13831733	AT1G02850.2 Symbols: BGLU11 | beta glucosidase 11 | chr1:630569-633085 FORWARD LENGTH=497
		Prupe.6G228400	Pp06	23227985	23229882	AT2G23250.1 Symbols: UGT84B2 | UDP-glucosyl transferase 84B2 | chr2:9897809-9899125 REVERSE LENGTH=438
		Prupe.6G281900	Pp06	26310593	26313331	AT2G38290.1 Symbols: ATAMT2, AMT2;1, AMT2 | ammonium transporter 2 | chr2:16039672-16042291 REVERSE LENGTH=475
		Prupe.6G309200	Pp06	27789478	27790065	AT1G09360.1 Symbols: | Plant invertase/pectin methylesterase inhibitor superfamily protein | chr1:3021802-3022368 FORWARD LENGTH=188
		Prupe.6G309300	Pp06	27791010	27791534	AT1G09360.1 Symbols: | Plant invertase/pectin methylesterase inhibitor superfamily protein | chr1:3021802-3022368 FORWARD LENGTH=188
		Prupe.6G309800	Pp06	27815656	27819789	AT1G56560.1 Symbols: | Plant neutral invertase family protein | chr1:21192593-21194948 FORWARD LENGTH=616
		Prupe.7G051600	Pp07	8958406	8960437	AT3G57240.1 Symbols: BG3 | beta-1,3-glucanase 3 | chr3:21181916-21183045 REVERSE LENGTH=341
		Prupe.7G051700	Pp07	8969523	8970831	AT3G57240.1 Symbols: BG3 | beta-1,3-glucanase 3 | chr3:21181916-21183045 REVERSE LENGTH=341
		Prupe.7G051800	Pp07	8972040	8974301	AT3G57240.1 Symbols: BG3 | beta-1,3-glucanase 3 | chr3:21181916-21183045 REVERSE LENGTH=341
		Prupe.7G051900	Pp07	8977050	8977837	AT3G57240.1 Symbols: BG3 | beta-1,3-glucanase 3 | chr3:21181916-21183045 REVERSE LENGTH=341
		Prupe.7G052000	Pp07	8980604	8981816	AT3G57240.1 Symbols: BG3 | beta-1,3-glucanase 3 | chr3:21181916-21183045 REVERSE LENGTH=341
		Prupe.7G052100	Pp07	8996096	8997828	AT3G57270.1 Symbols: BG1 | beta-1,3-glucanase 1 | chr3:21191336-21193118 REVERSE LENGTH=340
		Prupe.7G063900	Pp07	10251448	10254310	AT3G57510.1 Symbols: ADPG1 | Pectin lyase-like superfamily protein | chr3:21283546-21285842 REVERSE LENGTH=431
		Prupe.7G064200	Pp07	10273464	10276234	AT5G27530.1 Symbols: | Pectin lyase-like superfamily protein | chr5:9717503-9721097 FORWARD LENGTH=458
		Prupe.8G100700	Pp08	13186354	13188881	AT3G18830.1 Symbols: ATPLT5, PMT5, ATPMT5 | polyol/monosaccharide transporter 5 | chr3:6489000-6491209 REVERSE LENGTH=539
		Prupe.8G256900	Pp08	21901060	21902151	AT2G47730.1 Symbols: ATGSTF8, ATGSTF5, GST6, GSTF8 | glutathione S-transferase phi 8 | chr2:19558213-19559266 FORWARD LENGTH=263
	XPEHH	Prupe.2G029000	Pp02	3021531	3023659	AT5G22900.1 Symbols: ATCHX3, CHX3 | cation/H+ exchanger 3 | chr5:7657224-7659868 FORWARD LENGTH=822
		Prupe.2G092600	Pp02	14635754	14637020	AT3G47010.1 Symbols: | Glycosyl hydrolase family protein | chr3:17316758-17319518 REVERSE LENGTH=609
		Prupe.3G181000	Pp03	19685479	19686561	AT1G79680.1 Symbols: WAKL10, ATWAKL10 | WALL ASSOCIATED KINASE (WAK)-LIKE 10 | chr1:29980188-29982749 REVERSE LENGTH=769
		Prupe.3G181100	Pp03	19689191	19692555	AT1G16130.1 Symbols: WAKL2 | wall associated kinase-like 2 | chr1:5525634-5528047 FORWARD LENGTH=748
		Prupe.3G181200	Pp03	19695774	19699125	AT1G16130.1 Symbols: WAKL2 | wall associated kinase-like 2 | chr1:5525634-5528047 FORWARD LENGTH=748
		Prupe.4G094300	Pp04	4760284	4761413	AT1G21250.1 Symbols: WAK1, PRO25 | cell wall-associated kinase | chr1:7439512-7441892 FORWARD LENGTH=735
		Prupe.4G094500	Pp04	4766987	4770206	AT1G21240.1 Symbols: WAK3 | wall associated kinase 3 | chr1:7434303-7436702 FORWARD LENGTH=741
		Prupe.4G094600	Pp04	4771228	4773801	AT1G21240.1 Symbols: WAK3 | wall associated kinase 3 | chr1:7434303-7436702 FORWARD LENGTH=741
		Prupe.4G284200	Pp04	24618770	24619137	AT2G38290.1 Symbols: ATAMT2, AMT2;1, AMT2 | ammonium transporter 2 | chr2:16039672-16042291 REVERSE LENGTH=475
		Prupe.4G285400	Pp04	24861391	24863094	AT2G38290.2 Symbols: ATAMT2, AMT2;1, AMT2 | ammonium transporter 2 | chr2:16039672-16041864 REVERSE LENGTH=359
		Prupe.5G123500	Pp05	12211820	12215670	AT4G23990.1 Symbols: ATCSLG3, CSLG3 | cellulose synthase like G3 | chr4:12456491-12460498 FORWARD LENGTH=751
		Prupe.5G123600	Pp05	12232626	12233233	AT4G23990.1 Symbols: ATCSLG3, CSLG3 | cellulose synthase like G3 | chr4:12456491-12460498 FORWARD LENGTH=751
		Prupe.5G123700	Pp05	12234373	12235953	AT4G23990.1 Symbols: ATCSLG3, CSLG3 | cellulose synthase like G3 | chr4:12456491-12460498 FORWARD LENGTH=751
		Prupe.5G123800	Pp05	12237242	12241512	AT4G23990.1 Symbols: ATCSLG3, CSLG3 | cellulose synthase like G3 | chr4:12456491-12460498 FORWARD LENGTH=751
		Prupe.5G124000	Pp05	12242843	12246252	AT4G23990.1 Symbols: ATCSLG3, CSLG3 | cellulose synthase like G3 | chr4:12456491-12460498 FORWARD LENGTH=751
		Prupe.5G132700	Pp05	12741121	12742801	AT1G32860.1 Symbols: | Glycosyl hydrolase superfamily protein | chr1:11907308-11908803 REVERSE LENGTH=426
		Prupe.5G132800	Pp05	12744233	12749648	AT1G32900.1 Symbols: | UDP-Glycosyltransferase superfamily protein | chr1:11920582-11923506 REVERSE LENGTH=610
		Prupe.6G019500	Pp06	1488765	1492749	AT2G44450.1 Symbols: BGLU15 | beta glucosidase 15 | chr2:18340966-18343744 FORWARD LENGTH=506
		Prupe.6G136100	Pp06	10904917	10908034	AT5G42260.1 Symbols: BGLU12 | beta glucosidase 12 | chr5:16898712-16900235 FORWARD LENGTH=507
		Prupe.6G136700	Pp06	11025898	11028986	AT5G42260.1 Symbols: BGLU12 | beta glucosidase 12 | chr5:16898712-16900235 FORWARD LENGTH=507
		Prupe.7G052000	Pp07	8980604	8981816	AT3G57240.1 Symbols: BG3 | beta-1,3-glucanase 3 | chr3:21181916-21183045 REVERSE LENGTH=341
		Prupe.7G052100	Pp07	8996096	8997828	AT3G57270.1 Symbols: BG1 | beta-1,3-glucanase 1 | chr3:21191336-21193118 REVERSE LENGTH=340
	iHS	Prupe.1G180800	Pp01	15763580	15765586	AT1G78380.1 Symbols: ATGSTU19, GST8, GSTU19 | glutathione S-transferase TAU 19 | chr1:29486659-29487819 REVERSE LENGTH=219
		Prupe.1G330800	Pp01	31360037	31362451	AT1G23200.1 Symbols: | Plant invertase/pectin methylesterase inhibitor superfamily | chr1:8227236-8229400 FORWARD LENGTH=554
		Prupe.1G330900	Pp01	31370947	31371869	AT2G01610.1 Symbols: | Plant invertase/pectin methylesterase inhibitor superfamily protein | chr2:274124-274792 REVERSE LENGTH=222
		Prupe.1G331000	Pp01	31377504	31382349	AT1G70710.1 Symbols: ATGH9B1, CEL1, GH9B1 | glycosyl hydrolase 9B1 | chr1:26659356-26662962 REVERSE LENGTH=492
		Prupe.1G520300	Pp01	42698403	42700033	AT1G22360.1 Symbols: AtUGT85A2, UGT85A2 | UDP-glucosyl transferase 85A2 | chr1:7895068-7897527 REVERSE LENGTH=481
		Prupe.1G520400	Pp01	42705270	42708120	AT1G22360.1 Symbols: AtUGT85A2, UGT85A2 | UDP-glucosyl transferase 85A2 | chr1:7895068-7897527 REVERSE LENGTH=481
		Prupe.2G009200	Pp02	838893	840113	AT3G07840.1 Symbols: | Pectin lyase-like superfamily protein | chr3:2501893-2503475 REVERSE LENGTH=401
		Prupe.2G009300	Pp02	847569	848768	AT3G07840.1 Symbols: | Pectin lyase-like superfamily protein | chr3:2501893-2503475 REVERSE LENGTH=401
		Prupe.2G223200	Pp02	25058012	25059447	AT1G21250.1 Symbols: WAK1, PRO25 | cell wall-associated kinase | chr1:7439512-7441892 FORWARD LENGTH=735
		Prupe.2G226100	Pp02	25272576	25274970	AT3G55140.1 Symbols: | Pectin lyase-like superfamily protein | chr3:20438819-20440225 FORWARD LENGTH=331
		Prupe.2G255300	Pp02	26781187	26783274	AT4G35920.2 Symbols: MCA1 | PLAC8 family protein | chr4:17012106-17014192 REVERSE LENGTH=421
		Prupe.6G136700	Pp06	11025898	11028986	AT5G42260.1 Symbols: BGLU12 | beta glucosidase 12 | chr5:16898712-16900235 FORWARD LENGTH=507
		Prupe.8G206600	Pp08	19334972	19340609	AT3G07020.2 Symbols: | UDP-Glycosyltransferase superfamily protein | chr3:2218120-2221590 REVERSE LENGTH=637
WP/PL	θπ Ratio & FST	Prupe.1G067100	Pp01	4779946	4783246	AT4G10310.1 Symbols: HKT1, ATHKT1 | high-affinity K+ transporter 1 | chr4:6392008-6395667 FORWARD LENGTH=506
		Prupe.1G307500	Pp01	30011009	30012307	AT1G58320.1 Symbols: | PLAC8 family protein | chr1:21634123-21635303 REVERSE LENGTH=148
		Prupe.1G307600	Pp01	30012977	30013841	AT1G14870.1 Symbols: PCR2 | PLANT CADMIUM RESISTANCE 2 | chr1:5128591-5129458 REVERSE LENGTH=152
		Prupe.5G116100	Pp05	11835705	11837388	AT4G01070.1 Symbols: GT72B1, UGT72B1 | UDP-Glycosyltransferase superfamily protein | chr4:461858-463300 REVERSE LENGTH=480
		Prupe.5G116200	Pp05	11838969	11840888	AT1G01420.1 Symbols: UGT72B3 | UDP-glucosyl transferase 72B3 | chr1:154566-156011 REVERSE LENGTH=481
		Prupe.8G105300	Pp08	13618253	13620401	AT3G18830.1 Symbols: ATPLT5, PMT5, ATPMT5 | polyol/monosaccharide transporter 5 | chr3:6489000-6491209 REVERSE LENGTH=539
	XP-CLR	Prupe.1G513200	Pp01	42231732	42236156	AT1G78060.1 Symbols: | Glycosyl hydrolase family protein | chr1:29349796-29352868 REVERSE LENGTH=767
		Prupe.2G064200	Pp02	8634291	8640748	AT5G04900.1 Symbols: NOL | NYC1-like | chr5:1434826-1437194 FORWARD LENGTH=348
		Prupe.2G085000	Pp02	13467127	13469459	AT5G65550.1 Symbols: | UDP-Glycosyltransferase superfamily protein | chr5:26198410-26199810 REVERSE LENGTH=466
		Prupe.2G085100	Pp02	13473606	13474976	AT5G65550.1 Symbols: | UDP-Glycosyltransferase superfamily protein | chr5:26198410-26199810 REVERSE LENGTH=466
		Prupe.2G085200	Pp02	13477160	13478565	AT5G65550.1 Symbols: | UDP-Glycosyltransferase superfamily protein | chr5:26198410-26199810 REVERSE LENGTH=466
		Prupe.2G278800	Pp02	27905933	27908470	AT1G70710.1 Symbols: ATGH9B1, CEL1, GH9B1 | glycosyl hydrolase 9B1 | chr1:26659356-26662962 REVERSE LENGTH=492
		Prupe.2G279700	Pp02	27936617	27937883	AT5G62360.1 Symbols: | Plant invertase/pectin methylesterase inhibitor superfamily protein | chr5:25040699-25041310 FORWARD LENGTH=203
		Prupe.2G279800	Pp02	27940209	27941321	AT5G51520.1 Symbols: | Plant invertase/pectin methylesterase inhibitor superfamily protein | chr5:20925980-20926594 FORWARD LENGTH=204
		Prupe.2G279900	Pp02	27943416	27944548	AT5G62350.1 Symbols: | Plant invertase/pectin methylesterase inhibitor superfamily protein | chr5:25037504-25038112 FORWARD LENGTH=202
		Prupe.3G007800	Pp03	474999	475518	AT3G17152.1 Symbols: | Plant invertase/pectin methylesterase inhibitor superfamily protein | chr3:5848812-5849544 FORWARD LENGTH=175
		Prupe.3G007900	Pp03	476936	477537	AT3G17220.1 Symbols: ATPMEI2, PMEI2 | pectin methylesterase inhibitor 2 | chr3:5883328-5883849 REVERSE LENGTH=173
		Prupe.3G184600	Pp03	19950769	19953700	AT3G21780.1 Symbols: UGT71B6 | UDP-glucosyl transferase 71B6 | chr3:7675051-7676490 REVERSE LENGTH=479
		Prupe.3G184700	Pp03	19961852	19963291	AT3G21780.1 Symbols: UGT71B6 | UDP-glucosyl transferase 71B6 | chr3:7675051-7676490 REVERSE LENGTH=479
		Prupe.3G184800	Pp03	19969966	19973632	AT3G21780.1 Symbols: UGT71B6 | UDP-glucosyl transferase 71B6 | chr3:7675051-7676490 REVERSE LENGTH=479
		Prupe.3G184900	Pp03	19974185	19975917	AT3G21780.1 Symbols: UGT71B6 | UDP-glucosyl transferase 71B6 | chr3:7675051-7676490 REVERSE LENGTH=479
		Prupe.3G185000	Pp03	19976368	19977935	AT3G21790.1 Symbols: | UDP-Glycosyltransferase superfamily protein | chr3:7676927-7678414 REVERSE LENGTH=495
		Prupe.3G193700	Pp03	20517580	20520273	AT3G48950.1 Symbols: | Pectin lyase-like superfamily protein | chr3:18148017-18149987 FORWARD LENGTH=469
		Prupe.5G006500	Pp05	726750	729248	AT4G02620.1 Symbols: | vacuolar ATPase subunit F family protein | chr4:1149419-1151132 REVERSE LENGTH=128
		Prupe.5G123500	Pp05	12211820	12215670	AT4G23990.1 Symbols: ATCSLG3, CSLG3 | cellulose synthase like G3 | chr4:12456491-12460498 FORWARD LENGTH=751
		Prupe.5G123600	Pp05	12232626	12233233	AT4G23990.1 Symbols: ATCSLG3, CSLG3 | cellulose synthase like G3 | chr4:12456491-12460498 FORWARD LENGTH=751
		Prupe.5G123700	Pp05	12234373	12235953	AT4G23990.1 Symbols: ATCSLG3, CSLG3 | cellulose synthase like G3 | chr4:12456491-12460498 FORWARD LENGTH=751
		Prupe.5G123800	Pp05	12237242	12241512	AT4G23990.1 Symbols: ATCSLG3, CSLG3 | cellulose synthase like G3 | chr4:12456491-12460498 FORWARD LENGTH=751
		Prupe.6G150400	Pp06	12982138	12985268	AT5G04885.1 Symbols: | Glycosyl hydrolase family protein | chr5:1423369-1426628 FORWARD LENGTH=665
		Prupe.6G156300	Pp06	13797045	13799055	AT1G02850.5 Symbols: BGLU11 | beta glucosidase 11 | chr1:630569-633085 FORWARD LENGTH=520
		Prupe.6G156400	Pp06	13799397	13800946	AT1G02850.2 Symbols: BGLU11 | beta glucosidase 11 | chr1:630569-633085 FORWARD LENGTH=497
		Prupe.6G156500	Pp06	13810777	13819705	AT1G02850.2 Symbols: BGLU11 | beta glucosidase 11 | chr1:630569-633085 FORWARD LENGTH=497
		Prupe.6G156600	Pp06	13822686	13831733	AT1G02850.2 Symbols: BGLU11 | beta glucosidase 11 | chr1:630569-633085 FORWARD LENGTH=497
		Prupe.7G051600	Pp07	8958406	8960437	AT3G57240.1 Symbols: BG3 | beta-1,3-glucanase 3 | chr3:21181916-21183045 REVERSE LENGTH=341
		Prupe.7G051700	Pp07	8969523	8970831	AT3G57240.1 Symbols: BG3 | beta-1,3-glucanase 3 | chr3:21181916-21183045 REVERSE LENGTH=341
		Prupe.7G051800	Pp07	8972040	8974301	AT3G57240.1 Symbols: BG3 | beta-1,3-glucanase 3 | chr3:21181916-21183045 REVERSE LENGTH=341
		Prupe.7G051900	Pp07	8977050	8977837	AT3G57240.1 Symbols: BG3 | beta-1,3-glucanase 3 | chr3:21181916-21183045 REVERSE LENGTH=341
		Prupe.7G052000	Pp07	8980604	8981816	AT3G57240.1 Symbols: BG3 | beta-1,3-glucanase 3 | chr3:21181916-21183045 REVERSE LENGTH=341
		Prupe.7G052100	Pp07	8996096	8997828	AT3G57270.1 Symbols: BG1 | beta-1,3-glucanase 1 | chr3:21191336-21193118 REVERSE LENGTH=340
		Prupe.8G089500	Pp08	12276463	12283476	AT4G36360.1 Symbols: BGAL3 | beta-galactosidase 3 | chr4:17176840-17181143 REVERSE LENGTH=856
	XP-EHH	Prupe.1G513200	Pp01	42231732	42236156	AT1G78060.1 Symbols: | Glycosyl hydrolase family protein | chr1:29349796-29352868 REVERSE LENGTH=767
		Prupe.1G547500	Pp01	44742663	44744116	AT3G16520.3 Symbols: UGT88A1 | UDP-glucosyl transferase 88A1 | chr3:5619355-5620833 REVERSE LENGTH=462
		Prupe.1G547700	Pp01	44748788	44750070	AT3G16520.3 Symbols: UGT88A1 | UDP-glucosyl transferase 88A1 | chr3:5619355-5620833 REVERSE LENGTH=462
		Prupe.1G547800	Pp01	44757137	44758573	AT3G16520.3 Symbols: UGT88A1 | UDP-glucosyl transferase 88A1 | chr3:5619355-5620833 REVERSE LENGTH=462
		Prupe.2G085000	Pp02	13467127	13469459	AT5G65550.1 Symbols: | UDP-Glycosyltransferase superfamily protein | chr5:26198410-26199810 REVERSE LENGTH=466
		Prupe.2G085100	Pp02	13473606	13474976	AT5G65550.1 Symbols: | UDP-Glycosyltransferase superfamily protein | chr5:26198410-26199810 REVERSE LENGTH=466
		Prupe.2G085200	Pp02	13477160	13478565	AT5G65550.1 Symbols: | UDP-Glycosyltransferase superfamily protein | chr5:26198410-26199810 REVERSE LENGTH=466
		Prupe.2G223200	Pp02	25058012	25059447	AT1G21250.1 Symbols: WAK1, PRO25 | cell wall-associated kinase | chr1:7439512-7441892 FORWARD LENGTH=735
		Prupe.3G075600	Pp03	5551077	5553011	AT1G15550.1 Symbols: GA4, ATGA3OX1, GA3OX1 | gibberellin 3-oxidase 1 | chr1:5344569-5346078 REVERSE LENGTH=358
		Prupe.3G193700	Pp03	20517580	20520273	AT3G48950.1 Symbols: | Pectin lyase-like superfamily protein | chr3:18148017-18149987 FORWARD LENGTH=469
		Prupe.4G145800	Pp04	8377807	8379047	AT1G78380.1 Symbols: ATGSTU19, GST8, GSTU19 | glutathione S-transferase TAU 19 | chr1:29486659-29487819 REVERSE LENGTH=219
		Prupe.4G145900	Pp04	8386526	8387695	AT1G17180.1 Symbols: ATGSTU25, GSTU25 | glutathione S-transferase TAU 25 | chr1:5872208-5872958 FORWARD LENGTH=221
		Prupe.4G146000	Pp04	8390607	8391846	AT1G78380.1 Symbols: ATGSTU19, GST8, GSTU19 | glutathione S-transferase TAU 19 | chr1:29486659-29487819 REVERSE LENGTH=219
		Prupe.4G146100	Pp04	8395358	8396817	AT1G78380.1 Symbols: ATGSTU19, GST8, GSTU19 | glutathione S-transferase TAU 19 | chr1:29486659-29487819 REVERSE LENGTH=219
		Prupe.4G146200	Pp04	8397911	8399136	AT1G78380.1 Symbols: ATGSTU19, GST8, GSTU19 | glutathione S-transferase TAU 19 | chr1:29486659-29487819 REVERSE LENGTH=219
		Prupe.4G146300	Pp04	8399753	8400976	AT1G78380.1 Symbols: ATGSTU19, GST8, GSTU19 | glutathione S-transferase TAU 19 | chr1:29486659-29487819 REVERSE LENGTH=219
		Prupe.4G146400	Pp04	8400546	8402072	AT1G78380.1 Symbols: ATGSTU19, GST8, GSTU19 | glutathione S-transferase TAU 19 | chr1:29486659-29487819 REVERSE LENGTH=219
		Prupe.4G146500	Pp04	8402072	8403608	AT1G53680.1 Symbols: ATGSTU28, GSTU28 | glutathione S-transferase TAU 28 | chr1:20038358-20039117 FORWARD LENGTH=224
		Prupe.4G146600	Pp04	8404326	8405725	AT1G78380.1 Symbols: ATGSTU19, GST8, GSTU19 | glutathione S-transferase TAU 19 | chr1:29486659-29487819 REVERSE LENGTH=219
		Prupe.4G146700	Pp04	8405860	8406200	AT1G78360.1 Symbols: ATGSTU21, GSTU21 | glutathione S-transferase TAU 21 | chr1:29482070-29482966 REVERSE LENGTH=222
		Prupe.4G146800	Pp04	8406973	8408370	AT1G78380.1 Symbols: ATGSTU19, GST8, GSTU19 | glutathione S-transferase TAU 19 | chr1:29486659-29487819 REVERSE LENGTH=219
		Prupe.4G146900	Pp04	8408435	8409466	AT1G78380.1 Symbols: ATGSTU19, GST8, GSTU19 | glutathione S-transferase TAU 19 | chr1:29486659-29487819 REVERSE LENGTH=219
		Prupe.4G147000	Pp04	8417314	8418782	AT1G78380.1 Symbols: ATGSTU19, GST8, GSTU19 | glutathione S-transferase TAU 19 | chr1:29486659-29487819 REVERSE LENGTH=219
		Prupe.4G147100	Pp04	8418512	8420648	AT1G78380.1 Symbols: ATGSTU19, GST8, GSTU19 | glutathione S-transferase TAU 19 | chr1:29486659-29487819 REVERSE LENGTH=219
		Prupe.4G147200	Pp04	8422776	8424441	AT1G78380.1 Symbols: ATGSTU19, GST8, GSTU19 | glutathione S-transferase TAU 19 | chr1:29486659-29487819 REVERSE LENGTH=219
		Prupe.4G147300	Pp04	8424559	8425958	AT1G78380.1 Symbols: ATGSTU19, GST8, GSTU19 | glutathione S-transferase TAU 19 | chr1:29486659-29487819 REVERSE LENGTH=219
		Prupe.4G147400	Pp04	8426660	8427952	AT1G78380.1 Symbols: ATGSTU19, GST8, GSTU19 | glutathione S-transferase TAU 19 | chr1:29486659-29487819 REVERSE LENGTH=219
		Prupe.4G236700	Pp04	15420484	15422219	AT1G22400.1 Symbols: UGT85A1, ATUGT85A1 | UDP-Glycosyltransferase superfamily protein | chr1:7903851-7906607 REVERSE LENGTH=489
		Prupe.4G236800	Pp04	15435104	15436808	AT1G22400.1 Symbols: UGT85A1, ATUGT85A1 | UDP-Glycosyltransferase superfamily protein | chr1:7903851-7906607 REVERSE LENGTH=489
		Prupe.4G236900	Pp04	15437261	15438131	AT1G22370.2 Symbols: AtUGT85A5, UGT85A5 | UDP-glucosyl transferase 85A5 | chr1:7898116-7899879 REVERSE LENGTH=479
		Prupe.5G123600	Pp05	12232626	12233233	AT4G23990.1 Symbols: ATCSLG3, CSLG3 | cellulose synthase like G3 | chr4:12456491-12460498 FORWARD LENGTH=751
		Prupe.5G123700	Pp05	12234373	12235953	AT4G23990.1 Symbols: ATCSLG3, CSLG3 | cellulose synthase like G3 | chr4:12456491-12460498 FORWARD LENGTH=751
		Prupe.5G123800	Pp05	12237242	12241512	AT4G23990.1 Symbols: ATCSLG3, CSLG3 | cellulose synthase like G3 | chr4:12456491-12460498 FORWARD LENGTH=751
		Prupe.5G132700	Pp05	12741121	12742801	AT1G32860.1 Symbols: | Glycosyl hydrolase superfamily protein | chr1:11907308-11908803 REVERSE LENGTH=426
		Prupe.5G132800	Pp05	12744233	12749648	AT1G32900.1 Symbols: | UDP-Glycosyltransferase superfamily protein | chr1:11920582-11923506 REVERSE LENGTH=610
		Prupe.5G241700	Pp05	18195911	18200676	AT1G73370.1 Symbols: SUS6, ATSUS6 | sucrose synthase 6 | chr1:27584533-27588326 REVERSE LENGTH=942
		Prupe.5G244100	Pp05	18303629	18304840	AT1G11380.1 Symbols: | PLAC8 family protein | chr1:3832695-3833921 FORWARD LENGTH=254
		Prupe.5G245600	Pp05	18381205	18382420	AT5G09280.1 Symbols: | Pectin lyase-like superfamily protein | chr5:2880423-2881597 REVERSE LENGTH=297
		Prupe.5G246100	Pp05	18408543	18410248	AT1G17810.1 Symbols: BETA-TIP | beta-tonoplast intrinsic protein | chr1:6130209-6131442 FORWARD LENGTH=267
		Prupe.6G047400	Pp06	3398363	3401066	AT3G44900.1 Symbols: ATCHX4, CHX4 | cation/H+ exchanger 4 | chr3:16388724-16391360 FORWARD LENGTH=817
		Prupe.6G047500	Pp06	3409172	3412075	AT5G22900.1 Symbols: ATCHX3, CHX3 | cation/H+ exchanger 3 | chr5:7657224-7659868 FORWARD LENGTH=822
		Prupe.6G047600	Pp06	3419336	3422433	AT3G44900.1 Symbols: ATCHX4, CHX4 | cation/H+ exchanger 4 | chr3:16388724-16391360 FORWARD LENGTH=817
		Prupe.8G230600	Pp08	20570022	20570957	AT1G28360.1 Symbols: ERF12, ATERF12 | ERF domain protein 12 | chr1:9951934-9952503 FORWARD LENGTH=189
		Prupe.8G233700	Pp08	20728574	20730534	AT2G38290.1 Symbols: ATAMT2, AMT2;1, AMT2 | ammonium transporter 2 | chr2:16039672-16042291 REVERSE LENGTH=475
	iHS	Prupe.1G391300	Pp01	34868783	34870585	AT4G19810.1 Symbols: | Glycosyl hydrolase family protein with chitinase insertion domain | chr4:10764151-10765753 REVERSE LENGTH=379
		Prupe.2G009200	Pp02	838893	840113	AT3G07840.1 Symbols: | Pectin lyase-like superfamily protein | chr3:2501893-2503475 REVERSE LENGTH=401
		Prupe.2G009300	Pp02	847569	848768	AT3G07840.1 Symbols: | Pectin lyase-like superfamily protein | chr3:2501893-2503475 REVERSE LENGTH=401
		Prupe.3G039300	Pp03	2838809	2840892	AT5G07990.1 Symbols: TT7, CYP75B1, D501 | Cytochrome P450 superfamily protein | chr5:2560437-2562859 FORWARD LENGTH=513
		Prupe.3G271600	Pp03	25232157	25234530	AT5G15110.1 Symbols: | Pectate lyase family protein | chr5:4895966-4897682 FORWARD LENGTH=472
		Prupe.3G298200	Pp03	26413287	26417549	AT3G13750.1 Symbols: BGAL1 | beta galactosidase 1 | chr3:4511192-4515756 FORWARD LENGTH=847
		Prupe.4G097600	Pp04	4924615	4925297	AT3G53190.1 Symbols: | Pectin lyase-like superfamily protein | chr3:19714171-19717537 FORWARD LENGTH=483
		Prupe.6G047600	Pp06	3419336	3422433	AT3G44900.1 Symbols: ATCHX4, CHX4 | cation/H+ exchanger 4 | chr3:16388724-16391360 FORWARD LENGTH=817
		Prupe.6G047700	Pp06	3425211	3428792	AT2G13620.1 Symbols: ATCHX15, CHX15 | cation/hydrogen exchanger 15 | chr2:5678006-5680621 FORWARD LENGTH=821
		Prupe.6G048600	Pp06	3473519	3477013	AT5G58460.1 Symbols: ATCHX25, CHX25 | cation/H+ exchanger 25 | chr5:23632361-23635037 REVERSE LENGTH=857
		Prupe.6G136700	Pp06	11025898	11028986	AT5G42260.1 Symbols: BGLU12 | beta glucosidase 12 | chr5:16898712-16900235 FORWARD LENGTH=507
		Prupe.6G156200	Pp06	13739742	13750985	AT1G02850.2 Symbols: BGLU11 | beta glucosidase 11 | chr1:630569-633085 FORWARD LENGTH=497
(WD + WK)/PL	θπ ratio & FST	Prupe.1G307500	Pp01	30011009	30012307	AT1G58320.1 Symbols: | PLAC8 family protein | chr1:21634123-21635303 REVERSE LENGTH=148
		Prupe.1G307600	Pp01	30012977	30013841	AT1G14870.1 Symbols: PCR2 | PLANT CADMIUM RESISTANCE 2 | chr1:5128591-5129458 REVERSE LENGTH=152
		Prupe.3G221800	Pp03	22243884	22247657	AT2G32290.1 Symbols: BMY5, BAM6 | beta-amylase 6 | chr2:13714643-13716906 REVERSE LENGTH=577
		Prupe.3G314700	Pp03	27195540	27201365	AT3G02050.1 Symbols: KUP3, ATKUP3, ATKT4 | K+ uptake transporter 3 | chr3:350815-354135 FORWARD LENGTH=789
		Prupe.5G069600	Pp05	8359985	8363270	AT5G47500.1 Symbols: | Pectin lyase-like superfamily protein | chr5:19271262-19272845 REVERSE LENGTH=362
		Prupe.6G122600	Pp06	9128385	9135532	AT5G22510.1 Symbols: INV-E, At-A/N-InvE | alkaline/neutral invertase | chr5:7474974-7477479 REVERSE LENGTH=617
	XPCLR	Prupe.1G069800	Pp01	4958393	4960245	AT4G25810.1 Symbols: XTR6, XTH23 | xyloglucan endotransglycosylase 6 | chr4:13128694-13129715 FORWARD LENGTH=286
		Prupe.1G513200	Pp01	42231732	42236156	AT1G78060.1 Symbols: | Glycosyl hydrolase family protein | chr1:29349796-29352868 REVERSE LENGTH=767
		Prupe.1G554300	Pp01	45277769	45279601	AT3G16520.3 Symbols: UGT88A1 | UDP-glucosyl transferase 88A1 | chr3:5619355-5620833 REVERSE LENGTH=462
		Prupe.1G554400	Pp01	45281600	45284475	AT3G16520.3 Symbols: UGT88A1 | UDP-glucosyl transferase 88A1 | chr3:5619355-5620833 REVERSE LENGTH=462
		Prupe.2G064200	Pp02	8634291	8640748	AT5G04900.1 Symbols: NOL | NYC1-like | chr5:1434826-1437194 FORWARD LENGTH=348
		Prupe.2G085100	Pp02	13473606	13474976	AT5G65550.1 Symbols: | UDP-Glycosyltransferase superfamily protein | chr5:26198410-26199810 REVERSE LENGTH=466
		Prupe.2G279700	Pp02	27936617	27937883	AT5G62360.1 Symbols: | Plant invertase/pectin methylesterase inhibitor superfamily protein | chr5:25040699-25041310 FORWARD LENGTH=203
		Prupe.3G007800	Pp03	474999	475518	AT3G17152.1 Symbols: | Plant invertase/pectin methylesterase inhibitor superfamily protein | chr3:5848812-5849544 FORWARD LENGTH=175
		Prupe.3G007900	Pp03	476936	477537	AT3G17220.1 Symbols: ATPMEI2, PMEI2 | pectin methylesterase inhibitor 2 | chr3:5883328-5883849 REVERSE LENGTH=173
		Prupe.3G193700	Pp03	20517580	20520273	AT3G48950.1 Symbols: | Pectin lyase-like superfamily protein | chr3:18148017-18149987 FORWARD LENGTH=469
		Prupe.3G194400	Pp03	20578179	20579620	AT3G47520.1 Symbols: MDH | malate dehydrogenase | chr3:17513657-17514868 FORWARD LENGTH=403
		Prupe.5G123500	Pp05	12211820	12215670	AT4G23990.1 Symbols: ATCSLG3, CSLG3 | cellulose synthase like G3 | chr4:12456491-12460498 FORWARD LENGTH=751
		Prupe.5G123600	Pp05	12232626	12233233	AT4G23990.1 Symbols: ATCSLG3, CSLG3 | cellulose synthase like G3 | chr4:12456491-12460498 FORWARD LENGTH=751
		Prupe.5G123700	Pp05	12234373	12235953	AT4G23990.1 Symbols: ATCSLG3, CSLG3 | cellulose synthase like G3 | chr4:12456491-12460498 FORWARD LENGTH=751
		Prupe.5G123800	Pp05	12237242	12241512	AT4G23990.1 Symbols: ATCSLG3, CSLG3 | cellulose synthase like G3 | chr4:12456491-12460498 FORWARD LENGTH=751
		Prupe.5G161300	Pp05	14188188	14190502	AT5G63180.1 Symbols: | Pectin lyase-like superfamily protein | chr5:25341106-25343113 REVERSE LENGTH=432
		Prupe.6G281900	Pp06	26310593	26313331	AT2G38290.1 Symbols: ATAMT2, AMT2;1, AMT2 | ammonium transporter 2 | chr2:16039672-16042291 REVERSE LENGTH=475
		Prupe.6G309200	Pp06	27789478	27790065	AT1G09360.1 Symbols: | Plant invertase/pectin methylesterase inhibitor superfamily protein | chr1:3021802-3022368 FORWARD LENGTH=188
		Prupe.6G309300	Pp06	27791010	27791534	AT1G09360.1 Symbols: | Plant invertase/pectin methylesterase inhibitor superfamily protein | chr1:3021802-3022368 FORWARD LENGTH=188
		Prupe.6G309800	Pp06	27815656	27819789	AT1G56560.1 Symbols: | Plant neutral invertase family protein | chr1:21192593-21194948 FORWARD LENGTH=616
		Prupe.7G051600	Pp07	8958406	8960437	AT3G57240.1 Symbols: BG3 | beta-1,3-glucanase 3 | chr3:21181916-21183045 REVERSE LENGTH=341
		Prupe.7G051700	Pp07	8969523	8970831	AT3G57240.1 Symbols: BG3 | beta-1,3-glucanase 3 | chr3:21181916-21183045 REVERSE LENGTH=341
		Prupe.7G051800	Pp07	8972040	8974301	AT3G57240.1 Symbols: BG3 | beta-1,3-glucanase 3 | chr3:21181916-21183045 REVERSE LENGTH=341
		Prupe.7G051900	Pp07	8977050	8977837	AT3G57240.1 Symbols: BG3 | beta-1,3-glucanase 3 | chr3:21181916-21183045 REVERSE LENGTH=341
		Prupe.7G052000	Pp07	8980604	8981816	AT3G57240.1 Symbols: BG3 | beta-1,3-glucanase 3 | chr3:21181916-21183045 REVERSE LENGTH=341
		Prupe.7G052100	Pp07	8996096	8997828	AT3G57270.1 Symbols: BG1 | beta-1,3-glucanase 1 | chr3:21191336-21193118 REVERSE LENGTH=340
		Prupe.7G063900	Pp07	10251448	10254310	AT3G57510.1 Symbols: ADPG1 | Pectin lyase-like superfamily protein | chr3:21283546-21285842 REVERSE LENGTH=431
		Prupe.7G064200	Pp07	10273464	10276234	AT5G27530.1 Symbols: | Pectin lyase-like superfamily protein | chr5:9717503-9721097 FORWARD LENGTH=458
	XPEHH	Prupe.2G084900	Pp02	13434306	13436014	AT5G65550.1 Symbols: | UDP-Glycosyltransferase superfamily protein | chr5:26198410-26199810 REVERSE LENGTH=466
		Prupe.2G085000	Pp02	13467127	13469459	AT5G65550.1 Symbols: | UDP-Glycosyltransferase superfamily protein | chr5:26198410-26199810 REVERSE LENGTH=466
		Prupe.2G085100	Pp02	13473606	13474976	AT5G65550.1 Symbols: | UDP-Glycosyltransferase superfamily protein | chr5:26198410-26199810 REVERSE LENGTH=466
		Prupe.2G085200	Pp02	13477160	13478565	AT5G65550.1 Symbols: | UDP-Glycosyltransferase superfamily protein | chr5:26198410-26199810 REVERSE LENGTH=466
		Prupe.3G071100	Pp03	5103365	5104285	AT3G18830.1 Symbols: ATPLT5, PMT5, ATPMT5 | polyol/monosaccharide transporter 5 | chr3:6489000-6491209 REVERSE LENGTH=539
		Prupe.3G075600	Pp03	5551077	5553011	AT1G15550.1 Symbols: GA4, ATGA3OX1, GA3OX1 | gibberellin 3-oxidase 1 | chr1:5344569-5346078 REVERSE LENGTH=358
		Prupe.4G097900	Pp04	4973344	4974411	AT3G53190.1 Symbols: | Pectin lyase-like superfamily protein | chr3:19714171-19717537 FORWARD LENGTH=483
		Prupe.4G145800	Pp04	8377807	8379047	AT1G78380.1 Symbols: ATGSTU19, GST8, GSTU19 | glutathione S-transferase TAU 19 | chr1:29486659-29487819 REVERSE LENGTH=219
		Prupe.4G145900	Pp04	8386526	8387695	AT1G17180.1 Symbols: ATGSTU25, GSTU25 | glutathione S-transferase TAU 25 | chr1:5872208-5872958 FORWARD LENGTH=221
		Prupe.4G146000	Pp04	8390607	8391846	AT1G78380.1 Symbols: ATGSTU19, GST8, GSTU19 | glutathione S-transferase TAU 19 | chr1:29486659-29487819 REVERSE LENGTH=219
		Prupe.4G146100	Pp04	8395358	8396817	AT1G78380.1 Symbols: ATGSTU19, GST8, GSTU19 | glutathione S-transferase TAU 19 | chr1:29486659-29487819 REVERSE LENGTH=219
		Prupe.4G146200	Pp04	8397911	8399136	AT1G78380.1 Symbols: ATGSTU19, GST8, GSTU19 | glutathione S-transferase TAU 19 | chr1:29486659-29487819 REVERSE LENGTH=219
		Prupe.4G146300	Pp04	8399753	8400976	AT1G78380.1 Symbols: ATGSTU19, GST8, GSTU19 | glutathione S-transferase TAU 19 | chr1:29486659-29487819 REVERSE LENGTH=219
		Prupe.5G123500	Pp05	12211820	12215670	AT4G23990.1 Symbols: ATCSLG3, CSLG3 | cellulose synthase like G3 | chr4:12456491-12460498 FORWARD LENGTH=751
		Prupe.5G123600	Pp05	12232626	12233233	AT4G23990.1 Symbols: ATCSLG3, CSLG3 | cellulose synthase like G3 | chr4:12456491-12460498 FORWARD LENGTH=751
		Prupe.5G123700	Pp05	12234373	12235953	AT4G23990.1 Symbols: ATCSLG3, CSLG3 | cellulose synthase like G3 | chr4:12456491-12460498 FORWARD LENGTH=751
		Prupe.5G123800	Pp05	12237242	12241512	AT4G23990.1 Symbols: ATCSLG3, CSLG3 | cellulose synthase like G3 | chr4:12456491-12460498 FORWARD LENGTH=751
		Prupe.5G124000	Pp05	12242843	12246252	AT4G23990.1 Symbols: ATCSLG3, CSLG3 | cellulose synthase like G3 | chr4:12456491-12460498 FORWARD LENGTH=751
		Prupe.5G132700	Pp05	12741121	12742801	AT1G32860.1 Symbols: | Glycosyl hydrolase superfamily protein | chr1:11907308-11908803 REVERSE LENGTH=426
		Prupe.5G132800	Pp05	12744233	12749648	AT1G32900.1 Symbols: | UDP-Glycosyltransferase superfamily protein | chr1:11920582-11923506 REVERSE LENGTH=610
		Prupe.5G241700	Pp05	18195911	18200676	AT1G73370.1 Symbols: SUS6, ATSUS6 | sucrose synthase 6 | chr1:27584533-27588326 REVERSE LENGTH=942
		Prupe.5G244100	Pp05	18303629	18304840	AT1G11380.1 Symbols: | PLAC8 family protein | chr1:3832695-3833921 FORWARD LENGTH=254
		Prupe.6G136700	Pp06	11025898	11028986	AT5G42260.1 Symbols: BGLU12 | beta glucosidase 12 | chr5:16898712-16900235 FORWARD LENGTH=507
		Prupe.6G281900	Pp06	26310593	26313331	AT2G38290.1 Symbols: ATAMT2, AMT2;1, AMT2 | ammonium transporter 2 | chr2:16039672-16042291 REVERSE LENGTH=475
		Prupe.7G030700	Pp07	5658088	5659557	AT3G59850.1 Symbols: | Pectin lyase-like superfamily protein | chr3:22109343-22111566 REVERSE LENGTH=388
	iHS	Prupe.1G391300	Pp01	34868783	34870585	AT4G19810.1 Symbols: | Glycosyl hydrolase family protein with chitinase insertion domain | chr4:10764151-10765753 REVERSE LENGTH=379
		Prupe.2G009200	Pp02	838893	840113	AT3G07840.1 Symbols: | Pectin lyase-like superfamily protein | chr3:2501893-2503475 REVERSE LENGTH=401
		Prupe.2G009300	Pp02	847569	848768	AT3G07840.1 Symbols: | Pectin lyase-like superfamily protein | chr3:2501893-2503475 REVERSE LENGTH=401
		Prupe.3G039300	Pp03	2838809	2840892	AT5G07990.1 Symbols: TT7, CYP75B1, D501 | Cytochrome P450 superfamily protein | chr5:2560437-2562859 FORWARD LENGTH=513
		Prupe.3G271600	Pp03	25232157	25234530	AT5G15110.1 Symbols: | Pectate lyase family protein | chr5:4895966-4897682 FORWARD LENGTH=472
		Prupe.3G298200	Pp03	26413287	26417549	AT3G13750.1 Symbols: BGAL1 | beta galactosidase 1 | chr3:4511192-4515756 FORWARD LENGTH=847
		Prupe.4G097600	Pp04	4924615	4925297	AT3G53190.1 Symbols: | Pectin lyase-like superfamily protein | chr3:19714171-19717537 FORWARD LENGTH=483
		Prupe.6G047600	Pp06	3419336	3422433	AT3G44900.1 Symbols: ATCHX4, CHX4 | cation/H+ exchanger 4 | chr3:16388724-16391360 FORWARD LENGTH=817
		Prupe.6G047700	Pp06	3425211	3428792	AT2G13620.1 Symbols: ATCHX15, CHX15 | cation/hydrogen exchanger 15 | chr2:5678006-5680621 FORWARD LENGTH=821
		Prupe.6G048600	Pp06	3473519	3477013	AT5G58460.1 Symbols: ATCHX25, CHX25 | cation/H+ exchanger 25 | chr5:23632361-23635037 REVERSE LENGTH=857
		Prupe.6G136700	Pp06	11025898	11028986	AT5G42260.1 Symbols: BGLU12 | beta glucosidase 12 | chr5:16898712-16900235 FORWARD LENGTH=507
		Prupe.6G156200	Pp06	13739742	13750985	AT1G02850.2 Symbols: BGLU11 | beta glucosidase 11 | chr1:630569-633085 FORWARD LENGTH=497
PL/PMC	θπ Ratio & FST	Prupe.1G519400	Pp01	42652526	42653786	AT1G34790.1 Symbols: TT1, WIP1 | C2H2 and C2HC zinc fingers superfamily protein | chr1:12763953-12765489 FORWARD LENGTH=303
		Prupe.1G519500	Pp01	42656020	42658221	AT1G22360.1 Symbols: AtUGT85A2, UGT85A2 | UDP-glucosyl transferase 85A2 | chr1:7895068-7897527 REVERSE LENGTH=481
		Prupe.1G519600	Pp01	42663516	42665476	AT1G22360.1 Symbols: AtUGT85A2, UGT85A2 | UDP-glucosyl transferase 85A2 | chr1:7895068-7897527 REVERSE LENGTH=481
		Prupe.2G091500	Pp02	14455612	14459601	AT5G04410.1 Symbols: NAC2, anac078 | NAC domain containing protein 2 | chr5:1243980-1246416 FORWARD LENGTH=567
		Prupe.2G096700	Pp02	15197780	15200642	AT5G04490.1 Symbols: VTE5 | vitamin E pathway gene 5 | chr5:1279867-1281587 FORWARD LENGTH=304
		Prupe.2G096900	Pp02	15214434	15220364	AT5G04500.1 Symbols: | glycosyltransferase family protein 47 | chr5:1283604-1286155 FORWARD LENGTH=765
		Prupe.2G256300	Pp02	26829496	26834594	AT5G05460.1 Symbols: | Glycosyl hydrolase family 85 | chr5:1615615-1618771 FORWARD LENGTH=680
		Prupe.4G037800	Pp04	1782316	1785859	AT1G11260.1 Symbols: STP1, ATSTP1 | sugar transporter 1 | chr1:3777460-3780133 FORWARD LENGTH=522
		Prupe.4G038600	Pp04	1813553	1819344	AT2G28470.2 Symbols: BGAL8 | beta-galactosidase 8 | chr2:12169047-12173146 REVERSE LENGTH=846
		Prupe.5G022600	Pp05	2514828	2517032	AT2G36780.1 Symbols: | UDP-Glycosyltransferase superfamily protein | chr2:15417618-15419108 REVERSE LENGTH=496
		Prupe.6G099700	Pp06	6932651	6939529	AT2G28470.1 Symbols: BGAL8 | beta-galactosidase 8 | chr2:12169047-12173164 REVERSE LENGTH=852
		Prupe.7G200400	Pp07	18728227	18729246	AT5G20390.1 Symbols: | Glycosyl hydrolase superfamily protein | chr5:6892982-6894016 REVERSE LENGTH=344
		Prupe.7G200500	Pp07	18730607	18731629	AT5G20340.1 Symbols: BG5 | beta-1,3-glucanase 5 | chr5:6874787-6875851 FORWARD LENGTH=354
		Prupe.7G200700	Pp07	18733115	18734137	AT5G20340.1 Symbols: BG5 | beta-1,3-glucanase 5 | chr5:6874787-6875851 FORWARD LENGTH=354
		Prupe.8G185900	Pp08	18372059	18374269	AT2G43820.1 Symbols: GT, UGT74F2, ATSAGT1, SGT1, SAGT1 | UDP-glucosyltransferase 74F2 | chr2:18152279-18153715 FORWARD LENGTH=449
	XP-CLR	Prupe.1G179400	Pp01	15475994	15478096	AT5G12890.1 Symbols: | UDP-Glycosyltransferase superfamily protein | chr5:4069658-4071124 REVERSE LENGTH=488
		Prupe.2G005100	Pp02	496543	499981	AT2G44480.1 Symbols: BGLU17 | beta glucosidase 17 | chr2:18359780-18363001 FORWARD LENGTH=517
		Prupe.2G005600	Pp02	551064	552284	AT3G07840.1 Symbols: | Pectin lyase-like superfamily protein | chr3:2501893-2503475 REVERSE LENGTH=401
		Prupe.2G091500	Pp02	14455612	14459601	AT5G04410.1 Symbols: NAC2, anac078 | NAC domain containing protein 2 | chr5:1243980-1246416 FORWARD LENGTH=567
		Prupe.2G096700	Pp02	15197780	15200642	AT5G04490.1 Symbols: VTE5 | vitamin E pathway gene 5 | chr5:1279867-1281587 FORWARD LENGTH=304
		Prupe.2G096900	Pp02	15214434	15220364	AT5G04500.1 Symbols: | glycosyltransferase family protein 47 | chr5:1283604-1286155 FORWARD LENGTH=765
		Prupe.2G121800	Pp02	17896151	17897099	AT5G39300.1 Symbols: ATEXPA25, EXP25, ATEXP25, ATHEXP ALPHA 1.18, EXPA25 | expansin A25 | chr5:15737427-15738387 REVERSE LENGTH=260
		Prupe.4G037800	Pp04	1782316	1785859	AT1G11260.1 Symbols: STP1, ATSTP1 | sugar transporter 1 | chr1:3777460-3780133 FORWARD LENGTH=522
		Prupe.5G021900	Pp05	2407659	2413641	AT1G31880.1 Symbols: NLM9, BRX | DZC (Disease resistance/zinc finger/chromosome condensation-like region) domain containing protein | chr1:11447804-11450053 FORWARD LENGTH=344
		Prupe.5G022600	Pp05	2514828	2517032	AT2G36780.1 Symbols: | UDP-Glycosyltransferase superfamily protein | chr2:15417618-15419108 REVERSE LENGTH=496
		Prupe.5G024700	Pp05	2765910	2773669	AT1G32050.1 Symbols: | SCAMP family protein | chr1:11528616-11530974 FORWARD LENGTH=264
		Prupe.8G185900	Pp08	18372059	18374269	AT2G43820.1 Symbols: GT, UGT74F2, ATSAGT1, SGT1, SAGT1 | UDP-glucosyltransferase 74F2 | chr2:18152279-18153715 FORWARD LENGTH=449
	XP-EHH	Prupe.1G262000	Pp01	27066052	27067783	AT1G70090.2 Symbols: GATL9, LGT8 | glucosyl transferase family 8 | chr1:26400927-26402099 FORWARD LENGTH=390
		Prupe.1G565500	Pp01	46167741	46169836	AT5G09280.1 Symbols: | Pectin lyase-like superfamily protein | chr5:2880423-2881597 REVERSE LENGTH=297
		Prupe.1G565700	Pp01	46173462	46175531	AT5G09280.1 Symbols: | Pectin lyase-like superfamily protein | chr5:2880423-2881597 REVERSE LENGTH=297
		Prupe.1G565800	Pp01	46179241	46181639	AT5G09280.1 Symbols: | Pectin lyase-like superfamily protein | chr5:2880423-2881597 REVERSE LENGTH=297
		Prupe.2G009200	Pp02	838893	840113	AT3G07840.1 Symbols: | Pectin lyase-like superfamily protein | chr3:2501893-2503475 REVERSE LENGTH=401
		Prupe.2G009300	Pp02	847569	848768	AT3G07840.1 Symbols: | Pectin lyase-like superfamily protein | chr3:2501893-2503475 REVERSE LENGTH=401
		Prupe.7G063900	Pp07	10251448	10254310	AT3G57510.1 Symbols: ADPG1 | Pectin lyase-like superfamily protein | chr3:21283546-21285842 REVERSE LENGTH=431
	iHS	Prupe.1G180800	Pp01	15763580	15765586	AT1G78380.1 Symbols: ATGSTU19, GST8, GSTU19 | glutathione S-transferase TAU 19 | chr1:29486659-29487819 REVERSE LENGTH=219
		Prupe.1G565000	Pp01	46127770	46130765	AT5G09280.1 Symbols: | Pectin lyase-like superfamily protein | chr5:2880423-2881597 REVERSE LENGTH=297
		Prupe.2G210900	Pp02	24354241	24354880	AT3G43270.1 Symbols: | Plant invertase/pectin methylesterase inhibitor superfamily | chr3:15222402-15225124 REVERSE LENGTH=527
		Prupe.2G319500	Pp02	29811203	29813952	AT5G24520.2 Symbols: TTG1, TTG | Transducin/WD40 repeat-like superfamily protein | chr5:8371708-8372733 REVERSE LENGTH=341
		Prupe.3G261700	Pp03	24750487	24753032	AT5G15870.1 Symbols: | glycosyl hydrolase family 81 protein | chr5:5182641-5184878 REVERSE LENGTH=745
		Prupe.6G136700	Pp06	11025898	11028986	AT5G42260.1 Symbols: BGLU12 | beta glucosidase 12 | chr5:16898712-16900235 FORWARD LENGTH=507
		Prupe.6G312200	Pp06	27961433	27962794	AT2G47280.1 Symbols: | Pectin lyase-like superfamily protein | chr2:19416800-19418252 FORWARD LENGTH=336
		Prupe.6G348700	Pp06	29772519	29773620	AT3G23240.1 Symbols: ERF1, ATERF1 | ethylene response factor 1 | chr3:8295705-8296361 FORWARD LENGTH=218
		Prupe.7G195000	Pp07	18495258	18500799	AT3G42950.1 Symbols: | Pectin lyase-like superfamily protein | chr3:15015383-15017800 FORWARD LENGTH=484
