# Supplementary material for: Genome re-sequencing reveals the evolutionary history of peach fruit edibility
Source: Nat Commun. 2018 Dec 20;9:5404. doi: 10.1038/s41467-018-07744-3 (PMC6302090; doi:10.1038/s41467-018-07744-3)
Supplement: Supplementary file 15 — Supplementary Data 12 [file 41467_2018_7744_MOESM15_ESM.xlsx]

## Sheet: 工作表1
Supplementary Data 12 Significantly enriched GO terms that contain candidate genes related to fruit edibility.
Comparsion	Method	GO_accession	Description	Term_type	Over_represented_P-value	DEG_item	DEG_list	Bg_item	Bg_list	Gene_names
WP/CP	θπ Ratio & FST	GO:0030136	clathrin-coated vesicle	cellular_component	0.00024057	4	281	18	16519	Prupe.2G248500,Prupe.1G336100,Prupe.1G330300,Prupe.1G338400
		GO:0071840	cellular component organization or biogenesis	biological_process	0.0010783	19	281	510	16519	Prupe.8G230400,Prupe.6G363800,Prupe.3G306200,Prupe.3G255400,Prupe.6G215800,Prupe.7G104500,Prupe.3G299500,Prupe.1G575900,Prupe.5G083700,Prupe.8G230800,Prupe.6G119600,Prupe.8G246300,Prupe.6G149900,Prupe.8G265700,Prupe.6G114000,Prupe.1G338400,Prupe.1G330300,Prupe.1G336100,Prupe.1G512300
		GO:0016023	cytoplasmic membrane-bounded vesicle	cellular_component	0.0031261	4	281	32	16519	Prupe.1G338400,Prupe.1G336100,Prupe.1G330300,Prupe.2G248500
		GO:0030135	coated vesicle	cellular_component	0.0031261	4	281	32	16519	Prupe.1G330300,Prupe.1G336100,Prupe.2G248500,Prupe.1G338400
		GO:0031410	cytoplasmic vesicle	cellular_component	0.0031261	4	281	32	16519	Prupe.1G338400,Prupe.2G248500,Prupe.1G330300,Prupe.1G336100
		GO:0031982	vesicle	cellular_component	0.0031261	4	281	32	16519	Prupe.1G330300,Prupe.1G336100,Prupe.2G248500,Prupe.1G338400
		GO:0031988	membrane-bounded vesicle	cellular_component	0.0031261	4	281	32	16519	Prupe.1G338400,Prupe.2G248500,Prupe.1G336100,Prupe.1G330300
		GO:0016043	cellular component organization	biological_process	0.0041328	16	281	450	16519	Prupe.8G230400,Prupe.6G363800,Prupe.6G215800,Prupe.3G306200,Prupe.5G083700,Prupe.1G575900,Prupe.7G104500,Prupe.3G299500,Prupe.8G230800,Prupe.8G265700,Prupe.6G149900,Prupe.8G246300,Prupe.1G512300,Prupe.1G336100,Prupe.1G330300,Prupe.1G338400
		GO:0032991	macromolecular complex	cellular_component	0.034329	25	281	1040	16519	Prupe.1G363400,Prupe.8G230800,Prupe.5G124300,Prupe.3G306900,Prupe.8G265700,Prupe.2G248500,Prupe.6G149900,Prupe.5G173000,Prupe.1G500100,Prupe.1G096700,Prupe.7G118700,Prupe.8G230400,Prupe.5G192900,Prupe.8G230500,Prupe.6G363900,Prupe.1G138700,Prupe.5G124200,Prupe.3G299400,Prupe.8G230200,Prupe.3G306200,Prupe.4G218100,Prupe.5G083700,Prupe.3G115600,Prupe.7G104500,Prupe.3G299500
		GO:0044444	cytoplasmic part	cellular_component	0.034723	18	281	716	16519	Prupe.5G173000,Prupe.1G330300,Prupe.1G336100,Prupe.1G096700,Prupe.1G338400,Prupe.3G207000,Prupe.2G248500,Prupe.3G306900,Prupe.8G230800,Prupe.3G115600,Prupe.7G104500,Prupe.5G124200,Prupe.3G306200,Prupe.8G230500,Prupe.5G192900,Prupe.8G266700,Prupe.6G363900,Prupe.7G118700
		GO:0005622	intracellular	cellular_component	0.036204	47	281	2197	16519	Prupe.7G104200,Prupe.1G330300,Prupe.1G096700,Prupe.1G338400,Prupe.1G363400,Prupe.7G247500,Prupe.5G192200,Prupe.5G124300,Prupe.8G230800,Prupe.1G224200,Prupe.2G194400,Prupe.5G239800,Prupe.8G265700,Prupe.2G248500,Prupe.3G299400,Prupe.5G124200,Prupe.3G306200,Prupe.3G299500,Prupe.8G230400,Prupe.5G192900,Prupe.8G230500,Prupe.3G049300,Prupe.8G266700,Prupe.6G363900,Prupe.3G207000,Prupe.7G118600,Prupe.1G3…
		GO:0005623	cell	cellular_component	0.04145	49	281	2324	16519	Prupe.1G138500,Prupe.8G270100,Prupe.7G118700,Prupe.1G499900,Prupe.3G161000,Prupe.6G187700,Prupe.6G363800,Prupe.8G230200,Prupe.1G378700,Prupe.1G138700,Prupe.1G224000,Prupe.7G104500,Prupe.3G115600,Prupe.5G083700,Prupe.3G306900,Prupe.6G149900,Prupe.7G118600,Prupe.3G207000,Prupe.7G005900,Prupe.1G138600,Prupe.1G500100,Prupe.5G173000,Prupe.1G336100,Prupe.8G230400,Prupe.8G266700,Prupe.6G363900,Prupe.8G2…
		GO:0044464	cell part	cellular_component	0.04145	49	281	2324	16519	Prupe.3G299500,Prupe.5G124200,Prupe.6G215800,Prupe.3G299400,Prupe.3G306200,Prupe.4G218100,Prupe.3G049300,Prupe.8G230500,Prupe.5G192900,Prupe.8G266700,Prupe.6G363900,Prupe.8G230400,Prupe.1G330300,Prupe.1G338400,Prupe.1G096700,Prupe.7G104200,Prupe.8G265700,Prupe.5G239800,Prupe.2G248500,Prupe.1G224200,Prupe.2G194400,Prupe.1G363400,Prupe.8G230800,Prupe.5G124300,Prupe.7G247500,Prupe.5G192200,Prupe.5G0…
		GO:0044424	intracellular part	cellular_component	0.045828	43	281	2009	16519	Prupe.2G194400,Prupe.2G248500,Prupe.8G265700,Prupe.7G247500,Prupe.5G192200,Prupe.5G124300,Prupe.8G230800,Prupe.1G363400,Prupe.1G096700,Prupe.1G338400,Prupe.1G330300,Prupe.6G363900,Prupe.8G266700,Prupe.8G230500,Prupe.5G192900,Prupe.3G049300,Prupe.8G230400,Prupe.3G299500,Prupe.3G306200,Prupe.3G299400,Prupe.5G124200,Prupe.6G149900,Prupe.3G306900,Prupe.7G005900,Prupe.1G138600,Prupe.1G500100,Prupe.1G3…
	XP-CLR	GO:0003824	catalytic activity	molecular_function	7.1278e-08	205	350	7436	16519	Prupe.6G156300,Prupe.3G184400,Prupe.1G088200,Prupe.6G154300,Prupe.3G184800,Prupe.1G103900,Prupe.7G054200,Prupe.4G135100,Prupe.2G199400,Prupe.4G135200,Prupe.8G103400,Prupe.4G138700,Prupe.3G115300,Prupe.6G156600,Prupe.8G259500,Prupe.8G132400,Prupe.4G257800,Prupe.3G250700,Prupe.8G132200,Prupe.2G148200,Prupe.3G253200,Prupe.5G006500,Prupe.2G088800,Prupe.2G148600,Prupe.2G089000,Prupe.1G104300,Prupe.6G2…
		GO:0016740	transferase activity	molecular_function	1.87e-07	95	350	2758	16519	Prupe.4G135100,Prupe.6G309400,Prupe.1G069800,Prupe.3G251100,Prupe.3G184600,Prupe.2G199400,Prupe.4G135200,Prupe.7G107000,Prupe.3G184800,Prupe.5G123600,Prupe.1G088200,Prupe.3G184400,Prupe.2G199600,Prupe.6G228100,Prupe.8G132400,Prupe.3G251200,Prupe.2G279600,Prupe.4G135000,Prupe.3G250700,Prupe.5G123700,Prupe.4G257800,Prupe.4G134900,Prupe.8G103400,Prupe.2G199500,Prupe.4G141500,Prupe.1G236700,Prupe.6G2…
		GO:0004857	enzyme inhibitor activity	molecular_function	1.3449e-05	11	350	104	16519	Prupe.1G172900,Prupe.3G007900,Prupe.2G279700,Prupe.8G229000,Prupe.3G007700,Prupe.2G279800,Prupe.8G228900,Prupe.3G008000,Prupe.2G279900,Prupe.3G007800,Prupe.8G229400
		GO:0042626	ATPase activity, coupled to transmembrane movement of substances	molecular_function	2.6331e-05	10	350	96	16519	Prupe.1G104300,Prupe.7G054300,Prupe.1G104100,Prupe.8G259800,Prupe.1G104400,Prupe.5G006500,Prupe.2G229100,Prupe.1G103900,Prupe.1G236100,Prupe.7G054200
		GO:0016820	hydrolase activity, acting on acid anhydrides, catalyzing transmembrane movement of substances	molecular_function	3.8187e-05	10	350	100	16519	Prupe.7G054200,Prupe.1G103900,Prupe.1G236100,Prupe.2G229100,Prupe.8G259800,Prupe.1G104400,Prupe.5G006500,Prupe.1G104300,Prupe.1G104100,Prupe.7G054300
		GO:0043492	ATPase activity, coupled to movement of substances	molecular_function	6.7165e-05	10	350	107	16519	Prupe.5G006500,Prupe.1G104400,Prupe.8G259800,Prupe.7G054300,Prupe.1G104100,Prupe.1G104300,Prupe.1G103900,Prupe.1G236100,Prupe.7G054200,Prupe.2G229100
		GO:0015399	primary active transmembrane transporter activity	molecular_function	6.947e-05	10	350	107	16519	Prupe.7G054300,Prupe.1G104100,Prupe.1G104300,Prupe.1G104400,Prupe.5G006500,Prupe.8G259800,Prupe.2G229100,Prupe.1G236100,Prupe.1G103900,Prupe.7G054200
		GO:0015405	P-P-bond-hydrolysis-driven transmembrane transporter activity	molecular_function	6.947e-05	10	350	107	16519	Prupe.7G054200,Prupe.1G236100,Prupe.1G103900,Prupe.2G229100,Prupe.8G259800,Prupe.1G104400,Prupe.5G006500,Prupe.1G104300,Prupe.1G104100,Prupe.7G054300
		GO:0016787	hydrolase activity	molecular_function	0.00017076	75	350	2371	16519	Prupe.2G229100,Prupe.2G069600,Prupe.6G156500,Prupe.5G121500,Prupe.1G081300,Prupe.1G081200,Prupe.3G007700,Prupe.8G132800,Prupe.2G279800,Prupe.3G007800,Prupe.8G133400,Prupe.5G056500,Prupe.5G006500,Prupe.3G008000,Prupe.1G104300,Prupe.4G186700,Prupe.2G279700,Prupe.6G083700,Prupe.5G121300,Prupe.4G138700,Prupe.1G351000,Prupe.6G156600,Prupe.2G279900,Prupe.8G259500,Prupe.1G103900,Prupe.1G236100,Prupe.7G0…
		GO:0030234	enzyme regulator activity	molecular_function	0.00024694	11	350	143	16519	Prupe.8G229000,Prupe.2G279700,Prupe.1G172900,Prupe.3G007900,Prupe.8G228900,Prupe.3G008000,Prupe.2G279800,Prupe.2G279900,Prupe.3G007800,Prupe.8G229400,Prupe.3G007700
		GO:0016759	cellulose synthase activity	molecular_function	0.0002934	5	350	29	16519	Prupe.5G124000,Prupe.5G123500,Prupe.5G123600,Prupe.5G123700,Prupe.5G123800
		GO:0016760	cellulose synthase (UDP-forming) activity	molecular_function	0.0002934	5	350	29	16519	Prupe.5G123800,Prupe.5G124000,Prupe.5G123500,Prupe.5G123600,Prupe.5G123700
		GO:0042623	ATPase activity, coupled	molecular_function	0.00029588	12	350	176	16519	Prupe.1G104400,Prupe.5G006500,Prupe.6G090900,Prupe.8G259800,Prupe.1G104100,Prupe.7G054300,Prupe.1G104300,Prupe.7G054200,Prupe.1G236100,Prupe.1G103900,Prupe.7G052200,Prupe.2G229100
		GO:0098772	molecular function regulator	molecular_function	0.00059034	11	350	159	16519	Prupe.8G229000,Prupe.2G279700,Prupe.3G007900,Prupe.1G172900,Prupe.3G007800,Prupe.2G279900,Prupe.8G229400,Prupe.8G228900,Prupe.3G008000,Prupe.2G279800,Prupe.3G007700
		GO:0030243	cellulose metabolic process	biological_process	0.00096777	5	350	37	16519	Prupe.5G123700,Prupe.5G123500,Prupe.5G124000,Prupe.5G123600,Prupe.5G123800
		GO:0030244	cellulose biosynthetic process	biological_process	0.00096777	5	350	37	16519	Prupe.5G123800,Prupe.5G123700,Prupe.5G123500,Prupe.5G124000,Prupe.5G123600
		GO:0017111	nucleoside-triphosphatase activity	molecular_function	0.0022714	21	350	509	16519	Prupe.8G259800,Prupe.1G104400,Prupe.5G006500,Prupe.4G186700,Prupe.1G173100,Prupe.5G237500,Prupe.1G104300,Prupe.1G133900,Prupe.7G052200,Prupe.7G054200,Prupe.1G236100,Prupe.1G103900,Prupe.4G138900,Prupe.6G090900,Prupe.5G121300,Prupe.4G138700,Prupe.1G104100,Prupe.7G054300,Prupe.5G121500,Prupe.6G083700,Prupe.2G229100
		GO:0051273	beta-glucan metabolic process	biological_process	0.0024093	5	350	46	16519	Prupe.5G123600,Prupe.5G123500,Prupe.5G124000,Prupe.5G123700,Prupe.5G123800
		GO:0051274	beta-glucan biosynthetic process	biological_process	0.0024093	5	350	46	16519	Prupe.5G123700,Prupe.5G123600,Prupe.5G123500,Prupe.5G124000,Prupe.5G123800
		GO:0016818	hydrolase activity, acting on acid anhydrides, in phosphorus-containing anhydrides	molecular_function	0.0024721	22	350	547	16519	Prupe.1G104100,Prupe.7G054300,Prupe.4G138700,Prupe.6G090900,Prupe.5G121300,Prupe.6G083700,Prupe.2G229100,Prupe.5G121500,Prupe.2G148100,Prupe.1G133900,Prupe.4G186700,Prupe.1G173100,Prupe.5G237500,Prupe.1G104300,Prupe.1G104400,Prupe.5G006500,Prupe.8G259800,Prupe.4G138900,Prupe.7G054200,Prupe.1G103900,Prupe.1G236100,Prupe.7G052200
		GO:0016788	hydrolase activity, acting on ester bonds	molecular_function	0.0024761	23	350	569	16519	Prupe.5G237900,Prupe.3G007900,Prupe.2G073700,Prupe.5G237600,Prupe.8G088900,Prupe.5G237800,Prupe.5G205800,Prupe.4G187800,Prupe.3G008000,Prupe.8G089000,Prupe.1G081300,Prupe.2G279700,Prupe.2G069600,Prupe.3G007700,Prupe.1G081200,Prupe.5G122000,Prupe.4G136700,Prupe.8G089100,Prupe.8G089200,Prupe.8G235600,Prupe.2G279900,Prupe.3G007800,Prupe.2G279800
		GO:0022804	active transmembrane transporter activity	molecular_function	0.0027292	13	350	254	16519	Prupe.2G229100,Prupe.2G228700,Prupe.7G054200,Prupe.8G236100,Prupe.2G279100,Prupe.1G103900,Prupe.1G236100,Prupe.1G104300,Prupe.1G104100,Prupe.7G054300,Prupe.8G259800,Prupe.5G006500,Prupe.1G104400
		GO:0016817	hydrolase activity, acting on acid anhydrides	molecular_function	0.0030777	22	350	557	16519	Prupe.7G054300,Prupe.1G104100,Prupe.6G090900,Prupe.4G138700,Prupe.5G121300,Prupe.6G083700,Prupe.2G229100,Prupe.5G121500,Prupe.2G148100,Prupe.1G133900,Prupe.1G104300,Prupe.5G237500,Prupe.1G173100,Prupe.4G186700,Prupe.5G006500,Prupe.1G104400,Prupe.8G259800,Prupe.4G138900,Prupe.1G236100,Prupe.1G103900,Prupe.7G054200,Prupe.7G052200
		GO:0016462	pyrophosphatase activity	molecular_function	0.0031475	21	350	523	16519	Prupe.4G138900,Prupe.1G103900,Prupe.1G236100,Prupe.7G054200,Prupe.7G052200,Prupe.1G133900,Prupe.5G237500,Prupe.1G104300,Prupe.4G186700,Prupe.1G173100,Prupe.1G104400,Prupe.5G006500,Prupe.8G259800,Prupe.2G229100,Prupe.6G083700,Prupe.5G121500,Prupe.7G054300,Prupe.1G104100,Prupe.6G090900,Prupe.5G121300,Prupe.4G138700
		GO:0035251	UDP-glucosyltransferase activity	molecular_function	0.0033974	5	350	50	16519	Prupe.5G123800,Prupe.5G123700,Prupe.5G123500,Prupe.5G124000,Prupe.5G123600
	XP-EHH	GO:0016740	transferase activity	molecular_function	1.8047e-07	61	181	2758	16519	Prupe.4G091400,Prupe.3G253200,Prupe.3G181000,Prupe.1G236800,Prupe.4G091200,Prupe.3G055600,Prupe.3G055500,Prupe.2G044400,Prupe.4G092900,Prupe.5G123700,Prupe.5G132800,Prupe.1G236700,Prupe.2G199600,Prupe.6G160900,Prupe.2G092500,Prupe.3G253400,Prupe.5G240100,Prupe.5G133400,Prupe.4G094600,Prupe.4G092700,Prupe.3G253600,Prupe.3G055400,Prupe.1G574600,Prupe.4G142000,Prupe.5G161700,Prupe.4G094300,Prupe.3G2…
		GO:0001871	pattern binding	molecular_function	1.4561e-05	8	181	88	16519	Prupe.4G091900,Prupe.3G181100,Prupe.4G092700,Prupe.4G094600,Prupe.3G181200,Prupe.4G094500,Prupe.4G092900,Prupe.4G093000
		GO:0030247	polysaccharide binding	molecular_function	1.4561e-05	8	181	88	16519	Prupe.3G181100,Prupe.4G094600,Prupe.4G092700,Prupe.4G091900,Prupe.4G094500,Prupe.4G092900,Prupe.4G093000,Prupe.3G181200
		GO:0004674	protein serine/threonine kinase activity	molecular_function	0.00088431	23	181	879	16519	Prupe.3G181100,Prupe.4G114600,Prupe.3G181000,Prupe.4G195000,Prupe.3G251700,Prupe.4G194900,Prupe.4G093000,Prupe.4G092900,Prupe.3G055500,Prupe.2G044400,Prupe.6G160800,Prupe.4G092700,Prupe.4G094600,Prupe.3G251400,Prupe.4G091900,Prupe.2G092500,Prupe.6G160900,Prupe.4G090800,Prupe.4G094500,Prupe.4G094300,Prupe.5G161700,Prupe.3G055400,Prupe.3G181200
		GO:0016772	transferase activity, transferring phosphorus-containing groups	molecular_function	0.0012352	33	181	1537	16519	Prupe.3G181000,Prupe.4G092900,Prupe.3G055500,Prupe.2G044400,Prupe.4G091200,Prupe.3G055600,Prupe.4G094600,Prupe.4G092700,Prupe.5G240100,Prupe.2G092500,Prupe.6G160900,Prupe.4G090800,Prupe.1G510800,Prupe.7G180900,Prupe.4G094500,Prupe.4G094300,Prupe.5G161700,Prupe.3G055400,Prupe.1G574600,Prupe.3G181100,Prupe.2G223200,Prupe.4G114600,Prupe.4G195000,Prupe.2G044500,Prupe.3G251700,Prupe.4G194900,Prupe.2G0…
		GO:0003824	catalytic activity	molecular_function	0.0016193	103	181	7436	16519	Prupe.1G230600,Prupe.5G133400,Prupe.2G092500,Prupe.4G094500,Prupe.4G142000,Prupe.5G161700,Prupe.4G138700,Prupe.1G574600,Prupe.5G245500,Prupe.5G121200,Prupe.1G178000,Prupe.2G199700,Prupe.3G253200,Prupe.5G132600,Prupe.1G236700,Prupe.8G229200,Prupe.2G199600,Prupe.5G240300,Prupe.5G132800,Prupe.4G091200,Prupe.3G055500,Prupe.6G160800,Prupe.8G229500,Prupe.4G090300,Prupe.4G090900,Prupe.1G351000,Prupe.4G1…
		GO:0006468	protein phosphorylation	biological_process	0.0022868	27	181	1198	16519	Prupe.3G055400,Prupe.3G181200,Prupe.5G161700,Prupe.4G094300,Prupe.4G094500,Prupe.4G090800,Prupe.1G510800,Prupe.6G160900,Prupe.2G092500,Prupe.4G091900,Prupe.6G160800,Prupe.4G094600,Prupe.3G251400,Prupe.4G092700,Prupe.7G180800,Prupe.2G044400,Prupe.3G055500,Prupe.4G091200,Prupe.4G092900,Prupe.4G093000,Prupe.3G251700,Prupe.4G194900,Prupe.3G181000,Prupe.4G195000,Prupe.3G181100,Prupe.4G114600,Prupe.2G2…
		GO:0016310	phosphorylation	biological_process	0.0035096	27	181	1238	16519	Prupe.3G181200,Prupe.3G055400,Prupe.5G161700,Prupe.4G094300,Prupe.4G094500,Prupe.1G510800,Prupe.4G090800,Prupe.6G160900,Prupe.2G092500,Prupe.4G091900,Prupe.4G094600,Prupe.3G251400,Prupe.4G092700,Prupe.6G160800,Prupe.7G180800,Prupe.4G091200,Prupe.2G044400,Prupe.3G055500,Prupe.4G092900,Prupe.4G093000,Prupe.4G194900,Prupe.3G251700,Prupe.4G195000,Prupe.3G181000,Prupe.2G223200,Prupe.4G114600,Prupe.3G1…
		GO:0030246	carbohydrate binding	molecular_function	0.004198	8	181	204	16519	Prupe.4G091900,Prupe.3G181100,Prupe.4G092700,Prupe.4G094600,Prupe.3G181200,Prupe.4G094500,Prupe.4G092900,Prupe.4G093000
		GO:0004672	protein kinase activity	molecular_function	0.004503	26	181	1187	16519	Prupe.4G091200,Prupe.2G044400,Prupe.3G055500,Prupe.4G092900,Prupe.4G093000,Prupe.3G251700,Prupe.4G194900,Prupe.4G195000,Prupe.3G181000,Prupe.4G114600,Prupe.2G223200,Prupe.3G181100,Prupe.3G181200,Prupe.3G055400,Prupe.4G094300,Prupe.5G161700,Prupe.4G094500,Prupe.1G510800,Prupe.4G090800,Prupe.6G160900,Prupe.2G092500,Prupe.4G091900,Prupe.4G094600,Prupe.4G092700,Prupe.3G251400,Prupe.6G160800
		GO:0016759	cellulose synthase activity	molecular_function	0.0078862	3	181	29	16519	Prupe.5G123800,Prupe.5G123700,Prupe.5G123600
		GO:0016760	cellulose synthase (UDP-forming) activity	molecular_function	0.0078862	3	181	29	16519	Prupe.5G123700,Prupe.5G123800,Prupe.5G123600
		GO:0043412	macromolecule modification	biological_process	0.0081711	30	181	1550	16519	Prupe.3G251700,Prupe.4G194900,Prupe.4G091400,Prupe.3G181000,Prupe.4G195000,Prupe.4G114600,Prupe.3G181100,Prupe.2G223200,Prupe.7G180800,Prupe.3G055500,Prupe.2G044400,Prupe.4G091200,Prupe.4G092900,Prupe.5G009100,Prupe.4G093000,Prupe.6G160900,Prupe.2G092500,Prupe.4G091900,Prupe.5G133400,Prupe.6G160800,Prupe.4G094600,Prupe.4G092700,Prupe.3G251400,Prupe.3G055400,Prupe.3G181200,Prupe.5G161700,Prupe.4G0…
		GO:0006464	cellular protein modification process	biological_process	0.0086233	29	181	1483	16519	Prupe.3G251700,Prupe.4G194900,Prupe.4G195000,Prupe.3G181000,Prupe.4G114600,Prupe.2G223200,Prupe.3G181100,Prupe.7G180800,Prupe.4G091200,Prupe.2G044400,Prupe.3G055500,Prupe.5G009100,Prupe.4G092900,Prupe.4G093000,Prupe.6G160900,Prupe.2G092500,Prupe.5G133400,Prupe.4G091900,Prupe.4G094600,Prupe.4G092700,Prupe.3G251400,Prupe.6G160800,Prupe.3G181200,Prupe.3G055400,Prupe.4G094300,Prupe.5G161700,Prupe.4G0…
		GO:0036211	protein modification process	biological_process	0.0086233	29	181	1483	16519	Prupe.4G195000,Prupe.3G181000,Prupe.3G251700,Prupe.4G194900,Prupe.2G223200,Prupe.4G114600,Prupe.3G181100,Prupe.4G091200,Prupe.3G055500,Prupe.2G044400,Prupe.7G180800,Prupe.4G093000,Prupe.5G009100,Prupe.4G092900,Prupe.5G133400,Prupe.4G091900,Prupe.6G160900,Prupe.2G092500,Prupe.4G094600,Prupe.3G251400,Prupe.4G092700,Prupe.6G160800,Prupe.5G161700,Prupe.4G094300,Prupe.3G181200,Prupe.3G055400,Prupe.1G5…
		GO:0032549	ribonucleoside binding	molecular_function	0.0088972	47	181	2597	16519	Prupe.4G093000,Prupe.4G138900,Prupe.4G195000,Prupe.4G194900,Prupe.3G251700,Prupe.2G044100,Prupe.4G114600,Prupe.3G181100,Prupe.2G223200,Prupe.2G053800,Prupe.3G181200,Prupe.2G054500,Prupe.4G141600,Prupe.4G091900,Prupe.2G051100,Prupe.6G160800,Prupe.3G251400,Prupe.5G121300,Prupe.3G055500,Prupe.2G044400,Prupe.3G055600,Prupe.4G091200,Prupe.4G091100,Prupe.3G165200,Prupe.4G141700,Prupe.4G092900,Prupe.1G0…
		GO:0016301	kinase activity	molecular_function	0.0089125	27	181	1333	16519	Prupe.4G092900,Prupe.4G093000,Prupe.2G044400,Prupe.3G055500,Prupe.4G091200,Prupe.4G114600,Prupe.2G223200,Prupe.3G181100,Prupe.4G194900,Prupe.2G044500,Prupe.3G251700,Prupe.3G181000,Prupe.4G195000,Prupe.4G094500,Prupe.4G090800,Prupe.1G510800,Prupe.3G055400,Prupe.3G181200,Prupe.5G161700,Prupe.4G094300,Prupe.6G160800,Prupe.4G092700,Prupe.4G094600,Prupe.3G251400,Prupe.6G160900,Prupe.2G092500,Prupe.4G0…
		GO:0001882	nucleoside binding	molecular_function	0.0089738	47	181	2598	16519	Prupe.3G181000,Prupe.2G053700,Prupe.2G029300,Prupe.4G091100,Prupe.4G091200,Prupe.3G165200,Prupe.3G055600,Prupe.3G055500,Prupe.2G044400,Prupe.4G092900,Prupe.1G052200,Prupe.4G141700,Prupe.2G092500,Prupe.6G160900,Prupe.4G092700,Prupe.4G094600,Prupe.4G138700,Prupe.3G055400,Prupe.1G574600,Prupe.5G161700,Prupe.4G094300,Prupe.1G051800,Prupe.2G029200,Prupe.4G094500,Prupe.2G055500,Prupe.2G053900,Prupe.4G1…
		GO:0046527	glucosyltransferase activity	molecular_function	0.0096414	4	181	57	16519	Prupe.5G123600,Prupe.5G132800,Prupe.5G123700,Prupe.5G123800
		GO:0009250	glucan biosynthetic process	biological_process	0.009979	4	181	63	16519	Prupe.5G123600,Prupe.5G123800,Prupe.5G123700,Prupe.5G132800
		GO:0000271	polysaccharide biosynthetic process	biological_process	0.010729	4	181	65	16519	Prupe.5G123800,Prupe.5G123700,Prupe.5G132800,Prupe.5G123600
		GO:0033692	cellular polysaccharide biosynthetic process	biological_process	0.010729	4	181	65	16519	Prupe.5G123600,Prupe.5G132800,Prupe.5G123700,Prupe.5G123800
		GO:0097367	carbohydrate derivative binding	molecular_function	0.011426	47	181	2645	16519	Prupe.4G093000,Prupe.4G138900,Prupe.4G114600,Prupe.3G181100,Prupe.2G223200,Prupe.3G251700,Prupe.4G194900,Prupe.2G044100,Prupe.4G195000,Prupe.2G054500,Prupe.3G181200,Prupe.2G053800,Prupe.5G121300,Prupe.6G160800,Prupe.3G251400,Prupe.4G091900,Prupe.4G141600,Prupe.2G051100,Prupe.1G052200,Prupe.4G092900,Prupe.4G141700,Prupe.3G055500,Prupe.2G044400,Prupe.3G055600,Prupe.4G091200,Prupe.4G091100,Prupe.3G1…
		GO:0005509	calcium ion binding	molecular_function	0.011514	7	181	231	16519	Prupe.3G181200,Prupe.4G091900,Prupe.4G092900,Prupe.4G094500,Prupe.3G181100,Prupe.4G092700,Prupe.4G094600
		GO:0030243	cellulose metabolic process	biological_process	0.012474	3	181	37	16519	Prupe.5G123600,Prupe.5G123700,Prupe.5G123800
		GO:0030244	cellulose biosynthetic process	biological_process	0.012474	3	181	37	16519	Prupe.5G123600,Prupe.5G123800,Prupe.5G123700
		GO:0016773	phosphotransferase activity, alcohol group as acceptor	molecular_function	0.013033	26	181	1302	16519	Prupe.4G094300,Prupe.5G161700,Prupe.3G055400,Prupe.3G181200,Prupe.4G090800,Prupe.1G510800,Prupe.4G094500,Prupe.4G091900,Prupe.2G092500,Prupe.6G160900,Prupe.6G160800,Prupe.4G092700,Prupe.4G094600,Prupe.3G251400,Prupe.2G044400,Prupe.3G055500,Prupe.4G091200,Prupe.4G093000,Prupe.4G092900,Prupe.3G181000,Prupe.4G195000,Prupe.4G194900,Prupe.3G251700,Prupe.2G223200,Prupe.4G114600,Prupe.3G181100
		GO:0005975	carbohydrate metabolic process	biological_process	0.016616	15	181	725	16519	Prupe.2G198000,Prupe.7G051600,Prupe.5G133400,Prupe.7G051800,Prupe.5G123800,Prupe.2G227600,Prupe.5G123700,Prupe.5G132800,Prupe.7G051700,Prupe.7G051900,Prupe.2G197900,Prupe.5G123600,Prupe.5G121200,Prupe.6G156600,Prupe.5G132700
		GO:0097159	organic cyclic compound binding	molecular_function	0.01831	79	181	5607	16519	Prupe.5G239000,Prupe.3G181200,Prupe.2G054500,Prupe.5G201200,Prupe.4G141600,Prupe.8G229500,Prupe.6G160800,Prupe.2G042700,Prupe.4G090200,Prupe.8G228800,Prupe.5G244400,Prupe.4G092300,Prupe.2G044100,Prupe.4G194900,Prupe.3G251700,Prupe.1G574300,Prupe.1G175300,Prupe.3G181100,Prupe.4G114600,Prupe.2G223200,Prupe.4G138700,Prupe.1G178000,Prupe.5G245500,Prupe.1G574600,Prupe.1G051800,Prupe.5G161700,Prupe.2G0…
		GO:1901363	heterocyclic compound binding	molecular_function	0.01831	79	181	5607	16519	Prupe.4G093000,Prupe.5G240000,Prupe.4G138900,Prupe.7G180700,Prupe.4G195000,Prupe.1G242300,Prupe.2G051000,Prupe.2G053800,Prupe.3G251400,Prupe.4G091700,Prupe.5G121300,Prupe.1G230700,Prupe.4G091900,Prupe.2G051100,Prupe.4G141700,Prupe.4G090100,Prupe.4G092900,Prupe.1G052200,Prupe.2G044400,Prupe.4G091100,Prupe.5G239100,Prupe.3G055600,Prupe.3G165200,Prupe.4G091300,Prupe.2G056600,Prupe.2G029300,Prupe.2G0…
		GO:0006796	phosphate-containing compound metabolic process	biological_process	0.018351	29	181	1589	16519	Prupe.7G180800,Prupe.4G091300,Prupe.4G091200,Prupe.3G055500,Prupe.2G044400,Prupe.4G092900,Prupe.4G093000,Prupe.2G044500,Prupe.4G194900,Prupe.3G251700,Prupe.4G195000,Prupe.3G181000,Prupe.2G223200,Prupe.4G114600,Prupe.3G181100,Prupe.3G181200,Prupe.3G055400,Prupe.4G094300,Prupe.5G161700,Prupe.4G094500,Prupe.1G510800,Prupe.4G090800,Prupe.6G160900,Prupe.2G092500,Prupe.4G091900,Prupe.4G094600,Prupe.4G0…
		GO:0006793	phosphorus metabolic process	biological_process	0.018751	29	181	1592	16519	Prupe.2G223200,Prupe.4G114600,Prupe.3G181100,Prupe.4G194900,Prupe.2G044500,Prupe.3G251700,Prupe.4G195000,Prupe.3G181000,Prupe.4G092900,Prupe.4G093000,Prupe.7G180800,Prupe.4G091300,Prupe.4G091200,Prupe.2G044400,Prupe.3G055500,Prupe.4G094600,Prupe.4G092700,Prupe.3G251400,Prupe.6G160800,Prupe.6G160900,Prupe.2G092500,Prupe.4G091900,Prupe.4G094500,Prupe.1G510800,Prupe.4G090800,Prupe.3G181200,Prupe.3G0…
		GO:0001883	purine nucleoside binding	molecular_function	0.020957	45	181	2589	16519	Prupe.4G138900,Prupe.4G093000,Prupe.4G195000,Prupe.3G251700,Prupe.4G194900,Prupe.4G114600,Prupe.2G223200,Prupe.3G181100,Prupe.2G053800,Prupe.3G181200,Prupe.2G054500,Prupe.2G051100,Prupe.4G091900,Prupe.4G141600,Prupe.3G251400,Prupe.6G160800,Prupe.5G121300,Prupe.4G091200,Prupe.4G091100,Prupe.3G055600,Prupe.3G165200,Prupe.3G055500,Prupe.2G044400,Prupe.4G141700,Prupe.4G092900,Prupe.1G052200,Prupe.3G1…
		GO:0032550	purine ribonucleoside binding	molecular_function	0.020957	45	181	2589	16519	Prupe.4G093000,Prupe.4G138900,Prupe.4G114600,Prupe.2G223200,Prupe.3G181100,Prupe.3G251700,Prupe.4G194900,Prupe.4G195000,Prupe.2G054500,Prupe.3G181200,Prupe.2G053800,Prupe.5G121300,Prupe.6G160800,Prupe.3G251400,Prupe.4G141600,Prupe.4G091900,Prupe.2G051100,Prupe.1G052200,Prupe.4G092900,Prupe.4G141700,Prupe.3G055500,Prupe.2G044400,Prupe.4G091200,Prupe.3G165200,Prupe.4G091100,Prupe.3G055600,Prupe.2G0…
		GO:0032555	purine ribonucleotide binding	molecular_function	0.020957	45	181	2589	16519	Prupe.1G510800,Prupe.4G113800,Prupe.4G090800,Prupe.4G094500,Prupe.2G053900,Prupe.2G055500,Prupe.4G094300,Prupe.5G161700,Prupe.1G051800,Prupe.2G029200,Prupe.4G138700,Prupe.3G055400,Prupe.4G092700,Prupe.4G094600,Prupe.2G092500,Prupe.6G160900,Prupe.4G141700,Prupe.1G052200,Prupe.4G092900,Prupe.4G091200,Prupe.4G091100,Prupe.3G165200,Prupe.3G055600,Prupe.3G055500,Prupe.2G044400,Prupe.2G029300,Prupe.2G0…
		GO:0017076	purine nucleotide binding	molecular_function	0.021861	45	181	2596	16519	Prupe.2G051100,Prupe.4G091900,Prupe.4G141600,Prupe.3G251400,Prupe.6G160800,Prupe.5G121300,Prupe.2G053800,Prupe.3G181200,Prupe.2G054500,Prupe.4G195000,Prupe.4G194900,Prupe.3G251700,Prupe.3G181100,Prupe.4G114600,Prupe.2G223200,Prupe.4G138900,Prupe.4G093000,Prupe.2G092500,Prupe.6G160900,Prupe.4G092700,Prupe.4G094600,Prupe.5G161700,Prupe.4G094300,Prupe.1G051800,Prupe.2G029200,Prupe.4G138700,Prupe.3G0…
		GO:0034637	cellular carbohydrate biosynthetic process	biological_process	0.022748	4	181	82	16519	Prupe.5G123800,Prupe.5G132800,Prupe.5G123700,Prupe.5G123600
		GO:0032553	ribonucleotide binding	molecular_function	0.024636	45	181	2623	16519	Prupe.2G053700,Prupe.2G029300,Prupe.3G181000,Prupe.1G052200,Prupe.4G092900,Prupe.4G141700,Prupe.2G044400,Prupe.3G055500,Prupe.3G165200,Prupe.4G091200,Prupe.4G091100,Prupe.3G055600,Prupe.4G092700,Prupe.4G094600,Prupe.2G092500,Prupe.6G160900,Prupe.2G055500,Prupe.2G053900,Prupe.4G094500,Prupe.4G090800,Prupe.4G113800,Prupe.1G510800,Prupe.3G055400,Prupe.4G138700,Prupe.2G029200,Prupe.1G051800,Prupe.5G1…
		GO:0051273	beta-glucan metabolic process	biological_process	0.024726	3	181	46	16519	Prupe.5G123600,Prupe.5G123700,Prupe.5G123800
		GO:0051274	beta-glucan biosynthetic process	biological_process	0.024726	3	181	46	16519	Prupe.5G123600,Prupe.5G123700,Prupe.5G123800
		GO:0006073	cellular glucan metabolic process	biological_process	0.025545	4	181	93	16519	Prupe.5G123700,Prupe.5G132800,Prupe.5G123800,Prupe.5G123600
		GO:0044042	glucan metabolic process	biological_process	0.025545	4	181	93	16519	Prupe.5G123600,Prupe.5G123700,Prupe.5G132800,Prupe.5G123800
		GO:0044264	cellular polysaccharide metabolic process	biological_process	0.02688	4	181	95	16519	Prupe.5G132800,Prupe.5G123700,Prupe.5G123800,Prupe.5G123600
		GO:0016051	carbohydrate biosynthetic process	biological_process	0.035726	4	181	97	16519	Prupe.5G123600,Prupe.5G123700,Prupe.5G132800,Prupe.5G123800
		GO:0005976	polysaccharide metabolic process	biological_process	0.0361	4	181	104	16519	Prupe.5G123600,Prupe.5G132800,Prupe.5G123700,Prupe.5G123800
		GO:0035251	UDP-glucosyltransferase activity	molecular_function	0.037432	3	181	50	16519	Prupe.5G123800,Prupe.5G123700,Prupe.5G123600
		GO:0043168	anion binding	molecular_function	0.041529	48	181	2973	16519	Prupe.2G053800,Prupe.3G181200,Prupe.2G054500,Prupe.4G091900,Prupe.4G141600,Prupe.2G051100,Prupe.6G160800,Prupe.3G251400,Prupe.5G121300,Prupe.4G093000,Prupe.4G138900,Prupe.4G195000,Prupe.3G251700,Prupe.4G194900,Prupe.4G092300,Prupe.4G114600,Prupe.7G180700,Prupe.2G223200,Prupe.3G181100,Prupe.2G029200,Prupe.4G094300,Prupe.5G161700,Prupe.1G051800,Prupe.3G055400,Prupe.4G138700,Prupe.4G090800,Prupe.1G5…
(WD + WK)/CP	θπ Ratio & FST	GO:0008270	zinc ion binding	molecular_function	0.00077798	36	337	1007	16519	Prupe.3G186400,Prupe.5G053800,Prupe.8G105100,Prupe.5G122300,Prupe.1G301000,Prupe.1G350600,Prupe.3G186200,Prupe.8G105200,Prupe.5G124100,Prupe.5G198700,Prupe.3G031900,Prupe.5G184400,Prupe.3G255800,Prupe.3G186100,Prupe.5G234300,Prupe.7G161400,Prupe.8G123200,Prupe.5G122400,Prupe.6G113900,Prupe.6G130700,Prupe.5G066400,Prupe.1G465300,Prupe.5G245200,Prupe.1G490500,Prupe.5G217800,Prupe.5G069800,Prupe.5G2…
		GO:0044422	organelle part	cellular_component	0.0016135	24	337	611	16519	Prupe.1G363400,Prupe.5G058700,Prupe.8G266700,Prupe.8G115200,Prupe.5G231600,Prupe.5G177600,Prupe.1G500100,Prupe.4G191600,Prupe.6G149900,Prupe.8G115500,Prupe.8G265700,Prupe.4G191300,Prupe.5G083700,Prupe.6G130700,Prupe.5G231500,Prupe.2G248500,Prupe.5G198900,Prupe.3G115600,Prupe.1G473400,Prupe.8G230200,Prupe.3G207000,Prupe.1G187700,Prupe.3G306200,Prupe.1G325800
		GO:0044446	intracellular organelle part	cellular_component	0.0016135	24	337	611	16519	Prupe.1G363400,Prupe.8G266700,Prupe.8G115200,Prupe.5G058700,Prupe.5G177600,Prupe.5G231600,Prupe.1G500100,Prupe.6G149900,Prupe.4G191600,Prupe.8G115500,Prupe.8G265700,Prupe.4G191300,Prupe.5G231500,Prupe.6G130700,Prupe.5G083700,Prupe.2G248500,Prupe.3G115600,Prupe.5G198900,Prupe.1G473400,Prupe.8G230200,Prupe.3G207000,Prupe.1G187700,Prupe.1G325800,Prupe.3G306200
		GO:0043226	organelle	cellular_component	0.002151	47	337	1536	16519	Prupe.2G194400,Prupe.2G175800,Prupe.1G363400,Prupe.7G247500,Prupe.3G207000,Prupe.5G192900,Prupe.1G363500,Prupe.1G325800,Prupe.1G499900,Prupe.6G130700,Prupe.5G058800,Prupe.1G491700,Prupe.3G115600,Prupe.5G122400,Prupe.8G230200,Prupe.1G473400,Prupe.6G149900,Prupe.1G138600,Prupe.5G218100,Prupe.4G191600,Prupe.5G124200,Prupe.8G115500,Prupe.5G235600,Prupe.8G265700,Prupe.1G317000,Prupe.4G191300,Prupe.5G0…
		GO:0043229	intracellular organelle	cellular_component	0.002151	47	337	1536	16519	Prupe.2G175800,Prupe.2G194400,Prupe.7G247500,Prupe.1G363400,Prupe.1G325800,Prupe.3G207000,Prupe.5G192900,Prupe.1G363500,Prupe.3G115600,Prupe.5G122400,Prupe.8G230200,Prupe.1G473400,Prupe.6G130700,Prupe.1G499900,Prupe.1G491700,Prupe.5G058800,Prupe.1G317000,Prupe.8G265700,Prupe.5G235600,Prupe.5G066400,Prupe.4G191300,Prupe.1G138600,Prupe.6G149900,Prupe.5G218100,Prupe.4G191600,Prupe.5G124200,Prupe.8G1…
		GO:0044424	intracellular part	cellular_component	0.004	57	337	2009	16519	Prupe.5G173000,Prupe.8G013600,Prupe.3G049300,Prupe.3G306200,Prupe.5G177500,Prupe.1G187700,Prupe.6G187700,Prupe.5G198900,Prupe.5G231500,Prupe.5G083700,Prupe.7G118600,Prupe.2G248500,Prupe.1G138700,Prupe.8G265700,Prupe.5G235600,Prupe.1G317000,Prupe.5G066400,Prupe.4G191300,Prupe.8G230800,Prupe.1G138600,Prupe.6G149900,Prupe.5G218100,Prupe.4G191600,Prupe.5G124200,Prupe.8G115500,Prupe.5G177600,Prupe.1G0…
		GO:0005622	intracellular	cellular_component	0.0044458	61	337	2197	16519	Prupe.2G175900,Prupe.2G194400,Prupe.1G350300,Prupe.7G005900,Prupe.2G175800,Prupe.1G363400,Prupe.7G118700,Prupe.6G130500,Prupe.7G247500,Prupe.3G207000,Prupe.1G363500,Prupe.5G124300,Prupe.5G192900,Prupe.1G325800,Prupe.6G130700,Prupe.1G499900,Prupe.5G058800,Prupe.1G491700,Prupe.5G122400,Prupe.3G115600,Prupe.5G054000,Prupe.1G473400,Prupe.8G230200,Prupe.5G218100,Prupe.4G191600,Prupe.1G138600,Prupe.6G1…
		GO:0043227	membrane-bounded organelle	cellular_component	0.0083235	33	337	1050	16519	Prupe.1G187700,Prupe.5G177500,Prupe.3G306200,Prupe.2G248500,Prupe.7G118600,Prupe.5G231500,Prupe.6G187700,Prupe.5G218100,Prupe.4G191600,Prupe.5G066400,Prupe.8G265700,Prupe.1G317000,Prupe.5G058700,Prupe.8G115200,Prupe.8G266700,Prupe.1G138500,Prupe.1G491800,Prupe.1G500100,Prupe.4G134700,Prupe.5G231600,Prupe.1G049200,Prupe.5G177600,Prupe.1G363500,Prupe.3G207000,Prupe.1G325800,Prupe.1G491700,Prupe.6G1…
		GO:0043231	intracellular membrane-bounded organelle	cellular_component	0.0083235	33	337	1050	16519	Prupe.7G247500,Prupe.2G194400,Prupe.1G499900,Prupe.6G130700,Prupe.1G491700,Prupe.5G122400,Prupe.8G230200,Prupe.1G473400,Prupe.3G207000,Prupe.1G363500,Prupe.1G325800,Prupe.8G115200,Prupe.8G266700,Prupe.1G138500,Prupe.5G058700,Prupe.5G177600,Prupe.1G049200,Prupe.5G231600,Prupe.4G134700,Prupe.1G491800,Prupe.1G500100,Prupe.5G218100,Prupe.4G191600,Prupe.1G317000,Prupe.8G265700,Prupe.5G066400,Prupe.5G2…
		GO:0005623	cell	cellular_component	0.010173	62	337	2324	16519	Prupe.3G207000,Prupe.5G124300,Prupe.5G192900,Prupe.1G363500,Prupe.1G325800,Prupe.6G130700,Prupe.1G499900,Prupe.5G058800,Prupe.1G491700,Prupe.3G115600,Prupe.5G122400,Prupe.8G230200,Prupe.1G473400,Prupe.5G054000,Prupe.1G350300,Prupe.2G175900,Prupe.2G194400,Prupe.7G005900,Prupe.2G175800,Prupe.1G363400,Prupe.7G118700,Prupe.7G247500,Prupe.6G130500,Prupe.1G187700,Prupe.5G173000,Prupe.8G013600,Prupe.3G0…
		GO:0044464	cell part	cellular_component	0.010173	62	337	2324	16519	Prupe.1G491700,Prupe.5G058800,Prupe.6G130700,Prupe.1G499900,Prupe.8G230200,Prupe.1G473400,Prupe.5G054000,Prupe.3G115600,Prupe.5G122400,Prupe.5G192900,Prupe.5G124300,Prupe.1G363500,Prupe.3G207000,Prupe.1G325800,Prupe.1G363400,Prupe.7G247500,Prupe.6G130500,Prupe.7G118700,Prupe.1G350300,Prupe.2G194400,Prupe.2G175900,Prupe.7G005900,Prupe.2G175800,Prupe.7G118600,Prupe.2G248500,Prupe.5G231500,Prupe.5G0…
		GO:0032991	macromolecular complex	cellular_component	0.015291	31	337	1040	16519	Prupe.4G191300,Prupe.2G175800,Prupe.8G230800,Prupe.1G138700,Prupe.8G265700,Prupe.5G235600,Prupe.4G218100,Prupe.5G124200,Prupe.2G175900,Prupe.8G115500,Prupe.6G149900,Prupe.1G500100,Prupe.5G177600,Prupe.5G231600,Prupe.7G118700,Prupe.8G115200,Prupe.3G312200,Prupe.1G363400,Prupe.1G325800,Prupe.3G306200,Prupe.5G173000,Prupe.5G192900,Prupe.5G124300,Prupe.8G230200,Prupe.3G115600,Prupe.5G198900,Prupe.2G2…
		GO:0031090	organelle membrane	cellular_component	0.015297	8	337	163	16519	Prupe.3G306200,Prupe.3G207000,Prupe.4G191600,Prupe.1G187700,Prupe.2G248500,Prupe.5G058700,Prupe.8G266700,Prupe.6G130700
		GO:0003676	nucleic acid binding	molecular_function	0.023809	62	337	2415	16519	Prupe.6G177300,Prupe.1G325800,Prupe.5G065500,Prupe.1G199800,Prupe.3G032000,Prupe.1G363500,Prupe.6G119400,Prupe.3G115600,Prupe.6G177200,Prupe.1G511300,Prupe.5G121100,Prupe.5G241600,Prupe.5G241500,Prupe.5G132400,Prupe.7G005900,Prupe.1G453900,Prupe.7G101000,Prupe.5G201500,Prupe.3G009400,Prupe.1G350600,Prupe.5G239100,Prupe.2G194400,Prupe.5G217700,Prupe.6G130500,Prupe.1G109600,Prupe.6G119300,Prupe.6G0…
		GO:0098588	bounding membrane of organelle	cellular_component	0.030684	6	337	116	16519	Prupe.3G306200,Prupe.5G058700,Prupe.2G248500,Prupe.4G191600,Prupe.6G130700,Prupe.1G187700
		GO:0044444	cytoplasmic part	cellular_component	0.034213	21	337	716	16519	Prupe.8G230800,Prupe.2G175800,Prupe.5G235600,Prupe.2G175900,Prupe.5G124200,Prupe.4G191600,Prupe.4G134700,Prupe.7G118700,Prupe.5G177600,Prupe.5G058700,Prupe.8G266700,Prupe.3G306200,Prupe.5G173000,Prupe.5G192900,Prupe.1G187700,Prupe.3G207000,Prupe.1G473400,Prupe.3G115600,Prupe.5G058800,Prupe.2G248500,Prupe.6G130700
		GO:0043234	protein complex	cellular_component	0.03919	21	337	672	16519	Prupe.5G124300,Prupe.3G306200,Prupe.1G325800,Prupe.2G248500,Prupe.6G130700,Prupe.5G083700,Prupe.5G231500,Prupe.5G198900,Prupe.8G115500,Prupe.2G175900,Prupe.4G218100,Prupe.6G149900,Prupe.4G191300,Prupe.8G265700,Prupe.1G138700,Prupe.8G115200,Prupe.3G312200,Prupe.1G363400,Prupe.1G500100,Prupe.5G231600,Prupe.7G118700
		GO:0030133	transport vesicle	cellular_component	0.040557	2	337	14	16519	Prupe.2G248500,Prupe.6G130700
		GO:0030658	transport vesicle membrane	cellular_component	0.040557	2	337	14	16519	Prupe.2G248500,Prupe.6G130700
		GO:0046914	transition metal ion binding	molecular_function	0.043944	41	337	1542	16519	Prupe.5G053800,Prupe.3G186400,Prupe.1G350600,Prupe.8G105100,Prupe.5G122300,Prupe.1G301000,Prupe.5G124100,Prupe.3G186200,Prupe.8G105200,Prupe.5G198700,Prupe.3G031900,Prupe.5G184400,Prupe.3G186100,Prupe.3G255800,Prupe.5G234300,Prupe.7G161400,Prupe.8G123200,Prupe.5G054000,Prupe.6G113900,Prupe.5G122400,Prupe.6G130700,Prupe.5G066400,Prupe.1G465300,Prupe.7G164600,Prupe.5G245200,Prupe.1G490500,Prupe.5G2…
		GO:0005737	cytoplasm	cellular_component	0.046718	26	337	949	16519	Prupe.5G192900,Prupe.1G187700,Prupe.3G207000,Prupe.3G306200,Prupe.5G173000,Prupe.3G049300,Prupe.8G013600,Prupe.5G058800,Prupe.2G248500,Prupe.6G130700,Prupe.1G473400,Prupe.5G054000,Prupe.3G115600,Prupe.1G350300,Prupe.5G124200,Prupe.2G175900,Prupe.4G191600,Prupe.2G175800,Prupe.8G230800,Prupe.7G005900,Prupe.5G235600,Prupe.8G266700,Prupe.5G058700,Prupe.4G134700,Prupe.5G177600,Prupe.7G118700
		GO:0043170	macromolecule metabolic process	biological_process	0.048287	99	337	4149	16519	Prupe.6G213900,Prupe.1G575800,Prupe.5G177500,Prupe.5G184200,Prupe.5G184600,Prupe.5G173000,Prupe.1G474000,Prupe.4G218000,Prupe.6G187600,Prupe.5G241300,Prupe.2G220700,Prupe.1G500100,Prupe.4G134700,Prupe.2G248700,Prupe.5G124200,Prupe.1G490500,Prupe.5G132600,Prupe.1G473300,Prupe.6G149900,Prupe.5G123800,Prupe.5G173100,Prupe.8G265700,Prupe.1G317000,Prupe.1G138700,Prupe.8G267100,Prupe.2G175500,Prupe.1G4…
	XPCLR	GO:0016740	transferase activity	molecular_function	3.0699e-05	93	377	2758	16519	Prupe.4G258100,Prupe.7G064300,Prupe.6G228400,Prupe.8G100600,Prupe.1G472100,Prupe.2G106600,Prupe.3G164200,Prupe.5G161100,Prupe.8G082700,Prupe.4G135200,Prupe.1G088200,Prupe.1G315900,Prupe.2G148200,Prupe.1G236400,Prupe.1G205700,Prupe.5G124000,Prupe.1G069800,Prupe.3G007500,Prupe.2G073500,Prupe.8G236000,Prupe.4G142100,Prupe.1G216000,Prupe.3G251100,Prupe.1G236500,Prupe.3G109900,Prupe.3G253500,Prupe.3G1…
		GO:0004857	enzyme inhibitor activity	molecular_function	0.00014913	10	377	104	16519	Prupe.8G229400,Prupe.8G228900,Prupe.8G229000,Prupe.2G279700,Prupe.3G007900,Prupe.6G309300,Prupe.3G008000,Prupe.3G007700,Prupe.3G007800,Prupe.6G309200
		GO:0003824	catalytic activity	molecular_function	0.00025842	203	377	7436	16519	Prupe.6G083700,Prupe.8G082700,Prupe.5G161100,Prupe.1G351000,Prupe.5G102600,Prupe.7G064200,Prupe.5G237500,Prupe.6G309800,Prupe.6G156500,Prupe.8G100600,Prupe.7G052100,Prupe.6G119700,Prupe.6G228400,Prupe.5G236800,Prupe.4G258100,Prupe.5G237900,Prupe.7G051900,Prupe.2G069600,Prupe.3G251100,Prupe.1G236500,Prupe.2G148800,Prupe.1G216000,Prupe.6G156600,Prupe.4G142100,Prupe.1G512000,Prupe.1G069800,Prupe.1G2…
		GO:0016759	cellulose synthase activity	molecular_function	0.00038291	5	377	29	16519	Prupe.5G124000,Prupe.5G123500,Prupe.5G123800,Prupe.5G123700,Prupe.5G123600
		GO:0016760	cellulose synthase (UDP-forming) activity	molecular_function	0.00038291	5	377	29	16519	Prupe.5G123600,Prupe.5G123700,Prupe.5G123800,Prupe.5G123500,Prupe.5G124000
		GO:0030243	cellulose metabolic process	biological_process	0.0012834	5	377	37	16519	Prupe.5G124000,Prupe.5G123500,Prupe.5G123600,Prupe.5G123800,Prupe.5G123700
		GO:0030244	cellulose biosynthetic process	biological_process	0.0012834	5	377	37	16519	Prupe.5G123700,Prupe.5G123800,Prupe.5G123600,Prupe.5G123500,Prupe.5G124000
		GO:0030234	enzyme regulator activity	molecular_function	0.0018068	10	377	143	16519	Prupe.2G279700,Prupe.8G229000,Prupe.8G228900,Prupe.3G007900,Prupe.8G229400,Prupe.6G309200,Prupe.3G007800,Prupe.3G007700,Prupe.3G008000,Prupe.6G309300
		GO:0015103	inorganic anion transmembrane transporter activity	molecular_function	0.0025456	5	377	42	16519	Prupe.8G236100,Prupe.1G511600,Prupe.6G281900,Prupe.1G511800,Prupe.2G279100
		GO:0051273	beta-glucan metabolic process	biological_process	0.0030046	5	377	46	16519	Prupe.5G123500,Prupe.5G124000,Prupe.5G123600,Prupe.5G123800,Prupe.5G123700
		GO:0051274	beta-glucan biosynthetic process	biological_process	0.0030046	5	377	46	16519	Prupe.5G124000,Prupe.5G123500,Prupe.5G123800,Prupe.5G123700,Prupe.5G123600
		GO:0098772	molecular function regulator	molecular_function	0.0037075	10	377	159	16519	Prupe.3G007700,Prupe.3G007800,Prupe.3G008000,Prupe.6G309300,Prupe.6G309200,Prupe.8G229400,Prupe.8G229000,Prupe.8G228900,Prupe.2G279700,Prupe.3G007900
		GO:0035251	UDP-glucosyltransferase activity	molecular_function	0.0041281	5	377	50	16519	Prupe.5G124000,Prupe.5G123500,Prupe.5G123800,Prupe.5G123700,Prupe.5G123600
		GO:0016798	hydrolase activity, acting on glycosyl bonds	molecular_function	0.0052244	20	377	464	16519	Prupe.1G512300,Prupe.5G118000,Prupe.7G051800,Prupe.7G064200,Prupe.7G051600,Prupe.6G156500,Prupe.6G309800,Prupe.1G513200,Prupe.7G052100,Prupe.6G119700,Prupe.3G193700,Prupe.7G051900,Prupe.7G052000,Prupe.6G156600,Prupe.5G200800,Prupe.2G278700,Prupe.1G069800,Prupe.7G063900,Prupe.7G051700,Prupe.2G278800
		GO:0004553	hydrolase activity, hydrolyzing O-glycosyl compounds	molecular_function	0.0058224	19	377	437	16519	Prupe.7G051900,Prupe.7G052000,Prupe.6G156600,Prupe.7G063900,Prupe.7G051700,Prupe.2G278800,Prupe.2G278700,Prupe.1G069800,Prupe.1G512300,Prupe.5G118000,Prupe.7G051600,Prupe.7G051800,Prupe.7G064200,Prupe.7G052100,Prupe.6G156500,Prupe.6G309800,Prupe.1G513200,Prupe.3G193700,Prupe.6G119700
		GO:0015698	inorganic anion transport	biological_process	0.007067	5	377	53	16519	Prupe.1G511600,Prupe.8G236100,Prupe.6G281900,Prupe.2G279100,Prupe.1G511800
		GO:0046527	glucosyltransferase activity	molecular_function	0.0073931	5	377	57	16519	Prupe.5G123600,Prupe.5G123800,Prupe.5G123700,Prupe.5G124000,Prupe.5G123500
		GO:0052689	carboxylic ester hydrolase activity	molecular_function	0.0091057	8	377	127	16519	Prupe.6G309200,Prupe.8G235600,Prupe.3G007800,Prupe.3G007700,Prupe.3G008000,Prupe.6G309300,Prupe.3G007900,Prupe.2G279700
		GO:0030599	pectinesterase activity	molecular_function	0.0093329	7	377	102	16519	Prupe.3G007900,Prupe.2G279700,Prupe.6G309200,Prupe.6G309300,Prupe.3G008000,Prupe.3G007800,Prupe.3G007700
		GO:0009250	glucan biosynthetic process	biological_process	0.012025	5	377	63	16519	Prupe.5G124000,Prupe.5G123500,Prupe.5G123700,Prupe.5G123800,Prupe.5G123600
		GO:0000271	polysaccharide biosynthetic process	biological_process	0.013749	5	377	65	16519	Prupe.5G123800,Prupe.5G123700,Prupe.5G123600,Prupe.5G124000,Prupe.5G123500
		GO:0033692	cellular polysaccharide biosynthetic process	biological_process	0.013749	5	377	65	16519	Prupe.5G123500,Prupe.5G124000,Prupe.5G123700,Prupe.5G123800,Prupe.5G123600
		GO:0005975	carbohydrate metabolic process	biological_process	0.015269	26	377	725	16519	Prupe.6G156500,Prupe.1G513200,Prupe.7G052100,Prupe.6G119700,Prupe.3G193700,Prupe.1G512300,Prupe.5G123700,Prupe.5G118000,Prupe.7G053500,Prupe.7G051800,Prupe.7G064200,Prupe.7G051600,Prupe.1G512500,Prupe.5G123600,Prupe.6G156600,Prupe.5G123500,Prupe.1G069800,Prupe.2G278700,Prupe.5G124000,Prupe.7G063900,Prupe.2G278800,Prupe.7G051700,Prupe.7G051900,Prupe.7G052000,Prupe.5G123800,Prupe.4G136700
		GO:0006073	cellular glucan metabolic process	biological_process	0.017604	6	377	93	16519	Prupe.5G123600,Prupe.5G123800,Prupe.5G123700,Prupe.1G069800,Prupe.5G124000,Prupe.5G123500
		GO:0044042	glucan metabolic process	biological_process	0.017604	6	377	93	16519	Prupe.5G123500,Prupe.5G124000,Prupe.1G069800,Prupe.5G123800,Prupe.5G123700,Prupe.5G123600
		GO:0044264	cellular polysaccharide metabolic process	biological_process	0.019428	6	377	95	16519	Prupe.1G069800,Prupe.5G124000,Prupe.5G123500,Prupe.5G123600,Prupe.5G123800,Prupe.5G123700
		GO:0006811	ion transport	biological_process	0.020042	17	377	430	16519	Prupe.1G511600,Prupe.5G236500,Prupe.7G081200,Prupe.3G193600,Prupe.5G006500,Prupe.8G236100,Prupe.2G222600,Prupe.6G281900,Prupe.8G257200,Prupe.5G237000,Prupe.1G511800,Prupe.1G471600,Prupe.4G241000,Prupe.1G511200,Prupe.8G082400,Prupe.2G279100,Prupe.4G240600
		GO:0044711	single-organism biosynthetic process	biological_process	0.027699	21	377	586	16519	Prupe.8G082400,Prupe.5G123700,Prupe.8G082700,Prupe.4G258100,Prupe.5G236800,Prupe.8G257100,Prupe.8G257500,Prupe.1G472100,Prupe.1G133800,Prupe.4G257800,Prupe.5G123800,Prupe.2G248100,Prupe.6G179600,Prupe.1G088200,Prupe.5G236300,Prupe.5G123500,Prupe.5G124000,Prupe.1G512000,Prupe.1G082000,Prupe.1G472400,Prupe.5G123600
		GO:0005976	polysaccharide metabolic process	biological_process	0.029013	6	377	104	16519	Prupe.5G123500,Prupe.5G124000,Prupe.1G069800,Prupe.5G123600,Prupe.5G123700,Prupe.5G123800
		GO:0008509	anion transmembrane transporter activity	molecular_function	0.03115	5	377	77	16519	Prupe.1G511800,Prupe.2G279100,Prupe.1G511600,Prupe.8G236100,Prupe.6G281900
		GO:0034637	cellular carbohydrate biosynthetic process	biological_process	0.03452	5	377	82	16519	Prupe.5G124000,Prupe.5G123500,Prupe.5G123700,Prupe.5G123800,Prupe.5G123600
		GO:0015075	ion transmembrane transporter activity	molecular_function	0.038814	14	377	365	16519	Prupe.5G237000,Prupe.5G236500,Prupe.1G511800,Prupe.1G471600,Prupe.8G236100,Prupe.1G511600,Prupe.2G222600,Prupe.6G281900,Prupe.7G081200,Prupe.5G006500,Prupe.2G279100,Prupe.4G240600,Prupe.4G241000,Prupe.8G082400
		GO:0048046	apoplast	cellular_component	0.039299	4	377	56	16519	Prupe.1G069800,Prupe.8G047100,Prupe.8G046900,Prupe.8G047000
		GO:0016787	hydrolase activity	molecular_function	0.043556	66	377	2371	16519	Prupe.6G309300,Prupe.2G278800,Prupe.1G082000,Prupe.1G069800,Prupe.2G278700,Prupe.6G156600,Prupe.2G069600,Prupe.7G051900,Prupe.5G237900,Prupe.1G511100,Prupe.6G119700,Prupe.7G052100,Prupe.6G309800,Prupe.6G156500,Prupe.7G064200,Prupe.5G121500,Prupe.5G237500,Prupe.1G351000,Prupe.6G083700,Prupe.3G007600,Prupe.7G053300,Prupe.1G133900,Prupe.6G282000,Prupe.4G136700,Prupe.1G351300,Prupe.3G007900,Prupe.8G1…
		GO:0022891	substrate-specific transmembrane transporter activity	molecular_function	0.046021	16	377	443	16519	Prupe.7G081200,Prupe.5G006500,Prupe.5G236500,Prupe.1G511600,Prupe.2G279100,Prupe.4G240600,Prupe.4G241000,Prupe.8G082400,Prupe.5G237000,Prupe.1G511800,Prupe.1G471600,Prupe.5G006300,Prupe.8G236100,Prupe.2G222600,Prupe.8G100700,Prupe.6G281900
		GO:0044237	cellular metabolic process	biological_process	0.049584	121	377	4661	16519	Prupe.8G067900,Prupe.5G238000,Prupe.5G237400,Prupe.7G053500,Prupe.8G047100,Prupe.5G161600,Prupe.1G511900,Prupe.6G297200,Prupe.8G100100,Prupe.5G161700,Prupe.8G133400,Prupe.7G053400,Prupe.5G236900,Prupe.6G141200,Prupe.4G135400,Prupe.6G282200,Prupe.5G118100,Prupe.4G135000,Prupe.4G280700,Prupe.4G240500,Prupe.8G132400,Prupe.5G123800,Prupe.8G046900,Prupe.5G236300,Prupe.4G187800,Prupe.5G006600,Prupe.8G2…
	XPEHH	GO:0016759	cellulose synthase activity	molecular_function	3.1549e-05	5	199	29	16519	Prupe.5G123600,Prupe.5G123700,Prupe.5G124000,Prupe.5G123500,Prupe.5G123800
		GO:0016760	cellulose synthase (UDP-forming) activity	molecular_function	3.1549e-05	5	199	29	16519	Prupe.5G124000,Prupe.5G123500,Prupe.5G123800,Prupe.5G123600,Prupe.5G123700
		GO:0034637	cellular carbohydrate biosynthetic process	biological_process	8.463e-05	7	199	82	16519	Prupe.5G123700,Prupe.5G123600,Prupe.5G124000,Prupe.5G123500,Prupe.5G123800,Prupe.1G513800,Prupe.5G132800
		GO:0030243	cellulose metabolic process	biological_process	9.5778e-05	5	199	37	16519	Prupe.5G123700,Prupe.5G123600,Prupe.5G124000,Prupe.5G123500,Prupe.5G123800
		GO:0030244	cellulose biosynthetic process	biological_process	9.5778e-05	5	199	37	16519	Prupe.5G123600,Prupe.5G123700,Prupe.5G124000,Prupe.5G123800,Prupe.5G123500
		GO:0046527	glucosyltransferase activity	molecular_function	0.00010536	6	199	57	16519	Prupe.5G123800,Prupe.5G123500,Prupe.5G124000,Prupe.5G132800,Prupe.5G123600,Prupe.5G123700
		GO:0009250	glucan biosynthetic process	biological_process	0.00015785	6	199	63	16519	Prupe.5G123800,Prupe.5G123500,Prupe.5G124000,Prupe.5G132800,Prupe.5G123700,Prupe.5G123600
		GO:0000271	polysaccharide biosynthetic process	biological_process	0.00018463	6	199	65	16519	Prupe.5G123700,Prupe.5G123600,Prupe.5G124000,Prupe.5G123800,Prupe.5G123500,Prupe.5G132800
		GO:0033692	cellular polysaccharide biosynthetic process	biological_process	0.00018463	6	199	65	16519	Prupe.5G123600,Prupe.5G123700,Prupe.5G132800,Prupe.5G123500,Prupe.5G123800,Prupe.5G124000
		GO:0016051	carbohydrate biosynthetic process	biological_process	0.00022879	7	199	97	16519	Prupe.5G124000,Prupe.5G123800,Prupe.1G513800,Prupe.5G123500,Prupe.5G132800,Prupe.5G123700,Prupe.5G123600
		GO:0044723	single-organism carbohydrate metabolic process	biological_process	0.00027102	11	199	249	16519	Prupe.6G120100,Prupe.1G513800,Prupe.5G132800,Prupe.5G121200,Prupe.5G123700,Prupe.5G124000,Prupe.5G123500,Prupe.5G123800,Prupe.5G126300,Prupe.5G133400,Prupe.5G123600
		GO:0051273	beta-glucan metabolic process	biological_process	0.00032326	5	199	46	16519	Prupe.5G123600,Prupe.5G123700,Prupe.5G123500,Prupe.5G123800,Prupe.5G124000
		GO:0051274	beta-glucan biosynthetic process	biological_process	0.00032326	5	199	46	16519	Prupe.5G124000,Prupe.5G123800,Prupe.5G123500,Prupe.5G123700,Prupe.5G123600
		GO:0035251	UDP-glucosyltransferase activity	molecular_function	0.00052724	5	199	50	16519	Prupe.5G123500,Prupe.5G123800,Prupe.5G124000,Prupe.5G123600,Prupe.5G123700
		GO:0044262	cellular carbohydrate metabolic process	biological_process	0.00058719	8	199	151	16519	Prupe.5G123700,Prupe.5G132800,Prupe.1G513800,Prupe.5G123600,Prupe.5G126300,Prupe.5G124000,Prupe.5G123500,Prupe.5G123800
		GO:0006073	cellular glucan metabolic process	biological_process	0.0010871	6	199	93	16519	Prupe.5G132800,Prupe.5G123500,Prupe.5G123800,Prupe.5G124000,Prupe.5G123600,Prupe.5G123700
		GO:0044042	glucan metabolic process	biological_process	0.0010871	6	199	93	16519	Prupe.5G124000,Prupe.5G123500,Prupe.5G123800,Prupe.5G132800,Prupe.5G123600,Prupe.5G123700
		GO:0044264	cellular polysaccharide metabolic process	biological_process	0.0012047	6	199	95	16519	Prupe.5G123700,Prupe.5G123600,Prupe.5G123800,Prupe.5G123500,Prupe.5G124000,Prupe.5G132800
		GO:0016740	transferase activity	molecular_function	0.001205	51	199	2758	16519	Prupe.2G043800,Prupe.2G004700,Prupe.6G142200,Prupe.1G236600,Prupe.3G253600,Prupe.5G126500,Prupe.5G233000,Prupe.5G123500,Prupe.4G094500,Prupe.5G123600,Prupe.3G253700,Prupe.2G037500,Prupe.2G199500,Prupe.1G236700,Prupe.8G012500,Prupe.4G142000,Prupe.2G004800,Prupe.5G123700,Prupe.5G123300,Prupe.3G181000,Prupe.5G243700,Prupe.4G094600,Prupe.7G256500,Prupe.1G236800,Prupe.5G123800,Prupe.4G195000,Prupe.4G1…
		GO:0005975	carbohydrate metabolic process	biological_process	0.0013115	19	199	725	16519	Prupe.5G133400,Prupe.7G052100,Prupe.5G124000,Prupe.5G123800,Prupe.6G136700,Prupe.1G513800,Prupe.2G092600,Prupe.5G123600,Prupe.5G126300,Prupe.2G227600,Prupe.6G019500,Prupe.5G123500,Prupe.5G123700,Prupe.7G052000,Prupe.6G136100,Prupe.5G121200,Prupe.5G132800,Prupe.5G132700,Prupe.6G120100
		GO:0005976	polysaccharide metabolic process	biological_process	0.0019056	6	199	104	16519	Prupe.5G123700,Prupe.5G123600,Prupe.5G124000,Prupe.5G123800,Prupe.5G123500,Prupe.5G132800
		GO:0001871	pattern binding	molecular_function	0.0046854	5	199	88	16519	Prupe.6G142300,Prupe.4G094500,Prupe.3G181200,Prupe.3G181100,Prupe.4G094600
		GO:0030247	polysaccharide binding	molecular_function	0.0046854	5	199	88	16519	Prupe.4G094600,Prupe.3G181100,Prupe.3G181200,Prupe.4G094500,Prupe.6G142300
		GO:0008194	UDP-glycosyltransferase activity	molecular_function	0.011352	5	199	107	16519	Prupe.5G123500,Prupe.5G123800,Prupe.5G124000,Prupe.5G123600,Prupe.5G123700
		GO:0008519	ammonium transmembrane transporter activity	molecular_function	0.013199	2	199	15	16519	Prupe.4G284200,Prupe.4G285400
		GO:0015101	organic cation transmembrane transporter activity	molecular_function	0.013199	2	199	15	16519	Prupe.4G284200,Prupe.4G285400
		GO:0015696	ammonium transport	biological_process	0.013199	2	199	15	16519	Prupe.4G284200,Prupe.4G285400
		GO:0072488	ammonium transmembrane transport	biological_process	0.013199	2	199	15	16519	Prupe.4G285400,Prupe.4G284200
		GO:0098661	inorganic anion transmembrane transport	biological_process	0.017054	2	199	17	16519	Prupe.4G285400,Prupe.4G284200
		GO:0015672	monovalent inorganic cation transport	biological_process	0.022795	5	199	132	16519	Prupe.5G237000,Prupe.4G285400,Prupe.8G048900,Prupe.2G029000,Prupe.4G284200
		GO:0003824	catalytic activity	molecular_function	0.026287	104	199	7436	16519	Prupe.1G513800,Prupe.5G121500,Prupe.6G136700,Prupe.2G161400,Prupe.2G199700,Prupe.6G142300,Prupe.1G574600,Prupe.2G044500,Prupe.5G126100,Prupe.2G044100,Prupe.4G194900,Prupe.7G256500,Prupe.5G235900,Prupe.2G051000,Prupe.5G133400,Prupe.5G121200,Prupe.2G161300,Prupe.3G253900,Prupe.2G199600,Prupe.3G253500,Prupe.4G114600,Prupe.2G161000,Prupe.4G138900,Prupe.2G130000,Prupe.3G181100,Prupe.5G126300,Prupe.1G5…
		GO:0015077	monovalent inorganic cation transmembrane transporter activity	molecular_function	0.034116	5	199	148	16519	Prupe.4G285400,Prupe.4G284200,Prupe.2G029000,Prupe.8G048900,Prupe.5G237000
WP/PL	XP-CLR	GO:0016787	hydrolase activity	molecular_function	4.7768e-08	74	282	2371	16519	Prupe.8G089000,Prupe.3G007600,Prupe.8G089100,Prupe.3G250900,Prupe.1G104400,Prupe.6G156400,Prupe.7G052200,Prupe.8G132800,Prupe.8G088900,Prupe.2G279700,Prupe.1G141300,Prupe.7G041200,Prupe.5G237500,Prupe.6G156600,Prupe.7G051800,Prupe.3G016500,Prupe.4G136700,Prupe.1G104300,Prupe.8G053000,Prupe.7G051700,Prupe.3G193700,Prupe.8G089200,Prupe.3G007800,Prupe.5G056500,Prupe.8G133400,Prupe.7G051600,Prupe.8G1…
		GO:0003824	catalytic activity	molecular_function	1.1716e-06	165	282	7436	16519	Prupe.3G193800,Prupe.7G041300,Prupe.3G251100,Prupe.6G280800,Prupe.1G236600,Prupe.3G007700,Prupe.8G132200,Prupe.1G141400,Prupe.6G119700,Prupe.1G351200,Prupe.1G104100,Prupe.5G237600,Prupe.1G103900,Prupe.6G248200,Prupe.5G123600,Prupe.3G185000,Prupe.3G008000,Prupe.6G282700,Prupe.7G021500,Prupe.8G148200,Prupe.5G056100,Prupe.7G052100,Prupe.3G016900,Prupe.1G315600,Prupe.2G060900,Prupe.8G148300,Prupe.5G2…
		GO:0004857	enzyme inhibitor activity	molecular_function	1.7033e-06	11	282	104	16519	Prupe.2G279800,Prupe.3G007700,Prupe.3G007800,Prupe.8G228900,Prupe.2G279900,Prupe.2G279700,Prupe.3G007900,Prupe.1G172900,Prupe.8G229000,Prupe.8G229400,Prupe.3G008000
		GO:0030234	enzyme regulator activity	molecular_function	3.6089e-05	11	282	143	16519	Prupe.1G172900,Prupe.8G229000,Prupe.3G007900,Prupe.2G279900,Prupe.2G279700,Prupe.8G228900,Prupe.3G007800,Prupe.3G007700,Prupe.2G279800,Prupe.3G008000,Prupe.8G229400
		GO:0098772	molecular function regulator	molecular_function	9.3008e-05	11	282	159	16519	Prupe.8G228900,Prupe.3G007700,Prupe.3G007800,Prupe.2G279800,Prupe.8G229000,Prupe.1G172900,Prupe.3G007900,Prupe.2G279900,Prupe.2G279700,Prupe.8G229400,Prupe.3G008000
		GO:0004553	hydrolase activity, hydrolyzing O-glycosyl compounds	molecular_function	0.00019027	19	282	437	16519	Prupe.7G051700,Prupe.3G193700,Prupe.6G156400,Prupe.7G051600,Prupe.7G052000,Prupe.1G513200,Prupe.8G089500,Prupe.7G051900,Prupe.6G156300,Prupe.2G278800,Prupe.6G156500,Prupe.6G119700,Prupe.7G051800,Prupe.1G205600,Prupe.7G021500,Prupe.6G150400,Prupe.6G156600,Prupe.3G016900,Prupe.7G052100
		GO:0016798	hydrolase activity, acting on glycosyl bonds	molecular_function	0.00040388	19	282	464	16519	Prupe.8G089500,Prupe.7G051900,Prupe.6G156300,Prupe.2G278800,Prupe.6G156500,Prupe.6G119700,Prupe.7G051800,Prupe.1G205600,Prupe.7G021500,Prupe.6G150400,Prupe.6G156600,Prupe.7G052100,Prupe.3G016900,Prupe.7G051700,Prupe.3G193700,Prupe.6G156400,Prupe.7G052000,Prupe.7G051600,Prupe.1G513200
		GO:0005975	carbohydrate metabolic process	biological_process	0.00067362	25	282	725	16519	Prupe.2G278800,Prupe.6G119700,Prupe.6G156500,Prupe.5G123800,Prupe.8G089500,Prupe.6G156300,Prupe.7G051900,Prupe.6G156600,Prupe.7G052100,Prupe.3G016900,Prupe.7G021500,Prupe.1G205600,Prupe.7G051800,Prupe.6G150400,Prupe.4G136700,Prupe.5G006900,Prupe.3G193700,Prupe.5G123500,Prupe.7G051700,Prupe.6G156400,Prupe.5G123700,Prupe.1G513200,Prupe.5G123600,Prupe.7G051600,Prupe.7G052000
		GO:0016759	cellulose synthase activity	molecular_function	0.0013463	4	282	29	16519	Prupe.5G123800,Prupe.5G123500,Prupe.5G123600,Prupe.5G123700
		GO:0016760	cellulose synthase (UDP-forming) activity	molecular_function	0.0013463	4	282	29	16519	Prupe.5G123500,Prupe.5G123800,Prupe.5G123600,Prupe.5G123700
		GO:0052689	carboxylic ester hydrolase activity	molecular_function	0.0015388	8	282	127	16519	Prupe.3G007800,Prupe.3G007700,Prupe.2G279800,Prupe.8G235600,Prupe.3G007900,Prupe.2G279900,Prupe.2G279700,Prupe.3G008000
		GO:0030599	pectinesterase activity	molecular_function	0.0018496	7	282	102	16519	Prupe.3G007800,Prupe.3G007700,Prupe.2G279800,Prupe.3G008000,Prupe.3G007900,Prupe.2G279700,Prupe.2G279900
		GO:0016788	hydrolase activity, acting on ester bonds	molecular_function	0.0018996	20	282	569	16519	Prupe.5G237900,Prupe.3G007800,Prupe.8G088900,Prupe.2G279900,Prupe.2G279700,Prupe.5G237600,Prupe.3G007900,Prupe.2G069600,Prupe.8G235600,Prupe.8G089100,Prupe.8G089000,Prupe.8G089200,Prupe.3G008000,Prupe.6G280900,Prupe.2G279800,Prupe.2G073700,Prupe.3G007700,Prupe.4G136700,Prupe.3G016500,Prupe.5G237800
		GO:0016740	transferase activity	molecular_function	0.0031249	65	282	2758	16519	Prupe.3G115500,Prupe.4G145600,Prupe.3G164300,Prupe.2G085100,Prupe.2G085200,Prupe.3G184400,Prupe.6G248000,Prupe.1G236700,Prupe.1G472100,Prupe.1G471800,Prupe.4G142000,Prupe.1G510800,Prupe.1G513300,Prupe.3G250700,Prupe.5G238000,Prupe.4G223700,Prupe.1G205700,Prupe.4G258100,Prupe.3G007500,Prupe.5G123500,Prupe.6G282700,Prupe.1G236400,Prupe.3G185000,Prupe.8G132400,Prupe.6G248200,Prupe.5G123600,Prupe.3G1…
		GO:0030243	cellulose metabolic process	biological_process	0.0034159	4	282	37	16519	Prupe.5G123500,Prupe.5G123800,Prupe.5G123700,Prupe.5G123600
		GO:0030244	cellulose biosynthetic process	biological_process	0.0034159	4	282	37	16519	Prupe.5G123500,Prupe.5G123800,Prupe.5G123700,Prupe.5G123600
		GO:0016758	transferase activity, transferring hexosyl groups	molecular_function	0.00655	15	282	426	16519	Prupe.3G184600,Prupe.2G085100,Prupe.5G123800,Prupe.3G184900,Prupe.2G085200,Prupe.5G123500,Prupe.2G085000,Prupe.5G006900,Prupe.7G012900,Prupe.3G184400,Prupe.3G184800,Prupe.3G184700,Prupe.3G185000,Prupe.5G123600,Prupe.5G123700
		GO:0051273	beta-glucan metabolic process	biological_process	0.0073138	4	282	46	16519	Prupe.5G123700,Prupe.5G123600,Prupe.5G123500,Prupe.5G123800
		GO:0051274	beta-glucan biosynthetic process	biological_process	0.0073138	4	282	46	16519	Prupe.5G123600,Prupe.5G123700,Prupe.5G123500,Prupe.5G123800
		GO:0035251	UDP-glucosyltransferase activity	molecular_function	0.0096749	4	282	50	16519	Prupe.5G123800,Prupe.5G123500,Prupe.5G123600,Prupe.5G123700
		GO:0046527	glucosyltransferase activity	molecular_function	0.015217	4	282	57	16519	Prupe.5G123600,Prupe.5G123700,Prupe.5G123500,Prupe.5G123800
		GO:0009250	glucan biosynthetic process	biological_process	0.021601	4	282	63	16519	Prupe.5G123700,Prupe.5G123600,Prupe.5G123500,Prupe.5G123800
		GO:0042626	ATPase activity, coupled to transmembrane movement of substances	molecular_function	0.022754	5	282	96	16519	Prupe.1G104300,Prupe.5G006500,Prupe.1G104100,Prupe.1G103900,Prupe.1G104400
		GO:0016757	transferase activity, transferring glycosyl groups	molecular_function	0.023359	15	282	496	16519	Prupe.3G184800,Prupe.5G006900,Prupe.7G012900,Prupe.3G184400,Prupe.5G123800,Prupe.3G184900,Prupe.2G085200,Prupe.5G123500,Prupe.2G085000,Prupe.3G184600,Prupe.2G085100,Prupe.5G123700,Prupe.5G123600,Prupe.3G185000,Prupe.3G184700
		GO:0000271	polysaccharide biosynthetic process	biological_process	0.02397	4	282	65	16519	Prupe.5G123500,Prupe.5G123800,Prupe.5G123600,Prupe.5G123700
		GO:0033692	cellular polysaccharide biosynthetic process	biological_process	0.02397	4	282	65	16519	Prupe.5G123600,Prupe.5G123700,Prupe.5G123800,Prupe.5G123500
		GO:0016820	hydrolase activity, acting on acid anhydrides, catalyzing transmembrane movement of substances	molecular_function	0.026682	5	282	100	16519	Prupe.1G104300,Prupe.5G006500,Prupe.1G104100,Prupe.1G103900,Prupe.1G104400
		GO:0042623	ATPase activity, coupled	molecular_function	0.029623	7	282	176	16519	Prupe.1G104100,Prupe.7G052200,Prupe.1G103900,Prupe.1G104400,Prupe.2G060900,Prupe.1G104300,Prupe.5G006500
		GO:0043492	ATPase activity, coupled to movement of substances	molecular_function	0.0342	5	282	107	16519	Prupe.1G104400,Prupe.1G103900,Prupe.1G104100,Prupe.5G006500,Prupe.1G104300
		GO:0015399	primary active transmembrane transporter activity	molecular_function	0.034436	5	282	107	16519	Prupe.1G104400,Prupe.1G103900,Prupe.1G104100,Prupe.5G006500,Prupe.1G104300
		GO:0015405	P-P-bond-hydrolysis-driven transmembrane transporter activity	molecular_function	0.034436	5	282	107	16519	Prupe.1G104400,Prupe.1G103900,Prupe.1G104100,Prupe.5G006500,Prupe.1G104300
		GO:0008194	UDP-glycosyltransferase activity	molecular_function	0.035291	5	282	107	16519	Prupe.5G123500,Prupe.5G123800,Prupe.5G123700,Prupe.5G123600,Prupe.7G012900
		GO:0033176	proton-transporting V-type ATPase complex	cellular_component	0.045504	2	282	20	16519	Prupe.1G471600,Prupe.5G006500
		GO:0044238	primary metabolic process	biological_process	0.047864	108	282	5533	16519	Prupe.2G073500,Prupe.1G141300,Prupe.2G089000,Prupe.8G067900,Prupe.7G009200,Prupe.3G145900,Prupe.8G235000,Prupe.3G164200,Prupe.3G016400,Prupe.6G156600,Prupe.1G315900,Prupe.2G060700,Prupe.3G016500,Prupe.4G136700,Prupe.2G135400,Prupe.7G051800,Prupe.5G003000,Prupe.6G282200,Prupe.3G007600,Prupe.4G257800,Prupe.7G012900,Prupe.5G006600,Prupe.4G141600,Prupe.3G115000,Prupe.6G155300,Prupe.7G052200,Prupe.6G1…
		GO:0015988	energy coupled proton transmembrane transport, against electrochemical gradient	biological_process	0.049594	2	282	21	16519	Prupe.5G006500,Prupe.1G471600
		GO:0015991	ATP hydrolysis coupled proton transport	biological_process	0.049594	2	282	21	16519	Prupe.5G006500,Prupe.1G471600
		GO:0034637	cellular carbohydrate biosynthetic process	biological_process	0.049967	4	282	82	16519	Prupe.5G123800,Prupe.5G123500,Prupe.5G123600,Prupe.5G123700
	XP-EHH	GO:0016740	transferase activity	molecular_function	4.3508e-05	59	219	2758	16519	Prupe.3G253600,Prupe.8G230300,Prupe.5G241700,Prupe.5G243500,Prupe.1G236800,Prupe.1G513300,Prupe.1G547500,Prupe.4G142000,Prupe.3G055400,Prupe.1G514800,Prupe.5G123800,Prupe.1G547800,Prupe.2G085100,Prupe.5G123600,Prupe.3G247800,Prupe.1G547700,Prupe.5G243700,Prupe.1G236700,Prupe.4G142100,Prupe.6G160800,Prupe.3G254000,Prupe.1G108600,Prupe.7G162800,Prupe.4G236900,Prupe.4G145700,Prupe.2G085200,Prupe.5G2…
		GO:0016758	transferase activity, transferring hexosyl groups	molecular_function	0.00017192	16	219	426	16519	Prupe.5G123700,Prupe.2G085000,Prupe.2G085200,Prupe.4G236900,Prupe.5G243400,Prupe.5G123600,Prupe.2G085100,Prupe.1G547700,Prupe.4G236700,Prupe.1G547500,Prupe.5G132800,Prupe.1G547800,Prupe.5G123800,Prupe.8G231500,Prupe.4G236800,Prupe.5G241700
		GO:0046527	glucosyltransferase activity	molecular_function	0.00048668	5	219	57	16519	Prupe.5G132800,Prupe.5G123600,Prupe.5G123700,Prupe.5G241700,Prupe.5G123800
		GO:0016757	transferase activity, transferring glycosyl groups	molecular_function	0.00093495	16	219	496	16519	Prupe.5G123700,Prupe.2G085000,Prupe.2G085200,Prupe.4G236900,Prupe.2G085100,Prupe.5G123600,Prupe.5G243400,Prupe.4G236700,Prupe.1G547700,Prupe.1G547500,Prupe.5G132800,Prupe.1G547800,Prupe.5G123800,Prupe.8G231500,Prupe.4G236800,Prupe.5G241700
		GO:0035251	UDP-glucosyltransferase activity	molecular_function	0.0024618	4	219	50	16519	Prupe.5G241700,Prupe.5G123800,Prupe.5G123600,Prupe.5G123700
		GO:0016759	cellulose synthase activity	molecular_function	0.005001	3	219	29	16519	Prupe.5G123800,Prupe.5G123700,Prupe.5G123600
		GO:0016760	cellulose synthase (UDP-forming) activity	molecular_function	0.005001	3	219	29	16519	Prupe.5G123800,Prupe.5G123600,Prupe.5G123700
		GO:0005451	monovalent cation:proton antiporter activity	molecular_function	0.0067761	3	219	31	16519	Prupe.6G047600,Prupe.6G047500,Prupe.6G047400
		GO:0009250	glucan biosynthetic process	biological_process	0.0068948	4	219	63	16519	Prupe.5G123700,Prupe.5G123600,Prupe.5G132800,Prupe.5G123800
		GO:0000271	polysaccharide biosynthetic process	biological_process	0.0078222	4	219	65	16519	Prupe.5G123700,Prupe.5G123600,Prupe.5G132800,Prupe.5G123800
		GO:0033692	cellular polysaccharide biosynthetic process	biological_process	0.0078222	4	219	65	16519	Prupe.5G123700,Prupe.5G132800,Prupe.5G123600,Prupe.5G123800
		GO:0006814	sodium ion transport	biological_process	0.0096149	3	219	35	16519	Prupe.6G047500,Prupe.6G047400,Prupe.6G047600
		GO:0030243	cellulose metabolic process	biological_process	0.010811	3	219	37	16519	Prupe.5G123600,Prupe.5G123700,Prupe.5G123800
		GO:0030244	cellulose biosynthetic process	biological_process	0.010811	3	219	37	16519	Prupe.5G123800,Prupe.5G123600,Prupe.5G123700
		GO:0008194	UDP-glycosyltransferase activity	molecular_function	0.01089	5	219	107	16519	Prupe.5G123600,Prupe.5G123700,Prupe.5G241700,Prupe.5G123800,Prupe.8G231500
		GO:0015491	cation:cation antiporter activity	molecular_function	0.011404	3	219	37	16519	Prupe.6G047500,Prupe.6G047400,Prupe.6G047600
		GO:0051273	beta-glucan metabolic process	biological_process	0.016627	3	219	46	16519	Prupe.5G123800,Prupe.5G123600,Prupe.5G123700
		GO:0051274	beta-glucan biosynthetic process	biological_process	0.016627	3	219	46	16519	Prupe.5G123600,Prupe.5G123700,Prupe.5G123800
		GO:0034637	cellular carbohydrate biosynthetic process	biological_process	0.017912	4	219	82	16519	Prupe.5G123700,Prupe.5G132800,Prupe.5G123600,Prupe.5G123800
		GO:0022890	inorganic cation transmembrane transporter activity	molecular_function	0.023275	7	219	214	16519	Prupe.6G297500,Prupe.8G234200,Prupe.8G233700,Prupe.6G047600,Prupe.6G047500,Prupe.6G047400,Prupe.8G231400
		GO:0015298	solute:cation antiporter activity	molecular_function	0.023604	3	219	49	16519	Prupe.6G047500,Prupe.6G047400,Prupe.6G047600
		GO:0015299	solute:proton antiporter activity	molecular_function	0.023604	3	219	49	16519	Prupe.6G047600,Prupe.6G047400,Prupe.6G047500
		GO:0006073	cellular glucan metabolic process	biological_process	0.029884	4	219	93	16519	Prupe.5G132800,Prupe.5G123600,Prupe.5G123700,Prupe.5G123800
		GO:0044042	glucan metabolic process	biological_process	0.029884	4	219	93	16519	Prupe.5G123800,Prupe.5G123600,Prupe.5G132800,Prupe.5G123700
		GO:0005515	protein binding	molecular_function	0.030172	68	219	4292	16519	Prupe.5G130600,Prupe.4G147300,Prupe.6G281300,Prupe.6G281500,Prupe.8G109200,Prupe.6G281400,Prupe.8G235400,Prupe.6G281100,Prupe.1G512300,Prupe.4G146200,Prupe.4G144900,Prupe.8G228700,Prupe.4G146600,Prupe.4G147100,Prupe.3G074400,Prupe.1G108800,Prupe.8G231300,Prupe.6G297400,Prupe.1G513400,Prupe.5G243100,Prupe.5G074600,Prupe.4G146000,Prupe.6G288300,Prupe.5G243900,Prupe.5G230600,Prupe.3G055400,Prupe.4G1…
		GO:0030001	metal ion transport	biological_process	0.030525	7	219	225	16519	Prupe.8G231400,Prupe.3G193600,Prupe.6G047500,Prupe.6G047400,Prupe.8G234200,Prupe.6G297500,Prupe.6G047600
		GO:0044264	cellular polysaccharide metabolic process	biological_process	0.032184	4	219	95	16519	Prupe.5G123700,Prupe.5G123600,Prupe.5G132800,Prupe.5G123800
		GO:0016051	carbohydrate biosynthetic process	biological_process	0.032385	4	219	97	16519	Prupe.5G123800,Prupe.5G123700,Prupe.5G123600,Prupe.5G132800
		GO:0008324	cation transmembrane transporter activity	molecular_function	0.04212	7	219	244	16519	Prupe.6G047500,Prupe.6G047400,Prupe.8G233700,Prupe.6G047600,Prupe.8G234200,Prupe.6G297500,Prupe.8G231400
		GO:0005976	polysaccharide metabolic process	biological_process	0.042945	4	219	104	16519	Prupe.5G123600,Prupe.5G132800,Prupe.5G123700,Prupe.5G123800
		GO:0006813	potassium ion transport	biological_process	0.043978	3	219	63	16519	Prupe.6G047600,Prupe.6G047500,Prupe.6G047400
		GO:0044262	cellular carbohydrate metabolic process	biological_process	0.04432	5	219	151	16519	Prupe.5G123800,Prupe.5G241700,Prupe.5G123700,Prupe.5G123600,Prupe.5G132800
(WD + WK)/PL	θπ Ratio & FST	GO:0009057	macromolecule catabolic process	biological_process	0.015377	5	137	178	16519	Prupe.2G297900,Prupe.1G138600,Prupe.3G221800,Prupe.1G138700,Prupe.5G035200
	XPCLR	GO:0004857	enzyme inhibitor activity	molecular_function	0.00024586	8	251	104	16519	Prupe.6G309300,Prupe.6G309200,Prupe.8G229000,Prupe.3G007800,Prupe.2G279700,Prupe.3G007900,Prupe.3G008000,Prupe.3G007700
		GO:0015103	inorganic anion transmembrane transporter activity	molecular_function	0.00041188	5	251	42	16519	Prupe.1G511800,Prupe.2G279100,Prupe.8G236100,Prupe.1G511600,Prupe.6G281900
		GO:0016788	hydrolase activity, acting on ester bonds	molecular_function	0.00052339	20	251	569	16519	Prupe.2G073700,Prupe.8G089000,Prupe.3G008000,Prupe.8G090900,Prupe.3G007900,Prupe.5G237600,Prupe.2G069600,Prupe.6G309200,Prupe.8G235600,Prupe.5G237900,Prupe.3G007700,Prupe.8G089100,Prupe.5G237800,Prupe.6G141200,Prupe.3G007800,Prupe.2G279700,Prupe.8G089200,Prupe.4G136700,Prupe.8G088900,Prupe.6G309300
		GO:0016759	cellulose synthase activity	molecular_function	0.00062207	4	251	29	16519	Prupe.5G123600,Prupe.5G123700,Prupe.5G123800,Prupe.5G123500
		GO:0016760	cellulose synthase (UDP-forming) activity	molecular_function	0.00062207	4	251	29	16519	Prupe.5G123500,Prupe.5G123800,Prupe.5G123600,Prupe.5G123700
		GO:0052689	carboxylic ester hydrolase activity	molecular_function	0.00082985	8	251	127	16519	Prupe.3G008000,Prupe.3G007700,Prupe.3G007800,Prupe.2G279700,Prupe.8G235600,Prupe.6G309300,Prupe.6G309200,Prupe.3G007900
		GO:0016787	hydrolase activity	molecular_function	0.00094598	54	251	2371	16519	Prupe.8G090900,Prupe.5G237600,Prupe.3G007900,Prupe.3G126600,Prupe.7G052100,Prupe.6G309200,Prupe.8G235600,Prupe.2G069600,Prupe.2G073700,Prupe.5G237500,Prupe.1G512300,Prupe.5G056500,Prupe.8G132800,Prupe.1G205600,Prupe.1G511900,Prupe.3G007800,Prupe.1G351000,Prupe.7G052200,Prupe.7G052000,Prupe.6G282000,Prupe.3G193700,Prupe.4G136700,Prupe.1G069800,Prupe.3G126400,Prupe.7G064200,Prupe.7G051600,Prupe.1G5…
		GO:0030599	pectinesterase activity	molecular_function	0.0011063	7	251	102	16519	Prupe.6G309300,Prupe.6G309200,Prupe.3G008000,Prupe.2G279700,Prupe.3G007800,Prupe.3G007900,Prupe.3G007700
		GO:0015698	inorganic anion transport	biological_process	0.0012436	5	251	53	16519	Prupe.2G279100,Prupe.1G511800,Prupe.6G281900,Prupe.1G511600,Prupe.8G236100
		GO:0003824	catalytic activity	molecular_function	0.001597	136	251	7436	16519	Prupe.5G237600,Prupe.4G232100,Prupe.8G090900,Prupe.8G235600,Prupe.8G177100,Prupe.1G512300,Prupe.2G073700,Prupe.4G232000,Prupe.8G132800,Prupe.2G066500,Prupe.5G123600,Prupe.5G056500,Prupe.1G142100,Prupe.5G066800,Prupe.4G136700,Prupe.1G236700,Prupe.7G052200,Prupe.3G115300,Prupe.4G223700,Prupe.1G351000,Prupe.4G258100,Prupe.1G236600,Prupe.1G472100,Prupe.8G012500,Prupe.3G126400,Prupe.1G133800,Prupe.3G1…
		GO:0030243	cellulose metabolic process	biological_process	0.0017966	4	251	37	16519	Prupe.5G123800,Prupe.5G123600,Prupe.5G123700,Prupe.5G123500
		GO:0030244	cellulose biosynthetic process	biological_process	0.0017966	4	251	37	16519	Prupe.5G123800,Prupe.5G123700,Prupe.5G123600,Prupe.5G123500
		GO:0030234	enzyme regulator activity	molecular_function	0.0019126	8	251	143	16519	Prupe.6G309200,Prupe.6G309300,Prupe.8G229000,Prupe.3G007800,Prupe.2G279700,Prupe.3G007900,Prupe.3G008000,Prupe.3G007700
		GO:0051273	beta-glucan metabolic process	biological_process	0.0029918	4	251	46	16519	Prupe.5G123500,Prupe.5G123800,Prupe.5G123700,Prupe.5G123600
		GO:0051274	beta-glucan biosynthetic process	biological_process	0.0029918	4	251	46	16519	Prupe.5G123600,Prupe.5G123700,Prupe.5G123800,Prupe.5G123500
		GO:0098772	molecular function regulator	molecular_function	0.0032868	8	251	159	16519	Prupe.6G309200,Prupe.6G309300,Prupe.2G279700,Prupe.8G229000,Prupe.3G007800,Prupe.3G007900,Prupe.3G008000,Prupe.3G007700
		GO:0035251	UDP-glucosyltransferase activity	molecular_function	0.0035926	4	251	50	16519	Prupe.5G123500,Prupe.5G123800,Prupe.5G123600,Prupe.5G123700
		GO:0046527	glucosyltransferase activity	molecular_function	0.0060726	4	251	57	16519	Prupe.5G123500,Prupe.5G123600,Prupe.5G123700,Prupe.5G123800
		GO:0008509	anion transmembrane transporter activity	molecular_function	0.0062557	5	251	77	16519	Prupe.2G279100,Prupe.1G511800,Prupe.6G281900,Prupe.1G511600,Prupe.8G236100
		GO:0005975	carbohydrate metabolic process	biological_process	0.0072052	20	251	725	16519	Prupe.5G123600,Prupe.1G205600,Prupe.3G194400,Prupe.7G051700,Prupe.5G123500,Prupe.1G512300,Prupe.7G052100,Prupe.7G051600,Prupe.1G513200,Prupe.7G064200,Prupe.5G123800,Prupe.5G123700,Prupe.7G063900,Prupe.1G512500,Prupe.1G069800,Prupe.7G051900,Prupe.4G136700,Prupe.3G193700,Prupe.7G052000,Prupe.7G051800
		GO:0004553	hydrolase activity, hydrolyzing O-glycosyl compounds	molecular_function	0.0075194	14	251	437	16519	Prupe.7G051800,Prupe.7G064200,Prupe.7G052100,Prupe.6G309800,Prupe.7G051600,Prupe.1G513200,Prupe.3G193700,Prupe.7G052000,Prupe.7G051700,Prupe.1G512300,Prupe.7G063900,Prupe.1G069800,Prupe.1G205600,Prupe.7G051900
		GO:0016740	transferase activity	molecular_function	0.0084943	56	251	2758	16519	Prupe.3G251100,Prupe.3G007500,Prupe.4G145700,Prupe.1G069800,Prupe.8G012500,Prupe.1G472100,Prupe.1G236600,Prupe.4G258100,Prupe.1G554300,Prupe.4G257800,Prupe.5G238000,Prupe.1G142100,Prupe.1G236700,Prupe.4G223700,Prupe.1G236400,Prupe.1G513300,Prupe.3G109900,Prupe.1G315900,Prupe.1G236800,Prupe.8G132400,Prupe.4G232000,Prupe.5G123600,Prupe.1G205700,Prupe.3G250700,Prupe.4G232100,Prupe.2G085100,Prupe.7G0…
		GO:0009250	glucan biosynthetic process	biological_process	0.010311	4	251	63	16519	Prupe.5G123500,Prupe.5G123800,Prupe.5G123600,Prupe.5G123700
		GO:0006073	cellular glucan metabolic process	biological_process	0.010602	5	251	93	16519	Prupe.1G069800,Prupe.5G123700,Prupe.5G123600,Prupe.5G123800,Prupe.5G123500
		GO:0044042	glucan metabolic process	biological_process	0.010602	5	251	93	16519	Prupe.5G123500,Prupe.1G069800,Prupe.5G123700,Prupe.5G123600,Prupe.5G123800
		GO:0044264	cellular polysaccharide metabolic process	biological_process	0.011667	5	251	95	16519	Prupe.5G123500,Prupe.1G069800,Prupe.5G123700,Prupe.5G123600,Prupe.5G123800
		GO:0000271	polysaccharide biosynthetic process	biological_process	0.011693	4	251	65	16519	Prupe.5G123800,Prupe.5G123700,Prupe.5G123600,Prupe.5G123500
		GO:0033692	cellular polysaccharide biosynthetic process	biological_process	0.011693	4	251	65	16519	Prupe.5G123500,Prupe.5G123800,Prupe.5G123600,Prupe.5G123700
		GO:0016798	hydrolase activity, acting on glycosyl bonds	molecular_function	0.012419	14	251	464	16519	Prupe.7G064200,Prupe.7G051800,Prupe.7G051600,Prupe.1G513200,Prupe.3G193700,Prupe.7G052000,Prupe.6G309800,Prupe.7G052100,Prupe.1G512300,Prupe.7G051700,Prupe.1G069800,Prupe.7G051900,Prupe.1G205600,Prupe.7G063900
		GO:0005976	polysaccharide metabolic process	biological_process	0.017028	5	251	104	16519	Prupe.1G069800,Prupe.5G123700,Prupe.5G123600,Prupe.5G123800,Prupe.5G123500
		GO:0044262	cellular carbohydrate metabolic process	biological_process	0.023061	6	251	151	16519	Prupe.5G123500,Prupe.3G194400,Prupe.1G069800,Prupe.5G123600,Prupe.5G123700,Prupe.5G123800
		GO:0034637	cellular carbohydrate biosynthetic process	biological_process	0.02669	4	251	82	16519	Prupe.5G123800,Prupe.5G123600,Prupe.5G123700,Prupe.5G123500
		GO:0006820	anion transport	biological_process	0.030001	5	251	115	16519	Prupe.6G281900,Prupe.1G511600,Prupe.8G236100,Prupe.2G279100,Prupe.1G511800
		GO:0003674	molecular_function	molecular_function	0.044217	237	251	15138	16519	Prupe.1G472400,Prupe.2G279100,Prupe.5G003200,Prupe.1G553500,Prupe.2G135700,Prupe.6G154300,Prupe.8G089400,Prupe.1G134000,Prupe.2G064200,Prupe.6G309700,Prupe.1G215900,Prupe.2G073500,Prupe.8G089000,Prupe.8G235000,Prupe.8G235300,Prupe.2G106600,Prupe.1G511200,Prupe.8G067300,Prupe.1G215800,Prupe.2G279700,Prupe.4G223500,Prupe.3G164000,Prupe.5G237900,Prupe.1G082000,Prupe.3G007700,Prupe.3G163800,Prupe.8G1…
		GO:0016051	carbohydrate biosynthetic process	biological_process	0.047781	4	251	97	16519	Prupe.5G123500,Prupe.5G123800,Prupe.5G123700,Prupe.5G123600
	XPEHH	GO:0046527	glucosyltransferase activity	molecular_function	9.4778e-07	7	183	57	16519	Prupe.5G132800,Prupe.5G241700,Prupe.5G124000,Prupe.5G123700,Prupe.5G123500,Prupe.5G123800,Prupe.5G123600
		GO:0044262	cellular carbohydrate metabolic process	biological_process	4.5622e-06	10	183	151	16519	Prupe.1G513800,Prupe.5G123500,Prupe.5G123600,Prupe.5G123800,Prupe.5G241700,Prupe.5G132800,Prupe.5G072700,Prupe.5G123700,Prupe.5G124000,Prupe.5G126300
		GO:0035251	UDP-glucosyltransferase activity	molecular_function	6.0091e-06	6	183	50	16519	Prupe.5G123800,Prupe.5G123600,Prupe.5G123500,Prupe.5G123700,Prupe.5G124000,Prupe.5G241700
		GO:0016759	cellulose synthase activity	molecular_function	9.5539e-06	5	183	29	16519	Prupe.5G123800,Prupe.5G123500,Prupe.5G123600,Prupe.5G124000,Prupe.5G123700
		GO:0016760	cellulose synthase (UDP-forming) activity	molecular_function	9.5539e-06	5	183	29	16519	Prupe.5G123800,Prupe.5G123500,Prupe.5G123600,Prupe.5G123700,Prupe.5G124000
		GO:0034637	cellular carbohydrate biosynthetic process	biological_process	1.8153e-05	7	183	82	16519	Prupe.1G513800,Prupe.5G132800,Prupe.5G123800,Prupe.5G123500,Prupe.5G123600,Prupe.5G124000,Prupe.5G123700
		GO:0009250	glucan biosynthetic process	biological_process	3.4341e-05	6	183	63	16519	Prupe.5G123800,Prupe.5G123600,Prupe.5G123500,Prupe.5G123700,Prupe.5G124000,Prupe.5G132800
		GO:0030243	cellulose metabolic process	biological_process	3.7866e-05	5	183	37	16519	Prupe.5G123700,Prupe.5G124000,Prupe.5G123500,Prupe.5G123800,Prupe.5G123600
		GO:0030244	cellulose biosynthetic process	biological_process	3.7866e-05	5	183	37	16519	Prupe.5G123800,Prupe.5G123500,Prupe.5G123600,Prupe.5G124000,Prupe.5G123700
		GO:0000271	polysaccharide biosynthetic process	biological_process	4.2257e-05	6	183	65	16519	Prupe.5G132800,Prupe.5G124000,Prupe.5G123700,Prupe.5G123800,Prupe.5G123600,Prupe.5G123500
		GO:0033692	cellular polysaccharide biosynthetic process	biological_process	4.2257e-05	6	183	65	16519	Prupe.5G123600,Prupe.5G123800,Prupe.5G123500,Prupe.5G124000,Prupe.5G123700,Prupe.5G132800
		GO:0016051	carbohydrate biosynthetic process	biological_process	6.1457e-05	7	183	97	16519	Prupe.5G123600,Prupe.5G123800,Prupe.5G123500,Prupe.5G123700,Prupe.5G124000,Prupe.1G513800,Prupe.5G132800
		GO:0051273	beta-glucan metabolic process	biological_process	6.9491e-05	5	183	46	16519	Prupe.5G123800,Prupe.5G123600,Prupe.5G123500,Prupe.5G123700,Prupe.5G124000
		GO:0051274	beta-glucan biosynthetic process	biological_process	6.9491e-05	5	183	46	16519	Prupe.5G124000,Prupe.5G123700,Prupe.5G123800,Prupe.5G123500,Prupe.5G123600
		GO:0044723	single-organism carbohydrate metabolic process	biological_process	7.9719e-05	11	183	249	16519	Prupe.1G513800,Prupe.5G123500,Prupe.5G121200,Prupe.5G123800,Prupe.5G123600,Prupe.5G243400,Prupe.5G132800,Prupe.5G241700,Prupe.5G123700,Prupe.5G126300,Prupe.5G124000
		GO:0006073	cellular glucan metabolic process	biological_process	0.00039806	6	183	93	16519	Prupe.5G123600,Prupe.5G123800,Prupe.5G123500,Prupe.5G123700,Prupe.5G124000,Prupe.5G132800
		GO:0044042	glucan metabolic process	biological_process	0.00039806	6	183	93	16519	Prupe.5G123800,Prupe.5G123500,Prupe.5G123600,Prupe.5G124000,Prupe.5G123700,Prupe.5G132800
		GO:0044264	cellular polysaccharide metabolic process	biological_process	0.00045157	6	183	95	16519	Prupe.5G132800,Prupe.5G124000,Prupe.5G123700,Prupe.5G123800,Prupe.5G123600,Prupe.5G123500
		GO:0005976	polysaccharide metabolic process	biological_process	0.00075721	6	183	104	16519	Prupe.5G132800,Prupe.5G123700,Prupe.5G124000,Prupe.5G123600,Prupe.5G123800,Prupe.5G123500
		GO:0008194	UDP-glycosyltransferase activity	molecular_function	0.00081856	6	183	107	16519	Prupe.5G241700,Prupe.5G123800,Prupe.5G123600,Prupe.5G123500,Prupe.5G123700,Prupe.5G124000
		GO:0016758	transferase activity, transferring hexosyl groups	molecular_function	0.0027079	12	183	426	16519	Prupe.5G243400,Prupe.5G132800,Prupe.2G085200,Prupe.5G241700,Prupe.5G123700,Prupe.2G085100,Prupe.5G124000,Prupe.2G084900,Prupe.5G123500,Prupe.2G085000,Prupe.5G123600,Prupe.5G123800
		GO:0005984	disaccharide metabolic process	biological_process	0.0027606	3	183	27	16519	Prupe.5G126300,Prupe.1G513800,Prupe.5G241700
		GO:0005975	carbohydrate metabolic process	biological_process	0.0027844	17	183	725	16519	Prupe.1G536700,Prupe.6G136700,Prupe.5G072700,Prupe.5G132800,Prupe.5G241700,Prupe.5G123800,Prupe.5G123600,Prupe.1G513800,Prupe.5G132700,Prupe.5G124000,Prupe.5G126300,Prupe.5G123700,Prupe.5G243400,Prupe.5G121200,Prupe.5G123500,Prupe.7G030700,Prupe.2G227600
		GO:0016757	transferase activity, transferring glycosyl groups	molecular_function	0.0034792	13	183	496	16519	Prupe.5G243400,Prupe.5G132800,Prupe.2G085200,Prupe.5G241700,Prupe.5G123700,Prupe.2G085100,Prupe.5G124000,Prupe.2G084900,Prupe.5G074000,Prupe.5G123800,Prupe.5G123500,Prupe.5G123600,Prupe.2G085000
		GO:0016740	transferase activity	molecular_function	0.0048096	44	183	2758	16519	Prupe.3G253500,Prupe.2G085000,Prupe.4G257800,Prupe.5G126500,Prupe.5G123700,Prupe.5G123300,Prupe.4G258100,Prupe.3G164200,Prupe.5G124000,Prupe.2G085200,Prupe.3G253600,Prupe.5G244400,Prupe.4G142100,Prupe.5G074000,Prupe.6G142300,Prupe.1G513300,Prupe.1G514200,Prupe.2G093300,Prupe.1G236800,Prupe.5G243700,Prupe.5G243500,Prupe.3G253700,Prupe.4G194900,Prupe.5G123500,Prupe.6G227800,Prupe.4G145600,Prupe.6G1…
		GO:0009311	oligosaccharide metabolic process	biological_process	0.0055444	3	183	34	16519	Prupe.5G126300,Prupe.5G241700,Prupe.1G513800
		GO:0015103	inorganic anion transmembrane transporter activity	molecular_function	0.011353	3	183	42	16519	Prupe.1G511600,Prupe.6G281900,Prupe.1G511800
		GO:0044711	single-organism biosynthetic process	biological_process	0.013037	13	183	586	16519	Prupe.5G233000,Prupe.5G132800,Prupe.5G075100,Prupe.5G123300,Prupe.5G123700,Prupe.4G258100,Prupe.5G124000,Prupe.4G257800,Prupe.1G513800,Prupe.5G074000,Prupe.5G123600,Prupe.5G123800,Prupe.5G123500
		GO:0015698	inorganic anion transport	biological_process	0.021485	3	183	53	16519	Prupe.1G511600,Prupe.6G281900,Prupe.1G511800
		GO:0009058	biosynthetic process	biological_process	0.047314	33	183	2197	16519	Prupe.5G233000,Prupe.5G243400,Prupe.7G074800,Prupe.2G159400,Prupe.5G075100,Prupe.8G035300,Prupe.1G514300,Prupe.5G123500,Prupe.5G123400,Prupe.5G241700,Prupe.5G132800,Prupe.8G035400,Prupe.1G513600,Prupe.5G074200,Prupe.1G513800,Prupe.5G123800,Prupe.5G123600,Prupe.5G244400,Prupe.5G124000,Prupe.4G258100,Prupe.5G123700,Prupe.5G123300,Prupe.5G126500,Prupe.4G257800,Prupe.1G511000,Prupe.5G124200,Prupe.3G0…
		GO:0044249	cellular biosynthetic process	biological_process	0.047772	31	183	2041	16519	Prupe.4G257800,Prupe.5G126500,Prupe.1G514300,Prupe.3G071000,Prupe.5G123400,Prupe.5G124200,Prupe.1G511000,Prupe.5G123500,Prupe.7G074800,Prupe.5G243400,Prupe.5G233000,Prupe.5G244400,Prupe.5G123300,Prupe.5G123700,Prupe.4G258100,Prupe.8G035300,Prupe.5G124000,Prupe.5G075100,Prupe.1G513800,Prupe.5G075300,Prupe.5G074000,Prupe.5G123800,Prupe.5G123600,Prupe.5G132800,Prupe.5G235600,Prupe.5G243500,Prupe.1G5…
PL/PMC	θπ Ratio & FST	GO:0005488	binding	molecular_function	0.0024118	161	221	10373	16519	Prupe.4G038700,Prupe.1G181300,Prupe.5G025400,Prupe.1G089600,Prupe.5G025500,Prupe.2G010400,Prupe.7G200200,Prupe.6G048400,Prupe.4G069600,Prupe.6G214900,Prupe.6G099600,Prupe.1G519400,Prupe.6G048200,Prupe.2G313900,Prupe.6G146900,Prupe.4G069800,Prupe.6G075500,Prupe.2G075700,Prupe.2G005300,Prupe.8G220300,Prupe.6G001900,Prupe.6G071600,Prupe.4G168800,Prupe.6G214700,Prupe.2G123800,Prupe.6G087100,Prupe.2G3…
		GO:0043167	ion binding	molecular_function	0.0043731	89	221	5076	16519	Prupe.7G200800,Prupe.7G030900,Prupe.2G314600,Prupe.8G102900,Prupe.5G025300,Prupe.4G001600,Prupe.1G267900,Prupe.2G010300,Prupe.8G219800,Prupe.6G077100,Prupe.1G250200,Prupe.8G047900,Prupe.2G005500,Prupe.8G219700,Prupe.6G179700,Prupe.2G123900,Prupe.8G219900,Prupe.8G021800,Prupe.4G036100,Prupe.6G147000,Prupe.6G075300,Prupe.5G068200,Prupe.4G038500,Prupe.3G123700,Prupe.1G277900,Prupe.6G179600,Prupe.8G0…
		GO:0046872	metal ion binding	molecular_function	0.0063844	44	221	2275	16519	Prupe.6G179500,Prupe.3G240900,Prupe.4G038700,Prupe.2G010400,Prupe.3G241000,Prupe.6G048400,Prupe.7G200200,Prupe.6G077200,Prupe.6G071800,Prupe.4G234800,Prupe.6G077000,Prupe.1G519400,Prupe.6G120400,Prupe.2G314000,Prupe.4G068300,Prupe.7G200300,Prupe.4G038100,Prupe.2G005300,Prupe.4G037100,Prupe.6G077100,Prupe.8G219800,Prupe.2G010300,Prupe.2G128800,Prupe.1G250200,Prupe.1G250300,Prupe.2G314600,Prupe.7G0…
		GO:0043169	cation binding	molecular_function	0.0069615	44	221	2285	16519	Prupe.6G077000,Prupe.4G234800,Prupe.6G071800,Prupe.6G077200,Prupe.7G200200,Prupe.6G048400,Prupe.3G241000,Prupe.2G010400,Prupe.4G038700,Prupe.3G240900,Prupe.6G179500,Prupe.4G037100,Prupe.2G005300,Prupe.4G038100,Prupe.4G068300,Prupe.7G200300,Prupe.2G314000,Prupe.1G519400,Prupe.6G120400,Prupe.2G124200,Prupe.8G047900,Prupe.2G005500,Prupe.8G021800,Prupe.4G036100,Prupe.5G000600,Prupe.8G219900,Prupe.2G1…
		GO:0033925	mannosyl-glycoprotein endo-beta-N-acetylglucosaminidase activity	molecular_function	0.014383	1	221	1	16519	Prupe.2G256300
		GO:1901137	carbohydrate derivative biosynthetic process	biological_process	0.039977	5	221	140	16519	Prupe.5G000500,Prupe.2G128800,Prupe.2G096900,Prupe.6G179600,Prupe.8G102600
	XP-CLR	GO:0005488	binding	molecular_function	0.011223	201	286	10373	16519	Prupe.4G168000,Prupe.6G065600,Prupe.2G122300,Prupe.1G181300,Prupe.5G022300,Prupe.2G123100,Prupe.1G125700,Prupe.3G274100,Prupe.3G134700,Prupe.7G262000,Prupe.4G063500,Prupe.4G036000,Prupe.6G093000,Prupe.5G100000,Prupe.2G270200,Prupe.1G093800,Prupe.2G123800,Prupe.2G204000,Prupe.3G181800,Prupe.3G274200,Prupe.2G312200,Prupe.6G094700,Prupe.5G197200,Prupe.6G188300,Prupe.3G275900,Prupe.4G064800,Prupe.6G0…
		GO:0097159	organic cyclic compound binding	molecular_function	0.023193	116	286	5607	16519	Prupe.4G246200,Prupe.5G025400,Prupe.2G091500,Prupe.3G274300,Prupe.8G021800,Prupe.5G025500,Prupe.1G126400,Prupe.6G076100,Prupe.4G064500,Prupe.6G074900,Prupe.5G024900,Prupe.6G093200,Prupe.2G091300,Prupe.4G064600,Prupe.4G035000,Prupe.3G283100,Prupe.2G127300,Prupe.6G091300,Prupe.6G083200,Prupe.5G034000,Prupe.3G276100,Prupe.6G187700,Prupe.5G100400,Prupe.3G274500,Prupe.6G083400,Prupe.4G247400,Prupe.6G0…
		GO:1901363	heterocyclic compound binding	molecular_function	0.023193	116	286	5607	16519	Prupe.5G025300,Prupe.5G021700,Prupe.4G038500,Prupe.4G246000,Prupe.3G181400,Prupe.6G090900,Prupe.4G035100,Prupe.3G133900,Prupe.1G278200,Prupe.1G232100,Prupe.1G126500,Prupe.6G113300,Prupe.4G246900,Prupe.2G122400,Prupe.4G186300,Prupe.4G036100,Prupe.1G179300,Prupe.2G124100,Prupe.4G246100,Prupe.2G270600,Prupe.4G064700,Prupe.5G197500,Prupe.2G125700,Prupe.5G100500,Prupe.2G123700,Prupe.3G283200,Prupe.3G2…
	XP-EHH	GO:0003674	molecular_function	molecular_function	0.006899	176	182	15138	16519	Prupe.4G026700,Prupe.2G125600,Prupe.3G277800,Prupe.1G261900,Prupe.2G123500,Prupe.6G034800,Prupe.6G094000,Prupe.1G530500,Prupe.4G117700,Prupe.6G091300,Prupe.2G122400,Prupe.6G074900,Prupe.4G034500,Prupe.2G009300,Prupe.5G074700,Prupe.7G081700,Prupe.6G091100,Prupe.4G117500,Prupe.6G088800,Prupe.3G279400,Prupe.2G204100,Prupe.6G165100,Prupe.2G122300,Prupe.1G262700,Prupe.5G141800,Prupe.6G093700,Prupe.6G3…
CP	iHS	GO:0005488	binding	molecular_function	0.036102	115	163	10373	16519	Prupe.6G156700,Prupe.3G055000,Prupe.4G054300,Prupe.4G054200,Prupe.2G255800,Prupe.4G108500,Prupe.6G091000,Prupe.6G127000,Prupe.2G228900,Prupe.6G090900,Prupe.7G150600,Prupe.8G023900,Prupe.4G097500,Prupe.3G181500,Prupe.8G207600,Prupe.5G164000,Prupe.3G224500,Prupe.4G195000,Prupe.4G237900,Prupe.8G215900,Prupe.6G156000,Prupe.2G255700,Prupe.7G029600,Prupe.1G052200,Prupe.2G124200,Prupe.5G207400,Prupe.4G1…
		GO:0008152	metabolic process	biological_process	0.040504	87	163	7673	16519	Prupe.4G097300,Prupe.1G520300,Prupe.5G164200,Prupe.2G227600,Prupe.2G009200,Prupe.2G255500,Prupe.7G133600,Prupe.2G212900,Prupe.6G128900,Prupe.7G179400,Prupe.2G204600,Prupe.1G331000,Prupe.7G137000,Prupe.4G053800,Prupe.2G280500,Prupe.2G204400,Prupe.6G091700,Prupe.4G097200,Prupe.1G313500,Prupe.5G178900,Prupe.7G136800,Prupe.6G134000,Prupe.7G178700,Prupe.6G205000,Prupe.1G165200,Prupe.6G136700,Prupe.5G1…
PL	iHS	GO:0016829	lyase activity	molecular_function	0.00019457	10	190	219	16519	Prupe.5G168300,Prupe.3G271600,Prupe.4G087100,Prupe.6G109100,Prupe.7G109300,Prupe.4G263500,Prupe.4G086600,Prupe.7G179100,Prupe.4G086700,Prupe.4G086900
		GO:0005451	monovalent cation:proton antiporter activity	molecular_function	0.007506	3	190	31	16519	Prupe.6G047700,Prupe.6G047600,Prupe.6G048600
		GO:0006814	sodium ion transport	biological_process	0.010155	3	190	35	16519	Prupe.6G048600,Prupe.6G047600,Prupe.6G047700
		GO:0015491	cation:cation antiporter activity	molecular_function	0.011634	3	190	37	16519	Prupe.6G047700,Prupe.6G047600,Prupe.6G048600
		GO:0015298	solute:cation antiporter activity	molecular_function	0.026063	3	190	49	16519	Prupe.6G048600,Prupe.6G047700,Prupe.6G047600
		GO:0015299	solute:proton antiporter activity	molecular_function	0.026063	3	190	49	16519	Prupe.6G048600,Prupe.6G047700,Prupe.6G047600
		GO:0016491	oxidoreductase activity	molecular_function	0.029769	25	190	1531	16519	Prupe.2G161100,Prupe.2G161400,Prupe.3G286700,Prupe.6G151900,Prupe.2G161200,Prupe.3G286200,Prupe.3G039200,Prupe.2G161000,Prupe.6G048400,Prupe.1G085400,Prupe.7G169200,Prupe.2G161500,Prupe.6G013500,Prupe.5G185600,Prupe.3G297900,Prupe.1G229900,Prupe.6G013200,Prupe.5G136600,Prupe.3G039300,Prupe.2G161300,Prupe.6G013700,Prupe.6G013600,Prupe.6G013400,Prupe.3G277000,Prupe.5G185700
		GO:0008150	biological_process	biological_process	0.03572	126	190	9900	16519	Prupe.8G149600,Prupe.3G037400,Prupe.3G209700,Prupe.5G185700,Prupe.3G277100,Prupe.2G281300,Prupe.3G286600,Prupe.1G392200,Prupe.8G243000,Prupe.2G009300,Prupe.5G136300,Prupe.1G229900,Prupe.8G199400,Prupe.1G391300,Prupe.3G042400,Prupe.6G048000,Prupe.4G263500,Prupe.6G013500,Prupe.5G185600,Prupe.6G156200,Prupe.1G391400,Prupe.6G047700,Prupe.1G469000,Prupe.3G271700,Prupe.1G324800,Prupe.7G091100,Prupe.2G2…
		GO:0016837	carbon-oxygen lyase activity, acting on polysaccharides	molecular_function	0.045188	1	190	4	16519	Prupe.3G271600
		GO:0030570	pectate lyase activity	molecular_function	0.045188	1	190	4	16519	Prupe.3G271600
PMC	iHS	GO:0016043	cellular component organization	biological_process	0.011674	11	183	450	16519	Prupe.2G158000,Prupe.1G320600,Prupe.3G268700,Prupe.8G207900,Prupe.3G261900,Prupe.2G210900,Prupe.6G312200,Prupe.6G250700,Prupe.2G157700,Prupe.1G165000,Prupe.1G276700
		GO:0071840	cellular component organization or biogenesis	biological_process	0.026714	11	183	510	16519	Prupe.1G276700,Prupe.1G165000,Prupe.6G312200,Prupe.2G157700,Prupe.6G250700,Prupe.8G207900,Prupe.3G268700,Prupe.2G210900,Prupe.3G261900,Prupe.1G320600,Prupe.2G158000
