# Supplementary material for: Genome re-sequencing reveals the evolutionary history of peach fruit edibility
Source: Nat Commun. 2018 Dec 20;9:5404. doi: 10.1038/s41467-018-07744-3 (PMC6302090; doi:10.1038/s41467-018-07744-3)
Supplement: Supplementary file 16 — Supplementary Data 13 [file 41467_2018_7744_MOESM16_ESM.xlsx]

## Sheet: 工作表1
Supplementary Data 13 Putatively selected VST regions (Top 5%) (Comparison groups: WP/CP, WP/PL, and PL/PMC).
Comparasion	Chromsome/scaffold	Start	End	Length (bp)	Type	VST value
WP/CP	Pp01	23352101	23355200	3100	deletion	0.939763
	Pp01	21186201	21196500	10300	deletion	0.930073
	Pp01	22597001	22610100	13100	deletion	0.926331
	Pp01	44364001	44368200	4200	deletion	0.919246
	Pp01	8828901	8832200	3300	deletion	0.917711
	Pp01	47737101	47742900	5800	deletion	0.897925
	Pp01	45198101	45205000	6900	deletion	0.894715
	Pp01	6818701	6824700	6000	deletion	0.888491
	Pp01	19836101	19853700	17600	deletion	0.888421
	Pp01	24758201	24765400	7200	deletion	0.885248
	Pp01	42319901	42321500	1600	deletion	0.884907
	Pp01	8517301	8521100	3800	deletion	0.883145
	Pp01	15560601	15579300	18700	deletion	0.880867
	Pp01	15525101	15531700	6600	deletion	0.880301
	Pp01	14374101	14381400	7300	deletion	0.877342
	Pp01	1212501	1219400	6900	deletion	0.87717
	Pp01	24920901	24938100	17200	deletion	0.875907
	Pp01	36821401	36826200	4800	deletion	0.874997
	Pp01	6510201	6515200	5000	deletion	0.874376
	Pp01	20092401	20095600	3200	deletion	0.874213
	Pp01	37659001	37662700	3700	deletion	0.87272
	Pp01	11755701	11757600	1900	deletion	0.871248
	Pp01	45336201	45337900	1700	deletion	0.867795
	Pp01	268601	276800	8200	deletion	0.86693
	Pp01	20095601	20099100	3500	deletion	0.865354
	Pp01	32097101	32104900	7800	deletion	0.864867
	Pp01	29589601	29598700	9100	deletion	0.864728
	Pp01	34203401	34214100	10700	deletion	0.863303
	Pp01	42239501	42242700	3200	deletion	0.860884
	Pp01	17015801	17029300	13500	deletion	0.858735
	Pp01	9068201	9072100	3900	deletion	0.856211
	Pp01	11475201	11482800	7600	deletion	0.854365
	Pp01	34752001	34761100	9100	deletion	0.854128
	Pp01	24408601	24420500	11900	deletion	0.854059
	Pp01	12076101	12083200	7100	deletion	0.851194
	Pp01	15534501	15556100	21600	deletion	0.850993
	Pp01	31812701	31825400	12700	deletion	0.850307
	Pp01	17873001	17927100	54100	deletion	0.850188
	Pp01	13320901	13322700	1800	deletion	0.849438
	Pp01	30170701	30204600	33900	deletion	0.849016
	Pp01	17989901	18006400	16500	deletion	0.848772
	Pp01	19657601	19660600	3000	deletion	0.847731
	Pp01	11851701	11865000	13300	deletion	0.845903
	Pp01	17868001	17873000	5000	deletion	0.844485
	Pp01	13322701	13323700	1000	deletion	0.843685
	Pp01	24375101	24381200	6100	deletion	0.843658
	Pp01	29147201	29162100	14900	deletion	0.839937
	Pp01	2105501	2123700	18200	deletion	0.839798
	Pp01	17858901	17868000	9100	deletion	0.83571
	Pp01	12644801	12664500	19700	deletion	0.835549
	Pp01	3704401	3706800	2400	deletion	0.832767
	Pp01	9867601	9874100	6500	deletion	0.832673
	Pp01	22193601	22196100	2500	deletion	0.831661
	Pp01	31955301	31960100	4800	deletion	0.830519
	Pp01	21372201	21380100	7900	deletion	0.830257
	Pp01	9865401	9867600	2200	deletion	0.827157
	Pp01	1848201	1861100	12900	deletion	0.826946
	Pp01	30916401	30925300	8900	deletion	0.824683
	Pp01	9499401	9501100	1700	deletion	0.824304
	Pp01	40672301	40675600	3300	deletion	0.823592
	Pp01	40668201	40672300	4100	deletion	0.82046
	Pp01	15620801	15644300	23500	deletion	0.819584
	Pp01	39394101	39397500	3400	deletion	0.819294
	Pp01	47648701	47653100	4400	deletion	0.819034
	Pp01	43798301	43803000	4700	deletion	0.817195
	Pp01	19583101	19616300	33200	deletion	0.813019
	Pp01	18553801	18567400	13600	deletion	0.812284
	Pp01	13166701	13171600	4900	deletion	0.809496
	Pp01	21196501	21199800	3300	deletion	0.807483
	Pp01	11187701	11190800	3100	deletion	0.806154
	Pp01	19802001	19836100	34100	deletion	0.802939
	Pp01	25763101	25765300	2200	deletion	0.801673
	Pp01	27384701	27391100	6400	deletion	0.799764
	Pp01	17158101	17161800	3700	deletion	0.799681
	Pp01	24231701	24238300	6600	deletion	0.799591
	Pp01	42855001	42856400	1400	deletion	0.798956
	Pp01	19942801	19954700	11900	deletion	0.797545
	Pp01	13846001	13849400	3400	deletion	0.795885
	Pp01	14508701	14509700	1000	deletion	0.795466
	Pp01	37634301	37639800	5500	deletion	0.795312
	Pp01	20037801	20044800	7000	deletion	0.789639
	Pp01	24291401	24299300	7900	deletion	0.789593
	Pp01	41758001	41777700	19700	deletion	0.788388
	Pp01	35718401	35720200	1800	deletion	0.786129
	Pp01	19678801	19682100	3300	deletion	0.783971
	Pp01	23623701	23627000	3300	deletion	0.783934
	Pp01	36744501	36760200	15700	deletion	0.77885
	Pp01	2835701	2842200	6500	deletion	0.778196
	Pp01	24299301	24311200	11900	deletion	0.776847
	Pp01	23368601	23375800	7200	deletion	0.776696
	Pp01	1167601	1175600	8000	deletion	0.776491
	Pp01	4188301	4193300	5000	deletion	0.775446
	Pp01	17031401	17045600	14200	deletion	0.775396
	Pp01	36434001	36442700	8700	deletion	0.774817
	Pp01	14152701	14156700	4000	deletion	0.774664
	Pp01	6519401	6521700	2300	deletion	0.77438
	Pp01	27651701	27657400	5700	deletion	0.772692
	Pp01	28879701	28883400	3700	deletion	0.772076
	Pp01	46384401	46386600	2200	deletion	0.772051
	Pp01	27677901	27689000	11100	deletion	0.770974
	Pp01	11753201	11755700	2500	deletion	0.770205
	Pp01	44867901	44876100	8200	deletion	0.770111
	Pp01	29478601	29483000	4400	deletion	0.768249
	Pp01	46039201	46041000	1800	deletion	0.767659
	Pp01	14583801	14586000	2200	deletion	0.76655
	Pp01	9662801	9674700	11900	deletion	0.763895
	Pp01	45867701	45875000	7300	deletion	0.760595
	Pp01	18081201	18094600	13400	deletion	0.757407
	Pp01	36452701	36454400	1700	deletion	0.75733
	Pp01	25354201	25356800	2600	deletion	0.755222
	Pp01	19750101	19752600	2500	deletion	0.753267
	Pp01	15005301	15011000	5700	deletion	0.753221
	Pp01	39405301	39424800	19500	deletion	0.753088
	Pp01	38707101	38708800	1700	deletion	0.752599
	Pp01	2006701	2021000	14300	deletion	0.75168
	Pp01	8099301	8115900	16600	deletion	0.7497
	Pp01	47747001	47749900	2900	deletion	0.749473
	Pp01	46137301	46145500	8200	deletion	0.74939
	Pp01	1922701	1928400	5700	deletion	0.749354
	Pp01	9032701	9036600	3900	deletion	0.748546
	Pp01	46359301	46360600	1300	deletion	0.747918
	Pp01	21334401	21337500	3100	deletion	0.747205
	Pp01	3909401	3911400	2000	deletion	0.746463
	Pp01	17046201	17072200	26000	deletion	0.744503
	Pp01	5543101	5548700	5600	deletion	0.743951
	Pp01	29680601	29690500	9900	deletion	0.742354
	Pp01	27351901	27357100	5200	deletion	0.742135
	Pp01	39400601	39402500	1900	deletion	0.739555
	Pp01	1222601	1233700	11100	deletion	0.736692
	Pp01	44656601	44670800	14200	deletion	0.732416
	Pp01	11812101	11849600	37500	deletion	0.731087
	Pp01	15225901	15229500	3600	deletion	0.730168
	Pp01	1090701	1096900	6200	deletion	0.728051
	Pp01	21205701	21212600	6900	deletion	0.726777
	Pp01	42491201	42501600	10400	deletion	0.726624
	Pp01	7256001	7276800	20800	deletion	0.725656
	Pp01	40558001	40563500	5500	deletion	0.725582
	Pp01	11466801	11472000	5200	deletion	0.722978
	Pp01	10199001	10206300	7300	deletion	0.722332
	Pp01	24420501	24421900	1400	deletion	0.721122
	Pp01	5534101	5543100	9000	deletion	0.72106
	Pp01	10958801	10973700	14900	deletion	0.720803
	Pp01	9545601	9551900	6300	deletion	0.720449
	Pp01	14329801	14342000	12200	deletion	0.717389
	Pp01	14581001	14583800	2800	deletion	0.714788
	Pp01	17101301	17114900	13600	deletion	0.713804
	Pp01	13505601	13515600	10000	deletion	0.713432
	Pp01	20689501	20707500	18000	deletion	0.712613
	Pp01	3702301	3704400	2100	deletion	0.712209
	Pp01	27398701	27411000	12300	deletion	0.712206
	Pp01	17628201	17634100	5900	deletion	0.711788
	Pp01	7336501	7339900	3400	deletion	0.709957
	Pp01	34679101	34682800	3700	deletion	0.70924
	Pp01	6697301	6704500	7200	deletion	0.709015
	Pp01	19886101	19889100	3000	deletion	0.708953
	Pp01	23882301	23889600	7300	deletion	0.708474
	Pp01	21332201	21334400	2200	deletion	0.708014
	Pp01	6730101	6735100	5000	deletion	0.70658
	Pp01	4339501	4352600	13100	deletion	0.70634
	Pp01	28741001	28747900	6900	deletion	0.705276
	Pp01	23442001	23448100	6100	deletion	0.704825
	Pp01	32389501	32396800	7300	deletion	0.703027
	Pp01	2066301	2069200	2900	deletion	0.702811
	Pp01	3911401	3923400	12000	deletion	0.700988
	Pp01	19642901	19644200	1300	deletion	0.700178
	Pp01	545901	549100	3200	deletion	0.700103
	Pp01	32256401	32269500	13100	deletion	0.70002
	Pp01	6742501	6751000	8500	deletion	0.69997
	Pp01	31131101	31138700	7600	deletion	0.69694
	Pp01	37780401	37783900	3500	deletion	0.695386
	Pp01	39371501	39378100	6600	deletion	0.69254
	Pp01	13069201	13079900	10700	deletion	0.690848
	Pp01	20531501	20537100	5600	deletion	0.690836
	Pp01	15882501	15891800	9300	deletion	0.69072
	Pp01	24081801	24100500	18700	deletion	0.689978
	Pp01	41148601	41151300	2700	deletion	0.689183
	Pp01	19265401	19266900	1500	deletion	0.686445
	Pp01	29467801	29473100	5300	deletion	0.68478
	Pp01	31457701	31475300	17600	deletion	0.684751
	Pp01	4352601	4354000	1400	deletion	0.680513
	Pp01	20616301	20628500	12200	deletion	0.680355
	Pp01	8059301	8060600	1300	deletion	0.679425
	Pp01	20737401	20743700	6300	deletion	0.678982
	Pp01	6623001	6626700	3700	deletion	0.678787
	Pp01	11905601	11915300	9700	deletion	0.678645
	Pp01	32702401	32705500	3100	deletion	0.677502
	Pp01	43268401	43270700	2300	deletion	0.677388
	Pp01	14509701	14536500	26800	deletion	0.677258
	Pp01	2526001	2545000	19000	deletion	0.676542
	Pp01	21173201	21183600	10400	deletion	0.675668
	Pp01	992701	995200	2500	deletion	0.675316
	Pp02	24131001	24135400	4400	deletion	0.875427
	Pp02	22887601	22892900	5300	deletion	0.871774
	Pp02	17322101	17332900	10800	deletion	0.865821
	Pp02	14291101	14313600	22500	deletion	0.858226
	Pp02	14824701	14838000	13300	deletion	0.854973
	Pp02	17305701	17311300	5600	deletion	0.853717
	Pp02	20237401	20238600	1200	deletion	0.848024
	Pp02	22674901	22685500	10600	deletion	0.843709
	Pp02	18133801	18141500	7700	deletion	0.837701
	Pp02	22669801	22674800	5000	deletion	0.836965
	Pp02	4671601	4685700	14100	deletion	0.836543
	Pp02	17457201	17461000	3800	deletion	0.834295
	Pp02	14906801	14907800	1000	deletion	0.830018
	Pp02	6704901	6709800	4900	deletion	0.828205
	Pp02	17515601	17532900	17300	deletion	0.825762
	Pp02	10515501	10522400	6900	deletion	0.825059
	Pp02	15129501	15149500	20000	deletion	0.82498
	Pp02	15406901	15410200	3300	deletion	0.821878
	Pp02	15867301	15878500	11200	deletion	0.82148
	Pp02	849501	863300	13800	deletion	0.820882
	Pp02	3552001	3557900	5900	deletion	0.818383
	Pp02	9809501	9810700	1200	deletion	0.81472
	Pp02	22182701	22185500	2800	deletion	0.808144
	Pp02	5320801	5326800	6000	deletion	0.802782
	Pp02	274101	285600	11500	deletion	0.798815
	Pp02	17311301	17315800	4500	deletion	0.796522
	Pp02	4030701	4034800	4100	deletion	0.79492
	Pp02	21345201	21346500	1300	deletion	0.794321
	Pp02	20897801	20900000	2200	deletion	0.790113
	Pp02	24694301	24697800	3500	deletion	0.789397
	Pp02	25164501	25182500	18000	deletion	0.786044
	Pp02	21637301	21671100	33800	deletion	0.78269
	Pp02	8228101	8246000	17900	deletion	0.780253
	Pp02	9897301	9914400	17100	deletion	0.779967
	Pp02	9067101	9074100	7000	deletion	0.777275
	Pp02	8594001	8600900	6900	deletion	0.774442
	Pp02	20273001	20274800	1800	deletion	0.771581
	Pp02	22685501	22687700	2200	deletion	0.771403
	Pp02	8695301	8698300	3000	deletion	0.770424
	Pp02	7840501	7842100	1600	deletion	0.767853
	Pp02	20902401	20920800	18400	deletion	0.767266
	Pp02	13815201	13817500	2300	deletion	0.762017
	Pp02	18090501	18110900	20400	deletion	0.760929
	Pp02	22455201	22459300	4100	deletion	0.760921
	Pp02	8707701	8708800	1100	deletion	0.756694
	Pp02	10153501	10161600	8100	deletion	0.75563
	Pp02	4542501	4545000	2500	deletion	0.75559
	Pp02	22135701	22139800	4100	deletion	0.755378
	Pp02	8656501	8658500	2000	deletion	0.754238
	Pp02	21332801	21345200	12400	deletion	0.753441
	Pp02	9333801	9337500	3700	deletion	0.75011
	Pp02	16356901	16360800	3900	deletion	0.749888
	Pp02	22139801	22143500	3700	deletion	0.747516
	Pp02	5379601	5381000	1400	deletion	0.747157
	Pp02	19888001	19891300	3300	deletion	0.744956
	Pp02	21828601	21835600	7000	deletion	0.742315
	Pp02	30393801	30395500	1700	deletion	0.741546
	Pp02	17497001	17503300	6300	deletion	0.739408
	Pp02	20893101	20895100	2000	deletion	0.738038
	Pp02	13981101	13985200	4100	deletion	0.736709
	Pp02	8118501	8140900	22400	deletion	0.735909
	Pp02	18978501	18985500	7000	deletion	0.733454
	Pp02	25678601	25684800	6200	deletion	0.732793
	Pp02	15377201	15406900	29700	deletion	0.732607
	Pp02	30315601	30316700	1100	deletion	0.73251
	Pp02	8607501	8608600	1100	deletion	0.731999
	Pp02	16937001	16939200	2200	deletion	0.731043
	Pp02	17315801	17322100	6300	deletion	0.730832
	Pp02	2526701	2531000	4300	deletion	0.730036
	Pp02	26742201	26743200	1000	deletion	0.724106
	Pp02	25124201	25143900	19700	deletion	0.722069
	Pp02	17210101	17215600	5500	deletion	0.721386
	Pp02	13985201	13991200	6000	deletion	0.721046
	Pp02	17455601	17457200	1600	deletion	0.719156
	Pp02	21911501	21914400	2900	deletion	0.719088
	Pp02	15516801	15525400	8600	deletion	0.718075
	Pp02	16679701	16683900	4200	deletion	0.716199
	Pp02	10280901	10290200	9300	deletion	0.715846
	Pp02	28721801	28727100	5300	deletion	0.71539
	Pp02	9718401	9729000	10600	deletion	0.714704
	Pp02	2655401	2726800	71400	deletion	0.711608
	Pp02	16620901	16632800	11900	deletion	0.711595
	Pp02	272901	274100	1200	deletion	0.711457
	Pp02	10438701	10452600	13900	deletion	0.710152
	Pp02	13542201	13555500	13300	deletion	0.708989
	Pp02	14907901	14920300	12400	deletion	0.707347
	Pp02	25718301	25723800	5500	deletion	0.704624
	Pp02	12635601	12637600	2000	deletion	0.701254
	Pp02	5922701	5931300	8600	deletion	0.697233
	Pp02	18128101	18133800	5700	deletion	0.695145
	Pp02	346801	356000	9200	deletion	0.694788
	Pp02	12247301	12255000	7700	deletion	0.694153
	Pp02	7925501	7927800	2300	deletion	0.692378
	Pp02	5340701	5342400	1700	deletion	0.69179
	Pp02	5129001	5137200	8200	deletion	0.690908
	Pp02	20805201	20811100	5900	deletion	0.689983
	Pp02	9530501	9533000	2500	deletion	0.688665
	Pp02	2599601	2602400	2800	deletion	0.687547
	Pp02	16000101	16003400	3300	deletion	0.684804
	Pp02	12224501	12235500	11000	deletion	0.683259
	Pp02	19528601	19529700	1100	deletion	0.681801
	Pp02	9839301	9866100	26800	deletion	0.679731
	Pp02	14286301	14291100	4800	deletion	0.678347
	Pp02	3151501	3156900	5400	deletion	0.67621
	Pp02	11137901	11149000	11100	deletion	0.675993
	Pp03	22531101	22540300	9200	deletion	0.936446
	Pp03	23577101	23582300	5200	deletion	0.921689
	Pp03	5752601	5762900	10300	deletion	0.903367
	Pp03	18347201	18356100	8900	deletion	0.890057
	Pp03	10221701	10223000	1300	deletion	0.87323
	Pp03	18267201	18283300	16100	deletion	0.868735
	Pp03	13000401	13001600	1200	deletion	0.866965
	Pp03	13047001	13058100	11100	deletion	0.863173
	Pp03	9376601	9380900	4300	deletion	0.862705
	Pp03	3442801	3449200	6400	deletion	0.861717
	Pp03	1844101	1850700	6600	deletion	0.860036
	Pp03	9380901	9382400	1500	deletion	0.858078
	Pp03	8537501	8540800	3300	deletion	0.852818
	Pp03	149301	153900	4600	deletion	0.848783
	Pp03	9090801	9095500	4700	deletion	0.848043
	Pp03	9994201	10002300	8100	deletion	0.846347
	Pp03	19860501	19880000	19500	deletion	0.838121
	Pp03	450401	460400	10000	deletion	0.836141
	Pp03	5382501	5387100	4600	deletion	0.834588
	Pp03	18468301	18475200	6900	deletion	0.83371
	Pp03	23115501	23119300	3800	deletion	0.833181
	Pp03	8407501	8410300	2800	deletion	0.832623
	Pp03	8243001	8258400	15400	deletion	0.825318
	Pp03	7061901	7063200	1300	deletion	0.821457
	Pp03	19126301	19130300	4000	deletion	0.82112
	Pp03	6807801	6810900	3100	deletion	0.818999
	Pp03	23582301	23590300	8000	deletion	0.814011
	Pp03	2670801	2675100	4300	deletion	0.813362
	Pp03	17867901	17873000	5100	deletion	0.810283
	Pp03	3252001	3258700	6700	deletion	0.807578
	Pp03	5295101	5300800	5700	deletion	0.801322
	Pp03	12831201	12839900	8700	deletion	0.798392
	Pp03	18201601	18213900	12300	deletion	0.796265
	Pp03	512701	517500	4800	deletion	0.794562
	Pp03	13615601	13620100	4500	deletion	0.792881
	Pp03	19837201	19860500	23300	deletion	0.792274
	Pp03	13058101	13084000	25900	deletion	0.791457
	Pp03	1726101	1727100	1000	deletion	0.786031
	Pp03	15742501	15760400	17900	deletion	0.785511
	Pp03	11920101	11922400	2300	deletion	0.781819
	Pp03	6159801	6176700	16900	deletion	0.781544
	Pp03	26397301	26403000	5700	deletion	0.779418
	Pp03	4772201	4790400	18200	deletion	0.776666
	Pp03	19409901	19416000	6100	deletion	0.768233
	Pp03	15508001	15514700	6700	deletion	0.767567
	Pp03	15108201	15117700	9500	deletion	0.76267
	Pp03	11915601	11920100	4500	deletion	0.76172
	Pp03	20204801	20210100	5300	deletion	0.760007
	Pp03	1871101	1874500	3400	deletion	0.759831
	Pp03	6046901	6059300	12400	deletion	0.758963
	Pp03	11139001	11140200	1200	deletion	0.757663
	Pp03	10639701	10642300	2600	deletion	0.757493
	Pp03	7116401	7119600	3200	deletion	0.757099
	Pp03	15221301	15234100	12800	deletion	0.757008
	Pp03	10314501	10319700	5200	deletion	0.755458
	Pp03	10812401	10820000	7600	deletion	0.752345
	Pp03	9096601	9103600	7000	deletion	0.751429
	Pp03	11140201	11152300	12100	deletion	0.75138
	Pp03	27362701	27365900	3200	deletion	0.744545
	Pp03	26361501	26369800	8300	deletion	0.744248
	Pp03	18729001	18731100	2100	deletion	0.740237
	Pp03	10301401	10310100	8700	deletion	0.738662
	Pp03	1488701	1495800	7100	deletion	0.738408
	Pp03	22475001	22485900	10900	deletion	0.737817
	Pp03	22168401	22170000	1600	deletion	0.733471
	Pp03	1154601	1165600	11000	deletion	0.72878
	Pp03	13886401	13895400	9000	deletion	0.728587
	Pp03	10297001	10301400	4400	deletion	0.727053
	Pp03	13302301	13336500	34200	deletion	0.723327
	Pp03	5974501	5984600	10100	deletion	0.718283
	Pp03	7699701	7702300	2600	deletion	0.716703
	Pp03	24435201	24442700	7500	deletion	0.716297
	Pp03	19982801	19992900	10100	deletion	0.715609
	Pp03	7736501	7737900	1400	deletion	0.71406
	Pp03	982501	987700	5200	deletion	0.70994
	Pp03	10598001	10611900	13900	deletion	0.709772
	Pp03	2170001	2184200	14200	deletion	0.709509
	Pp03	26232301	26236900	4600	deletion	0.707389
	Pp03	18237501	18238800	1300	deletion	0.70705
	Pp03	14106901	14121500	14600	deletion	0.706726
	Pp03	11823901	11830400	6500	deletion	0.705285
	Pp03	22409301	22415400	6100	deletion	0.705217
	Pp03	18256401	18265500	9100	deletion	0.704947
	Pp03	15123101	15133200	10100	deletion	0.703791
	Pp03	10988801	10998600	9800	deletion	0.70217
	Pp03	8394701	8405600	10900	deletion	0.699961
	Pp03	1931401	1933500	2100	deletion	0.699655
	Pp03	15073001	15078000	5000	deletion	0.698589
	Pp03	7052201	7061900	9700	deletion	0.698003
	Pp03	13032201	13035500	3300	deletion	0.697894
	Pp03	13620101	13648000	27900	deletion	0.697618
	Pp03	7085401	7093200	7800	deletion	0.694168
	Pp03	4858001	4860800	2800	deletion	0.69401
	Pp03	24175401	24177000	1600	deletion	0.693197
	Pp03	902301	906600	4300	deletion	0.692002
	Pp03	14767801	14769400	1600	deletion	0.689692
	Pp03	11537201	11553600	16400	deletion	0.688355
	Pp03	24117901	24126500	8600	deletion	0.687716
	Pp03	23714701	23718600	3900	deletion	0.687627
	Pp03	12488001	12493100	5100	deletion	0.68698
	Pp03	24388001	24389800	1800	deletion	0.685759
	Pp03	4004001	4005200	1200	deletion	0.67902
	Pp03	15351401	15369400	18000	deletion	0.678719
	Pp03	2685501	2693300	7800	deletion	0.675117
	Pp03	17653901	17663700	9800	deletion	0.673943
	Pp04	13859701	13871800	12100	deletion	0.924171
	Pp04	15425501	15432000	6500	deletion	0.916676
	Pp04	15387101	15389600	2500	deletion	0.91108
	Pp04	4401	6900	2500	deletion	0.908727
	Pp04	15432001	15441100	9100	deletion	0.894544
	Pp04	15929601	15943600	14000	deletion	0.892494
	Pp04	11915401	11922800	7400	deletion	0.892321
	Pp04	2025001	2029300	4300	deletion	0.876846
	Pp04	15482201	15492100	9900	deletion	0.863014
	Pp04	18486501	18488400	1900	deletion	0.854364
	Pp04	15423201	15425500	2300	deletion	0.854043
	Pp04	6251801	6255500	3700	deletion	0.845607
	Pp04	11339601	11342400	2800	deletion	0.844159
	Pp04	24456201	24470700	14500	deletion	0.841851
	Pp04	21252701	21258400	5700	deletion	0.84005
	Pp04	23204601	23223500	18900	deletion	0.839643
	Pp04	8409501	8418000	8500	deletion	0.832187
	Pp04	12126901	12133800	6900	deletion	0.820079
	Pp04	5115501	5118600	3100	deletion	0.818557
	Pp04	15480901	15482200	1300	deletion	0.813919
	Pp04	1297101	1300400	3300	deletion	0.813419
	Pp04	17604801	17608900	4100	deletion	0.805824
	Pp04	18025201	18027100	1900	deletion	0.804465
	Pp04	6859101	6861400	2300	deletion	0.802589
	Pp04	14900001	14913300	13300	deletion	0.801114
	Pp04	9797701	9806200	8500	deletion	0.799175
	Pp04	3990901	3994300	3400	deletion	0.798899
	Pp04	17178001	17214400	36400	deletion	0.798288
	Pp04	13746301	13748600	2300	deletion	0.795543
	Pp04	24819301	24833300	14000	deletion	0.79321
	Pp04	11342401	11344800	2400	deletion	0.790719
	Pp04	11676801	11681200	4400	deletion	0.789572
	Pp04	15324101	15328800	4700	deletion	0.78664
	Pp04	1300401	1310400	10000	deletion	0.785053
	Pp04	21380301	21384000	3700	deletion	0.782529
	Pp04	1	1900	1900	deletion	0.781948
	Pp04	4714101	4718400	4300	deletion	0.781574
	Pp04	8048101	8067100	19000	deletion	0.774331
	Pp04	20808101	20809900	1800	deletion	0.770725
	Pp04	19820601	19848900	28300	deletion	0.763915
	Pp04	15274501	15279400	4900	deletion	0.755789
	Pp04	13735801	13739300	3500	deletion	0.754622
	Pp04	19849001	19861400	12400	deletion	0.75421
	Pp04	18937301	18938900	1600	deletion	0.752228
	Pp04	14016801	14018600	1800	deletion	0.749552
	Pp04	21702001	21718200	16200	deletion	0.738086
	Pp04	20699701	20706700	7000	deletion	0.73732
	Pp04	18555501	18563400	7900	deletion	0.731884
	Pp04	12712301	12717300	5000	deletion	0.731628
	Pp04	24791601	24796500	4900	deletion	0.731367
	Pp04	21443401	21460400	17000	deletion	0.731339
	Pp04	25015501	25022200	6700	deletion	0.731324
	Pp04	7902801	7917900	15100	deletion	0.729856
	Pp04	22357701	22364300	6600	deletion	0.728749
	Pp04	20361401	20366700	5300	deletion	0.728709
	Pp04	9806201	9813100	6900	deletion	0.728537
	Pp04	7184201	7190300	6100	deletion	0.72747
	Pp04	8111101	8118300	7200	deletion	0.726398
	Pp04	15626201	15635400	9200	deletion	0.726384
	Pp04	12124901	12126900	2000	deletion	0.725867
	Pp04	4440501	4447000	6500	deletion	0.722994
	Pp04	15701701	15708600	6900	deletion	0.721884
	Pp04	13082901	13107500	24600	deletion	0.720302
	Pp04	7944001	7945500	1500	deletion	0.719869
	Pp04	15443401	15446100	2700	deletion	0.719146
	Pp04	6849801	6851700	1900	deletion	0.718659
	Pp04	11448201	11459800	11600	deletion	0.718315
	Pp04	15494801	15500200	5400	deletion	0.716806
	Pp04	11344801	11346200	1400	deletion	0.716388
	Pp04	7886901	7900000	13100	deletion	0.715519
	Pp04	15441101	15443400	2300	deletion	0.711695
	Pp04	7190301	7198600	8300	deletion	0.709974
	Pp04	21429001	21432200	3200	deletion	0.707905
	Pp04	11376801	11399600	22800	deletion	0.704896
	Pp04	24524801	24530000	5200	deletion	0.702071
	Pp04	9119801	9122900	3100	deletion	0.699827
	Pp04	22966701	22973000	6300	deletion	0.697794
	Pp04	23118701	23131700	13000	deletion	0.695953
	Pp04	16690301	16696800	6500	deletion	0.695515
	Pp04	17090201	17099800	9600	deletion	0.694309
	Pp04	13532701	13542500	9800	deletion	0.692685
	Pp04	8118301	8124500	6200	deletion	0.689407
	Pp04	2790701	2796900	6200	deletion	0.68829
	Pp04	8540401	8547400	7000	deletion	0.687687
	Pp04	17105101	17113400	8300	deletion	0.686731
	Pp04	22987101	22988100	1000	deletion	0.686583
	Pp04	21696501	21702000	5500	deletion	0.685892
	Pp04	1901	4400	2500	deletion	0.68396
	Pp04	5766601	5775600	9000	deletion	0.683773
	Pp04	15145501	15155000	9500	deletion	0.683633
	Pp04	5983301	6028000	44700	deletion	0.683427
	Pp04	325801	327300	1500	deletion	0.677177
	Pp04	23509301	23518800	9500	deletion	0.676254
	Pp04	21066101	21069400	3300	deletion	0.674174
	Pp05	9679401	9691400	12000	deletion	0.875381
	Pp05	5388801	5394700	5900	deletion	0.869828
	Pp05	9288201	9309400	21200	deletion	0.869195
	Pp05	5595901	5606800	10900	deletion	0.868101
	Pp05	1927101	1936900	9800	deletion	0.857373
	Pp05	9800201	9806000	5800	deletion	0.854296
	Pp05	5797501	5808300	10800	deletion	0.854219
	Pp05	9247301	9262300	15000	deletion	0.853884
	Pp05	15596001	15598000	2000	deletion	0.852783
	Pp05	6220801	6222000	1200	deletion	0.851771
	Pp05	10142801	10161300	18500	deletion	0.841632
	Pp05	13882301	13886400	4100	deletion	0.840583
	Pp05	16151101	16154800	3700	deletion	0.823474
	Pp05	6214901	6220800	5900	deletion	0.823458
	Pp05	9664901	9670000	5100	deletion	0.822213
	Pp05	9942701	9943900	1200	deletion	0.81563
	Pp05	5523601	5529200	5600	deletion	0.815543
	Pp05	7563501	7571800	8300	deletion	0.807853
	Pp05	13144501	13151000	6500	deletion	0.805426
	Pp05	18379801	18383400	3600	deletion	0.803418
	Pp05	6703601	6715300	11700	deletion	0.801022
	Pp05	2558901	2577900	19000	deletion	0.799268
	Pp05	5609001	5612000	3000	deletion	0.799232
	Pp05	1170501	1172800	2300	deletion	0.794468
	Pp05	6030001	6033700	3700	deletion	0.760452
	Pp05	12215701	12223300	7600	deletion	0.757997
	Pp05	12412001	12414800	2800	deletion	0.756828
	Pp05	8022501	8024300	1800	deletion	0.750594
	Pp05	6688501	6703600	15100	deletion	0.750095
	Pp05	4423201	4428200	5000	deletion	0.746516
	Pp05	11857801	11859000	1200	deletion	0.741834
	Pp05	4444401	4453200	8800	deletion	0.741242
	Pp05	17927401	17949600	22200	deletion	0.739896
	Pp05	5995501	6006100	10600	deletion	0.739223
	Pp05	13484001	13490900	6900	deletion	0.737025
	Pp05	13116001	13119500	3500	deletion	0.736412
	Pp05	12278601	12283500	4900	deletion	0.735836
	Pp05	15165401	15172500	7100	deletion	0.735488
	Pp05	8251601	8259600	8000	deletion	0.735181
	Pp05	11244301	11261300	17000	deletion	0.732123
	Pp05	15542601	15550100	7500	deletion	0.731319
	Pp05	345301	348100	2800	deletion	0.728533
	Pp05	6104501	6105800	1300	deletion	0.722899
	Pp05	6329701	6337000	7300	deletion	0.718619
	Pp05	17839401	17845700	6300	deletion	0.718509
	Pp05	8172101	8186000	13900	deletion	0.70817
	Pp05	4088901	4092100	3200	deletion	0.706397
	Pp05	8259601	8261400	1800	deletion	0.703272
	Pp05	152001	156800	4800	deletion	0.701251
	Pp05	1010601	1012100	1500	deletion	0.698438
	Pp05	13888901	13892100	3200	deletion	0.696835
	Pp05	5536001	5547200	11200	deletion	0.693412
	Pp05	174701	190600	15900	deletion	0.692304
	Pp05	9628701	9634500	5800	deletion	0.691929
	Pp05	15613501	15617800	4300	deletion	0.691601
	Pp05	12678101	12680000	1900	deletion	0.684387
	Pp05	4378601	4380100	1500	deletion	0.679795
	Pp05	11548401	11553600	5200	deletion	0.677492
	Pp05	1239401	1253100	13700	deletion	0.676665
	Pp05	9806001	9808100	2100	deletion	0.673785
	Pp05	16144401	16151100	6700	deletion	0.673201
	Pp06	21580101	21585800	5700	deletion	0.938276
	Pp06	1847201	1864400	17200	deletion	0.918843
	Pp06	29171601	29178900	7300	deletion	0.904505
	Pp06	24603301	24609400	6100	deletion	0.894414
	Pp06	16975501	16984600	9100	deletion	0.884498
	Pp06	12996801	12999000	2200	deletion	0.879457
	Pp06	2765701	2772400	6700	deletion	0.879229
	Pp06	26640901	26643400	2500	deletion	0.865878
	Pp06	14128001	14130100	2100	deletion	0.858338
	Pp06	28719501	28725500	6000	deletion	0.847173
	Pp06	22094301	22099400	5100	deletion	0.844794
	Pp06	23354801	23363300	8500	deletion	0.842199
	Pp06	12425401	12449100	23700	deletion	0.84125
	Pp06	2431601	2437400	5800	deletion	0.839134
	Pp06	26662501	26669300	6800	deletion	0.837537
	Pp06	252301	256300	4000	deletion	0.835905
	Pp06	16524501	16532000	7500	deletion	0.834647
	Pp06	6691601	6695900	4300	deletion	0.834296
	Pp06	11728601	11734700	6100	deletion	0.83394
	Pp06	16532001	16538000	6000	deletion	0.833491
	Pp06	11458401	11470200	11800	deletion	0.832397
	Pp06	18772001	18780600	8600	deletion	0.831963
	Pp06	20878001	20888300	10300	deletion	0.829099
	Pp06	22065801	22067900	2100	deletion	0.825165
	Pp06	12987101	12994700	7600	deletion	0.824759
	Pp06	9384001	9395700	11700	deletion	0.824755
	Pp06	25887801	25896400	8600	deletion	0.823547
	Pp06	12822601	12828800	6200	deletion	0.81824
	Pp06	1141801	1149500	7700	deletion	0.816527
	Pp06	6456501	6461600	5100	deletion	0.815284
	Pp06	9763501	9770000	6500	deletion	0.813549
	Pp06	8005101	8014500	9400	deletion	0.813184
	Pp06	11565201	11567300	2100	deletion	0.812658
	Pp06	26669301	26670700	1400	deletion	0.810775
	Pp06	9395701	9397000	1300	deletion	0.805048
	Pp06	13006901	13009700	2800	deletion	0.802966
	Pp06	14041601	14046900	5300	deletion	0.801591
	Pp06	10143001	10144900	1900	deletion	0.795394
	Pp06	8494701	8509600	14900	deletion	0.79535
	Pp06	25643101	25650200	7100	deletion	0.795072
	Pp06	1392001	1394200	2200	deletion	0.79406
	Pp06	9955101	9962200	7100	deletion	0.788046
	Pp06	24432101	24435700	3600	deletion	0.787357
	Pp06	16622501	16624400	1900	deletion	0.787053
	Pp06	14039801	14041600	1800	deletion	0.785692
	Pp06	10496201	10516200	20000	deletion	0.784363
	Pp06	26935201	26943500	8300	deletion	0.782931
	Pp06	14131801	14134700	2900	deletion	0.781585
	Pp06	8148801	8150600	1800	deletion	0.779608
	Pp06	20199201	20203700	4500	deletion	0.778016
	Pp06	7275901	7279200	3300	deletion	0.776719
	Pp06	201001	212900	11900	deletion	0.775668
	Pp06	10763701	10772900	9200	deletion	0.775167
	Pp06	24133701	24139300	5600	deletion	0.775073
	Pp06	10857901	10860500	2600	deletion	0.773742
	Pp06	5355301	5358600	3300	deletion	0.771479
	Pp06	24897501	24901800	4300	deletion	0.771069
	Pp06	6957301	6963700	6400	deletion	0.769782
	Pp06	19402501	19411900	9400	deletion	0.769508
	Pp06	22623501	22628200	4700	deletion	0.769228
	Pp06	10925601	10930700	5100	deletion	0.765063
	Pp06	21022201	21027600	5400	deletion	0.764772
	Pp06	12571101	12572900	1800	deletion	0.7645
	Pp06	24787601	24792400	4800	deletion	0.763111
	Pp06	3585501	3592300	6800	deletion	0.761789
	Pp06	15307201	15314300	7100	deletion	0.761048
	Pp06	10866901	10874300	7400	deletion	0.759387
	Pp06	7484801	7487200	2400	deletion	0.753784
	Pp06	24890401	24897500	7100	deletion	0.75297
	Pp06	5359801	5362500	2700	deletion	0.75114
	Pp06	821701	825900	4200	deletion	0.750391
	Pp06	6275601	6278100	2500	deletion	0.748857
	Pp06	25461101	25465500	4400	deletion	0.748597
	Pp06	10719301	10735400	16100	deletion	0.747796
	Pp06	16926901	16941400	14500	deletion	0.744199
	Pp06	20274801	20282400	7600	deletion	0.744047
	Pp06	10852601	10857800	5200	deletion	0.742757
	Pp06	2182301	2187000	4700	deletion	0.742651
	Pp06	24884701	24890400	5700	deletion	0.742438
	Pp06	11033101	11038400	5300	deletion	0.741338
	Pp06	2376401	2382900	6500	deletion	0.736893
	Pp06	17419201	17424000	4800	deletion	0.736161
	Pp06	12832201	12837000	4800	deletion	0.735939
	Pp06	12994701	12996800	2100	deletion	0.733842
	Pp06	8464301	8467300	3000	deletion	0.732733
	Pp06	11541701	11548200	6500	deletion	0.730723
	Pp06	20762901	20783500	20600	deletion	0.730531
	Pp06	21834901	21839300	4400	deletion	0.728028
	Pp06	18942501	19000100	57600	deletion	0.727053
	Pp06	18157801	18159300	1500	deletion	0.724127
	Pp06	14346301	14349200	2900	deletion	0.722128
	Pp06	21370401	21396300	25900	deletion	0.721553
	Pp06	10303801	10326000	22200	deletion	0.717038
	Pp06	16442401	16449600	7200	deletion	0.716822
	Pp06	2125201	2132500	7300	deletion	0.714325
	Pp06	26804901	26811900	7000	deletion	0.713797
	Pp06	8742501	8747600	5100	deletion	0.712366
	Pp06	29140701	29143700	3000	deletion	0.712314
	Pp06	9493601	9505700	12100	deletion	0.709875
	Pp06	14840001	14842200	2200	deletion	0.707614
	Pp06	6129201	6132200	3000	deletion	0.706952
	Pp06	21631901	21636400	4500	deletion	0.706291
	Pp06	10917501	10924800	7300	deletion	0.706137
	Pp06	23031501	23038900	7400	deletion	0.70466
	Pp06	3505401	3513400	8000	deletion	0.701638
	Pp06	23182501	23185300	2800	deletion	0.701621
	Pp06	5931901	5944100	12200	deletion	0.701504
	Pp06	28140301	28141400	1100	deletion	0.700488
	Pp06	20838101	20850000	11900	deletion	0.699318
	Pp06	1643901	1645700	1800	deletion	0.698819
	Pp06	1379801	1381500	1700	deletion	0.695534
	Pp06	8736801	8742500	5700	deletion	0.693395
	Pp06	17090001	17107600	17600	deletion	0.690049
	Pp06	23079701	23154900	75200	deletion	0.689874
	Pp06	20196301	20199200	2900	deletion	0.688973
	Pp06	12555501	12567200	11700	deletion	0.688592
	Pp06	20850001	20878000	28000	deletion	0.687969
	Pp06	10735401	10744600	9200	deletion	0.686427
	Pp06	6728701	6745600	16900	deletion	0.686188
	Pp06	1772101	1788600	16500	deletion	0.686064
	Pp06	9412801	9417000	4200	deletion	0.68492
	Pp06	25778101	25783500	5400	deletion	0.684526
	Pp06	10997301	10999400	2100	deletion	0.683164
	Pp06	23178701	23182500	3800	deletion	0.682993
	Pp06	20324001	20334900	10900	deletion	0.682326
	Pp06	15234401	15239800	5400	deletion	0.68135
	Pp06	17589501	17594200	4700	deletion	0.680933
	Pp06	4085001	4088400	3400	deletion	0.678774
	Pp06	5840801	5842700	1900	deletion	0.675611
	Pp06	6529001	6532600	3600	deletion	0.675595
	Pp06	24795101	24807900	12800	deletion	0.675523
	Pp06	12608501	12611100	2600	deletion	0.67466
	Pp06	1205001	1207600	2600	deletion	0.673793
	Pp07	13650801	13661700	10900	deletion	0.877051
	Pp07	9954001	9960900	6900	deletion	0.872972
	Pp07	20783201	20786000	2800	deletion	0.864304
	Pp07	6841001	6845200	4200	deletion	0.861976
	Pp07	3119301	3136300	17000	deletion	0.858117
	Pp07	3232301	3247600	15300	deletion	0.853038
	Pp07	15409201	15410600	1400	deletion	0.841772
	Pp07	15643201	15644600	1400	deletion	0.840781
	Pp07	8023601	8043300	19700	deletion	0.834792
	Pp07	4907801	4915500	7700	deletion	0.833835
	Pp07	4540501	4554200	13700	deletion	0.833508
	Pp07	7294101	7300400	6300	deletion	0.831772
	Pp07	17896801	17905900	9100	deletion	0.829194
	Pp07	8911501	8919300	7800	deletion	0.826194
	Pp07	9669001	9687000	18000	deletion	0.819802
	Pp07	6707801	6709400	1600	deletion	0.816603
	Pp07	17859201	17860300	1100	deletion	0.815882
	Pp07	2057801	2059800	2000	deletion	0.815869
	Pp07	5194101	5201700	7600	deletion	0.812966
	Pp07	1090001	1095200	5200	deletion	0.812246
	Pp07	10796601	10798300	1700	deletion	0.812136
	Pp07	2615101	2625000	9900	deletion	0.809079
	Pp07	15515401	15529700	14300	deletion	0.8089
	Pp07	1051201	1063100	11900	deletion	0.80119
	Pp07	1063101	1068300	5200	deletion	0.796667
	Pp07	2060201	2068300	8100	deletion	0.793758
	Pp07	2625001	2641200	16200	deletion	0.786232
	Pp07	11045801	11053000	7200	deletion	0.785987
	Pp07	8621001	8626300	5300	deletion	0.780561
	Pp07	3936201	3947100	10900	deletion	0.779038
	Pp07	1978801	1982300	3500	deletion	0.774546
	Pp07	8176601	8182700	6100	deletion	0.772498
	Pp07	6993701	7006000	12300	deletion	0.771558
	Pp07	7079001	7094700	15700	deletion	0.77061
	Pp07	6838301	6841000	2700	deletion	0.768328
	Pp07	8491401	8497000	5600	deletion	0.766454
	Pp07	1354101	1383100	29000	deletion	0.765308
	Pp07	1070001	1077000	7000	deletion	0.764844
	Pp07	1080001	1083200	3200	deletion	0.764411
	Pp07	10813701	10821500	7800	deletion	0.761343
	Pp07	8967401	8974800	7400	deletion	0.759449
	Pp07	10126901	10133200	6300	deletion	0.756195
	Pp07	16475101	16483500	8400	deletion	0.755574
	Pp07	6235201	6249700	14500	deletion	0.754189
	Pp07	14286601	14293600	7000	deletion	0.750164
	Pp07	8923401	8926600	3200	deletion	0.747839
	Pp07	16339001	16352500	13500	deletion	0.744823
	Pp07	13157201	13171000	13800	deletion	0.742835
	Pp07	9662601	9669000	6400	deletion	0.740317
	Pp07	9622301	9626400	4100	deletion	0.739227
	Pp07	4410801	4420600	9800	deletion	0.737839
	Pp07	11528401	11533100	4700	deletion	0.73739
	Pp07	11078801	11084400	5600	deletion	0.731271
	Pp07	1009401	1015200	5800	deletion	0.728799
	Pp07	6183001	6188000	5000	deletion	0.727168
	Pp07	15687401	15691800	4400	deletion	0.724705
	Pp07	6845201	6847000	1800	deletion	0.72302
	Pp07	6711101	6712500	1400	deletion	0.721667
	Pp07	6693801	6698600	4800	deletion	0.719992
	Pp07	998901	1001300	2400	deletion	0.719057
	Pp07	11744601	11753200	8600	deletion	0.717104
	Pp07	5984401	5986900	2500	deletion	0.715426
	Pp07	3763901	3792800	28900	deletion	0.715093
	Pp07	10358101	10364500	6400	deletion	0.714381
	Pp07	1739101	1753200	14100	deletion	0.707287
	Pp07	2492001	2503700	11700	deletion	0.706334
	Pp07	17850101	17859200	9100	deletion	0.702434
	Pp07	8994301	8998700	4400	deletion	0.700762
	Pp07	15708601	15717400	8800	deletion	0.700377
	Pp07	10634001	10640700	6700	deletion	0.700166
	Pp07	2476601	2484200	7600	deletion	0.699047
	Pp07	1953701	1959400	5700	deletion	0.698128
	Pp07	13484101	13488900	4800	deletion	0.697289
	Pp07	8987601	8989900	2300	deletion	0.692835
	Pp07	13777801	13781500	3700	deletion	0.692276
	Pp07	5785601	5786600	1000	deletion	0.691214
	Pp07	8894401	8897200	2800	deletion	0.689573
	Pp07	20772801	20783200	10400	deletion	0.687787
	Pp07	8964601	8967000	2400	deletion	0.684755
	Pp07	21931601	21938200	6600	deletion	0.678531
	Pp07	4154801	4169600	14800	deletion	0.675129
	Pp08	17757901	17761400	3500	deletion	0.918377
	Pp08	15395001	15401300	6300	deletion	0.906042
	Pp08	17749201	17757200	8000	deletion	0.892138
	Pp08	10308401	10310800	2400	deletion	0.884461
	Pp08	14725401	14730900	5500	deletion	0.877445
	Pp08	9801701	9809800	8100	deletion	0.872668
	Pp08	759501	773700	14200	deletion	0.871558
	Pp08	15440901	15452800	11900	deletion	0.869093
	Pp08	9524901	9527700	2800	deletion	0.862501
	Pp08	10039001	10050100	11100	deletion	0.857478
	Pp08	218001	223500	5500	deletion	0.847958
	Pp08	2007001	2008800	1800	deletion	0.844173
	Pp08	6685301	6706900	21600	deletion	0.832612
	Pp08	13240001	13244500	4500	deletion	0.826398
	Pp08	19601	23000	3400	deletion	0.820516
	Pp08	20328801	20333300	4500	deletion	0.82019
	Pp08	14828001	14830100	2100	deletion	0.816561
	Pp08	9534001	9557300	23300	deletion	0.815523
	Pp08	14076001	14078700	2700	deletion	0.809915
	Pp08	5399401	5404400	5000	deletion	0.801743
	Pp08	17854201	17858900	4700	deletion	0.796831
	Pp08	10540901	10543800	2900	deletion	0.792971
	Pp08	3600701	3605400	4700	deletion	0.788174
	Pp08	22238001	22246600	8600	deletion	0.786761
	Pp08	4959901	4968300	8400	deletion	0.782658
	Pp08	6769201	6798000	28800	deletion	0.782626
	Pp08	10182901	10187200	4300	deletion	0.782574
	Pp08	1117301	1125300	8000	deletion	0.778031
	Pp08	20333301	20341400	8100	deletion	0.775573
	Pp08	6758901	6769200	10300	deletion	0.76783
	Pp08	14848401	14881300	32900	deletion	0.766862
	Pp08	8201301	8205100	3800	deletion	0.766143
	Pp08	5544001	5545000	1000	deletion	0.765575
	Pp08	9532301	9534000	1700	deletion	0.764538
	Pp08	6755501	6758300	2800	deletion	0.764216
	Pp08	10225001	10229200	4200	deletion	0.759863
	Pp08	17852601	17854200	1600	deletion	0.75969
	Pp08	13312501	13322800	10300	deletion	0.759612
	Pp08	14091001	14101500	10500	deletion	0.756679
	Pp08	14078701	14085300	6600	deletion	0.752123
	Pp08	13631501	13636200	4700	deletion	0.750092
	Pp08	9154001	9166100	12100	deletion	0.747788
	Pp08	10052201	10056400	4200	deletion	0.745737
	Pp08	11761301	11763400	2100	deletion	0.745515
	Pp08	6637701	6660800	23100	deletion	0.743872
	Pp08	6903801	6918200	14400	deletion	0.743208
	Pp08	13072301	13073800	1500	deletion	0.738913
	Pp08	14706901	14725400	18500	deletion	0.738622
	Pp08	1111601	1117300	5700	deletion	0.733942
	Pp08	13234001	13236300	2300	deletion	0.732887
	Pp08	8610801	8616900	6100	deletion	0.730519
	Pp08	6746001	6753500	7500	deletion	0.728318
	Pp08	9614001	9617200	3200	deletion	0.726569
	Pp08	13562701	13578800	16100	deletion	0.725111
	Pp08	16239901	16244600	4700	deletion	0.724103
	Pp08	5275201	5291600	16400	deletion	0.723087
	Pp08	10311001	10312400	1400	deletion	0.714856
	Pp08	10300901	10305700	4800	deletion	0.71433
	Pp08	11352401	11353800	1400	deletion	0.711187
	Pp08	6490001	6497200	7200	deletion	0.711149
	Pp08	17443501	17447100	3600	deletion	0.710585
	Pp08	11006401	11026300	19900	deletion	0.702744
	Pp08	11147901	11154100	6200	deletion	0.696041
	Pp08	3546901	3550900	4000	deletion	0.695631
	Pp08	14680801	14688400	7600	deletion	0.694807
	Pp08	695501	708700	13200	deletion	0.694458
	Pp08	3545901	3546900	1000	deletion	0.693067
	Pp08	1899401	1909900	10500	deletion	0.688359
	Pp08	11336301	11352100	15800	deletion	0.686313
	Pp08	10622901	10648900	26000	deletion	0.679928
	Pp08	6798101	6800700	2600	deletion	0.677393
	Pp08	11706701	11715200	8500	deletion	0.676188
	Pp08	10187201	10195200	8000	deletion	0.675481
	Pp08	7149301	7181100	31800	deletion	0.674339
	Pp08	21719301	21724800	5500	deletion	0.673356
	scaffold_111	1	1500	1500	deletion	0.675711
	scaffold_130	6001	7301	1301	deletion	0.781458
	scaffold_156	1	5507	5507	deletion	0.751841
	scaffold_165	1	5579	5579	deletion	0.845372
	scaffold_188	501	4600	4100	deletion	0.709597
	scaffold_219	1	2000	2000	deletion	0.821968
	scaffold_219	2101	4600	2500	deletion	0.763363
	scaffold_270	1	3362	3362	deletion	0.934551
	scaffold_272	1	4837	4837	deletion	0.763223
	scaffold_302	1	6282	6282	deletion	0.698856
	scaffold_311	1	2890	2890	deletion	0.803631
	scaffold_312	1	2068	2068	deletion	0.793145
	scaffold_334	1	1821	1821	deletion	0.70001
	scaffold_34	11501	18055	6555	deletion	0.675838
	scaffold_69	3701	8400	4700	deletion	0.680005
(WD + WK)/CP	Pp01	46861101	46863700	2600	deletion	0.952776
	Pp01	46869201	46878000	8800	deletion	0.945795
	Pp01	23352101	23355200	3100	deletion	0.92858
	Pp01	22597001	22610100	13100	deletion	0.91509
	Pp01	21186201	21196500	10300	deletion	0.909871
	Pp01	30715101	30742700	27600	deletion	0.902546
	Pp01	44416801	44426800	10000	deletion	0.901578
	Pp01	17873001	17927100	54100	deletion	0.900686
	Pp01	46854301	46861100	6800	deletion	0.895915
	Pp01	44364001	44368200	4200	deletion	0.895536
	Pp01	8828901	8832200	3300	deletion	0.892376
	Pp01	20037801	20044800	7000	deletion	0.88696
	Pp01	14863801	14868200	4400	deletion	0.876004
	Pp01	45198101	45205000	6900	deletion	0.872201
	Pp01	1212501	1219400	6900	deletion	0.871591
	Pp01	20095601	20099100	3500	deletion	0.870502
	Pp01	42319901	42321500	1600	deletion	0.865091
	Pp01	47737101	47742900	5800	deletion	0.864805
	Pp01	19836101	19853700	17600	deletion	0.864785
	Pp01	6510201	6515200	5000	deletion	0.862186
	Pp01	15525101	15531700	6600	deletion	0.861742
	Pp01	7186101	7218900	32800	deletion	0.858239
	Pp01	46863801	46869200	5400	deletion	0.855743
	Pp01	6818701	6824700	6000	deletion	0.854609
	Pp01	24758201	24765400	7200	deletion	0.854027
	Pp01	24375101	24381200	6100	deletion	0.853414
	Pp01	15560601	15579300	18700	deletion	0.852039
	Pp01	24920901	24938100	17200	deletion	0.849844
	Pp01	17101301	17114900	13600	deletion	0.849469
	Pp01	8517301	8521100	3800	deletion	0.847425
	Pp01	43798301	43803000	4700	deletion	0.844238
	Pp01	24607401	24624500	17100	deletion	0.842953
	Pp01	42239501	42242700	3200	deletion	0.842228
	Pp01	14374101	14381400	7300	deletion	0.841714
	Pp01	24299301	24311200	11900	deletion	0.841402
	Pp01	36821401	36826200	4800	deletion	0.839945
	Pp01	20092401	20095600	3200	deletion	0.839355
	Pp01	17015801	17029300	13500	deletion	0.838317
	Pp01	41221501	41232100	10600	deletion	0.837846
	Pp01	31812701	31825400	12700	deletion	0.837368
	Pp01	14874301	14886400	12100	deletion	0.837223
	Pp01	17858901	17868000	9100	deletion	0.836847
	Pp01	29589601	29598700	9100	deletion	0.835616
	Pp01	37659001	37662700	3700	deletion	0.835085
	Pp01	45336201	45337900	1700	deletion	0.834815
	Pp01	268601	276800	8200	deletion	0.833819
	Pp01	19367001	19381200	14200	deletion	0.833717
	Pp01	15534501	15556100	21600	deletion	0.832036
	Pp01	44976901	44978200	1300	deletion	0.831503
	Pp01	11755701	11757600	1900	deletion	0.831159
	Pp01	30170701	30204600	33900	deletion	0.828755
	Pp01	17989901	18006400	16500	deletion	0.827226
	Pp01	34203401	34214100	10700	deletion	0.826816
	Pp01	13320901	13322700	1800	deletion	0.824181
	Pp01	32097101	32104900	7800	deletion	0.823303
	Pp01	1848201	1861100	12900	deletion	0.822042
	Pp01	2105501	2123700	18200	deletion	0.820244
	Pp01	2124601	2128900	4300	deletion	0.818483
	Pp01	19657601	19660600	3000	deletion	0.817585
	Pp01	22193601	22196100	2500	deletion	0.81749
	Pp01	24408601	24420500	11900	deletion	0.816185
	Pp01	12779601	12781400	1800	deletion	0.811611
	Pp01	44867901	44876100	8200	deletion	0.811488
	Pp01	11475201	11482800	7600	deletion	0.807861
	Pp01	9068201	9072100	3900	deletion	0.807593
	Pp01	18081201	18094600	13400	deletion	0.807233
	Pp01	21196501	21199800	3300	deletion	0.807201
	Pp01	3909401	3911400	2000	deletion	0.806752
	Pp01	34752001	34761100	9100	deletion	0.806343
	Pp01	12076101	12083200	7100	deletion	0.805371
	Pp01	45867701	45875000	7300	deletion	0.799494
	Pp01	11851701	11865000	13300	deletion	0.798799
	Pp01	12644801	12664500	19700	deletion	0.796826
	Pp01	17868001	17873000	5000	deletion	0.796525
	Pp01	24288601	24291400	2800	deletion	0.796391
	Pp01	24454601	24461400	6800	deletion	0.795421
	Pp01	9867601	9874100	6500	deletion	0.791936
	Pp01	13322701	13323700	1000	deletion	0.791788
	Pp01	8245801	8248000	2200	deletion	0.79178
	Pp01	3704401	3706800	2400	deletion	0.790546
	Pp01	24511601	24516300	4700	deletion	0.789922
	Pp01	29147201	29162100	14900	deletion	0.787371
	Pp01	29467801	29473100	5300	deletion	0.787308
	Pp01	24231701	24238300	6600	deletion	0.786611
	Pp01	24291401	24299300	7900	deletion	0.783165
	Pp01	36434001	36442700	8700	deletion	0.78044
	Pp01	21372201	21380100	7900	deletion	0.778641
	Pp01	40672301	40675600	3300	deletion	0.777388
	Pp01	2487901	2499400	11500	deletion	0.777193
	Pp01	15620801	15644300	23500	deletion	0.776298
	Pp01	31955301	31960100	4800	deletion	0.775294
	Pp01	14508701	14509700	1000	deletion	0.774921
	Pp01	39394101	39397500	3400	deletion	0.774688
	Pp01	40668201	40672300	4100	deletion	0.774355
	Pp01	30916401	30925300	8900	deletion	0.77381
	Pp01	9865401	9867600	2200	deletion	0.773455
	Pp01	3911401	3923400	12000	deletion	0.773097
	Pp01	17958501	17969100	10600	deletion	0.771784
	Pp01	2736801	2741800	5000	deletion	0.771649
	Pp01	42855001	42856400	1400	deletion	0.77123
	Pp01	17158101	17161800	3700	deletion	0.76881
	Pp01	9499401	9501100	1700	deletion	0.768788
	Pp01	37357501	37361200	3700	deletion	0.763437
	Pp01	47648701	47653100	4400	deletion	0.760934
	Pp01	20616301	20628500	12200	deletion	0.760619
	Pp01	13846001	13849400	3400	deletion	0.759282
	Pp01	18553801	18567400	13600	deletion	0.75783
	Pp01	19583101	19616300	33200	deletion	0.755827
	Pp01	29598701	29603400	4700	deletion	0.752452
	Pp01	7256001	7276800	20800	deletion	0.751104
	Pp01	19942801	19954700	11900	deletion	0.748241
	Pp01	17031401	17045600	14200	deletion	0.746339
	Pp01	13166701	13171600	4900	deletion	0.746191
	Pp01	25763101	25765300	2200	deletion	0.745656
	Pp01	19361901	19367000	5100	deletion	0.74516
	Pp01	44656601	44670800	14200	deletion	0.744965
	Pp01	11187701	11190800	3100	deletion	0.744846
	Pp01	30441601	30475200	33600	deletion	0.74413
	Pp01	1167601	1175600	8000	deletion	0.744111
	Pp01	27384701	27391100	6400	deletion	0.743991
	Pp01	6153001	6155800	2800	deletion	0.743729
	Pp01	19802001	19836100	34100	deletion	0.743049
	Pp01	8901	15700	6800	deletion	0.742127
	Pp01	6519401	6521700	2300	deletion	0.74125
	Pp01	29478601	29483000	4400	deletion	0.73665
	Pp01	46359301	46360600	1300	deletion	0.736062
	Pp01	35718401	35720200	1800	deletion	0.734646
	Pp01	19284601	19297100	12500	deletion	0.734493
	Pp01	23623701	23627000	3300	deletion	0.734445
	Pp01	24938301	24944500	6200	deletion	0.732954
	Pp01	8059301	8060600	1300	deletion	0.731808
	Pp01	20099501	20104000	4500	deletion	0.731607
	Pp01	14868201	14874300	6100	deletion	0.730375
	Pp01	37634301	37639800	5500	deletion	0.727965
	Pp01	5543101	5548700	5600	deletion	0.727886
	Pp01	15701	17500	1800	deletion	0.726203
	Pp01	19678801	19682100	3300	deletion	0.726172
	Pp01	9789801	9815400	25600	deletion	0.724371
	Pp01	27651701	27657400	5700	deletion	0.723616
	Pp01	4801	8300	3500	deletion	0.723036
	Pp01	21334401	21337500	3100	deletion	0.72257
	Pp01	2835701	2842200	6500	deletion	0.721665
	Pp01	13069201	13079900	10700	deletion	0.720375
	Pp01	41758001	41777700	19700	deletion	0.720177
	Pp01	27677901	27689000	11100	deletion	0.719186
	Pp01	35216201	35222900	6700	deletion	0.718767
	Pp01	4188301	4193300	5000	deletion	0.717992
	Pp01	19222301	19247800	25500	deletion	0.717876
	Pp01	3626501	3638000	11500	deletion	0.717237
	Pp01	36744501	36760200	15700	deletion	0.714545
	Pp01	19265401	19266900	1500	deletion	0.714423
	Pp01	14152701	14156700	4000	deletion	0.711837
	Pp01	17969101	17989900	20800	deletion	0.711344
	Pp01	40558001	40563500	5500	deletion	0.711037
	Pp01	25354201	25356800	2600	deletion	0.710509
	Pp01	22113201	22148800	35600	deletion	0.709747
	Pp01	39400601	39402500	1900	deletion	0.707981
	Pp01	25227801	25267100	39300	deletion	0.707096
	Pp01	9032701	9036600	3900	deletion	0.706688
	Pp01	28879701	28883400	3700	deletion	0.705169
	Pp01	11753201	11755700	2500	deletion	0.704551
	Pp01	46384401	46386600	2200	deletion	0.704369
	Pp01	23368601	23375800	7200	deletion	0.703249
	Pp01	19981701	19993600	11900	deletion	0.702405
	Pp01	3702301	3704400	2100	deletion	0.700172
	Pp01	12776901	12779600	2700	deletion	0.698941
	Pp01	19750101	19752600	2500	deletion	0.698907
	Pp01	2006701	2021000	14300	deletion	0.697874
	Pp01	9662801	9674700	11900	deletion	0.697803
	Pp01	14583801	14586000	2200	deletion	0.69638
	Pp01	18462601	18513000	50400	deletion	0.696244
	Pp01	1922701	1928400	5700	deletion	0.695845
	Pp01	26324201	26333900	9700	deletion	0.693553
	Pp01	47747001	47749900	2900	deletion	0.69323
	Pp01	1	4200	4200	deletion	0.692723
	Pp01	18244301	18250700	6400	deletion	0.69007
	Pp01	8309301	8313900	4600	deletion	0.688676
	Pp01	14130001	14149200	19200	deletion	0.688222
	Pp01	5534101	5543100	9000	deletion	0.688101
	Pp01	24333501	24338300	4800	deletion	0.687804
	Pp01	46039201	46041000	1800	deletion	0.68755
	Pp01	41163601	41166200	2600	deletion	0.687441
	Pp01	25270001	25273500	3500	deletion	0.686278
	Pp01	14329801	14342000	12200	deletion	0.685942
	Pp01	10199001	10206300	7300	deletion	0.685645
	Pp01	21205701	21212600	6900	deletion	0.683288
	Pp01	12695201	12709800	14600	deletion	0.683082
	Pp01	36452701	36454400	1700	deletion	0.682803
	Pp01	41166301	41167300	1000	deletion	0.682587
	Pp01	15225901	15229500	3600	deletion	0.682289
	Pp01	42491201	42501600	10400	deletion	0.681364
	Pp01	24516301	24542000	25700	deletion	0.678345
	Pp01	6151201	6153000	1800	deletion	0.67354
	Pp01	40621401	40627800	6400	deletion	0.673395
	Pp01	39405301	39424800	19500	deletion	0.673324
	Pp01	46137301	46145500	8200	deletion	0.673078
	Pp01	15005301	15011000	5700	deletion	0.672814
	Pp01	6742501	6751000	8500	deletion	0.672413
	Pp01	19642901	19644200	1300	deletion	0.672219
	Pp01	17046201	17072200	26000	deletion	0.671942
	Pp01	27351901	27357100	5200	deletion	0.671322
	Pp01	21332201	21334400	2200	deletion	0.670363
	Pp01	13449301	13472800	23500	deletion	0.667362
	Pp02	17515601	17532900	17300	deletion	0.903217
	Pp02	22887601	22892900	5300	deletion	0.867672
	Pp02	24131001	24135400	4400	deletion	0.857407
	Pp02	17457201	17461000	3800	deletion	0.842374
	Pp02	8228101	8246000	17900	deletion	0.828592
	Pp02	14291101	14313600	22500	deletion	0.826011
	Pp02	17322101	17332900	10800	deletion	0.822787
	Pp02	3019501	3020800	1300	deletion	0.814296
	Pp02	17305701	17311300	5600	deletion	0.811906
	Pp02	14824701	14838000	13300	deletion	0.811029
	Pp02	4671601	4685700	14100	deletion	0.807671
	Pp02	9067101	9074100	7000	deletion	0.797728
	Pp02	20237401	20238600	1200	deletion	0.795414
	Pp02	22674901	22685500	10600	deletion	0.792369
	Pp02	6704901	6709800	4900	deletion	0.788338
	Pp02	18133801	18141500	7700	deletion	0.788036
	Pp02	22669801	22674800	5000	deletion	0.78552
	Pp02	20902401	20920800	18400	deletion	0.785232
	Pp02	17311301	17315800	4500	deletion	0.783882
	Pp02	9171701	9181600	9900	deletion	0.782155
	Pp02	9897301	9914400	17100	deletion	0.780403
	Pp02	9870701	9883300	12600	deletion	0.779939
	Pp02	9809501	9810700	1200	deletion	0.779174
	Pp02	17831501	17840600	9100	deletion	0.776675
	Pp02	10515501	10522400	6900	deletion	0.776437
	Pp02	15129501	15149500	20000	deletion	0.776384
	Pp02	14906801	14907800	1000	deletion	0.773625
	Pp02	2655401	2726800	71400	deletion	0.772021
	Pp02	849501	863300	13800	deletion	0.7705
	Pp02	10280901	10290200	9300	deletion	0.76862
	Pp02	23872201	23884000	11800	deletion	0.768599
	Pp02	9361501	9378200	16700	deletion	0.765606
	Pp02	15406901	15410200	3300	deletion	0.763099
	Pp02	21345201	21346500	1300	deletion	0.760865
	Pp02	15867301	15878500	11200	deletion	0.760072
	Pp02	3552001	3557900	5900	deletion	0.759954
	Pp02	9391201	9396500	5300	deletion	0.759297
	Pp02	22182701	22185500	2800	deletion	0.758151
	Pp02	20897801	20900000	2200	deletion	0.755947
	Pp02	21332801	21345200	12400	deletion	0.755306
	Pp02	11777401	11779300	1900	deletion	0.754875
	Pp02	11137901	11149000	11100	deletion	0.747062
	Pp02	8118501	8140900	22400	deletion	0.746805
	Pp02	7817701	7840500	22800	deletion	0.746149
	Pp02	7840501	7842100	1600	deletion	0.743817
	Pp02	274101	285600	11500	deletion	0.743767
	Pp02	8656501	8658500	2000	deletion	0.738953
	Pp02	11569601	11572400	2800	deletion	0.73702
	Pp02	5320801	5326800	6000	deletion	0.734968
	Pp02	11776401	11777400	1000	deletion	0.733011
	Pp02	4030701	4034800	4100	deletion	0.729341
	Pp02	6047301	6048400	1100	deletion	0.728676
	Pp02	15281601	15321000	39400	deletion	0.727282
	Pp02	14199101	14204400	5300	deletion	0.723386
	Pp02	23886301	23891400	5100	deletion	0.721409
	Pp02	25164501	25182500	18000	deletion	0.720826
	Pp02	24694301	24697800	3500	deletion	0.719647
	Pp02	8594001	8600900	6900	deletion	0.71892
	Pp02	1357701	1363300	5600	deletion	0.717608
	Pp02	21637301	21671100	33800	deletion	0.716653
	Pp02	5603001	5612400	9400	deletion	0.712558
	Pp02	8695301	8698300	3000	deletion	0.711701
	Pp02	3151501	3156900	5400	deletion	0.708514
	Pp02	3017601	3019500	1900	deletion	0.707463
	Pp02	13542201	13555500	13300	deletion	0.706896
	Pp02	2526701	2531000	4300	deletion	0.70447
	Pp02	9337501	9354800	17300	deletion	0.703924
	Pp02	5808401	5812300	3900	deletion	0.703131
	Pp02	20273001	20274800	1800	deletion	0.703042
	Pp02	22685501	22687700	2200	deletion	0.702717
	Pp02	9936901	9955400	18500	deletion	0.701584
	Pp02	20140301	20176300	36000	deletion	0.701482
	Pp02	25678601	25684800	6200	deletion	0.700532
	Pp02	2516301	2522900	6600	deletion	0.699824
	Pp02	2304101	2309700	5600	deletion	0.699741
	Pp02	13815201	13817500	2300	deletion	0.69752
	Pp02	9669401	9684500	15100	deletion	0.696238
	Pp02	8161401	8163800	2400	deletion	0.695608
	Pp02	22455201	22459300	4100	deletion	0.695502
	Pp02	17455601	17457200	1600	deletion	0.694824
	Pp02	12255001	12261700	6700	deletion	0.694553
	Pp02	18090501	18110900	20400	deletion	0.694283
	Pp02	9333801	9337500	3700	deletion	0.693698
	Pp02	8707701	8708800	1100	deletion	0.692918
	Pp02	5379601	5381000	1400	deletion	0.692466
	Pp02	10153501	10161600	8100	deletion	0.692171
	Pp02	10701601	10723600	22000	deletion	0.690566
	Pp02	17210101	17215600	5500	deletion	0.685787
	Pp02	16356901	16360800	3900	deletion	0.685369
	Pp02	12224501	12235500	11000	deletion	0.684889
	Pp02	18825501	18828700	3200	deletion	0.684225
	Pp02	16657001	16679700	22700	deletion	0.683328
	Pp02	20893101	20895100	2000	deletion	0.682632
	Pp02	4542501	4545000	2500	deletion	0.681013
	Pp02	28004201	28015100	10900	deletion	0.679283
	Pp02	21911501	21914400	2900	deletion	0.677058
	Pp02	19888001	19891300	3300	deletion	0.676171
	Pp02	8652401	8654600	2200	deletion	0.675712
	Pp02	16679701	16683900	4200	deletion	0.673752
	Pp02	22135701	22139800	4100	deletion	0.673147
	Pp02	15516801	15525400	8600	deletion	0.672036
	Pp02	19393301	19402000	8700	deletion	0.670613
	Pp02	25124201	25143900	19700	deletion	0.669947
	Pp02	30393801	30395500	1700	deletion	0.66961
	Pp02	13329001	13333100	4100	deletion	0.668552
	Pp03	7726301	7729200	2900	deletion	0.944729
	Pp03	22531101	22540300	9200	deletion	0.919095
	Pp03	5752601	5762900	10300	deletion	0.910886
	Pp03	4558401	4561900	3500	deletion	0.8994
	Pp03	10221701	10223000	1300	deletion	0.897461
	Pp03	23577101	23582300	5200	deletion	0.895151
	Pp03	8394701	8405600	10900	deletion	0.889558
	Pp03	9376601	9380900	4300	deletion	0.878682
	Pp03	18267201	18283300	16100	deletion	0.869244
	Pp03	13000401	13001600	1200	deletion	0.867343
	Pp03	18347201	18356100	8900	deletion	0.859705
	Pp03	4520001	4531800	11800	deletion	0.843574
	Pp03	14809301	14811000	1700	deletion	0.843265
	Pp03	11140201	11152300	12100	deletion	0.834272
	Pp03	3442801	3449200	6400	deletion	0.834118
	Pp03	4858001	4860800	2800	deletion	0.828659
	Pp03	14767801	14769400	1600	deletion	0.826039
	Pp03	9090801	9095500	4700	deletion	0.825754
	Pp03	1844101	1850700	6600	deletion	0.81892
	Pp03	13047001	13058100	11100	deletion	0.817482
	Pp03	8537501	8540800	3300	deletion	0.816929
	Pp03	9380901	9382400	1500	deletion	0.816365
	Pp03	9994201	10002300	8100	deletion	0.806647
	Pp03	7061901	7063200	1300	deletion	0.803068
	Pp03	10598001	10611900	13900	deletion	0.801741
	Pp03	19860501	19880000	19500	deletion	0.800979
	Pp03	10639701	10642300	2600	deletion	0.800821
	Pp03	8407501	8410300	2800	deletion	0.799636
	Pp03	149301	153900	4600	deletion	0.799069
	Pp03	23115501	23119300	3800	deletion	0.795553
	Pp03	5382501	5387100	4600	deletion	0.792946
	Pp03	15742501	15760400	17900	deletion	0.790333
	Pp03	6159801	6176700	16900	deletion	0.788669
	Pp03	450401	460400	10000	deletion	0.785631
	Pp03	8243001	8258400	15400	deletion	0.779167
	Pp03	14766401	14767800	1400	deletion	0.778303
	Pp03	18468301	18475200	6900	deletion	0.776837
	Pp03	26397301	26403000	5700	deletion	0.770513
	Pp03	4772201	4790400	18200	deletion	0.769626
	Pp03	18729001	18731100	2100	deletion	0.767894
	Pp03	23582301	23590300	8000	deletion	0.766247
	Pp03	6807801	6810900	3100	deletion	0.764771
	Pp03	22168401	22170000	1600	deletion	0.762631
	Pp03	13302301	13336500	34200	deletion	0.761884
	Pp03	19126301	19130300	4000	deletion	0.761812
	Pp03	18201601	18213900	12300	deletion	0.760053
	Pp03	25337001	25343300	6300	deletion	0.759647
	Pp03	17867901	17873000	5100	deletion	0.753765
	Pp03	14764501	14766400	1900	deletion	0.751604
	Pp03	19837201	19860500	23300	deletion	0.75158
	Pp03	2670801	2675100	4300	deletion	0.751081
	Pp03	3252001	3258700	6700	deletion	0.750257
	Pp03	9989701	9994200	4500	deletion	0.749703
	Pp03	7116401	7119600	3200	deletion	0.745593
	Pp03	5295101	5300800	5700	deletion	0.745423
	Pp03	13058101	13084000	25900	deletion	0.742729
	Pp03	15508001	15514700	6700	deletion	0.740935
	Pp03	19657201	19668500	11300	deletion	0.736611
	Pp03	14062501	14090200	27700	deletion	0.736482
	Pp03	12831201	12839900	8700	deletion	0.736387
	Pp03	7063201	7085400	22200	deletion	0.735559
	Pp03	7052201	7061900	9700	deletion	0.734087
	Pp03	11920101	11922400	2300	deletion	0.733463
	Pp03	10314501	10319700	5200	deletion	0.730987
	Pp03	512701	517500	4800	deletion	0.729192
	Pp03	22277401	22283000	5600	deletion	0.725466
	Pp03	13615601	13620100	4500	deletion	0.725406
	Pp03	19409901	19416000	6100	deletion	0.723832
	Pp03	15221301	15234100	12800	deletion	0.722548
	Pp03	11915601	11920100	4500	deletion	0.722403
	Pp03	14106901	14121500	14600	deletion	0.722118
	Pp03	9813001	9817700	4700	deletion	0.718098
	Pp03	13035501	13047000	11500	deletion	0.715415
	Pp03	1726101	1727100	1000	deletion	0.713517
	Pp03	13950901	13969200	18300	deletion	0.712384
	Pp03	10297001	10301400	4400	deletion	0.710803
	Pp03	24435201	24442700	7500	deletion	0.70776
	Pp03	20204801	20210100	5300	deletion	0.704294
	Pp03	12947501	12965700	18200	deletion	0.690899
	Pp03	15073001	15078000	5000	deletion	0.689706
	Pp03	15108201	15117700	9500	deletion	0.688059
	Pp03	10812401	10820000	7600	deletion	0.686228
	Pp03	10339901	10354700	14800	deletion	0.686216
	Pp03	9366401	9376600	10200	deletion	0.683059
	Pp03	1871101	1874500	3400	deletion	0.682375
	Pp03	23714701	23718600	3900	deletion	0.6822
	Pp03	19778701	19786000	7300	deletion	0.682044
	Pp03	11759101	11787100	28000	deletion	0.681826
	Pp03	27362701	27365900	3200	deletion	0.680546
	Pp03	14769401	14771100	1700	deletion	0.678814
	Pp03	1893001	1896100	3100	deletion	0.677667
	Pp03	6046901	6059300	12400	deletion	0.676587
	Pp03	11139001	11140200	1200	deletion	0.675963
	Pp03	16808901	16814600	5700	deletion	0.671914
	Pp03	9096601	9103600	7000	deletion	0.670568
	Pp03	11161301	11167600	6300	deletion	0.667867
	Pp03	10301401	10310100	8700	deletion	0.667442
	Pp04	13859701	13871800	12100	deletion	0.901074
	Pp04	15425501	15432000	6500	deletion	0.898394
	Pp04	15929601	15943600	14000	deletion	0.883578
	Pp04	15387101	15389600	2500	deletion	0.883406
	Pp04	15324101	15328800	4700	deletion	0.881487
	Pp04	4401	6900	2500	deletion	0.880178
	Pp04	24286101	24287500	1400	deletion	0.869309
	Pp04	11915401	11922800	7400	deletion	0.867931
	Pp04	15432001	15441100	9100	deletion	0.863413
	Pp04	6862501	6865600	3100	deletion	0.857921
	Pp04	21252701	21258400	5700	deletion	0.850169
	Pp04	24791601	24796500	4900	deletion	0.848792
	Pp04	15482201	15492100	9900	deletion	0.848148
	Pp04	12242701	12262000	19300	deletion	0.846527
	Pp04	2025001	2029300	4300	deletion	0.84517
	Pp04	15423201	15425500	2300	deletion	0.830175
	Pp04	6251801	6255500	3700	deletion	0.822699
	Pp04	24279201	24286100	6900	deletion	0.822436
	Pp04	24456201	24470700	14500	deletion	0.819365
	Pp04	11339601	11342400	2800	deletion	0.818564
	Pp04	23204601	23223500	18900	deletion	0.816991
	Pp04	25015501	25022200	6700	deletion	0.815391
	Pp04	18268801	18277100	8300	deletion	0.812038
	Pp04	18486501	18488400	1900	deletion	0.811624
	Pp04	8409501	8418000	8500	deletion	0.810973
	Pp04	3176701	3184000	7300	deletion	0.794139
	Pp04	18277101	18291400	14300	deletion	0.791205
	Pp04	19849001	19861400	12400	deletion	0.787808
	Pp04	19820601	19848900	28300	deletion	0.784352
	Pp04	17604801	17608900	4100	deletion	0.783402
	Pp04	12126901	12133800	6900	deletion	0.783355
	Pp04	12318901	12321600	2700	deletion	0.779619
	Pp04	15480901	15482200	1300	deletion	0.779
	Pp04	16177001	16180500	3500	deletion	0.774432
	Pp04	18436801	18462300	25500	deletion	0.772738
	Pp04	9032201	9037000	4800	deletion	0.768447
	Pp04	12220301	12221600	1300	deletion	0.768404
	Pp04	5115501	5118600	3100	deletion	0.767861
	Pp04	15145501	15155000	9500	deletion	0.765453
	Pp04	4714101	4718400	4300	deletion	0.765223
	Pp04	18989701	19003300	13600	deletion	0.765046
	Pp04	14900001	14913300	13300	deletion	0.764632
	Pp04	1297101	1300400	3300	deletion	0.762378
	Pp04	1300401	1310400	10000	deletion	0.760512
	Pp04	9119801	9122900	3100	deletion	0.753899
	Pp04	20808101	20809900	1800	deletion	0.751194
	Pp04	20422701	20424400	1700	deletion	0.749293
	Pp04	23118701	23131700	13000	deletion	0.749054
	Pp04	25095101	25104900	9800	deletion	0.748309
	Pp04	3990901	3994300	3400	deletion	0.744056
	Pp04	18267501	18268800	1300	deletion	0.74362
	Pp04	18025201	18027100	1900	deletion	0.743546
	Pp04	7190301	7198600	8300	deletion	0.742305
	Pp04	7902801	7917900	15100	deletion	0.741932
	Pp04	17178001	17214400	36400	deletion	0.740006
	Pp04	11342401	11344800	2400	deletion	0.737768
	Pp04	15626201	15635400	9200	deletion	0.737215
	Pp04	9797701	9806200	8500	deletion	0.733124
	Pp04	24524801	24530000	5200	deletion	0.731509
	Pp04	1	1900	1900	deletion	0.731488
	Pp04	6859101	6861400	2300	deletion	0.731313
	Pp04	9579201	9626200	47000	deletion	0.73102
	Pp04	13746301	13748600	2300	deletion	0.73071
	Pp04	21258501	21261100	2600	deletion	0.726782
	Pp04	24819301	24833300	14000	deletion	0.725506
	Pp04	21380301	21384000	3700	deletion	0.724556
	Pp04	24753901	24759200	5300	deletion	0.720384
	Pp04	11676801	11681200	4400	deletion	0.719223
	Pp04	9904801	9932100	27300	deletion	0.717711
	Pp04	8048101	8067100	19000	deletion	0.71633
	Pp04	17767601	17774700	7100	deletion	0.716074
	Pp04	7184201	7190300	6100	deletion	0.71435
	Pp04	11265801	11270800	5000	deletion	0.713637
	Pp04	24357301	24360400	3100	deletion	0.710827
	Pp04	22357701	22364300	6600	deletion	0.705652
	Pp04	24796501	24814300	17800	deletion	0.702849
	Pp04	6984801	7004500	19700	deletion	0.701522
	Pp04	22484901	22490100	5200	deletion	0.699602
	Pp04	12712301	12717300	5000	deletion	0.692995
	Pp04	15274501	15279400	4900	deletion	0.692435
	Pp04	17551001	17556300	5300	deletion	0.690521
	Pp04	11752701	11758100	5400	deletion	0.682094
	Pp04	23226501	23230100	3600	deletion	0.68184
	Pp04	12124901	12126900	2000	deletion	0.681668
	Pp04	13735801	13739300	3500	deletion	0.681493
	Pp04	12222001	12224800	2800	deletion	0.680626
	Pp04	22987101	22988100	1000	deletion	0.679395
	Pp04	15595401	15606000	10600	deletion	0.679024
	Pp04	22476101	22484000	7900	deletion	0.677866
	Pp04	18937301	18938900	1600	deletion	0.677609
	Pp04	25468901	25496400	27500	deletion	0.677241
	Pp04	9806201	9813100	6900	deletion	0.677205
	Pp04	8870001	8892300	22300	deletion	0.676315
	Pp04	14016801	14018600	1800	deletion	0.675339
	Pp04	21630801	21634000	3200	deletion	0.675289
	Pp04	17105101	17113400	8300	deletion	0.673891
	Pp04	25361001	25374400	13400	deletion	0.673419
	Pp04	2493901	2502900	9000	deletion	0.672476
	Pp04	22966701	22973000	6300	deletion	0.670695
	Pp04	22214101	22218000	3900	deletion	0.669894
	Pp04	9997201	10001700	4500	deletion	0.668977
	Pp04	22201201	22205400	4200	deletion	0.667122
	Pp05	2558901	2577900	19000	deletion	0.908545
	Pp05	5797501	5808300	10800	deletion	0.875996
	Pp05	9247301	9262300	15000	deletion	0.854117
	Pp05	9679401	9691400	12000	deletion	0.845687
	Pp05	1170501	1172800	2300	deletion	0.844887
	Pp05	9288201	9309400	21200	deletion	0.839375
	Pp05	16151101	16154800	3700	deletion	0.838363
	Pp05	15596001	15598000	2000	deletion	0.830434
	Pp05	5595901	5606800	10900	deletion	0.830226
	Pp05	8483901	8490800	6900	deletion	0.827834
	Pp05	5388801	5394700	5900	deletion	0.823192
	Pp05	4100401	4119400	19000	deletion	0.819039
	Pp05	1927101	1936900	9800	deletion	0.8134
	Pp05	10142801	10161300	18500	deletion	0.809764
	Pp05	8510501	8513200	2700	deletion	0.809328
	Pp05	9800201	9806000	5800	deletion	0.806066
	Pp05	6220801	6222000	1200	deletion	0.801544
	Pp05	6138701	6153300	14600	deletion	0.801538
	Pp05	9664901	9670000	5100	deletion	0.796445
	Pp05	1178901	1186900	8000	deletion	0.795712
	Pp05	5523601	5529200	5600	deletion	0.793161
	Pp05	13882301	13886400	4100	deletion	0.787909
	Pp05	8490801	8492300	1500	deletion	0.777613
	Pp05	601601	605400	3800	deletion	0.766085
	Pp05	6214901	6220800	5900	deletion	0.765768
	Pp05	5995501	6006100	10600	deletion	0.763603
	Pp05	7563501	7571800	8300	deletion	0.760069
	Pp05	9942701	9943900	1200	deletion	0.757339
	Pp05	6703601	6715300	11700	deletion	0.756646
	Pp05	174701	190600	15900	deletion	0.755933
	Pp05	9058001	9061500	3500	deletion	0.749603
	Pp05	13144501	13151000	6500	deletion	0.746824
	Pp05	4444401	4453200	8800	deletion	0.745262
	Pp05	18379801	18383400	3600	deletion	0.739295
	Pp05	16144401	16151100	6700	deletion	0.732977
	Pp05	5609001	5612000	3000	deletion	0.729553
	Pp05	6030001	6033700	3700	deletion	0.721764
	Pp05	1172801	1174400	1600	deletion	0.721762
	Pp05	9061501	9063700	2200	deletion	0.71553
	Pp05	152001	156800	4800	deletion	0.713324
	Pp05	2058401	2060700	2300	deletion	0.709872
	Pp05	11548401	11553600	5200	deletion	0.709585
	Pp05	12215701	12223300	7600	deletion	0.705955
	Pp05	9335001	9338400	3400	deletion	0.70547
	Pp05	1950201	1957000	6800	deletion	0.701784
	Pp05	1759701	1763500	3800	deletion	0.697
	Pp05	16132801	16138600	5800	deletion	0.696619
	Pp05	6329701	6337000	7300	deletion	0.696514
	Pp05	10902101	10903100	1000	deletion	0.69195
	Pp05	8022501	8024300	1800	deletion	0.691173
	Pp05	12412001	12414800	2800	deletion	0.690139
	Pp05	14526001	14533000	7000	deletion	0.689277
	Pp05	13903601	13942600	39000	deletion	0.683503
	Pp05	6688501	6703600	15100	deletion	0.683397
	Pp05	17927401	17949600	22200	deletion	0.679036
	Pp05	11244301	11261300	17000	deletion	0.67282
	Pp05	5536001	5547200	11200	deletion	0.670838
	Pp05	4378601	4380100	1500	deletion	0.669975
	Pp05	13888901	13892100	3200	deletion	0.668651
	Pp05	8251601	8259600	8000	deletion	0.668198
	Pp06	21580101	21585800	5700	deletion	0.920611
	Pp06	29171601	29178900	7300	deletion	0.899969
	Pp06	12987101	12994700	7600	deletion	0.898703
	Pp06	1847201	1864400	17200	deletion	0.891129
	Pp06	2182301	2187000	4700	deletion	0.88827
	Pp06	15531901	15547500	15600	deletion	0.861812
	Pp06	24603301	24609400	6100	deletion	0.86119
	Pp06	16975501	16984600	9100	deletion	0.853968
	Pp06	12996801	12999000	2200	deletion	0.851866
	Pp06	2765701	2772400	6700	deletion	0.842762
	Pp06	26640901	26643400	2500	deletion	0.837015
	Pp06	10496201	10516200	20000	deletion	0.835439
	Pp06	26643401	26654300	10900	deletion	0.828841
	Pp06	14128001	14130100	2100	deletion	0.825521
	Pp06	6691601	6695900	4300	deletion	0.818709
	Pp06	12425401	12449100	23700	deletion	0.812266
	Pp06	10303801	10326000	22200	deletion	0.809887
	Pp06	16532001	16538000	6000	deletion	0.80631
	Pp06	28719501	28725500	6000	deletion	0.804133
	Pp06	22094301	22099400	5100	deletion	0.802326
	Pp06	16259801	16261500	1700	deletion	0.800742
	Pp06	26662501	26669300	6800	deletion	0.798895
	Pp06	252301	256300	4000	deletion	0.797739
	Pp06	10719301	10735400	16100	deletion	0.796406
	Pp06	12822601	12828800	6200	deletion	0.79561
	Pp06	2431601	2437400	5800	deletion	0.794199
	Pp06	12734801	12742600	7800	deletion	0.793086
	Pp06	17437101	17456900	19800	deletion	0.793059
	Pp06	11458401	11470200	11800	deletion	0.792871
	Pp06	23354801	23363300	8500	deletion	0.789716
	Pp06	16524501	16532000	7500	deletion	0.789125
	Pp06	20735301	20740600	5300	deletion	0.78687
	Pp06	9763501	9770000	6500	deletion	0.785234
	Pp06	12911801	12921800	10000	deletion	0.784432
	Pp06	20282401	20287600	5200	deletion	0.782233
	Pp06	22065801	22067900	2100	deletion	0.781095
	Pp06	20744001	20745900	1900	deletion	0.780687
	Pp06	11728601	11734700	6100	deletion	0.780317
	Pp06	9384001	9395700	11700	deletion	0.780061
	Pp06	20878001	20888300	10300	deletion	0.776502
	Pp06	18772001	18780600	8600	deletion	0.775867
	Pp06	8494701	8509600	14900	deletion	0.771641
	Pp06	25778101	25783500	5400	deletion	0.770947
	Pp06	25887801	25896400	8600	deletion	0.770633
	Pp06	5355301	5358600	3300	deletion	0.770528
	Pp06	26669301	26670700	1400	deletion	0.767089
	Pp06	29597101	29600400	3300	deletion	0.766853
	Pp06	7275901	7279200	3300	deletion	0.765308
	Pp06	6456501	6461600	5100	deletion	0.764044
	Pp06	1392001	1394200	2200	deletion	0.762775
	Pp06	13006901	13009700	2800	deletion	0.762023
	Pp06	14039801	14041600	1800	deletion	0.761314
	Pp06	11565201	11567300	2100	deletion	0.757698
	Pp06	1141801	1149500	7700	deletion	0.756586
	Pp06	8932501	8937300	4800	deletion	0.750705
	Pp06	13009701	13012200	2500	deletion	0.749935
	Pp06	6275601	6278100	2500	deletion	0.749016
	Pp06	10763701	10772900	9200	deletion	0.748994
	Pp06	8005101	8014500	9400	deletion	0.748046
	Pp06	24432101	24435700	3600	deletion	0.746642
	Pp06	23198601	23205600	7000	deletion	0.744158
	Pp06	9395701	9397000	1300	deletion	0.743157
	Pp06	24897501	24901800	4300	deletion	0.742057
	Pp06	25643101	25650200	7100	deletion	0.740748
	Pp06	14041601	14046900	5300	deletion	0.735744
	Pp06	18425601	18441400	15800	deletion	0.734235
	Pp06	3196401	3208500	12100	deletion	0.733903
	Pp06	10143001	10144900	1900	deletion	0.73331
	Pp06	9955101	9962200	7100	deletion	0.73137
	Pp06	15979201	15980900	1700	deletion	0.729031
	Pp06	26935201	26943500	8300	deletion	0.728535
	Pp06	15307201	15314300	7100	deletion	0.726377
	Pp06	25461101	25465500	4400	deletion	0.726295
	Pp06	22623501	22628200	4700	deletion	0.722103
	Pp06	15806001	15824900	18900	deletion	0.720204
	Pp06	6957301	6963700	6400	deletion	0.719462
	Pp06	8148801	8150600	1800	deletion	0.719393
	Pp06	26676001	26693100	17100	deletion	0.718284
	Pp06	23182501	23185300	2800	deletion	0.716846
	Pp06	20199201	20203700	4500	deletion	0.71585
	Pp06	16622501	16624400	1900	deletion	0.712993
	Pp06	8464301	8467300	3000	deletion	0.711678
	Pp06	15965901	15973000	7100	deletion	0.711622
	Pp06	14131801	14134700	2900	deletion	0.710722
	Pp06	24133701	24139300	5600	deletion	0.71068
	Pp06	201001	212900	11900	deletion	0.710382
	Pp06	11673601	11681800	8200	deletion	0.709919
	Pp06	17014201	17023000	8800	deletion	0.708857
	Pp06	12571101	12572900	1800	deletion	0.706656
	Pp06	10857901	10860500	2600	deletion	0.705897
	Pp06	7650401	7654600	4200	deletion	0.705119
	Pp06	12724901	12734800	9900	deletion	0.703976
	Pp06	19402501	19411900	9400	deletion	0.703575
	Pp06	821701	825900	4200	deletion	0.701954
	Pp06	18942501	19000100	57600	deletion	0.701423
	Pp06	3585501	3592300	6800	deletion	0.698211
	Pp06	24890401	24897500	7100	deletion	0.697539
	Pp06	21834901	21839300	4400	deletion	0.696694
	Pp06	15261001	15270700	9700	deletion	0.695857
	Pp06	7484801	7487200	2400	deletion	0.693872
	Pp06	14840001	14842200	2200	deletion	0.691775
	Pp06	6529001	6532600	3600	deletion	0.687751
	Pp06	24787601	24792400	4800	deletion	0.687539
	Pp06	11541701	11548200	6500	deletion	0.687128
	Pp06	21022201	21027600	5400	deletion	0.686821
	Pp06	10925601	10930700	5100	deletion	0.686381
	Pp06	12608501	12611100	2600	deletion	0.686113
	Pp06	12994701	12996800	2100	deletion	0.685881
	Pp06	10866901	10874300	7400	deletion	0.683797
	Pp06	25883101	25887800	4700	deletion	0.683157
	Pp06	16926901	16941400	14500	deletion	0.682703
	Pp06	15234401	15239800	5400	deletion	0.681126
	Pp06	10999401	11013800	14400	deletion	0.678679
	Pp06	12689801	12695300	5500	deletion	0.677286
	Pp06	21437101	21477700	40600	deletion	0.677037
	Pp06	14930001	14931600	1600	deletion	0.676561
	Pp06	2376401	2382900	6500	deletion	0.674669
	Pp06	23178701	23182500	3800	deletion	0.674267
	Pp06	24884701	24890400	5700	deletion	0.672162
	Pp06	17578601	17583500	4900	deletion	0.672038
	Pp06	5359801	5362500	2700	deletion	0.671584
	Pp06	17419201	17424000	4800	deletion	0.668936
	Pp07	15643201	15644600	1400	deletion	0.905217
	Pp07	1739101	1753200	14100	deletion	0.891496
	Pp07	6841001	6845200	4200	deletion	0.86946
	Pp07	9954001	9960900	6900	deletion	0.866509
	Pp07	3646701	3649700	3000	deletion	0.866179
	Pp07	14716001	14720800	4800	deletion	0.861372
	Pp07	8967401	8974800	7400	deletion	0.857731
	Pp07	12041901	12048700	6800	deletion	0.849253
	Pp07	8023601	8043300	19700	deletion	0.844733
	Pp07	15687401	15691800	4400	deletion	0.837856
	Pp07	3119301	3136300	17000	deletion	0.837207
	Pp07	13650801	13661700	10900	deletion	0.836288
	Pp07	6993701	7006000	12300	deletion	0.834472
	Pp07	14709701	14716000	6300	deletion	0.830619
	Pp07	8899901	8901400	1500	deletion	0.82461
	Pp07	20783201	20786000	2800	deletion	0.824443
	Pp07	8911501	8919300	7800	deletion	0.819712
	Pp07	9669001	9687000	18000	deletion	0.816124
	Pp07	10796601	10798300	1700	deletion	0.815262
	Pp07	3232301	3247600	15300	deletion	0.814445
	Pp07	17896801	17905900	9100	deletion	0.809171
	Pp07	4540501	4554200	13700	deletion	0.804945
	Pp07	2615101	2625000	9900	deletion	0.804155
	Pp07	2625001	2641200	16200	deletion	0.802808
	Pp07	1519001	1523400	4400	deletion	0.798707
	Pp07	15409201	15410600	1400	deletion	0.793636
	Pp07	5194101	5201700	7600	deletion	0.789446
	Pp07	4907801	4915500	7700	deletion	0.782576
	Pp07	7079001	7094700	15700	deletion	0.780429
	Pp07	7294101	7300400	6300	deletion	0.779188
	Pp07	2057801	2059800	2000	deletion	0.778907
	Pp07	1090001	1095200	5200	deletion	0.775929
	Pp07	3936201	3947100	10900	deletion	0.766341
	Pp07	6626901	6640400	13500	deletion	0.765857
	Pp07	1523401	1528800	5400	deletion	0.763666
	Pp07	6707801	6709400	1600	deletion	0.760395
	Pp07	1354101	1383100	29000	deletion	0.759184
	Pp07	1009401	1015200	5800	deletion	0.759061
	Pp07	17859201	17860300	1100	deletion	0.758848
	Pp07	15515401	15529700	14300	deletion	0.757993
	Pp07	6278401	6292100	13700	deletion	0.755069
	Pp07	1051201	1063100	11900	deletion	0.754636
	Pp07	1063101	1068300	5200	deletion	0.744773
	Pp07	2973701	2993300	19600	deletion	0.741853
	Pp07	13253701	13263600	9900	deletion	0.740515
	Pp07	1978801	1982300	3500	deletion	0.736719
	Pp07	8987601	8989900	2300	deletion	0.734819
	Pp07	9061201	9067500	6300	deletion	0.734046
	Pp07	2060201	2068300	8100	deletion	0.727303
	Pp07	15708601	15717400	8800	deletion	0.726123
	Pp07	9948001	9949600	1600	deletion	0.725807
	Pp07	13157201	13171000	13800	deletion	0.724839
	Pp07	1070001	1077000	7000	deletion	0.723692
	Pp07	16700801	16716300	15500	deletion	0.723358
	Pp07	10799301	10813700	14400	deletion	0.722336
	Pp07	8007901	8023600	15700	deletion	0.720167
	Pp07	8176601	8182700	6100	deletion	0.719985
	Pp07	1509301	1519000	9700	deletion	0.718388
	Pp07	16694801	16700800	6000	deletion	0.717463
	Pp07	11045801	11053000	7200	deletion	0.713863
	Pp07	8621001	8626300	5300	deletion	0.712299
	Pp07	7675901	7679900	4000	deletion	0.711027
	Pp07	5107501	5130500	23000	deletion	0.710336
	Pp07	6838301	6841000	2700	deletion	0.705536
	Pp07	4154801	4169600	14800	deletion	0.702203
	Pp07	8578901	8584300	5400	deletion	0.698119
	Pp07	16339001	16352500	13500	deletion	0.692421
	Pp07	8491401	8497000	5600	deletion	0.692115
	Pp07	8923401	8926600	3200	deletion	0.691429
	Pp07	1080001	1083200	3200	deletion	0.690004
	Pp07	5137201	5151500	14300	deletion	0.686698
	Pp07	10126901	10133200	6300	deletion	0.684963
	Pp07	5564501	5583200	18700	deletion	0.684254
	Pp07	6235201	6249700	14500	deletion	0.683181
	Pp07	4410801	4420600	9800	deletion	0.68091
	Pp07	16475101	16483500	8400	deletion	0.679745
	Pp07	10813701	10821500	7800	deletion	0.678439
	Pp07	9622301	9626400	4100	deletion	0.675681
	Pp07	9662601	9669000	6400	deletion	0.672965
	Pp07	8994301	8998700	4400	deletion	0.669678
	Pp08	1338901	1351100	12200	deletion	0.925261
	Pp08	17757901	17761400	3500	deletion	0.892741
	Pp08	15395001	15401300	6300	deletion	0.876634
	Pp08	10308401	10310800	2400	deletion	0.874413
	Pp08	17749201	17757200	8000	deletion	0.865801
	Pp08	11352401	11353800	1400	deletion	0.859724
	Pp08	1899401	1909900	10500	deletion	0.856315
	Pp08	11147901	11154100	6200	deletion	0.849719
	Pp08	10039001	10050100	11100	deletion	0.846783
	Pp08	9801701	9809800	8100	deletion	0.846566
	Pp08	14725401	14730900	5500	deletion	0.840823
	Pp08	6903801	6918200	14400	deletion	0.840104
	Pp08	9534001	9557300	23300	deletion	0.834596
	Pp08	759501	773700	14200	deletion	0.833612
	Pp08	3546901	3550900	4000	deletion	0.832888
	Pp08	17854201	17858900	4700	deletion	0.831636
	Pp08	13636201	13660900	24700	deletion	0.830633
	Pp08	15440901	15452800	11900	deletion	0.825663
	Pp08	10540901	10543800	2900	deletion	0.824274
	Pp08	17852601	17854200	1600	deletion	0.82222
	Pp08	218001	223500	5500	deletion	0.819226
	Pp08	1293801	1334300	40500	deletion	0.816262
	Pp08	4959901	4968300	8400	deletion	0.816073
	Pp08	9524901	9527700	2800	deletion	0.814807
	Pp08	3545901	3546900	1000	deletion	0.803452
	Pp08	6490001	6497200	7200	deletion	0.798423
	Pp08	6637701	6660800	23100	deletion	0.795149
	Pp08	2007001	2008800	1800	deletion	0.794782
	Pp08	19601	23000	3400	deletion	0.794183
	Pp08	16239901	16244600	4700	deletion	0.783051
	Pp08	11761301	11763400	2100	deletion	0.782904
	Pp08	10912201	10922900	10700	deletion	0.781111
	Pp08	6685301	6706900	21600	deletion	0.780437
	Pp08	13240001	13244500	4500	deletion	0.776201
	Pp08	14544401	14558800	14400	deletion	0.773765
	Pp08	20328801	20333300	4500	deletion	0.769187
	Pp08	5291601	5325200	33600	deletion	0.767214
	Pp08	5399401	5404400	5000	deletion	0.76578
	Pp08	14828001	14830100	2100	deletion	0.758964
	Pp08	13631501	13636200	4700	deletion	0.757351
	Pp08	8201301	8205100	3800	deletion	0.755825
	Pp08	14076001	14078700	2700	deletion	0.750134
	Pp08	5275201	5291600	16400	deletion	0.745011
	Pp08	10182901	10187200	4300	deletion	0.741943
	Pp08	11154101	11159500	5400	deletion	0.741014
	Pp08	10300901	10305700	4800	deletion	0.733521
	Pp08	22238001	22246600	8600	deletion	0.724953
	Pp08	3600701	3605400	4700	deletion	0.718707
	Pp08	6769201	6798000	28800	deletion	0.712718
	Pp08	10225001	10229200	4200	deletion	0.70842
	Pp08	20333301	20341400	8100	deletion	0.708174
	Pp08	14680801	14688400	7600	deletion	0.704988
	Pp08	5544001	5545000	1000	deletion	0.703521
	Pp08	1117301	1125300	8000	deletion	0.703488
	Pp08	14848401	14881300	32900	deletion	0.703068
	Pp08	6755501	6758300	2800	deletion	0.702717
	Pp08	1351201	1403700	52500	deletion	0.702698
	Pp08	11380601	11471700	91100	deletion	0.701735
	Pp08	13234001	13236300	2300	deletion	0.698815
	Pp08	6758901	6769200	10300	deletion	0.698672
	Pp08	9532301	9534000	1700	deletion	0.697039
	Pp08	7336001	7371300	35300	deletion	0.694575
	Pp08	14091001	14101500	10500	deletion	0.693458
	Pp08	7087101	7104000	16900	deletion	0.690573
	Pp08	11328301	11334300	6000	deletion	0.690255
	Pp08	11314701	11323300	8600	deletion	0.687056
	Pp08	13072301	13073800	1500	deletion	0.682492
	Pp08	4241001	4261200	20200	deletion	0.682057
	Pp08	13312501	13322800	10300	deletion	0.681477
	Pp08	10052201	10056400	4200	deletion	0.67964
	Pp08	15704001	15707900	3900	deletion	0.679289
	Pp08	10311001	10312400	1400	deletion	0.675311
	Pp08	8610801	8616900	6100	deletion	0.675085
	Pp08	11323601	11328000	4400	deletion	0.672727
	Pp08	14078701	14085300	6600	deletion	0.671526
	Pp08	11763401	11766000	2600	deletion	0.669712
	Pp08	14706901	14725400	18500	deletion	0.669325
	scaffold_12	153301	160800	7500	deletion	0.751171
	scaffold_12	160801	162100	1300	deletion	0.706641
	scaffold_130	6001	7301	1301	deletion	0.725202
	scaffold_156	1	5507	5507	deletion	0.66971
	scaffold_165	1	5579	5579	deletion	0.844995
	scaffold_182	1	4817	4817	deletion	0.894291
	scaffold_219	1	2000	2000	deletion	0.771454
	scaffold_219	2101	4600	2500	deletion	0.688781
	scaffold_270	1	3362	3362	deletion	0.91248
	scaffold_272	1	4837	4837	deletion	0.688003
	scaffold_311	1	2890	2890	deletion	0.740731
	scaffold_312	1	2068	2068	deletion	0.777588
	scaffold_42	6501	7600	1100	deletion	0.714839
	scaffold_73	5801	7300	1500	deletion	0.918678
WP/PL	Pp01	44364001	44368200	4200	deletion	0.966482
	Pp01	8828901	8832200	3300	deletion	0.95599
	Pp01	21186201	21196500	10300	deletion	0.946579
	Pp01	23352101	23355200	3100	deletion	0.936143
	Pp01	47648701	47653100	4400	deletion	0.932331
	Pp01	22597001	22610100	13100	deletion	0.928477
	Pp01	29147201	29162100	14900	deletion	0.926965
	Pp01	24291401	24299300	7900	deletion	0.924284
	Pp01	19836101	19853700	17600	deletion	0.920799
	Pp01	8517301	8521100	3800	deletion	0.918752
	Pp01	42918201	42922800	4600	deletion	0.917819
	Pp01	646101	647100	1000	deletion	0.909235
	Pp01	4188301	4193300	5000	deletion	0.905448
	Pp01	28879701	28883400	3700	deletion	0.904024
	Pp01	6818701	6824700	6000	deletion	0.899882
	Pp01	14374101	14381400	7300	deletion	0.899258
	Pp01	37659001	37662700	3700	deletion	0.898627
	Pp01	268601	276800	8200	deletion	0.898149
	Pp01	1167601	1175600	8000	deletion	0.897065
	Pp01	20092401	20095600	3200	deletion	0.896596
	Pp01	42855001	42856400	1400	deletion	0.896364
	Pp01	24758201	24765400	7200	deletion	0.89118
	Pp01	11755701	11757600	1900	deletion	0.890513
	Pp01	32097101	32104900	7800	deletion	0.890352
	Pp01	24920901	24938100	17200	deletion	0.886291
	Pp01	34203401	34214100	10700	deletion	0.881825
	Pp01	17989901	18006400	16500	deletion	0.878334
	Pp01	36821401	36826200	4800	deletion	0.877059
	Pp01	12644801	12664500	19700	deletion	0.874143
	Pp01	15882501	15891800	9300	deletion	0.872149
	Pp01	13320901	13322700	1800	deletion	0.872147
	Pp01	46359301	46360600	1300	deletion	0.869382
	Pp01	15525101	15531700	6600	deletion	0.86875
	Pp01	47737101	47742900	5800	deletion	0.864828
	Pp01	30916401	30925300	8900	deletion	0.863979
	Pp01	1212501	1219400	6900	deletion	0.861272
	Pp01	23623701	23627000	3300	deletion	0.861254
	Pp01	17858901	17868000	9100	deletion	0.859278
	Pp01	1848201	1861100	12900	deletion	0.857433
	Pp01	42319901	42321500	1600	deletion	0.856327
	Pp01	29589601	29598700	9100	deletion	0.854006
	Pp01	11851701	11865000	13300	deletion	0.853842
	Pp01	30170701	30204600	33900	deletion	0.852321
	Pp01	36452701	36454400	1700	deletion	0.85139
	Pp01	2105501	2123700	18200	deletion	0.851375
	Pp01	3704401	3706800	2400	deletion	0.851355
	Pp01	44806901	44815600	8700	deletion	0.84971
	Pp01	11475201	11482800	7600	deletion	0.84917
	Pp01	17873001	17927100	54100	deletion	0.848881
	Pp01	45336201	45337900	1700	deletion	0.848275
	Pp01	9499401	9501100	1700	deletion	0.847359
	Pp01	14508701	14509700	1000	deletion	0.847334
	Pp01	20095601	20099100	3500	deletion	0.846999
	Pp01	17868001	17873000	5000	deletion	0.846286
	Pp01	17015801	17029300	13500	deletion	0.845541
	Pp01	4429701	4434500	4800	deletion	0.843311
	Pp01	45198101	45205000	6900	deletion	0.842454
	Pp01	15560601	15579300	18700	deletion	0.839591
	Pp01	12076101	12083200	7100	deletion	0.839112
	Pp01	9545601	9551900	6300	deletion	0.834124
	Pp01	40672301	40675600	3300	deletion	0.832884
	Pp01	42239501	42242700	3200	deletion	0.827547
	Pp01	24408601	24420500	11900	deletion	0.826914
	Pp01	46547901	46549200	1300	deletion	0.826857
	Pp01	29478601	29483000	4400	deletion	0.826697
	Pp01	19657601	19660600	3000	deletion	0.824128
	Pp01	20737401	20743700	6300	deletion	0.823327
	Pp01	6510201	6515200	5000	deletion	0.822306
	Pp01	31812701	31825400	12700	deletion	0.821606
	Pp01	22193601	22196100	2500	deletion	0.819558
	Pp01	37634301	37639800	5500	deletion	0.816645
	Pp01	42938401	42943700	5300	deletion	0.813887
	Pp01	43798301	43803000	4700	deletion	0.81294
	Pp01	34752001	34761100	9100	deletion	0.81053
	Pp01	19265401	19266900	1500	deletion	0.805251
	Pp01	9032701	9036600	3900	deletion	0.8049
	Pp01	644401	646100	1700	deletion	0.804896
	Pp01	21372201	21380100	7900	deletion	0.804756
	Pp01	36434001	36442700	8700	deletion	0.803866
	Pp01	19802001	19836100	34100	deletion	0.803783
	Pp01	2069201	2071500	2300	deletion	0.803445
	Pp01	8099301	8115900	16600	deletion	0.803361
	Pp01	18553801	18567400	13600	deletion	0.799963
	Pp01	9068201	9072100	3900	deletion	0.799282
	Pp01	9867601	9874100	6500	deletion	0.798739
	Pp01	5534101	5543100	9000	deletion	0.798155
	Pp01	18974501	18980900	6400	deletion	0.797631
	Pp01	17158101	17161800	3700	deletion	0.796515
	Pp01	36744501	36760200	15700	deletion	0.793988
	Pp01	15005301	15011000	5700	deletion	0.793535
	Pp01	15534501	15556100	21600	deletion	0.789151
	Pp01	25763101	25765300	2200	deletion	0.78826
	Pp01	31955301	31960100	4800	deletion	0.787791
	Pp01	13846001	13849400	3400	deletion	0.785429
	Pp01	13322701	13323700	1000	deletion	0.785419
	Pp01	1090701	1096900	6200	deletion	0.782091
	Pp01	15620801	15644300	23500	deletion	0.781946
	Pp01	41996101	41998800	2700	deletion	0.781891
	Pp01	17031401	17045600	14200	deletion	0.778903
	Pp01	40668201	40672300	4100	deletion	0.778637
	Pp01	23429501	23430500	1000	deletion	0.777611
	Pp01	5543101	5548700	5600	deletion	0.776959
	Pp01	37097601	37101500	3900	deletion	0.775578
	Pp01	1922701	1928400	5700	deletion	0.774371
	Pp01	24081801	24100500	18700	deletion	0.774304
	Pp01	2006701	2021000	14300	deletion	0.774294
	Pp01	27677901	27689000	11100	deletion	0.773021
	Pp01	11753201	11755700	2500	deletion	0.772957
	Pp01	24375101	24381200	6100	deletion	0.772368
	Pp01	21942201	21943300	1100	deletion	0.772051
	Pp01	14682301	14686000	3700	deletion	0.771006
	Pp01	17046201	17072200	26000	deletion	0.768029
	Pp01	9865401	9867600	2200	deletion	0.767811
	Pp01	8059301	8060600	1300	deletion	0.765141
	Pp01	46537401	46538800	1400	deletion	0.764258
	Pp01	19942801	19954700	11900	deletion	0.762673
	Pp01	20717701	20737400	19700	deletion	0.762327
	Pp01	44656601	44670800	14200	deletion	0.76073
	Pp01	24938301	24944500	6200	deletion	0.759016
	Pp01	19678801	19682100	3300	deletion	0.758326
	Pp01	19583101	19616300	33200	deletion	0.75777
	Pp01	39394101	39397500	3400	deletion	0.757542
	Pp01	10199001	10206300	7300	deletion	0.757304
	Pp01	11187701	11190800	3100	deletion	0.75559
	Pp01	46384401	46386600	2200	deletion	0.754906
	Pp01	13166701	13171600	4900	deletion	0.754553
	Pp01	43268401	43270700	2300	deletion	0.753146
	Pp01	45540101	45544500	4400	deletion	0.75276
	Pp01	14103801	14121200	17400	deletion	0.751868
	Pp01	39172701	39180200	7500	deletion	0.751113
	Pp01	20689501	20707500	18000	deletion	0.751045
	Pp01	28741001	28747900	6900	deletion	0.748047
	Pp01	32702401	32705500	3100	deletion	0.748009
	Pp01	1222601	1233700	11100	deletion	0.747216
	Pp01	24299301	24311200	11900	deletion	0.744282
	Pp01	19750101	19752600	2500	deletion	0.743522
	Pp01	40837901	40844000	6100	deletion	0.743432
	Pp01	24231701	24238300	6600	deletion	0.743356
	Pp01	3909401	3911400	2000	deletion	0.741865
	Pp01	2835701	2842200	6500	deletion	0.739521
	Pp01	20707501	20717700	10200	deletion	0.737737
	Pp01	9729001	9741400	12400	deletion	0.737361
	Pp01	3911401	3923400	12000	deletion	0.735836
	Pp01	27384701	27391100	6400	deletion	0.73393
	Pp01	6519401	6521700	2300	deletion	0.732741
	Pp01	27627901	27651700	23800	deletion	0.731317
	Pp01	46538801	46542400	3600	deletion	0.731254
	Pp01	4724001	4726100	2100	deletion	0.731101
	Pp01	25354201	25356800	2600	deletion	0.730855
	Pp01	35718401	35720200	1800	deletion	0.728678
	Pp01	34243501	34247900	4400	deletion	0.726008
	Pp01	41758001	41777700	19700	deletion	0.724872
	Pp01	25270001	25273500	3500	deletion	0.723835
	Pp01	13069201	13079900	10700	deletion	0.723133
	Pp01	18081201	18094600	13400	deletion	0.722909
	Pp01	28872601	28879700	7100	deletion	0.71895
	Pp01	44867901	44876100	8200	deletion	0.71851
	Pp01	46039201	46041000	1800	deletion	0.718256
	Pp01	24516301	24542000	25700	deletion	0.717129
	Pp01	20037801	20044800	7000	deletion	0.716785
	Pp01	14583801	14586000	2200	deletion	0.715014
	Pp01	9247401	9258100	10700	deletion	0.711864
	Pp01	2181801	2186100	4300	deletion	0.711794
	Pp01	28810101	28812600	2500	deletion	0.710183
	Pp01	29162101	29168300	6200	deletion	0.709482
	Pp01	21196501	21199800	3300	deletion	0.706999
	Pp01	8586501	8589900	3400	deletion	0.705858
	Pp01	992701	995200	2500	deletion	0.705277
	Pp01	24420501	24421900	1400	deletion	0.704314
	Pp01	14152701	14156700	4000	deletion	0.703219
	Pp01	14581001	14583800	2800	deletion	0.701899
	Pp01	27651701	27657400	5700	deletion	0.700266
	Pp01	10958801	10973700	14900	deletion	0.697737
	Pp01	5142501	5146500	4000	deletion	0.696356
	Pp01	37780401	37783900	3500	deletion	0.696346
	Pp01	22966901	22970100	3200	deletion	0.694338
	Pp01	7362001	7387000	25000	deletion	0.694077
	Pp01	32389501	32396800	7300	deletion	0.693982
	Pp01	7336501	7339900	3400	deletion	0.693923
	Pp01	9662801	9674700	11900	deletion	0.69256
	Pp01	29680601	29690500	9900	deletion	0.690495
	Pp01	22710101	22723900	13800	deletion	0.689107
	Pp01	14381401	14397100	15700	deletion	0.687855
	Pp01	6730101	6735100	5000	deletion	0.687768
	Pp01	31131101	31138700	7600	deletion	0.687718
	Pp01	18918601	18924900	6300	deletion	0.687492
	Pp01	11905601	11915300	9700	deletion	0.686878
	Pp01	17101301	17114900	13600	deletion	0.686585
	Pp01	23368601	23375800	7200	deletion	0.684157
	Pp01	19642901	19644200	1300	deletion	0.68351
	Pp01	27351901	27357100	5200	deletion	0.683298
	Pp01	23442001	23448100	6100	deletion	0.683256
	Pp02	24131001	24135400	4400	deletion	0.930097
	Pp02	15406901	15410200	3300	deletion	0.912022
	Pp02	14291101	14313600	22500	deletion	0.909762
	Pp02	5922701	5931300	8600	deletion	0.908389
	Pp02	272901	274100	1200	deletion	0.89423
	Pp02	17305701	17311300	5600	deletion	0.892693
	Pp02	20237401	20238600	1200	deletion	0.886321
	Pp02	7925501	7927800	2300	deletion	0.885831
	Pp02	10515501	10522400	6900	deletion	0.877531
	Pp02	16000101	16003400	3300	deletion	0.874104
	Pp02	22674901	22685500	10600	deletion	0.868614
	Pp02	22887601	22892900	5300	deletion	0.861788
	Pp02	22669801	22674800	5000	deletion	0.861328
	Pp02	16620901	16632800	11900	deletion	0.860481
	Pp02	17457201	17461000	3800	deletion	0.85359
	Pp02	3552001	3557900	5900	deletion	0.845648
	Pp02	25164501	25182500	18000	deletion	0.840067
	Pp02	4030701	4034800	4100	deletion	0.837759
	Pp02	274101	285600	11500	deletion	0.83344
	Pp02	8228101	8246000	17900	deletion	0.830836
	Pp02	9333801	9337500	3700	deletion	0.825796
	Pp02	22182701	22185500	2800	deletion	0.823642
	Pp02	8594001	8600900	6900	deletion	0.823206
	Pp02	17322101	17332900	10800	deletion	0.821678
	Pp02	8695301	8698300	3000	deletion	0.819939
	Pp02	17315801	17322100	6300	deletion	0.819547
	Pp02	15129501	15149500	20000	deletion	0.818347
	Pp02	10153501	10161600	8100	deletion	0.817259
	Pp02	8095801	8113400	17600	deletion	0.816326
	Pp02	6704901	6709800	4900	deletion	0.815318
	Pp02	18133801	18141500	7700	deletion	0.814748
	Pp02	13815201	13817500	2300	deletion	0.814654
	Pp02	22685501	22687700	2200	deletion	0.811298
	Pp02	14824701	14838000	13300	deletion	0.809534
	Pp02	5379601	5381000	1400	deletion	0.801528
	Pp02	30393801	30395500	1700	deletion	0.8006
	Pp02	15867301	15878500	11200	deletion	0.799333
	Pp02	14906801	14907800	1000	deletion	0.797534
	Pp02	4671601	4685700	14100	deletion	0.795771
	Pp02	24694301	24697800	3500	deletion	0.793004
	Pp02	9067101	9074100	7000	deletion	0.7918
	Pp02	17311301	17315800	4500	deletion	0.790636
	Pp02	17515601	17532900	17300	deletion	0.788199
	Pp02	20893101	20895100	2000	deletion	0.785928
	Pp02	20902401	20920800	18400	deletion	0.782327
	Pp02	849501	863300	13800	deletion	0.782092
	Pp02	8707701	8708800	1100	deletion	0.777023
	Pp02	13981101	13985200	4100	deletion	0.771433
	Pp02	20273001	20274800	1800	deletion	0.770192
	Pp02	14907901	14920300	12400	deletion	0.769323
	Pp02	14286301	14291100	4800	deletion	0.766271
	Pp02	5320801	5326800	6000	deletion	0.76436
	Pp02	5189901	5211500	21600	deletion	0.763501
	Pp02	19528601	19529700	1100	deletion	0.760631
	Pp02	23350401	23356400	6000	deletion	0.760367
	Pp02	8656501	8658500	2000	deletion	0.759561
	Pp02	24919001	24931300	12300	deletion	0.757918
	Pp02	13985201	13991200	6000	deletion	0.757193
	Pp02	10514301	10515500	1200	deletion	0.757139
	Pp02	22135701	22139800	4100	deletion	0.756298
	Pp02	4542501	4545000	2500	deletion	0.753354
	Pp02	21345201	21346500	1300	deletion	0.751345
	Pp02	7840501	7842100	1600	deletion	0.745719
	Pp02	16679701	16683900	4200	deletion	0.745598
	Pp02	5340701	5342400	1700	deletion	0.743547
	Pp02	16356901	16360800	3900	deletion	0.741983
	Pp02	8118501	8140900	22400	deletion	0.74195
	Pp02	30315601	30316700	1100	deletion	0.741544
	Pp02	25718301	25723800	5500	deletion	0.739532
	Pp02	22455201	22459300	4100	deletion	0.738587
	Pp02	15516801	15525400	8600	deletion	0.738294
	Pp02	9809501	9810700	1200	deletion	0.738255
	Pp02	22139801	22143500	3700	deletion	0.73695
	Pp02	12247301	12255000	7700	deletion	0.731902
	Pp02	16536101	16561900	25800	deletion	0.730788
	Pp02	5931301	5975000	43700	deletion	0.724402
	Pp02	13582301	13583600	1300	deletion	0.722417
	Pp02	9361501	9378200	16700	deletion	0.720716
	Pp02	5978901	5994400	15500	deletion	0.720326
	Pp02	18128101	18133800	5700	deletion	0.714915
	Pp02	10280901	10290200	9300	deletion	0.714108
	Pp02	15377201	15406900	29700	deletion	0.708618
	Pp02	9897301	9914400	17100	deletion	0.705775
	Pp02	12926901	12929400	2500	deletion	0.704815
	Pp02	28721801	28727100	5300	deletion	0.702649
	Pp02	21828601	21835600	7000	deletion	0.701656
[truncated: 2,304 more rows]
