# Supplementary material for: Genome re-sequencing reveals the evolutionary history of peach fruit edibility
Source: Nat Commun. 2018 Dec 20;9:5404. doi: 10.1038/s41467-018-07744-3 (PMC6302090; doi:10.1038/s41467-018-07744-3)
Supplement: Supplementary file 17 — Supplementary Data 14 [file 41467_2018_7744_MOESM17_ESM.xlsx]

## Sheet: 工作表1
Supplementary Data 14 Genes within the top 5% VST regions.
Comparision	Gene	Chr	Start	End	Homologous gene of Arabidopsis
WP/CP	Prupe.1G017800	Pp01	1231330	1235153	AT5G53130.1 Symbols: CNGC1, ATCNGC1 | cyclic nucleotide gated channel 1 | chr5:21537830-21540490 REVERSE LENGTH=716
	Prupe.1G026600	Pp01	1848628	1849053	AT5G12060.1 Symbols: | Plant self-incompatibility protein S1 family | chr5:3894919-3895371 REVERSE LENGTH=150
	Prupe.1G028600	Pp01	2014171	2015541	NA
	Prupe.1G029500	Pp01	2113095	2117133	AT3G01680.1 Symbols: | CONTAINS InterPro DOMAIN/s: Mediator complex subunit Med28 (InterPro:IPR021640); BEST Arabidopsis thaliana protein match is: unknown protein (TAIR:AT3G01670.1); Has 122 Blast hits to 112 proteins in 13 species: Archae - 0; Bacteria - 0; Metazoa - 0; Fungi - 0; Plants - 122; Viruses - 0; Other Eukaryotes - 0 (source: NCBI BLink). | chr3:252033-255246 FORWARD LENGTH=740
	Prupe.1G036300	Pp01	2533290	2535490	NA
	Prupe.1G036400	Pp01	2541431	2543826	AT1G06620.1 Symbols: | 2-oxoglutarate (2OG) and Fe(II)-dependent oxygenase superfamily protein | chr1:2025618-2027094 FORWARD LENGTH=365
	Prupe.1G039800	Pp01	2836434	2836838	AT1G75780.1 Symbols: TUB1 | tubulin beta-1 chain | chr1:28451378-28453602 REVERSE LENGTH=447
	Prupe.1G053100	Pp01	3702372	3703960	AT1G22340.1 Symbols: AtUGT85A7, UGT85A7 | UDP-glucosyl transferase 85A7 | chr1:7890464-7892090 REVERSE LENGTH=487
	Prupe.1G059200	Pp01	4189356	4189730	AT1G04645.1 Symbols: | Plant self-incompatibility protein S1 family | chr1:1293853-1294239 REVERSE LENGTH=128
	Prupe.1G061400	Pp01	4337981	4344573	AT5G64210.1 Symbols: AOX2 | alternative oxidase 2 | chr5:25683965-25685664 REVERSE LENGTH=353
	Prupe.1G087400	Pp01	6502660	6510249	NA
	Prupe.1G089500	Pp01	6702793	6703233	AT3G26600.1 Symbols: ARO4 | armadillo repeat only 4 | chr3:9769889-9771736 FORWARD LENGTH=615
	Prupe.1G090700	Pp01	6822990	6823572	NA
	Prupe.1G090800	Pp01	6823578	6824417	NA
	Prupe.1G139800	Pp01	10965770	10966689	NA
	Prupe.1G170800	Pp01	14156346	14157568	AT3G26180.2 Symbols: CYP71B20 | cytochrome P450, family 71, subfamily B, polypeptide 20 | chr3:9578407-9579993 REVERSE LENGTH=368
	Prupe.1G171900	Pp01	14334580	14335714	NA
	Prupe.1G172000	Pp01	14337010	14340078	AT2G26920.1 Symbols: | Ubiquitin-associated/translation elongation factor EF1B protein | chr2:11489648-11491588 FORWARD LENGTH=646
	Prupe.1G173700	Pp01	14582861	14585060	NA
	Prupe.1G179600	Pp01	15526181	15527023	NA
	Prupe.1G186700	Pp01	17031199	17036167	AT2G43360.1 Symbols: BIO2, BIOB | Radical SAM superfamily protein | chr2:18010918-18013129 REVERSE LENGTH=378
	Prupe.1G186800	Pp01	17036647	17044272	AT2G31600.1 Symbols: | unknown protein; FUNCTIONS IN: molecular_function unknown; INVOLVED IN: biological_process unknown; LOCATED IN: chloroplast; BEST Arabidopsis thaliana protein match is: unknown protein (TAIR:AT3G53860.1); Has 35333 Blast hits to 34131 proteins in 2444 species: Archae - 798; Bacteria - 22429; Metazoa - 974; Fungi - 991; Plants - 531; Viruses - 0; Other Eukaryotes - 9610 (sou…
	Prupe.1G200500	Pp01	19594139	19598201	AT3G47570.1 Symbols: | Leucine-rich repeat protein kinase family protein | chr3:17527611-17530748 FORWARD LENGTH=1010
	Prupe.1G201200	Pp01	19818820	19819605	AT5G63660.1 Symbols: LCR74, PDF2.5 | Scorpion toxin-like knottin superfamily protein | chr5:25485692-25486062 FORWARD LENGTH=73
	Prupe.1G201300	Pp01	19829921	19835928	AT2G30700.1 Symbols: | unknown protein; BEST Arabidopsis thaliana protein match is: unknown protein (TAIR:AT1G61900.1); Has 68 Blast hits to 67 proteins in 13 species: Archae - 0; Bacteria - 2; Metazoa - 0; Fungi - 0; Plants - 66; Viruses - 0; Other Eukaryotes - 0 (source: NCBI BLink). | chr2:13082033-13084384 REVERSE LENGTH=480
	Prupe.1G202100	Pp01	20038557	20043500	AT1G65810.1 Symbols: | P-loop containing nucleoside triphosphate hydrolases superfamily protein | chr1:24477043-24480728 REVERSE LENGTH=1050
	Prupe.1G202200	Pp01	20044007	20045800	AT4G36130.1 Symbols: | Ribosomal protein L2 family | chr4:17097613-17098656 FORWARD LENGTH=258
	Prupe.1G202700	Pp01	20097082	20098302	NA
	Prupe.1G207700	Pp01	21332348	21336071	NA
	Prupe.1G218700	Pp01	23366892	23368817	AT5G13210.1 Symbols: | Uncharacterised conserved protein UCP015417, vWA | chr5:4214567-4216588 FORWARD LENGTH=673
	Prupe.1G218800	Pp01	23369520	23370940	NA
	Prupe.1G227600	Pp01	24086817	24088713	AT1G19720.1 Symbols: | Pentatricopeptide repeat (PPR-like) superfamily protein | chr1:6819926-6822610 REVERSE LENGTH=894
	Prupe.1G230500	Pp01	24374627	24376844	AT2G45550.1 Symbols: CYP76C4 | cytochrome P450, family 76, subfamily C, polypeptide 4 | chr2:18773541-18775654 REVERSE LENGTH=511
	Prupe.1G287400	Pp01	28741234	28742800	AT4G02630.1 Symbols: | Protein kinase superfamily protein | chr4:1151683-1153161 FORWARD LENGTH=492
	Prupe.1G299700	Pp01	29478853	29483910	AT3G57030.1 Symbols: | Calcium-dependent phosphotriesterase superfamily protein | chr3:21101653-21103204 REVERSE LENGTH=374
	Prupe.1G302200	Pp01	29687405	29687756	AT4G09000.1 Symbols: GRF1, GF14 CHI | general regulatory factor 1 | chr4:5775387-5777157 FORWARD LENGTH=267
	Prupe.1G310400	Pp01	30186429	30188629	NA
	Prupe.1G323800	Pp01	30916650	30917370	AT4G35470.1 Symbols: PIRL4 | plant intracellular ras group-related LRR 4 | chr4:16846531-16848448 FORWARD LENGTH=549
	Prupe.1G346600	Pp01	32395223	32399195	AT5G16570.1 Symbols: GLN1;4 | glutamine synthetase 1;4 | chr5:5421898-5424523 REVERSE LENGTH=356
	Prupe.1G387500	Pp01	34679195	34681166	AT4G31940.1 Symbols: CYP82C4 | cytochrome P450, family 82, subfamily C, polypeptide 4 | chr4:15452040-15453966 FORWARD LENGTH=524
	Prupe.1G389000	Pp01	34758815	34762974	AT1G47310.1 Symbols: | unknown protein; FUNCTIONS IN: molecular_function unknown; INVOLVED IN: biological_process unknown; LOCATED IN: endomembrane system; EXPRESSED IN: 24 plant structures; EXPRESSED DURING: 13 growth stages; Has 45 Blast hits to 45 proteins in 11 species: Archae - 0; Bacteria - 0; Metazoa - 0; Fungi - 0; Plants - 45; Viruses - 0; Other Eukaryotes - 0 (source: NCBI BLink). | chr…
	Prupe.1G427600	Pp01	36745069	36745463	AT1G22130.1 Symbols: AGL104 | AGAMOUS-like 104 | chr1:7812387-7814259 REVERSE LENGTH=335
	Prupe.1G474100	Pp01	39371407	39373317	AT1G11300.1 Symbols: | protein serine/threonine kinases;protein kinases;ATP binding;sugar binding;kinases;carbohydrate binding | chr1:3794389-3800719 FORWARD LENGTH=1650
	Prupe.1G474200	Pp01	39399097	39405193	AT4G27290.1 Symbols: | S-locus lectin protein kinase family protein | chr4:13666281-13669202 FORWARD LENGTH=783
	Prupe.1G474300	Pp01	39405747	39407250	AT4G21390.1 Symbols: B120 | S-locus lectin protein kinase family protein | chr4:11394458-11397474 REVERSE LENGTH=849
	Prupe.1G474400	Pp01	39422003	39422275	AT1G65790.1 Symbols: ARK1, RK1 | receptor kinase 1 | chr1:24468932-24472329 FORWARD LENGTH=843
	Prupe.1G474500	Pp01	39422947	39426966	AT4G21380.1 Symbols: ARK3, RK3 | receptor kinase 3 | chr4:11389219-11393090 REVERSE LENGTH=850
	Prupe.1G496200	Pp01	41148842	41149939	NA
	Prupe.1G496300	Pp01	41150120	41150849	AT3G58880.1 Symbols: | F-box/RNI-like superfamily protein | chr3:21768485-21770167 REVERSE LENGTH=454
	Prupe.1G505700	Pp01	41769418	41775639	AT4G08500.1 Symbols: MEKK1, ATMEKK1, MAPKKK8, ARAKIN | MAPK/ERK kinase kinase 1 | chr4:5404272-5407062 REVERSE LENGTH=608
	Prupe.1G513300	Pp01	42239179	42246088	AT4G08850.1 Symbols: | Leucine-rich repeat receptor-like protein kinase family protein | chr4:5636693-5640496 REVERSE LENGTH=1045
	Prupe.1G514200	Pp01	42320384	42322892	AT4G08850.1 Symbols: | Leucine-rich repeat receptor-like protein kinase family protein | chr4:5636693-5640496 REVERSE LENGTH=1045
	Prupe.1G516700	Pp01	42493626	42494638	AT3G55500.1 Symbols: ATEXPA16, EXP16, ATEXP16, ATHEXP ALPHA 1.7, EXPA16 | expansin A16 | chr3:20575073-20576102 REVERSE LENGTH=260
	Prupe.1G516800	Pp01	42494885	42501443	AT1G22260.1 Symbols: ZYP1a, ZYP1 | Myosin heavy chain-related protein | chr1:7860160-7865142 REVERSE LENGTH=871
	Prupe.1G528900	Pp01	43267598	43268565	AT3G14470.1 Symbols: | NB-ARC domain-containing disease resistance protein | chr3:4857940-4861104 FORWARD LENGTH=1054
	Prupe.1G548700	Pp01	44868537	44871184	AT1G76690.1 Symbols: OPR2, ATOPR2 | 12-oxophytodienoate reductase 2 | chr1:28778976-28780355 FORWARD LENGTH=374
	Prupe.1G548800	Pp01	44871887	44875888	AT1G76690.1 Symbols: OPR2, ATOPR2 | 12-oxophytodienoate reductase 2 | chr1:28778976-28780355 FORWARD LENGTH=374
	Prupe.1G553300	Pp01	45200661	45203840	NA
	Prupe.1G568900	Pp01	46383820	46386843	AT3G57000.1 Symbols: | nucleolar essential protein-related | chr3:21092610-21094109 FORWARD LENGTH=298
	Prupe.2G003100	Pp02	343663	346932	AT2G44360.1 Symbols: | unknown protein; Has 23 Blast hits to 23 proteins in 10 species: Archae - 0; Bacteria - 0; Metazoa - 0; Fungi - 0; Plants - 23; Viruses - 0; Other Eukaryotes - 0 (source: NCBI BLink). | chr2:18320855-18321584 REVERSE LENGTH=135
	Prupe.2G003200	Pp02	351856	352376	AT5G47500.1 Symbols: | Pectin lyase-like superfamily protein | chr5:19271262-19272845 REVERSE LENGTH=362
	Prupe.2G003300	Pp02	352381	352945	AT1G54540.1 Symbols: | Late embryogenesis abundant (LEA) hydroxyproline-rich glycoprotein family | chr1:20367702-20368421 REVERSE LENGTH=239
	Prupe.2G025400	Pp02	2520232	2527162	AT4G27220.1 Symbols: | NB-ARC domain-containing disease resistance protein | chr4:13633953-13636712 REVERSE LENGTH=919
	Prupe.2G025800	Pp02	2656608	2659529	AT2G16770.1 Symbols: bZIP23 | Basic-leucine zipper (bZIP) transcription factor family protein | chr2:7279859-7280817 FORWARD LENGTH=249
	Prupe.2G025900	Pp02	2658939	2659196	NA
	Prupe.2G026000	Pp02	2684722	2689792	AT3G51950.2 Symbols: | Zinc finger (CCCH-type) family protein / RNA recognition motif (RRM)-containing protein | chr3:19278244-19280407 REVERSE LENGTH=540
	Prupe.2G026100	Pp02	2697774	2698115	NA
	Prupe.2G026200	Pp02	2701650	2708488	AT2G41560.1 Symbols: ACA4 | autoinhibited Ca(2+)-ATPase, isoform 4 | chr2:17332256-17337179 REVERSE LENGTH=1030
	Prupe.2G026300	Pp02	2715656	2716460	AT5G17900.1 Symbols: | microfibrillar-associated protein-related | chr5:5925144-5926690 FORWARD LENGTH=435
	Prupe.2G026400	Pp02	2716597	2721839	AT5G41220.1 Symbols: ATGSTT3, GST10C, GSTT3 | glutathione S-transferase THETA 3 | chr5:16494560-16496969 REVERSE LENGTH=590
	Prupe.2G026500	Pp02	2722405	2727231	AT2G41540.3 Symbols: GPDHC1 | 6-phosphogluconate dehydrogenase family protein | chr2:17326801-17328654 FORWARD LENGTH=462
	Prupe.2G045600	Pp02	5129079	5131279	NA
	Prupe.2G051200	Pp02	5931183	5932759	AT5G06600.1 Symbols: UBP12 | ubiquitin-specific protease 12 | chr5:2019545-2027834 REVERSE LENGTH=1116
	Prupe.2G068200	Pp02	9726003	9732826	AT1G31730.1 Symbols: | Adaptin family protein | chr1:11359907-11363916 FORWARD LENGTH=938
	Prupe.2G068800	Pp02	9807590	9809792	NA
	Prupe.2G069000	Pp02	9857898	9862311	AT4G16890.1 Symbols: SNC1, BAL | disease resistance protein (TIR-NBS-LRR class), putative | chr4:9500506-9505455 REVERSE LENGTH=1301
	Prupe.2G069400	Pp02	9897305	9899840	NA
	Prupe.2G080000	Pp02	12231761	12236032	AT3G20930.1 Symbols: | RNA-binding (RRM/RBD/RNP motifs) family protein | chr3:7331739-7333749 FORWARD LENGTH=374
	Prupe.2G080200	Pp02	12244766	12247372	AT5G03610.1 Symbols: | GDSL-like Lipase/Acylhydrolase superfamily protein | chr5:915650-918326 FORWARD LENGTH=359
	Prupe.2G085600	Pp02	13542130	13546754	AT3G18290.1 Symbols: EMB2454, BTS | zinc finger protein-related | chr3:6274308-6280174 FORWARD LENGTH=1254
	Prupe.2G088700	Pp02	13984000	13984776	NA
	Prupe.2G090400	Pp02	14291672	14293830	NA
	Prupe.2G090500	Pp02	14302373	14306482	AT1G08230.2 Symbols: | Transmembrane amino acid transporter family protein | chr1:2583715-2586700 REVERSE LENGTH=451
	Prupe.2G094600	Pp02	14913236	14914324	NA
	Prupe.2G096200	Pp02	15129746	15130090	AT4G05320.6 Symbols: UBQ10 | polyubiquitin 10 | chr4:2718559-2719932 FORWARD LENGTH=381
	Prupe.2G098400	Pp02	15390953	15393075	AT1G72300.1 Symbols: | Leucine-rich receptor-like protein kinase family protein | chr1:27217679-27220966 REVERSE LENGTH=1095
	Prupe.2G098500	Pp02	15403839	15406088	AT1G72300.1 Symbols: | Leucine-rich receptor-like protein kinase family protein | chr1:27217679-27220966 REVERSE LENGTH=1095
	Prupe.2G117300	Pp02	17518119	17521246	AT1G50180.1 Symbols: | NB-ARC domain-containing disease resistance protein | chr1:18584235-18587136 FORWARD LENGTH=857
	Prupe.2G155600	Pp02	20903691	20906558	AT2G34930.1 Symbols: | disease resistance family protein / LRR family protein | chr2:14737169-14739886 REVERSE LENGTH=905
	Prupe.2G155700	Pp02	20909798	20913310	NA
	Prupe.2G168400	Pp02	21636588	21639998	AT2G34930.1 Symbols: | disease resistance family protein / LRR family protein | chr2:14737169-14739886 REVERSE LENGTH=905
	Prupe.2G168500	Pp02	21640438	21642926	AT3G61350.1 Symbols: SKIP4 | SKP1 interacting partner 4 | chr3:22703203-22704374 FORWARD LENGTH=358
	Prupe.2G168600	Pp02	21651120	21652238	AT5G27260.1 Symbols: | unknown protein; BEST Arabidopsis thaliana protein match is: unknown protein (TAIR:AT2G29880.1); Has 1807 Blast hits to 1807 proteins in 277 species: Archae - 0; Bacteria - 0; Metazoa - 736; Fungi - 347; Plants - 385; Viruses - 0; Other Eukaryotes - 339 (source: NCBI BLink). | chr5:9603943-9604930 FORWARD LENGTH=303
	Prupe.2G168700	Pp02	21653562	21656656	AT2G34930.1 Symbols: | disease resistance family protein / LRR family protein | chr2:14737169-14739886 REVERSE LENGTH=905
	Prupe.2G168800	Pp02	21664424	21668507	AT2G34930.1 Symbols: | disease resistance family protein / LRR family protein | chr2:14737169-14739886 REVERSE LENGTH=905
	Prupe.2G168900	Pp02	21668876	21669103	NA
	Prupe.2G169000	Pp02	21670217	21671495	AT2G34930.1 Symbols: | disease resistance family protein / LRR family protein | chr2:14737169-14739886 REVERSE LENGTH=905
	Prupe.2G172700	Pp02	21912676	21913641	AT4G34412.1 Symbols: | CONTAINS InterPro DOMAIN/s: Kinase binding protein CGI-121 (InterPro:IPR013926); Has 275 Blast hits to 275 proteins in 139 species: Archae - 0; Bacteria - 5; Metazoa - 98; Fungi - 109; Plants - 42; Viruses - 0; Other Eukaryotes - 21 (source: NCBI BLink). | chr4:16453099-16454515 REVERSE LENGTH=172
	Prupe.2G175900	Pp02	22141148	22143172	AT3G14090.1 Symbols: ATEXO70D3, EXO70D3 | exocyst subunit exo70 family protein D3 | chr3:4669508-4671379 REVERSE LENGTH=623
	Prupe.2G207600	Pp02	24134001	24135971	AT5G65940.1 Symbols: CHY1 | beta-hydroxyisobutyryl-CoA hydrolase 1 | chr5:26376830-26379161 REVERSE LENGTH=378
	Prupe.2G216500	Pp02	24695043	24695486	NA
	Prupe.2G216600	Pp02	24696359	24697436	AT4G29090.1 Symbols: | Ribonuclease H-like superfamily protein | chr4:14333528-14335255 FORWARD LENGTH=575
	Prupe.2G223900	Pp02	25125623	25130054	AT5G53130.1 Symbols: CNGC1, ATCNGC1 | cyclic nucleotide gated channel 1 | chr5:21537830-21540490 REVERSE LENGTH=716
	Prupe.2G234200	Pp02	25675894	25681830	AT3G12580.1 Symbols: HSP70, ATHSP70 | heat shock protein 70 | chr3:3991487-3993689 REVERSE LENGTH=650
	Prupe.3G008400	Pp03	515115	516952	AT1G49710.1 Symbols: FUT12, ATFUT12, FUCTB, FUCT2 | fucosyltransferase 12 | chr1:18391622-18393769 REVERSE LENGTH=513
	Prupe.3G016200	Pp03	1164437	1165948	AT3G03270.2 Symbols: | Adenine nucleotide alpha hydrolases-like superfamily protein | chr3:762136-763075 REVERSE LENGTH=159
	Prupe.3G066300	Pp03	4773175	4781004	AT1G79820.2 Symbols: SGB1 | Major facilitator superfamily protein | chr1:30022581-30026771 REVERSE LENGTH=495
	Prupe.3G066400	Pp03	4782496	4790653	AT1G79830.3 Symbols: GC5 | golgin candidate 5 | chr1:30028110-30033508 REVERSE LENGTH=956
	Prupe.3G080500	Pp03	5975782	5976641	AT5G63020.1 Symbols: | Disease resistance protein (CC-NBS-LRR class) family | chr5:25283252-25286002 REVERSE LENGTH=888
	Prupe.3G081500	Pp03	6055906	6056471	AT1G80180.1 Symbols: | unknown protein; FUNCTIONS IN: molecular_function unknown; INVOLVED IN: biological_process unknown; LOCATED IN: plasma membrane; EXPRESSED IN: 21 plant structures; EXPRESSED DURING: 10 growth stages; BEST Arabidopsis thaliana protein match is: unknown protein (TAIR:AT1G15400.3); Has 30201 Blast hits to 17322 proteins in 780 species: Archae - 12; Bacteria - 1396; Metazoa - 1…
	Prupe.3G083200	Pp03	6157200	6159845	AT5G63020.1 Symbols: | Disease resistance protein (CC-NBS-LRR class) family | chr5:25283252-25286002 REVERSE LENGTH=888
	Prupe.3G083300	Pp03	6160292	6160963	AT3G19360.1 Symbols: | Zinc finger (CCCH-type) family protein | chr3:6707544-6708864 FORWARD LENGTH=386
	Prupe.3G094200	Pp03	7058840	7061278	AT3G06240.1 Symbols: | F-box family protein | chr3:1887336-1888619 FORWARD LENGTH=427
	Prupe.3G094600	Pp03	7085566	7094401	AT1G80600.1 Symbols: WIN1 | HOPW1-1-interacting 1 | chr1:30298675-30300513 REVERSE LENGTH=457
	Prupe.3G094800	Pp03	7117153	7120454	AT1G45616.1 Symbols: AtRLP6, RLP6 | receptor like protein 6 | chr1:17183550-17186534 REVERSE LENGTH=994
	Prupe.3G106000	Pp03	8408805	8411266	NA
	Prupe.3G118800	Pp03	10302646	10304017	NA
	Prupe.3G118900	Pp03	10314539	10319446	AT4G35160.1 Symbols: | O-methyltransferase family protein | chr4:16730989-16732808 REVERSE LENGTH=382
	Prupe.3G127500	Pp03	11915475	11918698	NA
	Prupe.3G129200	Pp03	13047767	13049483	AT4G35160.1 Symbols: | O-methyltransferase family protein | chr4:16730989-16732808 REVERSE LENGTH=382
	Prupe.3G130500	Pp03	13306540	13309589	AT4G31980.1 Symbols: | unknown protein; CONTAINS InterPro DOMAIN/s: Protein of unknown function DUF247, plant (InterPro:IPR004158), Protein of unknown function DUF862, eukaryotic (InterPro:IPR008580); BEST Arabidopsis thaliana protein match is: Plant protein of unknown function (DUF247) (TAIR:AT5G11290.1); Has 1967 Blast hits to 1844 proteins in 183 species: Archae - 0; Bacteria - 6; Metazoa - 22…
	Prupe.3G130600	Pp03	13324197	13324662	NA
	Prupe.3G141300	Pp03	15073876	15077286	AT5G16350.1 Symbols: | O-acyltransferase (WSD1-like) family protein | chr5:5352702-5354955 FORWARD LENGTH=488
	Prupe.3G141400	Pp03	15124737	15127582	AT2G19130.1 Symbols: | S-locus lectin protein kinase family protein | chr2:8293789-8296275 FORWARD LENGTH=828
	Prupe.3G143000	Pp03	15509448	15514628	AT1G67060.1 Symbols: | unknown protein; FUNCTIONS IN: molecular_function unknown; INVOLVED IN: biological_process unknown; LOCATED IN: plasma membrane; EXPRESSED IN: 22 plant structures; EXPRESSED DURING: 13 growth stages; Has 283 Blast hits to 281 proteins in 136 species: Archae - 0; Bacteria - 145; Metazoa - 0; Fungi - 65; Plants - 41; Viruses - 0; Other Eukaryotes - 32 (source: NCBI BLink). | …
	Prupe.3G144600	Pp03	15757313	15764258	AT5G16150.3 Symbols: GLT1, PGLCT | plastidic GLC translocator | chr5:5272904-5275678 FORWARD LENGTH=546
	Prupe.3G157800	Pp03	17655422	17656172	NA
	Prupe.3G164400	Pp03	18347713	18348378	AT5G05710.1 Symbols: | Pleckstrin homology (PH) domain superfamily protein | chr5:1715943-1716377 FORWARD LENGTH=144
	Prupe.3G182600	Pp03	19835044	19838462	AT1G16090.1 Symbols: WAKL7 | wall associated kinase-like 7 | chr1:5516259-5517380 FORWARD LENGTH=317
	Prupe.3G182700	Pp03	19840720	19844980	AT1G16130.1 Symbols: WAKL2 | wall associated kinase-like 2 | chr1:5525634-5528047 FORWARD LENGTH=748
	Prupe.3G182800	Pp03	19853587	19855434	AT1G19390.1 Symbols: | Wall-associated kinase family protein | chr1:6700772-6703368 REVERSE LENGTH=788
	Prupe.3G182900	Pp03	19859394	19866966	AT1G30330.1 Symbols: ARF6 | auxin response factor 6 | chr1:10686125-10690036 REVERSE LENGTH=933
	Prupe.3G183000	Pp03	19867570	19868457	AT5G59320.1 Symbols: LTP3 | lipid transfer protein 3 | chr5:23929051-23929492 FORWARD LENGTH=115
	Prupe.3G183100	Pp03	19868495	19872961	AT1G30540.1 Symbols: | Actin-like ATPase superfamily protein | chr1:10816951-10819172 REVERSE LENGTH=351
	Prupe.3G183200	Pp03	19870096	19870796	NA
	Prupe.3G183300	Pp03	19873219	19876646	AT4G16330.2 Symbols: | 2-oxoglutarate (2OG) and Fe(II)-dependent oxygenase superfamily protein | chr4:9226298-9227914 REVERSE LENGTH=364
	Prupe.3G185200	Pp03	19987291	19988220	AT3G21780.1 Symbols: UGT71B6 | UDP-glucosyl transferase 71B6 | chr3:7675051-7676490 REVERSE LENGTH=479
	Prupe.3G251200	Pp03	24117454	24120111	AT3G51550.1 Symbols: FER | Malectin/receptor-like protein kinase family protein | chr3:19117877-19120564 REVERSE LENGTH=895
	Prupe.3G251300	Pp03	24121345	24121995	NA
	Prupe.3G256000	Pp03	24440756	24442756	AT3G02100.1 Symbols: | UDP-Glycosyltransferase superfamily protein | chr3:368840-370484 REVERSE LENGTH=464
	Prupe.3G293500	Pp03	26229314	26236520	AT3G27530.1 Symbols: GC6, MAG4 | golgin candidate 6 | chr3:10193778-10199659 REVERSE LENGTH=914
	Prupe.3G297600	Pp03	26399624	26403151	AT5G40640.1 Symbols: | unknown protein; LOCATED IN: plasma membrane; EXPRESSED IN: 19 plant structures; EXPRESSED DURING: 7 growth stages; BEST Arabidopsis thaliana protein match is: unknown protein (TAIR:AT3G27390.1); Has 104 Blast hits to 102 proteins in 14 species: Archae - 0; Bacteria - 0; Metazoa - 2; Fungi - 0; Plants - 101; Viruses - 0; Other Eukaryotes - 1 (source: NCBI BLink). | chr5:162…
	Prupe.4G005600	Pp04	326291	326630	NA
	Prupe.4G005700	Pp04	326631	328611	NA
	Prupe.4G058500	Pp04	2790204	2791969	AT1G28570.1 Symbols: | SGNH hydrolase-type esterase superfamily protein | chr1:10041838-10044112 REVERSE LENGTH=389
	Prupe.4G089400	Pp04	4441602	4441968	AT2G43120.1 Symbols: | RmlC-like cupins superfamily protein | chr2:17927339-17928871 FORWARD LENGTH=321
	Prupe.4G112800	Pp04	5985226	5986468	NA
	Prupe.4G112900	Pp04	5989583	5994603	AT5G18820.1 Symbols: EMB3007 | TCP-1/cpn60 chaperonin family protein | chr5:6271549-6274153 FORWARD LENGTH=575
	Prupe.4G113000	Pp04	5995412	5997350	AT5G17760.1 Symbols: | P-loop containing nucleoside triphosphate hydrolases superfamily protein | chr5:5860591-5862301 REVERSE LENGTH=505
	Prupe.4G113100	Pp04	6000289	6012764	AT2G35110.2 Symbols: GRL, NAP1, NAPP | transcription activators | chr2:14795970-14803525 REVERSE LENGTH=1396
	Prupe.4G113200	Pp04	6012969	6015808	AT1G31170.2 Symbols: ATSRX, SRX | sulfiredoxin | chr1:11133521-11134228 FORWARD LENGTH=125
	Prupe.4G113300	Pp04	6015665	6018529	AT1G31160.1 Symbols: HINT 2 | HISTIDINE TRIAD NUCLEOTIDE-BINDING 2 | chr1:11122880-11124106 REVERSE LENGTH=187
	Prupe.4G113400	Pp04	6018760	6021998	AT2G35100.1 Symbols: ARAD1 | Exostosin family protein | chr2:14793993-14795564 REVERSE LENGTH=447
	Prupe.4G113500	Pp04	6022993	6025134	AT5G23260.2 Symbols: TT16, ABS, AGL32 | K-box region and MADS-box transcription factor family protein | chr5:7836442-7838340 FORWARD LENGTH=252
	Prupe.4G125200	Pp04	6849135	6850934	AT4G16740.2 Symbols: ATTPS03, TPS03 | terpene synthase 03 | chr4:9407856-9409884 FORWARD LENGTH=396
	Prupe.4G130200	Pp04	7186064	7189888	AT2G24130.1 Symbols: | Leucine-rich receptor-like protein kinase family protein | chr2:10258148-10261220 FORWARD LENGTH=980
	Prupe.4G130300	Pp04	7197377	7198732	AT4G09190.1 Symbols: | F-box and associated interaction domains-containing protein | chr4:5855176-5856327 FORWARD LENGTH=383
	Prupe.4G140800	Pp04	7905936	7907612	AT3G26040.1 Symbols: | HXXXD-type acyl-transferase family protein | chr3:9519741-9521069 FORWARD LENGTH=442
	Prupe.4G147000	Pp04	8417314	8418782	AT1G78380.1 Symbols: ATGSTU19, GST8, GSTU19 | glutathione S-transferase TAU 19 | chr1:29486659-29487819 REVERSE LENGTH=219
	Prupe.4G159300	Pp04	9120208	9122250	NA
	Prupe.4G190700	Pp04	11377002	11380266	AT5G23960.2 Symbols: TPS21 | terpene synthase 21 | chr5:8092969-8095128 FORWARD LENGTH=545
	Prupe.4G190800	Pp04	11395603	11397242	AT5G23960.2 Symbols: TPS21 | terpene synthase 21 | chr5:8092969-8095128 FORWARD LENGTH=545
	Prupe.4G195400	Pp04	11916492	11920142	AT4G27290.1 Symbols: | S-locus lectin protein kinase family protein | chr4:13666281-13669202 FORWARD LENGTH=783
	Prupe.4G204100	Pp04	12717266	12718655	AT1G03670.1 Symbols: | ankyrin repeat family protein | chr1:914222-916222 REVERSE LENGTH=616
	Prupe.4G209700	Pp04	13083004	13084806	AT1G32120.1 Symbols: | FUNCTIONS IN: molecular_function unknown; INVOLVED IN: biological_process unknown; LOCATED IN: membrane; EXPRESSED IN: 14 plant structures; EXPRESSED DURING: 4 anthesis, C globular stage, F mature embryo stage, petal differentiation and expansion stage, E expanded cotyledon stage; CONTAINS InterPro DOMAIN/s: Aminotransferase-like, plant mobile domain (InterPro:IPR019557), P…
	Prupe.4G209800	Pp04	13091071	13092918	AT1G32120.1 Symbols: | FUNCTIONS IN: molecular_function unknown; INVOLVED IN: biological_process unknown; LOCATED IN: membrane; EXPRESSED IN: 14 plant structures; EXPRESSED DURING: 4 anthesis, C globular stage, F mature embryo stage, petal differentiation and expansion stage, E expanded cotyledon stage; CONTAINS InterPro DOMAIN/s: Aminotransferase-like, plant mobile domain (InterPro:IPR019557), P…
	Prupe.4G209900	Pp04	13094733	13095917	AT5G46550.1 Symbols: | DNA-binding bromodomain-containing protein | chr5:18884439-18886503 REVERSE LENGTH=494
	Prupe.4G210000	Pp04	13099878	13102649	AT5G54855.1 Symbols: | Pollen Ole e 1 allergen and extensin family protein | chr5:22282902-22284251 FORWARD LENGTH=146
	Prupe.4G210100	Pp04	13103238	13107194	AT5G54860.1 Symbols: | Major facilitator superfamily protein | chr5:22284721-22287025 FORWARD LENGTH=491
	Prupe.4G216200	Pp04	13526596	13534516	AT5G55050.1 Symbols: | GDSL-like Lipase/Acylhydrolase superfamily protein | chr5:22337745-22339741 FORWARD LENGTH=376
	Prupe.4G234700	Pp04	15149791	15150697	AT3G20180.1 Symbols: | Copper transport protein family | chr3:7043385-7043841 REVERSE LENGTH=118
	Prupe.4G236800	Pp04	15435104	15436808	AT1G22400.1 Symbols: UGT85A1, ATUGT85A1 | UDP-Glycosyltransferase superfamily protein | chr1:7903851-7906607 REVERSE LENGTH=489
	Prupe.4G236900	Pp04	15437261	15438131	AT1G22370.2 Symbols: AtUGT85A5, UGT85A5 | UDP-glucosyl transferase 85A5 | chr1:7898116-7899879 REVERSE LENGTH=479
	Prupe.4G237300	Pp04	15492550	15495408	AT1G22400.1 Symbols: UGT85A1, ATUGT85A1 | UDP-Glycosyltransferase superfamily protein | chr1:7903851-7906607 REVERSE LENGTH=489
	Prupe.4G238400	Pp04	15619531	15628820	AT1G79460.1 Symbols: GA2, KS, ATKS, ATKS1, KS1 | Terpenoid cyclases/Protein prenyltransferases superfamily protein | chr1:29890568-29894436 FORWARD LENGTH=785
	Prupe.4G238500	Pp04	15632031	15632240	NA
	Prupe.4G239100	Pp04	15705433	15707696	AT3G48280.1 Symbols: CYP71A25 | cytochrome P450, family 71, subfamily A, polypeptide 25 | chr3:17879594-17881164 FORWARD LENGTH=490
	Prupe.4G253100	Pp04	17184375	17186074	AT5G13930.1 Symbols: CHS, TT4, ATCHS | Chalcone and stilbene synthase family protein | chr5:4488762-4490035 FORWARD LENGTH=395
	Prupe.4G254700	Pp04	17603960	17605916	NA
	Prupe.4G261000	Pp04	18934771	18938479	NA
	Prupe.4G265800	Pp04	19830193	19837697	AT5G19400.2 Symbols: SMG7 | Telomerase activating protein Est1 | chr5:6540603-6544262 FORWARD LENGTH=1059
	Prupe.4G265900	Pp04	19841297	19846212	NA
	Prupe.4G270100	Pp04	21709137	21711694	AT1G08500.1 Symbols: ENODL18, AtENODL18 | early nodulin-like protein 18 | chr1:2689110-2689881 FORWARD LENGTH=228
	Prupe.4G276800	Pp04	23128662	23131489	AT4G33870.1 Symbols: | Peroxidase superfamily protein | chr4:16234670-16236492 REVERSE LENGTH=401
	Prupe.4G277400	Pp04	23207021	23223633	AT1G71820.1 Symbols: SEC6 | SEC6 | chr1:27010022-27016745 FORWARD LENGTH=752
	Prupe.4G277500	Pp04	23209812	23210744	NA
	Prupe.4G283900	Pp04	24528689	24532571	AT2G38290.1 Symbols: ATAMT2, AMT2;1, AMT2 | ammonium transporter 2 | chr2:16039672-16042291 REVERSE LENGTH=475
	Prupe.5G000500	Pp05	190505	192453	AT3G57170.1 Symbols: | N-acetylglucosaminyl transferase component family protein / Gpi1 family protein | chr3:21159620-21162259 REVERSE LENGTH=560
	Prupe.5G018000	Pp05	1936041	1937728	AT5G17540.1 Symbols: | HXXXD-type acyl-transferase family protein | chr5:5782061-5783682 REVERSE LENGTH=461
	Prupe.5G022900	Pp05	2566506	2569265	AT1G32100.1 Symbols: ATPRR1, PRR1 | pinoresinol reductase 1 | chr1:11546472-11547953 REVERSE LENGTH=317
	Prupe.5G050600	Pp05	5389330	5389665	AT2G42310.1 Symbols: | unknown protein; BEST Arabidopsis thaliana protein match is: unknown protein (TAIR:AT3G57785.1); Has 115 Blast hits to 115 proteins in 48 species: Archae - 0; Bacteria - 0; Metazoa - 4; Fungi - 44; Plants - 67; Viruses - 0; Other Eukaryotes - 0 (source: NCBI BLink). | chr2:17625251-17625595 FORWARD LENGTH=114
	Prupe.5G051700	Pp05	5599913	5601284	NA
	Prupe.5G051800	Pp05	5611915	5613221	AT1G79680.1 Symbols: WAKL10, ATWAKL10 | WALL ASSOCIATED KINASE (WAK)-LIKE 10 | chr1:29980188-29982749 REVERSE LENGTH=769
	Prupe.5G056700	Pp05	6104847	6105743	AT5G50260.1 Symbols: | Cysteine proteinases superfamily protein | chr5:20455605-20456862 FORWARD LENGTH=361
	Prupe.5G061100	Pp05	6688364	6694201	AT5G47380.1 Symbols: | Protein of unknown function, DUF547 | chr5:19221472-19224471 REVERSE LENGTH=618
	Prupe.5G061200	Pp05	6699614	6700312	AT3G46620.1 Symbols: | zinc finger (C3HC4-type RING finger) family protein | chr3:17178837-17180024 REVERSE LENGTH=395
	Prupe.5G083600	Pp05	9632319	9634165	NA
	Prupe.5G106300	Pp05	11248417	11250684	AT1G63970.1 Symbols: ISPF, MECPS | isoprenoid F | chr1:23738923-23740336 REVERSE LENGTH=231
	Prupe.5G106400	Pp05	11251386	11254650	AT5G41560.1 Symbols: | FUNCTIONS IN: molecular_function unknown; INVOLVED IN: biological_process unknown; LOCATED IN: chloroplast; EXPRESSED IN: 24 plant structures; EXPRESSED DURING: 15 growth stages; CONTAINS InterPro DOMAIN/s: Ubiquitin ligase, Det1/DDB1-complexing (InterPro:IPR018276); Has 1807 Blast hits to 1807 proteins in 277 species: Archae - 0; Bacteria - 0; Metazoa - 736; Fungi - 347; P…
	Prupe.5G106500	Pp05	11255576	11259156	AT1G63980.2 Symbols: | D111/G-patch domain-containing protein | chr1:23740646-23743054 FORWARD LENGTH=389
	Prupe.5G106600	Pp05	11258482	11261245	AT1G63990.1 Symbols: SPO11-2 | sporulation 11-2 | chr1:23743323-23745351 REVERSE LENGTH=383
	Prupe.5G124900	Pp05	12280768	12283689	AT1G64530.1 Symbols: | Plant regulator RWP-RK family protein | chr1:23959820-23962896 FORWARD LENGTH=841
	Prupe.5G141400	Pp05	13148549	13150899	NA
	Prupe.5G155000	Pp05	13883136	13883540	AT5G59310.1 Symbols: LTP4 | lipid transfer protein 4 | chr5:23925296-23925772 REVERSE LENGTH=112
	Prupe.5G155100	Pp05	13889480	13890170	AT2G40090.1 Symbols: ATATH9, ATH9 | ABC2 homolog 9 | chr2:16737685-16740303 REVERSE LENGTH=538
	Prupe.5G155200	Pp05	13890814	13891902	NA
	Prupe.5G181200	Pp05	15172207	15174544	AT2G36850.1 Symbols: ATGSL08, GSL8, GSL08, ATGSL8, CHOR | glucan synthase-like 8 | chr2:15454935-15469666 REVERSE LENGTH=1904
	Prupe.5G190400	Pp05	15610230	15613527	NA
	Prupe.5G237100	Pp05	17927579	17928393	NA
	Prupe.5G237200	Pp05	17944812	17945732	NA
	Prupe.5G245600	Pp05	18381205	18382420	AT5G09280.1 Symbols: | Pectin lyase-like superfamily protein | chr5:2880423-2881597 REVERSE LENGTH=297
	Prupe.6G001100	Pp06	207253	208469	AT2G17695.3 Symbols: | FUNCTIONS IN: molecular_function unknown; INVOLVED IN: biological_process unknown; CONTAINS InterPro DOMAIN/s: Domain of unknown function DUF1990 (InterPro:IPR018960). | chr2:7684214-7685009 REVERSE LENGTH=205
	Prupe.6G011200	Pp06	824672	826429	NA
	Prupe.6G016900	Pp06	1205667	1205879	NA
	Prupe.6G022000	Pp06	1773846	1776781	AT1G62250.1 Symbols: | unknown protein; LOCATED IN: chloroplast; EXPRESSED IN: 23 plant structures; EXPRESSED DURING: 15 growth stages; Has 30 Blast hits to 30 proteins in 13 species: Archae - 0; Bacteria - 0; Metazoa - 0; Fungi - 0; Plants - 30; Viruses - 0; Other Eukaryotes - 0 (source: NCBI BLink). | chr1:22995615-22997003 REVERSE LENGTH=267
	Prupe.6G022100	Pp06	1776117	1780015	AT5G12930.1 Symbols: | unknown protein; Has 1807 Blast hits to 1807 proteins in 277 species: Archae - 0; Bacteria - 0; Metazoa - 736; Fungi - 347; Plants - 385; Viruses - 0; Other Eukaryotes - 339 (source: NCBI BLink). | chr5:4083155-4085222 REVERSE LENGTH=439
	Prupe.6G022200	Pp06	1782809	1786746	AT2G42280.1 Symbols: | basic helix-loop-helix (bHLH) DNA-binding superfamily protein | chr2:17611428-17613163 REVERSE LENGTH=359
	Prupe.6G022300	Pp06	1782965	1783213	NA
	Prupe.6G022900	Pp06	1847517	1856072	AT5G24760.1 Symbols: | GroES-like zinc-binding dehydrogenase family protein | chr5:8495035-8497245 REVERSE LENGTH=381
	Prupe.6G030400	Pp06	2377944	2378590	AT4G05030.1 Symbols: | Copper transport protein family | chr4:2576790-2577974 REVERSE LENGTH=110
	Prupe.6G049400	Pp06	3506850	3509027	AT2G30150.1 Symbols: | UDP-Glycosyltransferase superfamily protein | chr2:12874706-12876122 FORWARD LENGTH=440
	Prupe.6G051200	Pp06	3584951	3588123	AT5G58490.1 Symbols: | NAD(P)-binding Rossmann-fold superfamily protein | chr5:23643068-23644455 FORWARD LENGTH=324
	Prupe.6G051300	Pp06	3589106	3593017	AT5G58490.1 Symbols: | NAD(P)-binding Rossmann-fold superfamily protein | chr5:23643068-23644455 FORWARD LENGTH=324
	Prupe.6G091500	Pp06	6275564	6276703	AT3G22470.1 Symbols: | Pentatricopeptide repeat (PPR) superfamily protein | chr3:7966066-7967925 REVERSE LENGTH=619
	Prupe.6G094300	Pp06	6528607	6536256	AT2G37770.2 Symbols: | NAD(P)-linked oxidoreductase superfamily protein | chr2:15834888-15836659 FORWARD LENGTH=315
	Prupe.6G096900	Pp06	6740866	6742890	AT1G31860.1 Symbols: AT-IE, HISN2 | histidine biosynthesis bifunctional protein (HISIE) | chr1:11434250-11436530 REVERSE LENGTH=281
	Prupe.6G105600	Pp06	7486759	7487073	AT2G15220.1 Symbols: | Plant basic secretory protein (BSP) family protein | chr2:6608689-6609366 FORWARD LENGTH=225
	Prupe.6G111600	Pp06	8013215	8013791	AT1G76080.1 Symbols: ATCDSP32, CDSP32 | chloroplastic drought-induced stress protein of 32 kD | chr1:28548063-28549348 REVERSE LENGTH=302
	Prupe.6G116200	Pp06	8466058	8466762	AT5G28530.1 Symbols: FRS10 | FAR1-related sequence 10 | chr5:10525078-10527300 REVERSE LENGTH=685
	Prupe.6G126700	Pp06	9767155	9769884	AT3G44550.1 Symbols: FAR5 | fatty acid reductase 5 | chr3:16138060-16141409 FORWARD LENGTH=496
	Prupe.6G133900	Pp06	10500492	10502412	NA
	Prupe.6G135000	Pp06	10743059	10745109	AT3G10230.1 Symbols: LYC | lycopene cyclase | chr3:3164340-3165845 REVERSE LENGTH=501
	Prupe.6G142500	Pp06	11541475	11542045	NA
	Prupe.6G142600	Pp06	11544984	11545811	NA
	Prupe.6G142800	Pp06	11561830	11565411	AT5G53130.1 Symbols: CNGC1, ATCNGC1 | cyclic nucleotide gated channel 1 | chr5:21537830-21540490 REVERSE LENGTH=716
	Prupe.6G148000	Pp06	12425295	12425528	AT2G29880.1 Symbols: | unknown protein; BEST Arabidopsis thaliana protein match is: unknown protein (TAIR:AT5G27260.1); Has 260 Blast hits to 212 proteins in 20 species: Archae - 0; Bacteria - 0; Metazoa - 1; Fungi - 10; Plants - 240; Viruses - 0; Other Eukaryotes - 9 (source: NCBI BLink). | chr2:12742536-12743545 FORWARD LENGTH=308
	Prupe.6G160400	Pp06	14839663	14842497	NA
	Prupe.6G167300	Pp06	17093424	17096810	AT4G37930.1 Symbols: SHM1, STM, SHMT1 | serine transhydroxymethyltransferase 1 | chr4:17831891-17834742 REVERSE LENGTH=517
	Prupe.6G169100	Pp06	17420656	17422781	AT5G22790.1 Symbols: RER1 | reticulata-related 1 | chr5:7599395-7601573 REVERSE LENGTH=433
	Prupe.6G182600	Pp06	19000014	19001124	AT4G39730.1 Symbols: | Lipase/lipooxygenase, PLAT/LH2 family protein | chr4:18432950-18433581 FORWARD LENGTH=181
	Prupe.6G185300	Pp06	19402211	19402800	NA
	Prupe.6G195600	Pp06	20325386	20326960	AT1G62680.1 Symbols: | Pentatricopeptide repeat (PPR) superfamily protein | chr1:23208247-23209893 REVERSE LENGTH=548
	Prupe.6G195700	Pp06	20327019	20328302	AT1G12300.1 Symbols: | Tetratricopeptide repeat (TPR)-like superfamily protein | chr1:4184163-4186076 REVERSE LENGTH=637
	Prupe.6G200200	Pp06	20761845	20765181	AT3G07040.1 Symbols: RPM1, RPS3 | NB-ARC domain-containing disease resistance protein | chr3:2226244-2229024 REVERSE LENGTH=926
	Prupe.6G200700	Pp06	20860027	20860558	AT2G16910.1 Symbols: AMS | basic helix-loop-helix (bHLH) DNA-binding superfamily protein | chr2:7331721-7334077 FORWARD LENGTH=571
	Prupe.6G200800	Pp06	20861383	20865479	NA
	Prupe.6G200900	Pp06	20874694	20877405	AT3G07040.1 Symbols: RPM1, RPS3 | NB-ARC domain-containing disease resistance protein | chr3:2226244-2229024 REVERSE LENGTH=926
	Prupe.6G205600	Pp06	21385404	21386828	AT4G37980.1 Symbols: ELI3-1, ELI3, ATCAD7, CAD7 | elicitor-activated gene 3-1 | chr4:17852670-17854302 FORWARD LENGTH=357
	Prupe.6G205700	Pp06	21389781	21391906	AT4G37990.1 Symbols: ELI3-2, ELI3, ATCAD8, CAD-B2 | elicitor-activated gene 3-2 | chr4:17855964-17857388 FORWARD LENGTH=359
	Prupe.6G205800	Pp06	21395562	21396255	AT4G39330.1 Symbols: ATCAD9, CAD9 | cinnamyl alcohol dehydrogenase 9 | chr4:18291268-18292772 FORWARD LENGTH=360
	Prupe.6G226500	Pp06	23076496	23084197	AT5G67320.1 Symbols: HOS15 | WD-40 repeat family protein | chr5:26857268-26860974 FORWARD LENGTH=613
	Prupe.6G226600	Pp06	23090419	23093200	AT4G37370.1 Symbols: CYP81D8 | cytochrome P450, family 81, subfamily D, polypeptide 8 | chr4:17569971-17571678 REVERSE LENGTH=497
	Prupe.6G226700	Pp06	23095176	23096082	AT2G23190.1 Symbols: CYP81D7 | cytochrome P450, family 81, subfamily D, polypeptide 7 | chr2:9877058-9879007 FORWARD LENGTH=543
	Prupe.6G226800	Pp06	23098499	23101206	AT4G37370.1 Symbols: CYP81D8 | cytochrome P450, family 81, subfamily D, polypeptide 8 | chr4:17569971-17571678 REVERSE LENGTH=497
	Prupe.6G226900	Pp06	23102357	23104142	AT3G28740.1 Symbols: CYP81D1 | Cytochrome P450 superfamily protein | chr3:10788764-10790552 REVERSE LENGTH=509
	Prupe.6G227000	Pp06	23107695	23109774	AT4G37370.1 Symbols: CYP81D8 | cytochrome P450, family 81, subfamily D, polypeptide 8 | chr4:17569971-17571678 REVERSE LENGTH=497
	Prupe.6G227100	Pp06	23124654	23126855	AT4G37370.1 Symbols: CYP81D8 | cytochrome P450, family 81, subfamily D, polypeptide 8 | chr4:17569971-17571678 REVERSE LENGTH=497
	Prupe.6G227200	Pp06	23149852	23150986	AT4G37360.1 Symbols: CYP81D2 | cytochrome P450, family 81, subfamily D, polypeptide 2 | chr4:17567124-17568858 REVERSE LENGTH=499
	Prupe.6G227300	Pp06	23153579	23153797	AT5G36220.1 Symbols: CYP81D1, CYP91A1 | cytochrome p450 81d1 | chr5:14253827-14256015 REVERSE LENGTH=502
	Prupe.6G227800	Pp06	23182657	23185881	AT2G23200.1 Symbols: | Protein kinase superfamily protein | chr2:9879351-9881855 FORWARD LENGTH=834
	Prupe.6G248400	Pp06	24432057	24435222	AT3G47570.1 Symbols: | Leucine-rich repeat protein kinase family protein | chr3:17527611-17530748 FORWARD LENGTH=1010
	Prupe.6G254800	Pp06	24796646	24797996	NA
	Prupe.6G254900	Pp06	24798246	24803027	AT4G16110.1 Symbols: ARR2, RR2 | response regulator 2 | chr4:9112979-9115785 FORWARD LENGTH=664
	Prupe.6G270000	Pp06	25643841	25644119	AT4G38620.1 Symbols: ATMYB4, MYB4 | myb domain protein 4 | chr4:18053866-18054876 FORWARD LENGTH=282
	Prupe.6G292600	Pp06	26936907	26937904	AT5G59320.1 Symbols: LTP3 | lipid transfer protein 3 | chr5:23929051-23929492 FORWARD LENGTH=115
	Prupe.6G292700	Pp06	26938168	26939594	AT5G59310.1 Symbols: LTP4 | lipid transfer protein 4 | chr5:23925296-23925772 REVERSE LENGTH=112
	Prupe.6G292800	Pp06	26940845	26942242	AT5G59320.1 Symbols: LTP3 | lipid transfer protein 3 | chr5:23929051-23929492 FORWARD LENGTH=115
	Prupe.6G327500	Pp06	28725388	28726515	AT1G21280.1 Symbols: | CONTAINS InterPro DOMAIN/s: Retrotransposon gag protein (InterPro:IPR005162); Has 707 Blast hits to 705 proteins in 25 species: Archae - 0; Bacteria - 0; Metazoa - 4; Fungi - 0; Plants - 703; Viruses - 0; Other Eukaryotes - 0 (source: NCBI BLink). | chr1:7447690-7448403 REVERSE LENGTH=237
	Prupe.7G010300	Pp07	1377857	1378956	AT1G53530.1 Symbols: | Peptidase S24/S26A/S26B/S26C family protein | chr1:19978249-19979778 FORWARD LENGTH=168
	Prupe.7G013900	Pp07	1953064	1958262	AT3G10480.2 Symbols: ANAC050, NAC050 | NAC domain containing protein 50 | chr3:3264410-3266781 FORWARD LENGTH=446
	Prupe.7G014300	Pp07	2055776	2059579	AT4G08850.1 Symbols: | Leucine-rich repeat receptor-like protein kinase family protein | chr4:5636693-5640496 REVERSE LENGTH=1045
	Prupe.7G016900	Pp07	2475661	2476685	NA
	Prupe.7G017000	Pp07	2481889	2482317	AT1G72860.1 Symbols: | Disease resistance protein (TIR-NBS-LRR class) family | chr1:27417096-27420778 REVERSE LENGTH=1163
	Prupe.7G017100	Pp07	2482823	2483774	NA
	Prupe.7G018100	Pp07	2616154	2618208	NA
	Prupe.7G021400	Pp07	3235334	3238215	AT3G04400.1 Symbols: emb2171 | Ribosomal protein L14p/L23e family protein | chr3:1167339-1168308 FORWARD LENGTH=140
	Prupe.7G023800	Pp07	3787442	3787945	AT3G11780.2 Symbols: | MD-2-related lipid recognition domain-containing protein / ML domain-containing protein | chr3:3724326-3725476 REVERSE LENGTH=171
	Prupe.7G033400	Pp07	6242551	6245024	NA
	Prupe.7G044200	Pp07	8039788	8045976	AT3G47110.1 Symbols: | Leucine-rich repeat protein kinase family protein | chr3:17347103-17350296 REVERSE LENGTH=1025
	Prupe.7G051700	Pp07	8969523	8970831	AT3G57240.1 Symbols: BG3 | beta-1,3-glucanase 3 | chr3:21181916-21183045 REVERSE LENGTH=341
	Prupe.7G051800	Pp07	8972040	8974301	AT3G57240.1 Symbols: BG3 | beta-1,3-glucanase 3 | chr3:21181916-21183045 REVERSE LENGTH=341
	Prupe.7G052100	Pp07	8996096	8997828	AT3G57270.1 Symbols: BG1 | beta-1,3-glucanase 1 | chr3:21191336-21193118 REVERSE LENGTH=340
	Prupe.7G057400	Pp07	9670413	9671784	NA
	Prupe.7G057500	Pp07	9681366	9682927	AT5G53130.1 Symbols: CNGC1, ATCNGC1 | cyclic nucleotide gated channel 1 | chr5:21537830-21540490 REVERSE LENGTH=716
	Prupe.7G065200	Pp07	10358144	10360983	AT4G14300.1 Symbols: | RNA-binding (RRM/RBD/RNP motifs) family protein | chr4:8231179-8232785 FORWARD LENGTH=411
	Prupe.7G079600	Pp07	11530493	11533768	NA
	Prupe.7G110000	Pp07	13778401	13780562	NA
	Prupe.7G139000	Pp07	15514943	15516816	AT5G66910.1 Symbols: | Disease resistance protein (CC-NBS-LRR class) family | chr5:26718338-26721133 REVERSE LENGTH=815
	Prupe.7G141500	Pp07	15687547	15689911	AT2G23610.1 Symbols: ATMES3, MES3 | methyl esterase 3 | chr2:10044410-10046403 REVERSE LENGTH=263
	Prupe.7G141900	Pp07	15708752	15713422	AT3G50430.1 Symbols: | unknown protein; Has 54 Blast hits to 54 proteins in 22 species: Archae - 0; Bacteria - 0; Metazoa - 29; Fungi - 0; Plants - 24; Viruses - 0; Other Eukaryotes - 1 (source: NCBI BLink). | chr3:18713718-18716759 FORWARD LENGTH=642
	Prupe.7G142000	Pp07	15713653	15715566	AT3G50420.1 Symbols: | Pentatricopeptide repeat (PPR) superfamily protein | chr3:18710871-18713649 REVERSE LENGTH=794
	Prupe.7G142100	Pp07	15715877	15718237	AT2G23620.1 Symbols: ATMES1, MES1 | methyl esterase 1 | chr2:10047462-10049248 REVERSE LENGTH=263
	Prupe.7G184100	Pp07	17849678	17853851	AT3G51480.1 Symbols: ATGLR3.6, GLR3.6 | glutamate receptor 3.6 | chr3:19101256-19104681 FORWARD LENGTH=903
	Prupe.7G184600	Pp07	17896707	17901662	AT1G42540.1 Symbols: ATGLR3.3, GLR3.3 | glutamate receptor 3.3 | chr1:15973489-15976703 FORWARD LENGTH=933
	Prupe.7G184700	Pp07	17901790	17904096	AT1G29940.1 Symbols: NRPA2 | nuclear RNA polymerase A2 | chr1:10479322-10486670 REVERSE LENGTH=1178
	Prupe.7G242000	Pp07	20772808	20775089	AT2G26690.1 Symbols: | Major facilitator superfamily protein | chr2:11347347-11350916 REVERSE LENGTH=577
	Prupe.7G242100	Pp07	20775337	20776916	AT4G32390.1 Symbols: | Nucleotide-sugar transporter family protein | chr4:15636550-15637602 FORWARD LENGTH=350
	Prupe.7G242200	Pp07	20778960	20786302	AT4G03340.1 Symbols: | Core-2/I-branching beta-1,6-N-acetylglucosaminyltransferase family protein | chr4:1467865-1469465 REVERSE LENGTH=448
	Prupe.8G013400	Pp08	1119827	1122286	AT3G51010.1 Symbols: | unknown protein; FUNCTIONS IN: molecular_function unknown; INVOLVED IN: biological_process unknown; LOCATED IN: mitochondrion, plastid; EXPRESSED IN: 22 plant structures; EXPRESSED DURING: 13 growth stages; Has 24 Blast hits to 24 proteins in 9 species: Archae - 0; Bacteria - 0; Metazoa - 0; Fungi - 0; Plants - 24; Viruses - 0; Other Eukaryotes - 0 (source: NCBI BLink). | c…
	Prupe.8G013500	Pp08	1121797	1125186	AT1G43890.3 Symbols: ATRAB18, ATRABC1, RAB18-1, RABC1, ATRAB-C1, RAB18 | RAB GTPASE HOMOLOG B18 | chr1:16646934-16648395 FORWARD LENGTH=212
	Prupe.8G021100	Pp08	1909420	1910903	AT3G18670.1 Symbols: | Ankyrin repeat family protein | chr3:6424135-6426471 REVERSE LENGTH=598
	Prupe.8G048600	Pp08	5290141	5297264	NA
	Prupe.8G049600	Pp08	5395478	5407979	AT3G44530.2 Symbols: HIRA | homolog of histone chaperone HIRA | chr3:16116026-16121247 FORWARD LENGTH=1040
	Prupe.8G055800	Pp08	6490676	6491896	NA
	Prupe.8G055900	Pp08	6495724	6496102	AT1G29150.1 Symbols: ATS9, RPN6 | non-ATPase subunit 9 | chr1:10181240-10182499 FORWARD LENGTH=419
	Prupe.8G056700	Pp08	6633597	6638321	AT5G17680.1 Symbols: | disease resistance protein (TIR-NBS-LRR class), putative | chr5:5822999-5827153 FORWARD LENGTH=1294
	Prupe.8G060600	Pp08	8614031	8614540	AT4G35730.1 Symbols: | Regulator of Vps4 activity in the MVB pathway protein | chr4:16931111-16933241 FORWARD LENGTH=466
	Prupe.8G063000	Pp08	9161044	9163289	NA
	Prupe.8G072500	Pp08	10622859	10626053	AT1G74520.1 Symbols: ATHVA22A, HVA22A | HVA22 homologue A | chr1:28008109-28009156 REVERSE LENGTH=177
	Prupe.8G072600	Pp08	10626948	10631811	AT1G74520.1 Symbols: ATHVA22A, HVA22A | HVA22 homologue A | chr1:28008109-28009156 REVERSE LENGTH=177
	Prupe.8G072700	Pp08	10633069	10635400	AT4G36420.1 Symbols: | Ribosomal protein L12 family protein | chr4:17203718-17204257 REVERSE LENGTH=179
	Prupe.8G072800	Pp08	10636893	10639229	AT3G18990.1 Symbols: VRN1, REM39 | AP2/B3-like transcriptional factor family protein | chr3:6549077-6551568 REVERSE LENGTH=341
	Prupe.8G072900	Pp08	10640308	10644372	AT1G74520.1 Symbols: ATHVA22A, HVA22A | HVA22 homologue A | chr1:28008109-28009156 REVERSE LENGTH=177
	Prupe.8G075600	Pp08	11006579	11009673	AT4G09550.1 Symbols: ATGIP1, GIP1 | AtGCP3 interacting protein 1 | chr4:6039706-6039921 FORWARD LENGTH=71
	Prupe.8G075700	Pp08	11008965	11010794	NA
	Prupe.8G075800	Pp08	11018085	11019680	AT1G31817.1 Symbols: NFD3 | Ribosomal L18p/L5e family protein | chr1:11414932-11416356 REVERSE LENGTH=314
	Prupe.8G075900	Pp08	11020301	11022176	AT3G50120.1 Symbols: | Plant protein of unknown function (DUF247) | chr3:18585157-18587246 REVERSE LENGTH=531
	Prupe.8G076000	Pp08	11024741	11026575	AT3G50150.1 Symbols: | Plant protein of unknown function (DUF247) | chr3:18595809-18597551 REVERSE LENGTH=509
	Prupe.8G077300	Pp08	11148447	11150611	NA
	Prupe.8G077400	Pp08	11151373	11151966	NA
	Prupe.8G080000	Pp08	11347844	11348229	AT4G34770.1 Symbols: | SAUR-like auxin-responsive protein family | chr4:16591352-16591666 FORWARD LENGTH=104
	Prupe.8G084400	Pp08	11758930	11763988	AT1G63780.1 Symbols: IMP4 | Ribosomal RNA processing Brix domain protein | chr1:23665045-23667243 REVERSE LENGTH=294
	Prupe.8G104900	Pp08	13575662	13580954	AT3G52940.1 Symbols: FK, HYD2, ELL1 | Ergosterol biosynthesis ERG4/ERG24 family | chr3:19630369-19633112 REVERSE LENGTH=369
	Prupe.8G111700	Pp08	14079350	14080632	AT5G36930.1 Symbols: | Disease resistance protein (TIR-NBS-LRR class) family | chr5:14567771-14571907 REVERSE LENGTH=1188
	Prupe.8G111800	Pp08	14082286	14083090	NA
	Prupe.8G111900	Pp08	14083251	14085075	AT5G17880.1 Symbols: CSA1 | disease resistance protein (TIR-NBS-LRR class) | chr5:5908874-5913096 REVERSE LENGTH=1197
	Prupe.8G120000	Pp08	14681455	14682961	AT2G20142.1 Symbols: | Toll-Interleukin-Resistance (TIR) domain family protein | chr2:8695387-8696566 FORWARD LENGTH=313
	Prupe.8G120100	Pp08	14684654	14690097	AT5G17680.1 Symbols: | disease resistance protein (TIR-NBS-LRR class), putative | chr5:5822999-5827153 FORWARD LENGTH=1294
	Prupe.8G120400	Pp08	14713200	14716590	AT5G36930.2 Symbols: | Disease resistance protein (TIR-NBS-LRR class) family | chr5:14567771-14571916 REVERSE LENGTH=1191
	Prupe.8G120500	Pp08	14716803	14718262	AT2G20142.1 Symbols: | Toll-Interleukin-Resistance (TIR) domain family protein | chr2:8695387-8696566 FORWARD LENGTH=313
	Prupe.8G120600	Pp08	14718336	14725012	AT5G36930.2 Symbols: | Disease resistance protein (TIR-NBS-LRR class) family | chr5:14567771-14571916 REVERSE LENGTH=1191
	Prupe.8G122900	Pp08	14866530	14867362	AT3G46710.1 Symbols: | NB-ARC domain-containing disease resistance protein | chr3:17206489-17209032 REVERSE LENGTH=847
	Prupe.8G132000	Pp08	15438272	15441084	AT2G15430.1 Symbols: RBP36A, RPB35.5A, NRPB3, NRPD3, NRPE3A | DNA-directed RNA polymerase family protein | chr2:6733661-6735482 FORWARD LENGTH=319
	Prupe.8G132100	Pp08	15441862	15445500	AT3G07040.1 Symbols: RPM1, RPS3 | NB-ARC domain-containing disease resistance protein | chr3:2226244-2229024 REVERSE LENGTH=926
	Prupe.8G132200	Pp08	15447060	15451720	AT2G15430.1 Symbols: RBP36A, RPB35.5A, NRPB3, NRPD3, NRPE3A | DNA-directed RNA polymerase family protein | chr2:6733661-6735482 FORWARD LENGTH=319
	Prupe.8G176400	Pp08	17850620	17856250	AT4G12010.1 Symbols: | Disease resistance protein (TIR-NBS-LRR class) family | chr4:7197325-7201393 REVERSE LENGTH=1219
	Prupe.8G176500	Pp08	17855275	17859527	AT4G38390.1 Symbols: RHS17 | root hair specific 17 | chr4:17976042-17978380 FORWARD LENGTH=551
(WD + WK)/CP	Prupe.1G026600	Pp01	1848628	1849053	AT5G12060.1 Symbols: | Plant self-incompatibility protein S1 family | chr5:3894919-3895371 REVERSE LENGTH=150
	Prupe.1G028600	Pp01	2014171	2015541	NA
	Prupe.1G029500	Pp01	2113095	2117133	AT3G01680.1 Symbols: | CONTAINS InterPro DOMAIN/s: Mediator complex subunit Med28 (InterPro:IPR021640); BEST Arabidopsis thaliana protein match is: unknown protein (TAIR:AT3G01670.1); Has 122 Blast hits to 112 proteins in 13 species: Archae - 0; Bacteria - 0; Metazoa - 0; Fungi - 0; Plants - 122; Viruses - 0; Other Eukaryotes - 0 (source: NCBI BLink). | chr3:252033-255246 FORWARD LENGTH=740
	Prupe.1G029600	Pp01	2125893	2128361	AT3G01680.1 Symbols: | CONTAINS InterPro DOMAIN/s: Mediator complex subunit Med28 (InterPro:IPR021640); BEST Arabidopsis thaliana protein match is: unknown protein (TAIR:AT3G01670.1); Has 122 Blast hits to 112 proteins in 13 species: Archae - 0; Bacteria - 0; Metazoa - 0; Fungi - 0; Plants - 122; Viruses - 0; Other Eukaryotes - 0 (source: NCBI BLink). | chr3:252033-255246 FORWARD LENGTH=740
	Prupe.1G035700	Pp01	2491654	2493693	AT1G06620.1 Symbols: | 2-oxoglutarate (2OG) and Fe(II)-dependent oxygenase superfamily protein | chr1:2025618-2027094 FORWARD LENGTH=365
	Prupe.1G039800	Pp01	2836434	2836838	AT1G75780.1 Symbols: TUB1 | tubulin beta-1 chain | chr1:28451378-28453602 REVERSE LENGTH=447
	Prupe.1G052000	Pp01	3626754	3627035	NA
	Prupe.1G052100	Pp01	3633190	3634767	AT1G04570.1 Symbols: | Major facilitator superfamily protein | chr1:1246859-1248600 REVERSE LENGTH=542
	Prupe.1G052200	Pp01	3637315	3641098	AT1G50180.1 Symbols: | NB-ARC domain-containing disease resistance protein | chr1:18584235-18587136 FORWARD LENGTH=857
	Prupe.1G053100	Pp01	3702372	3703960	AT1G22340.1 Symbols: AtUGT85A7, UGT85A7 | UDP-glucosyl transferase 85A7 | chr1:7890464-7892090 REVERSE LENGTH=487
	Prupe.1G059200	Pp01	4189356	4189730	AT1G04645.1 Symbols: | Plant self-incompatibility protein S1 family | chr1:1293853-1294239 REVERSE LENGTH=128
	Prupe.1G082900	Pp01	6145897	6152096	AT1G34300.1 Symbols: | lectin protein kinase family protein | chr1:12503450-12505939 FORWARD LENGTH=829
	Prupe.1G083000	Pp01	6153950	6156982	AT1G34300.1 Symbols: | lectin protein kinase family protein | chr1:12503450-12505939 FORWARD LENGTH=829
	Prupe.1G087400	Pp01	6502660	6510249	NA
	Prupe.1G090700	Pp01	6822990	6823572	NA
	Prupe.1G090800	Pp01	6823578	6824417	NA
	Prupe.1G093800	Pp01	7212936	7216720	AT1G73050.1 Symbols: | Glucose-methanol-choline (GMC) oxidoreductase family protein | chr1:27476565-27478534 REVERSE LENGTH=552
	Prupe.1G124200	Pp01	9807961	9810194	AT4G15960.1 Symbols: | alpha/beta-Hydrolases superfamily protein | chr4:9045763-9047199 REVERSE LENGTH=375
	Prupe.1G124300	Pp01	9814706	9817199	AT4G15960.1 Symbols: | alpha/beta-Hydrolases superfamily protein | chr4:9045763-9047199 REVERSE LENGTH=375
	Prupe.1G159600	Pp01	12690835	12698210	AT3G14470.1 Symbols: | NB-ARC domain-containing disease resistance protein | chr3:4857940-4861104 FORWARD LENGTH=1054
	Prupe.1G159700	Pp01	12702147	12709396	AT1G04920.1 Symbols: ATSPS3F, SPS3F | sucrose phosphate synthase 3F | chr1:1391674-1395756 REVERSE LENGTH=1062
	Prupe.1G165900	Pp01	13452304	13453686	AT3G50170.1 Symbols: | Plant protein of unknown function (DUF247) | chr3:18601857-18603738 REVERSE LENGTH=541
	Prupe.1G166000	Pp01	13458067	13462777	AT3G01680.1 Symbols: | CONTAINS InterPro DOMAIN/s: Mediator complex subunit Med28 (InterPro:IPR021640); BEST Arabidopsis thaliana protein match is: unknown protein (TAIR:AT3G01670.1); Has 122 Blast hits to 112 proteins in 13 species: Archae - 0; Bacteria - 0; Metazoa - 0; Fungi - 0; Plants - 122; Viruses - 0; Other Eukaryotes - 0 (source: NCBI BLink). | chr3:252033-255246 FORWARD LENGTH=740
	Prupe.1G170800	Pp01	14156346	14157568	AT3G26180.2 Symbols: CYP71B20 | cytochrome P450, family 71, subfamily B, polypeptide 20 | chr3:9578407-9579993 REVERSE LENGTH=368
	Prupe.1G171900	Pp01	14334580	14335714	NA
	Prupe.1G172000	Pp01	14337010	14340078	AT2G26920.1 Symbols: | Ubiquitin-associated/translation elongation factor EF1B protein | chr2:11489648-11491588 FORWARD LENGTH=646
	Prupe.1G173700	Pp01	14582861	14585060	NA
	Prupe.1G179600	Pp01	15526181	15527023	NA
	Prupe.1G186700	Pp01	17031199	17036167	AT2G43360.1 Symbols: BIO2, BIOB | Radical SAM superfamily protein | chr2:18010918-18013129 REVERSE LENGTH=378
	Prupe.1G186800	Pp01	17036647	17044272	AT2G31600.1 Symbols: | unknown protein; FUNCTIONS IN: molecular_function unknown; INVOLVED IN: biological_process unknown; LOCATED IN: chloroplast; BEST Arabidopsis thaliana protein match is: unknown protein (TAIR:AT3G53860.1); Has 35333 Blast hits to 34131 proteins in 2444 species: Archae - 798; Bacteria - 22429; Metazoa - 974; Fungi - 991; Plants - 531; Viruses - 0; Other Eukaryotes - 9610 (sou…
	Prupe.1G192500	Pp01	17975574	17976640	NA
	Prupe.1G195100	Pp01	18473058	18482036	AT1G50180.1 Symbols: | NB-ARC domain-containing disease resistance protein | chr1:18584235-18587136 FORWARD LENGTH=857
	Prupe.1G195200	Pp01	18504972	18506668	NA
	Prupe.1G195300	Pp01	18508586	18513413	AT5G45540.1 Symbols: | Protein of unknown function (DUF594) | chr5:18458294-18460705 REVERSE LENGTH=803
	Prupe.1G199400	Pp01	19290413	19292921	NA
	Prupe.1G200500	Pp01	19594139	19598201	AT3G47570.1 Symbols: | Leucine-rich repeat protein kinase family protein | chr3:17527611-17530748 FORWARD LENGTH=1010
	Prupe.1G201200	Pp01	19818820	19819605	AT5G63660.1 Symbols: LCR74, PDF2.5 | Scorpion toxin-like knottin superfamily protein | chr5:25485692-25486062 FORWARD LENGTH=73
	Prupe.1G201300	Pp01	19829921	19835928	AT2G30700.1 Symbols: | unknown protein; BEST Arabidopsis thaliana protein match is: unknown protein (TAIR:AT1G61900.1); Has 68 Blast hits to 67 proteins in 13 species: Archae - 0; Bacteria - 2; Metazoa - 0; Fungi - 0; Plants - 66; Viruses - 0; Other Eukaryotes - 0 (source: NCBI BLink). | chr2:13082033-13084384 REVERSE LENGTH=480
	Prupe.1G202100	Pp01	20038557	20043500	AT1G65810.1 Symbols: | P-loop containing nucleoside triphosphate hydrolases superfamily protein | chr1:24477043-24480728 REVERSE LENGTH=1050
	Prupe.1G202200	Pp01	20044007	20045800	AT4G36130.1 Symbols: | Ribosomal protein L2 family | chr4:17097613-17098656 FORWARD LENGTH=258
	Prupe.1G202700	Pp01	20097082	20098302	NA
	Prupe.1G207700	Pp01	21332348	21336071	NA
	Prupe.1G218700	Pp01	23366892	23368817	AT5G13210.1 Symbols: | Uncharacterised conserved protein UCP015417, vWA | chr5:4214567-4216588 FORWARD LENGTH=673
	Prupe.1G218800	Pp01	23369520	23370940	NA
	Prupe.1G230200	Pp01	24337100	24339084	AT2G45550.1 Symbols: CYP76C4 | cytochrome P450, family 76, subfamily C, polypeptide 4 | chr2:18773541-18775654 REVERSE LENGTH=511
	Prupe.1G230500	Pp01	24374627	24376844	AT2G45550.1 Symbols: CYP76C4 | cytochrome P450, family 76, subfamily C, polypeptide 4 | chr2:18773541-18775654 REVERSE LENGTH=511
	Prupe.1G235700	Pp01	24943033	24943478	NA
	Prupe.1G238000	Pp01	25271871	25272364	AT3G07570.1 Symbols: | Cytochrome b561/ferric reductase transmembrane with DOMON related domain | chr3:2418205-2420206 REVERSE LENGTH=369
	Prupe.1G299700	Pp01	29478853	29483910	AT3G57030.1 Symbols: | Calcium-dependent phosphotriesterase superfamily protein | chr3:21101653-21103204 REVERSE LENGTH=374
	Prupe.1G310400	Pp01	30186429	30188629	NA
	Prupe.1G315300	Pp01	30455294	30456060	AT1G18390.2 Symbols: | Protein kinase superfamily protein | chr1:6327463-6329935 FORWARD LENGTH=654
	Prupe.1G315400	Pp01	30465332	30467854	AT1G70250.1 Symbols: | receptor serine/threonine kinase, putative | chr1:26452975-26456088 FORWARD LENGTH=799
	Prupe.1G315500	Pp01	30468699	30469160	NA
	Prupe.1G320300	Pp01	30742597	30743682	AT1G71140.1 Symbols: | MATE efflux family protein | chr1:26824762-26826748 FORWARD LENGTH=485
	Prupe.1G323800	Pp01	30916650	30917370	AT4G35470.1 Symbols: PIRL4 | plant intracellular ras group-related LRR 4 | chr4:16846531-16848448 FORWARD LENGTH=549
	Prupe.1G389000	Pp01	34758815	34762974	AT1G47310.1 Symbols: | unknown protein; FUNCTIONS IN: molecular_function unknown; INVOLVED IN: biological_process unknown; LOCATED IN: endomembrane system; EXPRESSED IN: 24 plant structures; EXPRESSED DURING: 13 growth stages; Has 45 Blast hits to 45 proteins in 11 species: Archae - 0; Bacteria - 0; Metazoa - 0; Fungi - 0; Plants - 45; Viruses - 0; Other Eukaryotes - 0 (source: NCBI BLink). | chr…
	Prupe.1G397800	Pp01	35217508	35218879	NA
	Prupe.1G427600	Pp01	36745069	36745463	AT1G22130.1 Symbols: AGL104 | AGAMOUS-like 104 | chr1:7812387-7814259 REVERSE LENGTH=335
	Prupe.1G474200	Pp01	39399097	39405193	AT4G27290.1 Symbols: | S-locus lectin protein kinase family protein | chr4:13666281-13669202 FORWARD LENGTH=783
	Prupe.1G474300	Pp01	39405747	39407250	AT4G21390.1 Symbols: B120 | S-locus lectin protein kinase family protein | chr4:11394458-11397474 REVERSE LENGTH=849
	Prupe.1G474400	Pp01	39422003	39422275	AT1G65790.1 Symbols: ARK1, RK1 | receptor kinase 1 | chr1:24468932-24472329 FORWARD LENGTH=843
	Prupe.1G474500	Pp01	39422947	39426966	AT4G21380.1 Symbols: ARK3, RK3 | receptor kinase 3 | chr4:11389219-11393090 REVERSE LENGTH=850
	Prupe.1G496500	Pp01	41159750	41170112	AT1G66170.1 Symbols: MMD1 | RING/FYVE/PHD zinc finger superfamily protein | chr1:24638793-24641222 REVERSE LENGTH=704
	Prupe.1G505700	Pp01	41769418	41775639	AT4G08500.1 Symbols: MEKK1, ATMEKK1, MAPKKK8, ARAKIN | MAPK/ERK kinase kinase 1 | chr4:5404272-5407062 REVERSE LENGTH=608
	Prupe.1G513300	Pp01	42239179	42246088	AT4G08850.1 Symbols: | Leucine-rich repeat receptor-like protein kinase family protein | chr4:5636693-5640496 REVERSE LENGTH=1045
	Prupe.1G514200	Pp01	42320384	42322892	AT4G08850.1 Symbols: | Leucine-rich repeat receptor-like protein kinase family protein | chr4:5636693-5640496 REVERSE LENGTH=1045
	Prupe.1G516700	Pp01	42493626	42494638	AT3G55500.1 Symbols: ATEXPA16, EXP16, ATEXP16, ATHEXP ALPHA 1.7, EXPA16 | expansin A16 | chr3:20575073-20576102 REVERSE LENGTH=260
	Prupe.1G516800	Pp01	42494885	42501443	AT1G22260.1 Symbols: ZYP1a, ZYP1 | Myosin heavy chain-related protein | chr1:7860160-7865142 REVERSE LENGTH=871
	Prupe.1G548700	Pp01	44868537	44871184	AT1G76690.1 Symbols: OPR2, ATOPR2 | 12-oxophytodienoate reductase 2 | chr1:28778976-28780355 FORWARD LENGTH=374
	Prupe.1G548800	Pp01	44871887	44875888	AT1G76690.1 Symbols: OPR2, ATOPR2 | 12-oxophytodienoate reductase 2 | chr1:28778976-28780355 FORWARD LENGTH=374
	Prupe.1G553300	Pp01	45200661	45203840	NA
	Prupe.1G568900	Pp01	46383820	46386843	AT3G57000.1 Symbols: | nucleolar essential protein-related | chr3:21092610-21094109 FORWARD LENGTH=298
	Prupe.1G575200	Pp01	46860849	46863833	AT2G34930.1 Symbols: | disease resistance family protein / LRR family protein | chr2:14737169-14739886 REVERSE LENGTH=905
	Prupe.1G575300	Pp01	46864098	46866573	AT2G34930.1 Symbols: | disease resistance family protein / LRR family protein | chr2:14737169-14739886 REVERSE LENGTH=905
	Prupe.1G575400	Pp01	46873630	46875251	NA
	Prupe.1G575500	Pp01	46874286	46878430	AT2G34930.1 Symbols: | disease resistance family protein / LRR family protein | chr2:14737169-14739886 REVERSE LENGTH=905
	Prupe.2G023600	Pp02	2300807	2309340	AT3G14470.1 Symbols: | NB-ARC domain-containing disease resistance protein | chr3:4857940-4861104 FORWARD LENGTH=1054
	Prupe.2G025300	Pp02	2516989	2517783	AT3G19950.1 Symbols: | RING/U-box superfamily protein | chr3:6942853-6943839 FORWARD LENGTH=328
	Prupe.2G025400	Pp02	2520232	2527162	AT4G27220.1 Symbols: | NB-ARC domain-containing disease resistance protein | chr4:13633953-13636712 REVERSE LENGTH=919
	Prupe.2G025800	Pp02	2656608	2659529	AT2G16770.1 Symbols: bZIP23 | Basic-leucine zipper (bZIP) transcription factor family protein | chr2:7279859-7280817 FORWARD LENGTH=249
	Prupe.2G025900	Pp02	2658939	2659196	NA
	Prupe.2G026000	Pp02	2684722	2689792	AT3G51950.2 Symbols: | Zinc finger (CCCH-type) family protein / RNA recognition motif (RRM)-containing protein | chr3:19278244-19280407 REVERSE LENGTH=540
	Prupe.2G026100	Pp02	2697774	2698115	NA
	Prupe.2G026200	Pp02	2701650	2708488	AT2G41560.1 Symbols: ACA4 | autoinhibited Ca(2+)-ATPase, isoform 4 | chr2:17332256-17337179 REVERSE LENGTH=1030
	Prupe.2G026300	Pp02	2715656	2716460	AT5G17900.1 Symbols: | microfibrillar-associated protein-related | chr5:5925144-5926690 FORWARD LENGTH=435
	Prupe.2G026400	Pp02	2716597	2721839	AT5G41220.1 Symbols: ATGSTT3, GST10C, GSTT3 | glutathione S-transferase THETA 3 | chr5:16494560-16496969 REVERSE LENGTH=590
	Prupe.2G026500	Pp02	2722405	2727231	AT2G41540.3 Symbols: GPDHC1 | 6-phosphogluconate dehydrogenase family protein | chr2:17326801-17328654 FORWARD LENGTH=462
	Prupe.2G062500	Pp02	8161557	8163586	NA
	Prupe.2G067000	Pp02	9341601	9344200	AT1G66920.2 Symbols: | Protein kinase superfamily protein | chr1:24965410-24967432 REVERSE LENGTH=617
	Prupe.2G067100	Pp02	9378132	9381637	AT5G38280.1 Symbols: PR5K | PR5-like receptor kinase | chr5:15293325-15295838 REVERSE LENGTH=665
	Prupe.2G068800	Pp02	9807590	9809792	NA
	Prupe.2G069400	Pp02	9897305	9899840	NA
	Prupe.2G070700	Pp02	10722991	10723291	NA
	Prupe.2G080000	Pp02	12231761	12236032	AT3G20930.1 Symbols: | RNA-binding (RRM/RBD/RNP motifs) family protein | chr3:7331739-7333749 FORWARD LENGTH=374
	Prupe.2G085600	Pp02	13542130	13546754	AT3G18290.1 Symbols: EMB2454, BTS | zinc finger protein-related | chr3:6274308-6280174 FORWARD LENGTH=1254
	Prupe.2G090400	Pp02	14291672	14293830	NA
	Prupe.2G090500	Pp02	14302373	14306482	AT1G08230.2 Symbols: | Transmembrane amino acid transporter family protein | chr1:2583715-2586700 REVERSE LENGTH=451
	Prupe.2G096200	Pp02	15129746	15130090	AT4G05320.6 Symbols: UBQ10 | polyubiquitin 10 | chr4:2718559-2719932 FORWARD LENGTH=381
	Prupe.2G097700	Pp02	15290821	15292233	NA
	Prupe.2G108400	Pp02	16667967	16670952	AT1G05160.1 Symbols: CYP88A3, ATKAO1, KAO1 | cytochrome P450, family 88, subfamily A, polypeptide 3 | chr1:1487640-1489828 REVERSE LENGTH=490
	Prupe.2G117300	Pp02	17518119	17521246	AT1G50180.1 Symbols: | NB-ARC domain-containing disease resistance protein | chr1:18584235-18587136 FORWARD LENGTH=857
	Prupe.2G121000	Pp02	17832432	17837030	AT5G36930.2 Symbols: | Disease resistance protein (TIR-NBS-LRR class) family | chr5:14567771-14571916 REVERSE LENGTH=1191
	Prupe.2G144300	Pp02	20141119	20143258	AT3G05560.3 Symbols: | Ribosomal L22e protein family | chr3:1614641-1615204 FORWARD LENGTH=124
	Prupe.2G144400	Pp02	20153548	20157015	AT2G45380.1 Symbols: | FUNCTIONS IN: molecular_function unknown; INVOLVED IN: biological_process unknown; LOCATED IN: cellular_component unknown; EXPRESSED IN: inflorescence meristem, flower, cultured cell; EXPRESSED DURING: petal differentiation and expansion stage; BEST Arabidopsis thaliana protein match is: Calcium-binding EF-hand family protein (TAIR:AT4G34070.1); Has 171 Blast hits to 170 pr…
	Prupe.2G144500	Pp02	20157822	20163475	AT3G60800.1 Symbols: | DHHC-type zinc finger family protein | chr3:22467486-22469273 REVERSE LENGTH=307
	Prupe.2G144600	Pp02	20166198	20167981	AT2G45400.1 Symbols: BEN1 | NAD(P)-binding Rossmann-fold superfamily protein | chr2:18703960-18706235 REVERSE LENGTH=364
	Prupe.2G144700	Pp02	20168905	20171230	AT2G45400.1 Symbols: BEN1 | NAD(P)-binding Rossmann-fold superfamily protein | chr2:18703960-18706235 REVERSE LENGTH=364
	Prupe.2G144800	Pp02	20171667	20174320	AT2G45400.1 Symbols: BEN1 | NAD(P)-binding Rossmann-fold superfamily protein | chr2:18703960-18706235 REVERSE LENGTH=364
	Prupe.2G144900	Pp02	20174534	20182447	AT1G02010.1 Symbols: SEC1A | secretory 1A | chr1:348046-352197 FORWARD LENGTH=673
	Prupe.2G155600	Pp02	20903691	20906558	AT2G34930.1 Symbols: | disease resistance family protein / LRR family protein | chr2:14737169-14739886 REVERSE LENGTH=905
	Prupe.2G155700	Pp02	20909798	20913310	NA
	Prupe.2G168400	Pp02	21636588	21639998	AT2G34930.1 Symbols: | disease resistance family protein / LRR family protein | chr2:14737169-14739886 REVERSE LENGTH=905
	Prupe.2G168500	Pp02	21640438	21642926	AT3G61350.1 Symbols: SKIP4 | SKP1 interacting partner 4 | chr3:22703203-22704374 FORWARD LENGTH=358
	Prupe.2G168600	Pp02	21651120	21652238	AT5G27260.1 Symbols: | unknown protein; BEST Arabidopsis thaliana protein match is: unknown protein (TAIR:AT2G29880.1); Has 1807 Blast hits to 1807 proteins in 277 species: Archae - 0; Bacteria - 0; Metazoa - 736; Fungi - 347; Plants - 385; Viruses - 0; Other Eukaryotes - 339 (source: NCBI BLink). | chr5:9603943-9604930 FORWARD LENGTH=303
	Prupe.2G168700	Pp02	21653562	21656656	AT2G34930.1 Symbols: | disease resistance family protein / LRR family protein | chr2:14737169-14739886 REVERSE LENGTH=905
	Prupe.2G168800	Pp02	21664424	21668507	AT2G34930.1 Symbols: | disease resistance family protein / LRR family protein | chr2:14737169-14739886 REVERSE LENGTH=905
	Prupe.2G168900	Pp02	21668876	21669103	NA
	Prupe.2G169000	Pp02	21670217	21671495	AT2G34930.1 Symbols: | disease resistance family protein / LRR family protein | chr2:14737169-14739886 REVERSE LENGTH=905
	Prupe.2G172700	Pp02	21912676	21913641	AT4G34412.1 Symbols: | CONTAINS InterPro DOMAIN/s: Kinase binding protein CGI-121 (InterPro:IPR013926); Has 275 Blast hits to 275 proteins in 139 species: Archae - 0; Bacteria - 5; Metazoa - 98; Fungi - 109; Plants - 42; Viruses - 0; Other Eukaryotes - 21 (source: NCBI BLink). | chr4:16453099-16454515 REVERSE LENGTH=172
	Prupe.2G202600	Pp02	23883009	23884343	AT1G33060.1 Symbols: ANAC014, NAC014 | NAC 014 | chr1:11975518-11978493 REVERSE LENGTH=648
	Prupe.2G202700	Pp02	23886403	23889133	AT5G17260.1 Symbols: anac086, NAC086 | NAC domain containing protein 86 | chr5:5675323-5677912 REVERSE LENGTH=476
	Prupe.2G202800	Pp02	23891043	23894028	AT4G35580.2 Symbols: NTL9 | NAC transcription factor-like 9 | chr4:16888534-16890744 REVERSE LENGTH=534
	Prupe.2G207600	Pp02	24134001	24135971	AT5G65940.1 Symbols: CHY1 | beta-hydroxyisobutyryl-CoA hydrolase 1 | chr5:26376830-26379161 REVERSE LENGTH=378
	Prupe.2G216500	Pp02	24695043	24695486	NA
	Prupe.2G216600	Pp02	24696359	24697436	AT4G29090.1 Symbols: | Ribonuclease H-like superfamily protein | chr4:14333528-14335255 FORWARD LENGTH=575
	Prupe.2G223900	Pp02	25125623	25130054	AT5G53130.1 Symbols: CNGC1, ATCNGC1 | cyclic nucleotide gated channel 1 | chr5:21537830-21540490 REVERSE LENGTH=716
	Prupe.2G234200	Pp02	25675894	25681830	AT3G12580.1 Symbols: HSP70, ATHSP70 | heat shock protein 70 | chr3:3991487-3993689 REVERSE LENGTH=650
	Prupe.3G008400	Pp03	515115	516952	AT1G49710.1 Symbols: FUT12, ATFUT12, FUCTB, FUCT2 | fucosyltransferase 12 | chr1:18391622-18393769 REVERSE LENGTH=513
	Prupe.3G063800	Pp03	4560794	4561868	AT3G16260.1 Symbols: TRZ4 | tRNAse Z4 | chr3:5509397-5513118 FORWARD LENGTH=942
	Prupe.3G066300	Pp03	4773175	4781004	AT1G79820.2 Symbols: SGB1 | Major facilitator superfamily protein | chr1:30022581-30026771 REVERSE LENGTH=495
	Prupe.3G066400	Pp03	4782496	4790653	AT1G79830.3 Symbols: GC5 | golgin candidate 5 | chr1:30028110-30033508 REVERSE LENGTH=956
	Prupe.3G081500	Pp03	6055906	6056471	AT1G80180.1 Symbols: | unknown protein; FUNCTIONS IN: molecular_function unknown; INVOLVED IN: biological_process unknown; LOCATED IN: plasma membrane; EXPRESSED IN: 21 plant structures; EXPRESSED DURING: 10 growth stages; BEST Arabidopsis thaliana protein match is: unknown protein (TAIR:AT1G15400.3); Has 30201 Blast hits to 17322 proteins in 780 species: Archae - 12; Bacteria - 1396; Metazoa - 1…
	Prupe.3G083200	Pp03	6157200	6159845	AT5G63020.1 Symbols: | Disease resistance protein (CC-NBS-LRR class) family | chr5:25283252-25286002 REVERSE LENGTH=888
	Prupe.3G083300	Pp03	6160292	6160963	AT3G19360.1 Symbols: | Zinc finger (CCCH-type) family protein | chr3:6707544-6708864 FORWARD LENGTH=386
	Prupe.3G094200	Pp03	7058840	7061278	AT3G06240.1 Symbols: | F-box family protein | chr3:1887336-1888619 FORWARD LENGTH=427
	Prupe.3G094300	Pp03	7067252	7073206	AT1G80560.1 Symbols: ATIMD2, IMD2 | isopropylmalate dehydrogenase 2 | chr1:30287833-30290126 FORWARD LENGTH=405
	Prupe.3G094400	Pp03	7075444	7081293	AT2G26000.2 Symbols: BRIZ2 | zinc finger (C3HC4-type RING finger) family protein | chr2:11082403-11085137 FORWARD LENGTH=479
	Prupe.3G094500	Pp03	7081643	7084607	AT1G80570.1 Symbols: | RNI-like superfamily protein | chr1:30290828-30292231 FORWARD LENGTH=467
	Prupe.3G094800	Pp03	7117153	7120454	AT1G45616.1 Symbols: AtRLP6, RLP6 | receptor like protein 6 | chr1:17183550-17186534 REVERSE LENGTH=994
	Prupe.3G100700	Pp03	7726736	7727811	NA
	Prupe.3G106000	Pp03	8408805	8411266	NA
	Prupe.3G116100	Pp03	9816865	9819450	AT4G08850.2 Symbols: | Leucine-rich repeat receptor-like protein kinase family protein | chr4:5637467-5640496 REVERSE LENGTH=1009
	Prupe.3G118800	Pp03	10302646	10304017	NA
	Prupe.3G118900	Pp03	10314539	10319446	AT4G35160.1 Symbols: | O-methyltransferase family protein | chr4:16730989-16732808 REVERSE LENGTH=382
	Prupe.3G127500	Pp03	11915475	11918698	NA
	Prupe.3G128700	Pp03	12964128	12964686	NA
	Prupe.3G129200	Pp03	13047767	13049483	AT4G35160.1 Symbols: | O-methyltransferase family protein | chr4:16730989-16732808 REVERSE LENGTH=382
	Prupe.3G130500	Pp03	13306540	13309589	AT4G31980.1 Symbols: | unknown protein; CONTAINS InterPro DOMAIN/s: Protein of unknown function DUF247, plant (InterPro:IPR004158), Protein of unknown function DUF862, eukaryotic (InterPro:IPR008580); BEST Arabidopsis thaliana protein match is: Plant protein of unknown function (DUF247) (TAIR:AT5G11290.1); Has 1967 Blast hits to 1844 proteins in 183 species: Archae - 0; Bacteria - 6; Metazoa - 22…
	Prupe.3G130600	Pp03	13324197	13324662	NA
	Prupe.3G140100	Pp03	14764627	14766936	AT5G25570.3 Symbols: | unknown protein; FUNCTIONS IN: molecular_function unknown; INVOLVED IN: biological_process unknown; LOCATED IN: cellular_component unknown; EXPRESSED IN: 20 plant structures; EXPRESSED DURING: 13 growth stages. | chr5:8901832-8902891 FORWARD LENGTH=131
	Prupe.3G141300	Pp03	15073876	15077286	AT5G16350.1 Symbols: | O-acyltransferase (WSD1-like) family protein | chr5:5352702-5354955 FORWARD LENGTH=488
	Prupe.3G143000	Pp03	15509448	15514628	AT1G67060.1 Symbols: | unknown protein; FUNCTIONS IN: molecular_function unknown; INVOLVED IN: biological_process unknown; LOCATED IN: plasma membrane; EXPRESSED IN: 22 plant structures; EXPRESSED DURING: 13 growth stages; Has 283 Blast hits to 281 proteins in 136 species: Archae - 0; Bacteria - 145; Metazoa - 0; Fungi - 65; Plants - 41; Viruses - 0; Other Eukaryotes - 32 (source: NCBI BLink). | …
	Prupe.3G144600	Pp03	15757313	15764258	AT5G16150.3 Symbols: GLT1, PGLCT | plastidic GLC translocator | chr5:5272904-5275678 FORWARD LENGTH=546
	Prupe.3G164400	Pp03	18347713	18348378	AT5G05710.1 Symbols: | Pleckstrin homology (PH) domain superfamily protein | chr5:1715943-1716377 FORWARD LENGTH=144
	Prupe.3G180700	Pp03	19652979	19659408	AT1G79670.1 Symbols: RFO1, WAKL22 | Wall-associated kinase family protein | chr1:29976887-29979337 REVERSE LENGTH=751
	Prupe.3G180800	Pp03	19666031	19667361	NA
	Prupe.3G181800	Pp03	19778730	19781869	AT1G79680.1 Symbols: WAKL10, ATWAKL10 | WALL ASSOCIATED KINASE (WAK)-LIKE 10 | chr1:29980188-29982749 REVERSE LENGTH=769
	Prupe.3G181900	Pp03	19782303	19785515	AT1G16130.1 Symbols: WAKL2 | wall associated kinase-like 2 | chr1:5525634-5528047 FORWARD LENGTH=748
	Prupe.3G182600	Pp03	19835044	19838462	AT1G16090.1 Symbols: WAKL7 | wall associated kinase-like 7 | chr1:5516259-5517380 FORWARD LENGTH=317
	Prupe.3G182700	Pp03	19840720	19844980	AT1G16130.1 Symbols: WAKL2 | wall associated kinase-like 2 | chr1:5525634-5528047 FORWARD LENGTH=748
	Prupe.3G182800	Pp03	19853587	19855434	AT1G19390.1 Symbols: | Wall-associated kinase family protein | chr1:6700772-6703368 REVERSE LENGTH=788
	Prupe.3G182900	Pp03	19859394	19866966	AT1G30330.1 Symbols: ARF6 | auxin response factor 6 | chr1:10686125-10690036 REVERSE LENGTH=933
	Prupe.3G183000	Pp03	19867570	19868457	AT5G59320.1 Symbols: LTP3 | lipid transfer protein 3 | chr5:23929051-23929492 FORWARD LENGTH=115
	Prupe.3G183100	Pp03	19868495	19872961	AT1G30540.1 Symbols: | Actin-like ATPase superfamily protein | chr1:10816951-10819172 REVERSE LENGTH=351
	Prupe.3G183200	Pp03	19870096	19870796	NA
	Prupe.3G183300	Pp03	19873219	19876646	AT4G16330.2 Symbols: | 2-oxoglutarate (2OG) and Fe(II)-dependent oxygenase superfamily protein | chr4:9226298-9227914 REVERSE LENGTH=364
	Prupe.3G256000	Pp03	24440756	24442756	AT3G02100.1 Symbols: | UDP-Glycosyltransferase superfamily protein | chr3:368840-370484 REVERSE LENGTH=464
	Prupe.3G297600	Pp03	26399624	26403151	AT5G40640.1 Symbols: | unknown protein; LOCATED IN: plasma membrane; EXPRESSED IN: 19 plant structures; EXPRESSED DURING: 7 growth stages; BEST Arabidopsis thaliana protein match is: unknown protein (TAIR:AT3G27390.1); Has 104 Blast hits to 102 proteins in 14 species: Archae - 0; Bacteria - 0; Metazoa - 2; Fungi - 0; Plants - 101; Viruses - 0; Other Eukaryotes - 1 (source: NCBI BLink). | chr5:162…
	Prupe.4G125300	Pp04	6862449	6871004	AT4G16740.1 Symbols: ATTPS03, TPS03 | terpene synthase 03 | chr4:9407856-9410877 FORWARD LENGTH=565
	Prupe.4G127200	Pp04	6987171	6992153	AT1G16390.1 Symbols: ATOCT3, 3-Oct | organic cation/carnitine transporter 3 | chr1:5602921-5604477 FORWARD LENGTH=518
	Prupe.4G127300	Pp04	6998764	6999921	AT1G16390.1 Symbols: ATOCT3, 3-Oct | organic cation/carnitine transporter 3 | chr1:5602921-5604477 FORWARD LENGTH=518
	Prupe.4G130200	Pp04	7186064	7189888	AT2G24130.1 Symbols: | Leucine-rich receptor-like protein kinase family protein | chr2:10258148-10261220 FORWARD LENGTH=980
	Prupe.4G130300	Pp04	7197377	7198732	AT4G09190.1 Symbols: | F-box and associated interaction domains-containing protein | chr4:5855176-5856327 FORWARD LENGTH=383
	Prupe.4G140800	Pp04	7905936	7907612	AT3G26040.1 Symbols: | HXXXD-type acyl-transferase family protein | chr3:9519741-9521069 FORWARD LENGTH=442
	Prupe.4G147000	Pp04	8417314	8418782	AT1G78380.1 Symbols: ATGSTU19, GST8, GSTU19 | glutathione S-transferase TAU 19 | chr1:29486659-29487819 REVERSE LENGTH=219
	Prupe.4G155000	Pp04	8877081	8880115	AT1G17020.1 Symbols: SRG1, ATSRG1 | senescence-related gene 1 | chr1:5820258-5821741 FORWARD LENGTH=358
	Prupe.4G155100	Pp04	8881801	8884975	AT1G17020.1 Symbols: SRG1, ATSRG1 | senescence-related gene 1 | chr1:5820258-5821741 FORWARD LENGTH=358
	Prupe.4G157700	Pp04	9025405	9035945	AT3G14840.2 Symbols: | Leucine-rich repeat transmembrane protein kinase | chr3:4988271-4993891 FORWARD LENGTH=1020
	Prupe.4G159300	Pp04	9120208	9122250	NA
	Prupe.4G165100	Pp04	9583947	9585954	AT1G78400.1 Symbols: | Pectin lyase-like superfamily protein | chr1:29498281-29499682 REVERSE LENGTH=404
	Prupe.4G165200	Pp04	9588805	9593000	AT3G14930.2 Symbols: HEME1 | Uroporphyrinogen decarboxylase | chr3:5020675-5022577 FORWARD LENGTH=418
	Prupe.4G165300	Pp04	9596864	9599789	AT2G42610.2 Symbols: LSH10 | Protein of unknown function (DUF640) | chr2:17748005-17748538 FORWARD LENGTH=177
	Prupe.4G165400	Pp04	9608670	9611079	AT1G75980.1 Symbols: | Single hybrid motif superfamily protein | chr1:28522936-28524302 REVERSE LENGTH=225
	Prupe.4G165500	Pp04	9611237	9612755	AT1G78830.1 Symbols: | Curculin-like (mannose-binding) lectin family protein | chr1:29637141-29638508 REVERSE LENGTH=455
	Prupe.4G165600	Pp04	9613836	9615393	AT1G78850.1 Symbols: | D-mannose binding lectin protein with Apple-like carbohydrate-binding domain | chr1:29642072-29643397 REVERSE LENGTH=441
	Prupe.4G165700	Pp04	9616964	9618184	AT1G78860.1 Symbols: | D-mannose binding lectin protein with Apple-like carbohydrate-binding domain | chr1:29646168-29647499 REVERSE LENGTH=443
	Prupe.4G165800	Pp04	9619422	9624744	AT3G60130.1 Symbols: BGLU16 | beta glucosidase 16 | chr3:22210343-22213650 FORWARD LENGTH=514
	Prupe.4G169600	Pp04	9997362	9999714	AT1G72300.1 Symbols: | Leucine-rich receptor-like protein kinase family protein | chr1:27217679-27220966 REVERSE LENGTH=1095
	Prupe.4G195400	Pp04	11916492	11920142	AT4G27290.1 Symbols: | S-locus lectin protein kinase family protein | chr4:13666281-13669202 FORWARD LENGTH=783
	Prupe.4G198900	Pp04	12224544	12226627	NA
	Prupe.4G204100	Pp04	12717266	12718655	AT1G03670.1 Symbols: | ankyrin repeat family protein | chr1:914222-916222 REVERSE LENGTH=616
	Prupe.4G234700	Pp04	15149791	15150697	AT3G20180.1 Symbols: | Copper transport protein family | chr3:7043385-7043841 REVERSE LENGTH=118
	Prupe.4G236800	Pp04	15435104	15436808	AT1G22400.1 Symbols: UGT85A1, ATUGT85A1 | UDP-Glycosyltransferase superfamily protein | chr1:7903851-7906607 REVERSE LENGTH=489
	Prupe.4G236900	Pp04	15437261	15438131	AT1G22370.2 Symbols: AtUGT85A5, UGT85A5 | UDP-glucosyl transferase 85A5 | chr1:7898116-7899879 REVERSE LENGTH=479
	Prupe.4G238300	Pp04	15605928	15607313	AT3G26300.1 Symbols: CYP71B34 | cytochrome P450, family 71, subfamily B, polypeptide 34 | chr3:9639199-9640866 REVERSE LENGTH=500
	Prupe.4G238400	Pp04	15619531	15628820	AT1G79460.1 Symbols: GA2, KS, ATKS, ATKS1, KS1 | Terpenoid cyclases/Protein prenyltransferases superfamily protein | chr1:29890568-29894436 FORWARD LENGTH=785
	Prupe.4G238500	Pp04	15632031	15632240	NA
	Prupe.4G253100	Pp04	17184375	17186074	AT5G13930.1 Symbols: CHS, TT4, ATCHS | Chalcone and stilbene synthase family protein | chr5:4488762-4490035 FORWARD LENGTH=395
	Prupe.4G254500	Pp04	17553376	17557656	NA
	Prupe.4G254700	Pp04	17603960	17605916	NA
	Prupe.4G261000	Pp04	18934771	18938479	NA
	Prupe.4G265800	Pp04	19830193	19837697	AT5G19400.2 Symbols: SMG7 | Telomerase activating protein Est1 | chr5:6540603-6544262 FORWARD LENGTH=1059
	Prupe.4G265900	Pp04	19841297	19846212	NA
	Prupe.4G276800	Pp04	23128662	23131489	AT4G33870.1 Symbols: | Peroxidase superfamily protein | chr4:16234670-16236492 REVERSE LENGTH=401
	Prupe.4G277400	Pp04	23207021	23223633	AT1G71820.1 Symbols: SEC6 | SEC6 | chr1:27010022-27016745 FORWARD LENGTH=752
	Prupe.4G277500	Pp04	23209812	23210744	NA
	Prupe.4G283000	Pp04	24272077	24282207	AT5G20480.1 Symbols: EFR | EF-TU receptor | chr5:6922497-6925679 FORWARD LENGTH=1031
	Prupe.4G283900	Pp04	24528689	24532571	AT2G38290.1 Symbols: ATAMT2, AMT2;1, AMT2 | ammonium transporter 2 | chr2:16039672-16042291 REVERSE LENGTH=475
	Prupe.4G285300	Pp04	24812132	24812845	AT2G38290.1 Symbols: ATAMT2, AMT2;1, AMT2 | ammonium transporter 2 | chr2:16039672-16042291 REVERSE LENGTH=475
	Prupe.4G289400	Pp04	25482782	25483738	NA
	Prupe.4G289500	Pp04	25484890	25485797	NA
	Prupe.5G000500	Pp05	190505	192453	AT3G57170.1 Symbols: | N-acetylglucosaminyl transferase component family protein / Gpi1 family protein | chr3:21159620-21162259 REVERSE LENGTH=560
	Prupe.5G018000	Pp05	1936041	1937728	AT5G17540.1 Symbols: | HXXXD-type acyl-transferase family protein | chr5:5782061-5783682 REVERSE LENGTH=461
	Prupe.5G018100	Pp05	1951681	1955331	AT5G17540.1 Symbols: | HXXXD-type acyl-transferase family protein | chr5:5782061-5783682 REVERSE LENGTH=461
	Prupe.5G022900	Pp05	2566506	2569265	AT1G32100.1 Symbols: ATPRR1, PRR1 | pinoresinol reductase 1 | chr1:11546472-11547953 REVERSE LENGTH=317
	Prupe.5G036300	Pp05	4111681	4116199	AT2G18390.1 Symbols: TTN5, HAL, ARL2, ATARLC1 | ADP-ribosylation factor family protein | chr2:7988335-7989374 FORWARD LENGTH=185
	Prupe.5G050600	Pp05	5389330	5389665	AT2G42310.1 Symbols: | unknown protein; BEST Arabidopsis thaliana protein match is: unknown protein (TAIR:AT3G57785.1); Has 115 Blast hits to 115 proteins in 48 species: Archae - 0; Bacteria - 0; Metazoa - 4; Fungi - 44; Plants - 67; Viruses - 0; Other Eukaryotes - 0 (source: NCBI BLink). | chr2:17625251-17625595 FORWARD LENGTH=114
	Prupe.5G051700	Pp05	5599913	5601284	NA
	Prupe.5G051800	Pp05	5611915	5613221	AT1G79680.1 Symbols: WAKL10, ATWAKL10 | WALL ASSOCIATED KINASE (WAK)-LIKE 10 | chr1:29980188-29982749 REVERSE LENGTH=769
	Prupe.5G061100	Pp05	6688364	6694201	AT5G47380.1 Symbols: | Protein of unknown function, DUF547 | chr5:19221472-19224471 REVERSE LENGTH=618
	Prupe.5G061200	Pp05	6699614	6700312	AT3G46620.1 Symbols: | zinc finger (C3HC4-type RING finger) family protein | chr3:17178837-17180024 REVERSE LENGTH=395
	Prupe.5G070600	Pp05	8489069	8490969	AT5G49610.1 Symbols: | F-box family protein | chr5:20131448-20132527 REVERSE LENGTH=359
	Prupe.5G070700	Pp05	8509074	8512347	ATMG01250.1 Symbols: ORF102 | RNA-directed DNA polymerase (reverse transcriptase) | chrM:310514-310882 FORWARD LENGTH=122
	Prupe.5G106300	Pp05	11248417	11250684	AT1G63970.1 Symbols: ISPF, MECPS | isoprenoid F | chr1:23738923-23740336 REVERSE LENGTH=231
	Prupe.5G106400	Pp05	11251386	11254650	AT5G41560.1 Symbols: | FUNCTIONS IN: molecular_function unknown; INVOLVED IN: biological_process unknown; LOCATED IN: chloroplast; EXPRESSED IN: 24 plant structures; EXPRESSED DURING: 15 growth stages; CONTAINS InterPro DOMAIN/s: Ubiquitin ligase, Det1/DDB1-complexing (InterPro:IPR018276); Has 1807 Blast hits to 1807 proteins in 277 species: Archae - 0; Bacteria - 0; Metazoa - 736; Fungi - 347; P…
	Prupe.5G106500	Pp05	11255576	11259156	AT1G63980.2 Symbols: | D111/G-patch domain-containing protein | chr1:23740646-23743054 FORWARD LENGTH=389
	Prupe.5G106600	Pp05	11258482	11261245	AT1G63990.1 Symbols: SPO11-2 | sporulation 11-2 | chr1:23743323-23745351 REVERSE LENGTH=383
	Prupe.5G141400	Pp05	13148549	13150899	NA
	Prupe.5G155000	Pp05	13883136	13883540	AT5G59310.1 Symbols: LTP4 | lipid transfer protein 4 | chr5:23925296-23925772 REVERSE LENGTH=112
	Prupe.5G155100	Pp05	13889480	13890170	AT2G40090.1 Symbols: ATATH9, ATH9 | ABC2 homolog 9 | chr2:16737685-16740303 REVERSE LENGTH=538
	Prupe.5G155200	Pp05	13890814	13891902	NA
	Prupe.5G155500	Pp05	13903742	13909011	AT3G48500.1 Symbols: PDE312, PTAC10 | Nucleic acid-binding, OB-fold-like protein | chr3:17962209-17965408 FORWARD LENGTH=668
	Prupe.5G155600	Pp05	13909322	13912317	AT5G40780.1 Symbols: LHT1 | lysine histidine transporter 1 | chr5:16323823-16327082 FORWARD LENGTH=446
	Prupe.5G155700	Pp05	13913089	13916594	AT5G50350.1 Symbols: | unknown protein; FUNCTIONS IN: molecular_function unknown; INVOLVED IN: response to oxidative stress; LOCATED IN: chloroplast; EXPRESSED IN: 22 plant structures; EXPRESSED DURING: 13 growth stages; Has 1807 Blast hits to 1807 proteins in 277 species: Archae - 0; Bacteria - 0; Metazoa - 736; Fungi - 347; Plants - 385; Viruses - 0; Other Eukaryotes - 339 (source: NCBI BLink).…
	Prupe.5G155800	Pp05	13917808	13921361	AT3G04120.1 Symbols: GAPC, GAPC-1, GAPC1 | glyceraldehyde-3-phosphate dehydrogenase C subunit 1 | chr3:1081077-1083131 FORWARD LENGTH=338
	Prupe.5G155900	Pp05	13923161	13925292	AT5G07900.1 Symbols: | Mitochondrial transcription termination factor family protein | chr5:2520188-2521405 FORWARD LENGTH=405
	Prupe.5G156000	Pp05	13927891	13928440	AT5G50335.1 Symbols: | unknown protein; Has 30201 Blast hits to 17322 proteins in 780 species: Archae - 12; Bacteria - 1396; Metazoa - 17338; Fungi - 3422; Plants - 5037; Viruses - 0; Other Eukaryotes - 2996 (source: NCBI BLink). | chr5:20489391-20489615 REVERSE LENGTH=74
	Prupe.5G156100	Pp05	13931708	13933297	AT1G14920.1 Symbols: GAI, RGA2 | GRAS family transcription factor family protein | chr1:5149414-5151015 FORWARD LENGTH=533
	Prupe.5G156200	Pp05	13934320	13936415	AT5G63310.1 Symbols: NDPK2, NDPK1A, NDPK IA IA, NDPK IA, ATNDPK2 | nucleoside diphosphate kinase 2 | chr5:25372122-25373838 REVERSE LENGTH=231
	Prupe.5G156300	Pp05	13936469	13938091	AT3G48490.1 Symbols: | unknown protein; Has 16 Blast hits to 16 proteins in 7 species: Archae - 0; Bacteria - 0; Metazoa - 0; Fungi - 1; Plants - 15; Viruses - 0; Other Eukaryotes - 0 (source: NCBI BLink). | chr3:17961338-17961800 FORWARD LENGTH=120
	Prupe.5G156400	Pp05	13938417	13942611	AT5G50330.1 Symbols: | Protein kinase superfamily protein | chr5:20485406-20488563 REVERSE LENGTH=479
	Prupe.5G169100	Pp05	14525217	14527129	AT4G35733.1 Symbols: | F-box family protein with a domain of unknown function (DUF295) | chr4:16934426-16935502 FORWARD LENGTH=358
	Prupe.5G169200	Pp05	14527727	14529333	NA
	Prupe.5G200800	Pp05	16133915	16138781	AT5G07830.1 Symbols: AtGUS2, GUS2 | glucuronidase 2 | chr5:2504168-2506567 FORWARD LENGTH=543
	Prupe.5G237100	Pp05	17927579	17928393	NA
	Prupe.5G237200	Pp05	17944812	17945732	NA
	Prupe.5G245600	Pp05	18381205	18382420	AT5G09280.1 Symbols: | Pectin lyase-like superfamily protein | chr5:2880423-2881597 REVERSE LENGTH=297
	Prupe.6G001100	Pp06	207253	208469	AT2G17695.3 Symbols: | FUNCTIONS IN: molecular_function unknown; INVOLVED IN: biological_process unknown; CONTAINS InterPro DOMAIN/s: Domain of unknown function DUF1990 (InterPro:IPR018960). | chr2:7684214-7685009 REVERSE LENGTH=205
	Prupe.6G011200	Pp06	824672	826429	NA
	Prupe.6G022900	Pp06	1847517	1856072	AT5G24760.1 Symbols: | GroES-like zinc-binding dehydrogenase family protein | chr5:8495035-8497245 REVERSE LENGTH=381
	Prupe.6G030400	Pp06	2377944	2378590	AT4G05030.1 Symbols: | Copper transport protein family | chr4:2576790-2577974 REVERSE LENGTH=110
	Prupe.6G044000	Pp06	3196690	3200178	AT5G05340.1 Symbols: | Peroxidase superfamily protein | chr5:1579142-1580819 REVERSE LENGTH=324
	Prupe.6G044100	Pp06	3204289	3206159	AT2G30330.1 Symbols: BLOS1 | GCN5L1 family protein | chr2:12929045-12929688 REVERSE LENGTH=152
	Prupe.6G044200	Pp06	3206446	3208357	AT5G05340.1 Symbols: | Peroxidase superfamily protein | chr5:1579142-1580819 REVERSE LENGTH=324
	Prupe.6G051200	Pp06	3584951	3588123	AT5G58490.1 Symbols: | NAD(P)-binding Rossmann-fold superfamily protein | chr5:23643068-23644455 FORWARD LENGTH=324
	Prupe.6G051300	Pp06	3589106	3593017	AT5G58490.1 Symbols: | NAD(P)-binding Rossmann-fold superfamily protein | chr5:23643068-23644455 FORWARD LENGTH=324
	Prupe.6G091500	Pp06	6275564	6276703	AT3G22470.1 Symbols: | Pentatricopeptide repeat (PPR) superfamily protein | chr3:7966066-7967925 REVERSE LENGTH=619
	Prupe.6G094300	Pp06	6528607	6536256	AT2G37770.2 Symbols: | NAD(P)-linked oxidoreductase superfamily protein | chr2:15834888-15836659 FORWARD LENGTH=315
	Prupe.6G105600	Pp06	7486759	7487073	AT2G15220.1 Symbols: | Plant basic secretory protein (BSP) family protein | chr2:6608689-6609366 FORWARD LENGTH=225
	Prupe.6G111600	Pp06	8013215	8013791	AT1G76080.1 Symbols: ATCDSP32, CDSP32 | chloroplastic drought-induced stress protein of 32 kD | chr1:28548063-28549348 REVERSE LENGTH=302
	Prupe.6G116200	Pp06	8466058	8466762	AT5G28530.1 Symbols: FRS10 | FAR1-related sequence 10 | chr5:10525078-10527300 REVERSE LENGTH=685
	Prupe.6G120400	Pp06	8932724	8935841	AT5G36110.1 Symbols: CYP716A1 | cytochrome P450, family 716, subfamily A, polypeptide 1 | chr5:14195377-14197613 FORWARD LENGTH=477
	Prupe.6G126700	Pp06	9767155	9769884	AT3G44550.1 Symbols: FAR5 | fatty acid reductase 5 | chr3:16138060-16141409 FORWARD LENGTH=496
	Prupe.6G133900	Pp06	10500492	10502412	NA
	Prupe.6G142500	Pp06	11541475	11542045	NA
	Prupe.6G142600	Pp06	11544984	11545811	NA
	Prupe.6G142800	Pp06	11561830	11565411	AT5G53130.1 Symbols: CNGC1, ATCNGC1 | cyclic nucleotide gated channel 1 | chr5:21537830-21540490 REVERSE LENGTH=716
	Prupe.6G148000	Pp06	12425295	12425528	AT2G29880.1 Symbols: | unknown protein; BEST Arabidopsis thaliana protein match is: unknown protein (TAIR:AT5G27260.1); Has 260 Blast hits to 212 proteins in 20 species: Archae - 0; Bacteria - 0; Metazoa - 1; Fungi - 10; Plants - 240; Viruses - 0; Other Eukaryotes - 9 (source: NCBI BLink). | chr2:12742536-12743545 FORWARD LENGTH=308
	Prupe.6G160400	Pp06	14839663	14842497	NA
	Prupe.6G167200	Pp06	17016589	17019029	AT5G28950.1 Symbols: | unknown protein; BEST Arabidopsis thaliana protein match is: unknown protein (TAIR:AT5G41980.1); Has 448 Blast hits to 446 proteins in 74 species: Archae - 0; Bacteria - 0; Metazoa - 31; Fungi - 21; Plants - 396; Viruses - 0; Other Eukaryotes - 0 (source: NCBI BLink). | chr5:10992505-10993435 FORWARD LENGTH=148
	Prupe.6G169100	Pp06	17420656	17422781	AT5G22790.1 Symbols: RER1 | reticulata-related 1 | chr5:7599395-7601573 REVERSE LENGTH=433
	Prupe.6G170700	Pp06	17579226	17579612	AT1G47470.1 Symbols: | Protein of unknown function (DUF784) | chr1:17414611-17415132 REVERSE LENGTH=173
	Prupe.6G170800	Pp06	17583093	17583479	AT1G47470.1 Symbols: | Protein of unknown function (DUF784) | chr1:17414611-17415132 REVERSE LENGTH=173
	Prupe.6G182600	Pp06	19000014	19001124	AT4G39730.1 Symbols: | Lipase/lipooxygenase, PLAT/LH2 family protein | chr4:18432950-18433581 FORWARD LENGTH=181
	Prupe.6G185300	Pp06	19402211	19402800	NA
	Prupe.6G206100	Pp06	21439709	21440776	AT4G39330.1 Symbols: ATCAD9, CAD9 | cinnamyl alcohol dehydrogenase 9 | chr4:18291268-18292772 FORWARD LENGTH=360
	Prupe.6G206200	Pp06	21467623	21468050	AT4G37980.1 Symbols: ELI3-1, ELI3, ATCAD7, CAD7 | elicitor-activated gene 3-1 | chr4:17852670-17854302 FORWARD LENGTH=357
	Prupe.6G227800	Pp06	23182657	23185881	AT2G23200.1 Symbols: | Protein kinase superfamily protein | chr2:9879351-9881855 FORWARD LENGTH=834
	Prupe.6G228000	Pp06	23202754	23204205	AT2G23200.1 Symbols: | Protein kinase superfamily protein | chr2:9879351-9881855 FORWARD LENGTH=834
	Prupe.6G248400	Pp06	24432057	24435222	AT3G47570.1 Symbols: | Leucine-rich repeat protein kinase family protein | chr3:17527611-17530748 FORWARD LENGTH=1010
	Prupe.6G270000	Pp06	25643841	25644119	AT4G38620.1 Symbols: ATMYB4, MYB4 | myb domain protein 4 | chr4:18053866-18054876 FORWARD LENGTH=282
	Prupe.6G288200	Pp06	26644018	26644744	NA
	Prupe.6G288300	Pp06	26671237	26677650	AT1G01350.1 Symbols: | Zinc finger (CCCH-type/C3HC4-type RING finger) family protein | chr1:136732-137970 FORWARD LENGTH=343
	Prupe.6G288400	Pp06	26678307	26678940	NA
	Prupe.6G288500	Pp06	26682449	26684605	AT3G61680.1 Symbols: | alpha/beta-Hydrolases superfamily protein | chr3:22824630-22826926 FORWARD LENGTH=649
	Prupe.6G288600	Pp06	26685340	26689817	AT2G38400.1 Symbols: AGT3 | alanine:glyoxylate aminotransferase 3 | chr2:16083779-16085974 FORWARD LENGTH=477
	Prupe.6G292600	Pp06	26936907	26937904	AT5G59320.1 Symbols: LTP3 | lipid transfer protein 3 | chr5:23929051-23929492 FORWARD LENGTH=115
	Prupe.6G292700	Pp06	26938168	26939594	AT5G59310.1 Symbols: LTP4 | lipid transfer protein 4 | chr5:23925296-23925772 REVERSE LENGTH=112
	Prupe.6G292800	Pp06	26940845	26942242	AT5G59320.1 Symbols: LTP3 | lipid transfer protein 3 | chr5:23929051-23929492 FORWARD LENGTH=115
	Prupe.6G327500	Pp06	28725388	28726515	AT1G21280.1 Symbols: | CONTAINS InterPro DOMAIN/s: Retrotransposon gag protein (InterPro:IPR005162); Has 707 Blast hits to 705 proteins in 25 species: Archae - 0; Bacteria - 0; Metazoa - 4; Fungi - 0; Plants - 703; Viruses - 0; Other Eukaryotes - 0 (source: NCBI BLink). | chr1:7447690-7448403 REVERSE LENGTH=237
	Prupe.7G010300	Pp07	1377857	1378956	AT1G53530.1 Symbols: | Peptidase S24/S26A/S26B/S26C family protein | chr1:19978249-19979778 FORWARD LENGTH=168
	Prupe.7G011400	Pp07	1506395	1510090	AT3G03750.2 Symbols: SUVR3, SDG20 | SET domain protein 20 | chr3:939976-941511 FORWARD LENGTH=354
	Prupe.7G014300	Pp07	2055776	2059579	AT4G08850.1 Symbols: | Leucine-rich repeat receptor-like protein kinase family protein | chr4:5636693-5640496 REVERSE LENGTH=1045
	Prupe.7G018100	Pp07	2616154	2618208	NA
	Prupe.7G021400	Pp07	3235334	3238215	AT3G04400.1 Symbols: emb2171 | Ribosomal protein L14p/L23e family protein | chr3:1167339-1168308 FORWARD LENGTH=140
	Prupe.7G030300	Pp07	5576698	5579060	NA
	Prupe.7G033400	Pp07	6242551	6245024	NA
	Prupe.7G036200	Pp07	6633382	6634906	NA
	Prupe.7G041100	Pp07	7679007	7679270	NA
	Prupe.7G043700	Pp07	8007572	8010457	AT2G41350.1 Symbols: | unknown protein; BEST Arabidopsis thaliana protein match is: unknown protein (TAIR:AT2G21980.1); Has 188 Blast hits to 188 proteins in 66 species: Archae - 0; Bacteria - 12; Metazoa - 90; Fungi - 15; Plants - 54; Viruses - 0; Other Eukaryotes - 17 (source: NCBI BLink). | chr2:17231565-17233458 FORWARD LENGTH=298
	Prupe.7G043800	Pp07	8011398	8014430	AT3G57090.1 Symbols: BIGYIN, FIS1A | Tetratricopeptide repeat (TPR)-like superfamily protein | chr3:21128627-21129981 FORWARD LENGTH=170
	Prupe.7G043900	Pp07	8015192	8017291	NA
	Prupe.7G044000	Pp07	8019215	8019731	AT3G10050.1 Symbols: OMR1 | L-O-methylthreonine resistant 1 | chr3:3099164-3101741 REVERSE LENGTH=592
	Prupe.7G044100	Pp07	8019855	8020395	AT3G10050.1 Symbols: OMR1 | L-O-methylthreonine resistant 1 | chr3:3099164-3101741 REVERSE LENGTH=592
	Prupe.7G044200	Pp07	8039788	8045976	AT3G47110.1 Symbols: | Leucine-rich repeat protein kinase family protein | chr3:17347103-17350296 REVERSE LENGTH=1025
	Prupe.7G051200	Pp07	8900272	8901709	AT1G20030.2 Symbols: | Pathogenesis-related thaumatin superfamily protein | chr1:6945725-6947017 FORWARD LENGTH=316
	Prupe.7G051700	Pp07	8969523	8970831	AT3G57240.1 Symbols: BG3 | beta-1,3-glucanase 3 | chr3:21181916-21183045 REVERSE LENGTH=341
	Prupe.7G051800	Pp07	8972040	8974301	AT3G57240.1 Symbols: BG3 | beta-1,3-glucanase 3 | chr3:21181916-21183045 REVERSE LENGTH=341
	Prupe.7G052100	Pp07	8996096	8997828	AT3G57270.1 Symbols: BG1 | beta-1,3-glucanase 1 | chr3:21191336-21193118 REVERSE LENGTH=340
	Prupe.7G057400	Pp07	9670413	9671784	NA
	Prupe.7G057500	Pp07	9681366	9682927	AT5G53130.1 Symbols: CNGC1, ATCNGC1 | cyclic nucleotide gated channel 1 | chr5:21537830-21540490 REVERSE LENGTH=716
	Prupe.7G060400	Pp07	9947406	9948566	NA
	Prupe.7G070200	Pp07	10802242	10808225	AT3G57800.2 Symbols: | basic helix-loop-helix (bHLH) DNA-binding superfamily protein | chr3:21408034-21411321 REVERSE LENGTH=379
	Prupe.7G085600	Pp07	12042512	12042874	AT1G27530.1 Symbols: | CONTAINS InterPro DOMAIN/s: Ubiquitin-conjugating enzyme/RWD-like (InterPro:IPR016135), Ubiquitin-fold modifier-conjugating enzyme 1 (InterPro:IPR014806); Has 269 Blast hits to 269 proteins in 110 species: Archae - 0; Bacteria - 0; Metazoa - 175; Fungi - 0; Plants - 42; Viruses - 0; Other Eukaryotes - 52 (source: NCBI BLink). | chr1:9562761-9563887 REVERSE LENGTH=174
	Prupe.7G139000	Pp07	15514943	15516816	AT5G66910.1 Symbols: | Disease resistance protein (CC-NBS-LRR class) family | chr5:26718338-26721133 REVERSE LENGTH=815
	Prupe.7G141500	Pp07	15687547	15689911	AT2G23610.1 Symbols: ATMES3, MES3 | methyl esterase 3 | chr2:10044410-10046403 REVERSE LENGTH=263
	Prupe.7G141900	Pp07	15708752	15713422	AT3G50430.1 Symbols: | unknown protein; Has 54 Blast hits to 54 proteins in 22 species: Archae - 0; Bacteria - 0; Metazoa - 29; Fungi - 0; Plants - 24; Viruses - 0; Other Eukaryotes - 1 (source: NCBI BLink). | chr3:18713718-18716759 FORWARD LENGTH=642
	Prupe.7G142000	Pp07	15713653	15715566	AT3G50420.1 Symbols: | Pentatricopeptide repeat (PPR) superfamily protein | chr3:18710871-18713649 REVERSE LENGTH=794
	Prupe.7G142100	Pp07	15715877	15718237	AT2G23620.1 Symbols: ATMES1, MES1 | methyl esterase 1 | chr2:10047462-10049248 REVERSE LENGTH=263
	Prupe.7G160800	Pp07	16714671	16716200	AT4G25700.2 Symbols: BETA-OHASE 1, B1, chy1, BCH1 | beta-hydroxylase 1 | chr4:13094965-13095866 REVERSE LENGTH=224
	Prupe.7G184600	Pp07	17896707	17901662	AT1G42540.1 Symbols: ATGLR3.3, GLR3.3 | glutamate receptor 3.3 | chr1:15973489-15976703 FORWARD LENGTH=933
	Prupe.7G184700	Pp07	17901790	17904096	AT1G29940.1 Symbols: NRPA2 | nuclear RNA polymerase A2 | chr1:10479322-10486670 REVERSE LENGTH=1178
	Prupe.8G013400	Pp08	1119827	1122286	AT3G51010.1 Symbols: | unknown protein; FUNCTIONS IN: molecular_function unknown; INVOLVED IN: biological_process unknown; LOCATED IN: mitochondrion, plastid; EXPRESSED IN: 22 plant structures; EXPRESSED DURING: 13 growth stages; Has 24 Blast hits to 24 proteins in 9 species: Archae - 0; Bacteria - 0; Metazoa - 0; Fungi - 0; Plants - 24; Viruses - 0; Other Eukaryotes - 0 (source: NCBI BLink). | c…
	Prupe.8G013500	Pp08	1121797	1125186	AT1G43890.3 Symbols: ATRAB18, ATRABC1, RAB18-1, RABC1, ATRAB-C1, RAB18 | RAB GTPASE HOMOLOG B18 | chr1:16646934-16648395 FORWARD LENGTH=212
	Prupe.8G015100	Pp08	1308354	1311247	NA
	Prupe.8G015200	Pp08	1317765	1323160	AT5G14520.1 Symbols: | pescadillo-related | chr5:4680789-4684330 REVERSE LENGTH=590
	Prupe.8G015300	Pp08	1323611	1324557	NA
	Prupe.8G015400	Pp08	1327827	1329378	NA
	Prupe.8G015500	Pp08	1339678	1340645	NA
	Prupe.8G015600	Pp08	1377285	1393260	NA
	Prupe.8G015700	Pp08	1394662	1399295	AT5G14520.1 Symbols: | pescadillo-related | chr5:4680789-4684330 REVERSE LENGTH=590
	Prupe.8G015800	Pp08	1399614	1403341	NA
	Prupe.8G021100	Pp08	1909420	1910903	AT3G18670.1 Symbols: | Ankyrin repeat family protein | chr3:6424135-6426471 REVERSE LENGTH=598
	Prupe.8G041300	Pp08	4255263	4263166	AT1G34060.1 Symbols: | Pyridoxal phosphate (PLP)-dependent transferases superfamily protein | chr1:12396561-12398299 REVERSE LENGTH=463
	Prupe.8G048600	Pp08	5290141	5297264	NA
	Prupe.8G049600	Pp08	5395478	5407979	AT3G44530.2 Symbols: HIRA | homolog of histone chaperone HIRA | chr3:16116026-16121247 FORWARD LENGTH=1040
	Prupe.8G055800	Pp08	6490676	6491896	NA
	Prupe.8G055900	Pp08	6495724	6496102	AT1G29150.1 Symbols: ATS9, RPN6 | non-ATPase subunit 9 | chr1:10181240-10182499 FORWARD LENGTH=419
	Prupe.8G056700	Pp08	6633597	6638321	AT5G17680.1 Symbols: | disease resistance protein (TIR-NBS-LRR class), putative | chr5:5822999-5827153 FORWARD LENGTH=1294
	Prupe.8G058300	Pp08	7337682	7339942	NA
	Prupe.8G060600	Pp08	8614031	8614540	AT4G35730.1 Symbols: | Regulator of Vps4 activity in the MVB pathway protein | chr4:16931111-16933241 FORWARD LENGTH=466
	Prupe.8G077300	Pp08	11148447	11150611	NA
	Prupe.8G077400	Pp08	11151373	11151966	NA
	Prupe.8G079400	Pp08	11317660	11318049	AT4G34770.1 Symbols: | SAUR-like auxin-responsive protein family | chr4:16591352-16591666 FORWARD LENGTH=104
	Prupe.8G079500	Pp08	11319064	11319345	AT4G34770.1 Symbols: | SAUR-like auxin-responsive protein family | chr4:16591352-16591666 FORWARD LENGTH=104
	Prupe.8G079600	Pp08	11320009	11320901	AT5G18060.1 Symbols: | SAUR-like auxin-responsive protein family | chr5:5976030-5976302 FORWARD LENGTH=90
	Prupe.8G079700	Pp08	11321405	11322307	AT4G38840.1 Symbols: | SAUR-like auxin-responsive protein family | chr4:18125174-18125473 REVERSE LENGTH=99
	Prupe.8G079800	Pp08	11328419	11331235	AT1G58390.1 Symbols: | Disease resistance protein (CC-NBS-LRR class) family | chr1:21690962-21693891 REVERSE LENGTH=907
	Prupe.8G080300	Pp08	11401448	11402420	AT4G38840.1 Symbols: | SAUR-like auxin-responsive protein family | chr4:18125174-18125473 REVERSE LENGTH=99
	Prupe.8G080400	Pp08	11404019	11404243	AT5G18020.1 Symbols: | SAUR-like auxin-responsive protein family | chr5:5966305-5966580 REVERSE LENGTH=91
	Prupe.8G080500	Pp08	11439488	11439769	AT4G38840.1 Symbols: | SAUR-like auxin-responsive protein family | chr4:18125174-18125473 REVERSE LENGTH=99
	Prupe.8G080600	Pp08	11445368	11447102	AT4G38840.1 Symbols: | SAUR-like auxin-responsive protein family | chr4:18125174-18125473 REVERSE LENGTH=99
	Prupe.8G080700	Pp08	11447103	11448991	AT4G38840.1 Symbols: | SAUR-like auxin-responsive protein family | chr4:18125174-18125473 REVERSE LENGTH=99
	Prupe.8G080800	Pp08	11463264	11463545	AT4G38840.1 Symbols: | SAUR-like auxin-responsive protein family | chr4:18125174-18125473 REVERSE LENGTH=99
	Prupe.8G080900	Pp08	11464538	11466223	NA
	Prupe.8G081000	Pp08	11469135	11470199	AT4G38840.1 Symbols: | SAUR-like auxin-responsive protein family | chr4:18125174-18125473 REVERSE LENGTH=99
	Prupe.8G084400	Pp08	11758930	11763988	AT1G63780.1 Symbols: IMP4 | Ribosomal RNA processing Brix domain protein | chr1:23665045-23667243 REVERSE LENGTH=294
	Prupe.8G084500	Pp08	11764217	11767942	ATMG00860.1 Symbols: ORF158 | DNA/RNA polymerases superfamily protein | chrM:235916-236392 FORWARD LENGTH=158
	Prupe.8G105400	Pp08	13645519	13647838	AT3G18830.1 Symbols: ATPLT5, PMT5, ATPMT5 | polyol/monosaccharide transporter 5 | chr3:6489000-6491209 REVERSE LENGTH=539
	Prupe.8G105500	Pp08	13658102	13660508	AT3G18830.1 Symbols: ATPLT5, PMT5, ATPMT5 | polyol/monosaccharide transporter 5 | chr3:6489000-6491209 REVERSE LENGTH=539
	Prupe.8G111700	Pp08	14079350	14080632	AT5G36930.1 Symbols: | Disease resistance protein (TIR-NBS-LRR class) family | chr5:14567771-14571907 REVERSE LENGTH=1188
	Prupe.8G111800	Pp08	14082286	14083090	NA
	Prupe.8G111900	Pp08	14083251	14085075	AT5G17880.1 Symbols: CSA1 | disease resistance protein (TIR-NBS-LRR class) | chr5:5908874-5913096 REVERSE LENGTH=1197
	Prupe.8G118600	Pp08	14553958	14554170	NA
	Prupe.8G120000	Pp08	14681455	14682961	AT2G20142.1 Symbols: | Toll-Interleukin-Resistance (TIR) domain family protein | chr2:8695387-8696566 FORWARD LENGTH=313
	Prupe.8G120100	Pp08	14684654	14690097	AT5G17680.1 Symbols: | disease resistance protein (TIR-NBS-LRR class), putative | chr5:5822999-5827153 FORWARD LENGTH=1294
	Prupe.8G120400	Pp08	14713200	14716590	AT5G36930.2 Symbols: | Disease resistance protein (TIR-NBS-LRR class) family | chr5:14567771-14571916 REVERSE LENGTH=1191
	Prupe.8G120500	Pp08	14716803	14718262	AT2G20142.1 Symbols: | Toll-Interleukin-Resistance (TIR) domain family protein | chr2:8695387-8696566 FORWARD LENGTH=313
	Prupe.8G120600	Pp08	14718336	14725012	AT5G36930.2 Symbols: | Disease resistance protein (TIR-NBS-LRR class) family | chr5:14567771-14571916 REVERSE LENGTH=1191
	Prupe.8G122900	Pp08	14866530	14867362	AT3G46710.1 Symbols: | NB-ARC domain-containing disease resistance protein | chr3:17206489-17209032 REVERSE LENGTH=847
	Prupe.8G132000	Pp08	15438272	15441084	AT2G15430.1 Symbols: RBP36A, RPB35.5A, NRPB3, NRPD3, NRPE3A | DNA-directed RNA polymerase family protein | chr2:6733661-6735482 FORWARD LENGTH=319
	Prupe.8G132100	Pp08	15441862	15445500	AT3G07040.1 Symbols: RPM1, RPS3 | NB-ARC domain-containing disease resistance protein | chr3:2226244-2229024 REVERSE LENGTH=926
	Prupe.8G132200	Pp08	15447060	15451720	AT2G15430.1 Symbols: RBP36A, RPB35.5A, NRPB3, NRPD3, NRPE3A | DNA-directed RNA polymerase family protein | chr2:6733661-6735482 FORWARD LENGTH=319
	Prupe.8G176400	Pp08	17850620	17856250	AT4G12010.1 Symbols: | Disease resistance protein (TIR-NBS-LRR class) family | chr4:7197325-7201393 REVERSE LENGTH=1219
	Prupe.8G176500	Pp08	17855275	17859527	AT4G38390.1 Symbols: RHS17 | root hair specific 17 | chr4:17976042-17978380 FORWARD LENGTH=551
	Prupe.I001200	scaffold_156	1379	3341	NA
	Prupe.I001700	scaffold_182	1700	4736	NA
	Prupe.I004800	scaffold_42	5636	7423	NA
WP/PL	Prupe.1G017800	Pp01	1231330	1235153	AT5G53130.1 Symbols: CNGC1, ATCNGC1 | cyclic nucleotide gated channel 1 | chr5:21537830-21540490 REVERSE LENGTH=716
	Prupe.1G026600	Pp01	1848628	1849053	AT5G12060.1 Symbols: | Plant self-incompatibility protein S1 family | chr5:3894919-3895371 REVERSE LENGTH=150
	Prupe.1G028600	Pp01	2014171	2015541	NA
	Prupe.1G029100	Pp01	2071459	2071849	AT3G01680.1 Symbols: | CONTAINS InterPro DOMAIN/s: Mediator complex subunit Med28 (InterPro:IPR021640); BEST Arabidopsis thaliana protein match is: unknown protein (TAIR:AT3G01670.1); Has 122 Blast hits to 112 proteins in 13 species: Archae - 0; Bacteria - 0; Metazoa - 0; Fungi - 0; Plants - 122; Viruses - 0; Other Eukaryotes - 0 (source: NCBI BLink). | chr3:252033-255246 FORWARD LENGTH=740
	Prupe.1G029500	Pp01	2113095	2117133	AT3G01680.1 Symbols: | CONTAINS InterPro DOMAIN/s: Mediator complex subunit Med28 (InterPro:IPR021640); BEST Arabidopsis thaliana protein match is: unknown protein (TAIR:AT3G01670.1); Has 122 Blast hits to 112 proteins in 13 species: Archae - 0; Bacteria - 0; Metazoa - 0; Fungi - 0; Plants - 122; Viruses - 0; Other Eukaryotes - 0 (source: NCBI BLink). | chr3:252033-255246 FORWARD LENGTH=740
	Prupe.1G039800	Pp01	2836434	2836838	AT1G75780.1 Symbols: TUB1 | tubulin beta-1 chain | chr1:28451378-28453602 REVERSE LENGTH=447
	Prupe.1G059200	Pp01	4189356	4189730	AT1G04645.1 Symbols: | Plant self-incompatibility protein S1 family | chr1:1293853-1294239 REVERSE LENGTH=128
	Prupe.1G072200	Pp01	5142476	5144209	AT5G57110.2 Symbols: ACA8, AT-ACA8 | autoinhibited Ca2+ -ATPase, isoform 8 | chr5:23109729-23116857 REVERSE LENGTH=1074
	Prupe.1G087400	Pp01	6502660	6510249	NA
	Prupe.1G090700	Pp01	6822990	6823572	NA
	Prupe.1G090800	Pp01	6823578	6824417	NA
	Prupe.1G094600	Pp01	7362088	7365378	AT2G29110.1 Symbols: ATGLR2.8, GLR2.8 | glutamate receptor 2.8 | chr2:12506880-12510552 REVERSE LENGTH=947
	Prupe.1G094700	Pp01	7368692	7372099	AT2G29110.1 Symbols: ATGLR2.8, GLR2.8 | glutamate receptor 2.8 | chr2:12506880-12510552 REVERSE LENGTH=947
	Prupe.1G123700	Pp01	9741098	9743331	AT5G27870.1 Symbols: | Plant invertase/pectin methylesterase inhibitor superfamily | chr5:9878991-9881806 REVERSE LENGTH=732
	Prupe.1G139800	Pp01	10965770	10966689	NA
	Prupe.1G170800	Pp01	14156346	14157568	AT3G26180.2 Symbols: CYP71B20 | cytochrome P450, family 71, subfamily B, polypeptide 20 | chr3:9578407-9579993 REVERSE LENGTH=368
	Prupe.1G172200	Pp01	14394760	14395955	AT4G12560.2 Symbols: CPR30 | F-box and associated interaction domains-containing protein | chr4:7441815-7443157 FORWARD LENGTH=413
	Prupe.1G173700	Pp01	14582861	14585060	NA
	Prupe.1G174500	Pp01	14680362	14685845	AT4G21410.1 Symbols: CRK29 | cysteine-rich RLK (RECEPTOR-like protein kinase) 29 | chr4:11402463-11405025 REVERSE LENGTH=679
	Prupe.1G179600	Pp01	15526181	15527023	NA
	Prupe.1G186700	Pp01	17031199	17036167	AT2G43360.1 Symbols: BIO2, BIOB | Radical SAM superfamily protein | chr2:18010918-18013129 REVERSE LENGTH=378
	Prupe.1G186800	Pp01	17036647	17044272	AT2G31600.1 Symbols: | unknown protein; FUNCTIONS IN: molecular_function unknown; INVOLVED IN: biological_process unknown; LOCATED IN: chloroplast; BEST Arabidopsis thaliana protein match is: unknown protein (TAIR:AT3G53860.1); Has 35333 Blast hits to 34131 proteins in 2444 species: Archae - 798; Bacteria - 22429; Metazoa - 974; Fungi - 991; Plants - 531; Viruses - 0; Other Eukaryotes - 9610 (sou…
	Prupe.1G200500	Pp01	19594139	19598201	AT3G47570.1 Symbols: | Leucine-rich repeat protein kinase family protein | chr3:17527611-17530748 FORWARD LENGTH=1010
	Prupe.1G201200	Pp01	19818820	19819605	AT5G63660.1 Symbols: LCR74, PDF2.5 | Scorpion toxin-like knottin superfamily protein | chr5:25485692-25486062 FORWARD LENGTH=73
	Prupe.1G201300	Pp01	19829921	19835928	AT2G30700.1 Symbols: | unknown protein; BEST Arabidopsis thaliana protein match is: unknown protein (TAIR:AT1G61900.1); Has 68 Blast hits to 67 proteins in 13 species: Archae - 0; Bacteria - 2; Metazoa - 0; Fungi - 0; Plants - 66; Viruses - 0; Other Eukaryotes - 0 (source: NCBI BLink). | chr2:13082033-13084384 REVERSE LENGTH=480
	Prupe.1G202100	Pp01	20038557	20043500	AT1G65810.1 Symbols: | P-loop containing nucleoside triphosphate hydrolases superfamily protein | chr1:24477043-24480728 REVERSE LENGTH=1050
	Prupe.1G202200	Pp01	20044007	20045800	AT4G36130.1 Symbols: | Ribosomal protein L2 family | chr4:17097613-17098656 FORWARD LENGTH=258
	Prupe.1G202700	Pp01	20097082	20098302	NA
	Prupe.1G216300	Pp01	22966998	22967633	AT5G06320.1 Symbols: NHL3 | NDR1/HIN1-like 3 | chr5:1931016-1931711 REVERSE LENGTH=231
	Prupe.1G216400	Pp01	22968874	22970116	NA
	Prupe.1G218700	Pp01	23366892	23368817	AT5G13210.1 Symbols: | Uncharacterised conserved protein UCP015417, vWA | chr5:4214567-4216588 FORWARD LENGTH=673
	Prupe.1G218800	Pp01	23369520	23370940	NA
	Prupe.1G227600	Pp01	24086817	24088713	AT1G19720.1 Symbols: | Pentatricopeptide repeat (PPR-like) superfamily protein | chr1:6819926-6822610 REVERSE LENGTH=894
	Prupe.1G230500	Pp01	24374627	24376844	AT2G45550.1 Symbols: CYP76C4 | cytochrome P450, family 76, subfamily C, polypeptide 4 | chr2:18773541-18775654 REVERSE LENGTH=511
	Prupe.1G235700	Pp01	24943033	24943478	NA
	Prupe.1G238000	Pp01	25271871	25272364	AT3G07570.1 Symbols: | Cytochrome b561/ferric reductase transmembrane with DOMON related domain | chr3:2418205-2420206 REVERSE LENGTH=369
	Prupe.1G269200	Pp01	27648447	27651771	AT5G15130.1 Symbols: WRKY72, ATWRKY72 | WRKY DNA-binding protein 72 | chr5:4904426-4906879 FORWARD LENGTH=548
	Prupe.1G287400	Pp01	28741234	28742800	AT4G02630.1 Symbols: | Protein kinase superfamily protein | chr4:1151683-1153161 FORWARD LENGTH=492
	Prupe.1G299700	Pp01	29478853	29483910	AT3G57030.1 Symbols: | Calcium-dependent phosphotriesterase superfamily protein | chr3:21101653-21103204 REVERSE LENGTH=374
	Prupe.1G302200	Pp01	29687405	29687756	AT4G09000.1 Symbols: GRF1, GF14 CHI | general regulatory factor 1 | chr4:5775387-5777157 FORWARD LENGTH=267
	Prupe.1G310400	Pp01	30186429	30188629	NA
	Prupe.1G323800	Pp01	30916650	30917370	AT4G35470.1 Symbols: PIRL4 | plant intracellular ras group-related LRR 4 | chr4:16846531-16848448 FORWARD LENGTH=549
	Prupe.1G346600	Pp01	32395223	32399195	AT5G16570.1 Symbols: GLN1;4 | glutamine synthetase 1;4 | chr5:5421898-5424523 REVERSE LENGTH=356
	Prupe.1G389000	Pp01	34758815	34762974	AT1G47310.1 Symbols: | unknown protein; FUNCTIONS IN: molecular_function unknown; INVOLVED IN: biological_process unknown; LOCATED IN: endomembrane system; EXPRESSED IN: 24 plant structures; EXPRESSED DURING: 13 growth stages; Has 45 Blast hits to 45 proteins in 11 species: Archae - 0; Bacteria - 0; Metazoa - 0; Fungi - 0; Plants - 45; Viruses - 0; Other Eukaryotes - 0 (source: NCBI BLink). | chr…
	Prupe.1G427600	Pp01	36745069	36745463	AT1G22130.1 Symbols: AGL104 | AGAMOUS-like 104 | chr1:7812387-7814259 REVERSE LENGTH=335
	Prupe.1G505700	Pp01	41769418	41775639	AT4G08500.1 Symbols: MEKK1, ATMEKK1, MAPKKK8, ARAKIN | MAPK/ERK kinase kinase 1 | chr4:5404272-5407062 REVERSE LENGTH=608
	Prupe.1G513300	Pp01	42239179	42246088	AT4G08850.1 Symbols: | Leucine-rich repeat receptor-like protein kinase family protein | chr4:5636693-5640496 REVERSE LENGTH=1045
	Prupe.1G514200	Pp01	42320384	42322892	AT4G08850.1 Symbols: | Leucine-rich repeat receptor-like protein kinase family protein | chr4:5636693-5640496 REVERSE LENGTH=1045
	Prupe.1G528900	Pp01	43267598	43268565	AT3G14470.1 Symbols: | NB-ARC domain-containing disease resistance protein | chr3:4857940-4861104 FORWARD LENGTH=1054
	Prupe.1G548700	Pp01	44868537	44871184	AT1G76690.1 Symbols: OPR2, ATOPR2 | 12-oxophytodienoate reductase 2 | chr1:28778976-28780355 FORWARD LENGTH=374
	Prupe.1G548800	Pp01	44871887	44875888	AT1G76690.1 Symbols: OPR2, ATOPR2 | 12-oxophytodienoate reductase 2 | chr1:28778976-28780355 FORWARD LENGTH=374
	Prupe.1G553300	Pp01	45200661	45203840	NA
	Prupe.1G568900	Pp01	46383820	46386843	AT3G57000.1 Symbols: | nucleolar essential protein-related | chr3:21092610-21094109 FORWARD LENGTH=298
	Prupe.2G023600	Pp02	2300807	2309340	AT3G14470.1 Symbols: | NB-ARC domain-containing disease resistance protein | chr3:4857940-4861104 FORWARD LENGTH=1054
	Prupe.2G029700	Pp02	3135091	3136010	NA
	Prupe.2G051200	Pp02	5931183	5932759	AT5G06600.1 Symbols: UBP12 | ubiquitin-specific protease 12 | chr5:2019545-2027834 REVERSE LENGTH=1116
	Prupe.2G051300	Pp02	5940501	5946194	NA
	Prupe.2G051400	Pp02	5945009	5963952	AT5G06120.2 Symbols: | ARM repeat superfamily protein | chr5:1845309-1852601 FORWARD LENGTH=1052
	Prupe.2G051500	Pp02	5972467	5974452	NA
	Prupe.2G067100	Pp02	9378132	9381637	AT5G38280.1 Symbols: PR5K | PR5-like receptor kinase | chr5:15293325-15295838 REVERSE LENGTH=665
	Prupe.2G068800	Pp02	9807590	9809792	NA
	Prupe.2G069400	Pp02	9897305	9899840	NA
	Prupe.2G080200	Pp02	12244766	12247372	AT5G03610.1 Symbols: | GDSL-like Lipase/Acylhydrolase superfamily protein | chr5:915650-918326 FORWARD LENGTH=359
	Prupe.2G088700	Pp02	13984000	13984776	NA
	Prupe.2G090400	Pp02	14291672	14293830	NA
	Prupe.2G090500	Pp02	14302373	14306482	AT1G08230.2 Symbols: | Transmembrane amino acid transporter family protein | chr1:2583715-2586700 REVERSE LENGTH=451
	Prupe.2G094600	Pp02	14913236	14914324	NA
	Prupe.2G096200	Pp02	15129746	15130090	AT4G05320.6 Symbols: UBQ10 | polyubiquitin 10 | chr4:2718559-2719932 FORWARD LENGTH=381
	Prupe.2G097600	Pp02	15276964	15278774	AT2G01050.1 Symbols: | zinc ion binding;nucleic acid binding | chr2:68337-69884 REVERSE LENGTH=515
	Prupe.2G098400	Pp02	15390953	15393075	AT1G72300.1 Symbols: | Leucine-rich receptor-like protein kinase family protein | chr1:27217679-27220966 REVERSE LENGTH=1095
	Prupe.2G098500	Pp02	15403839	15406088	AT1G72300.1 Symbols: | Leucine-rich receptor-like protein kinase family protein | chr1:27217679-27220966 REVERSE LENGTH=1095
	Prupe.2G107800	Pp02	16538817	16539784	NA
	Prupe.2G117300	Pp02	17518119	17521246	AT1G50180.1 Symbols: | NB-ARC domain-containing disease resistance protein | chr1:18584235-18587136 FORWARD LENGTH=857
	Prupe.2G155600	Pp02	20903691	20906558	AT2G34930.1 Symbols: | disease resistance family protein / LRR family protein | chr2:14737169-14739886 REVERSE LENGTH=905
	Prupe.2G155700	Pp02	20909798	20913310	NA
	Prupe.2G168400	Pp02	21636588	21639998	AT2G34930.1 Symbols: | disease resistance family protein / LRR family protein | chr2:14737169-14739886 REVERSE LENGTH=905
	Prupe.2G168500	Pp02	21640438	21642926	AT3G61350.1 Symbols: SKIP4 | SKP1 interacting partner 4 | chr3:22703203-22704374 FORWARD LENGTH=358
	Prupe.2G168600	Pp02	21651120	21652238	AT5G27260.1 Symbols: | unknown protein; BEST Arabidopsis thaliana protein match is: unknown protein (TAIR:AT2G29880.1); Has 1807 Blast hits to 1807 proteins in 277 species: Archae - 0; Bacteria - 0; Metazoa - 736; Fungi - 347; Plants - 385; Viruses - 0; Other Eukaryotes - 339 (source: NCBI BLink). | chr5:9603943-9604930 FORWARD LENGTH=303
	Prupe.2G168700	Pp02	21653562	21656656	AT2G34930.1 Symbols: | disease resistance family protein / LRR family protein | chr2:14737169-14739886 REVERSE LENGTH=905
	Prupe.2G168800	Pp02	21664424	21668507	AT2G34930.1 Symbols: | disease resistance family protein / LRR family protein | chr2:14737169-14739886 REVERSE LENGTH=905
	Prupe.2G168900	Pp02	21668876	21669103	NA
	Prupe.2G169000	Pp02	21670217	21671495	AT2G34930.1 Symbols: | disease resistance family protein / LRR family protein | chr2:14737169-14739886 REVERSE LENGTH=905
	Prupe.2G175900	Pp02	22141148	22143172	AT3G14090.1 Symbols: ATEXO70D3, EXO70D3 | exocyst subunit exo70 family protein D3 | chr3:4669508-4671379 REVERSE LENGTH=623
	Prupe.2G207600	Pp02	24134001	24135971	AT5G65940.1 Symbols: CHY1 | beta-hydroxyisobutyryl-CoA hydrolase 1 | chr5:26376830-26379161 REVERSE LENGTH=378
	Prupe.2G216500	Pp02	24695043	24695486	NA
	Prupe.2G216600	Pp02	24696359	24697436	AT4G29090.1 Symbols: | Ribonuclease H-like superfamily protein | chr4:14333528-14335255 FORWARD LENGTH=575
	Prupe.3G008400	Pp03	515115	516952	AT1G49710.1 Symbols: FUT12, ATFUT12, FUCTB, FUCT2 | fucosyltransferase 12 | chr1:18391622-18393769 REVERSE LENGTH=513
	Prupe.3G016200	Pp03	1164437	1165948	AT3G03270.2 Symbols: | Adenine nucleotide alpha hydrolases-like superfamily protein | chr3:762136-763075 REVERSE LENGTH=159
	Prupe.3G066300	Pp03	4773175	4781004	AT1G79820.2 Symbols: SGB1 | Major facilitator superfamily protein | chr1:30022581-30026771 REVERSE LENGTH=495
	Prupe.3G066400	Pp03	4782496	4790653	AT1G79830.3 Symbols: GC5 | golgin candidate 5 | chr1:30028110-30033508 REVERSE LENGTH=956
	Prupe.3G072200	Pp03	5181412	5184270	AT1G52360.1 Symbols: | Coatomer, beta&apos; subunit | chr1:19499282-19505397 FORWARD LENGTH=926
	Prupe.3G081500	Pp03	6055906	6056471	AT1G80180.1 Symbols: | unknown protein; FUNCTIONS IN: molecular_function unknown; INVOLVED IN: biological_process unknown; LOCATED IN: plasma membrane; EXPRESSED IN: 21 plant structures; EXPRESSED DURING: 10 growth stages; BEST Arabidopsis thaliana protein match is: unknown protein (TAIR:AT1G15400.3); Has 30201 Blast hits to 17322 proteins in 780 species: Archae - 12; Bacteria - 1396; Metazoa - 1…
	Prupe.3G083200	Pp03	6157200	6159845	AT5G63020.1 Symbols: | Disease resistance protein (CC-NBS-LRR class) family | chr5:25283252-25286002 REVERSE LENGTH=888
	Prupe.3G083300	Pp03	6160292	6160963	AT3G19360.1 Symbols: | Zinc finger (CCCH-type) family protein | chr3:6707544-6708864 FORWARD LENGTH=386
	Prupe.3G094200	Pp03	7058840	7061278	AT3G06240.1 Symbols: | F-box family protein | chr3:1887336-1888619 FORWARD LENGTH=427
	Prupe.3G094600	Pp03	7085566	7094401	AT1G80600.1 Symbols: WIN1 | HOPW1-1-interacting 1 | chr1:30298675-30300513 REVERSE LENGTH=457
	Prupe.3G094800	Pp03	7117153	7120454	AT1G45616.1 Symbols: AtRLP6, RLP6 | receptor like protein 6 | chr1:17183550-17186534 REVERSE LENGTH=994
	Prupe.3G106000	Pp03	8408805	8411266	NA
	Prupe.3G118800	Pp03	10302646	10304017	NA
	Prupe.3G118900	Pp03	10314539	10319446	AT4G35160.1 Symbols: | O-methyltransferase family protein | chr4:16730989-16732808 REVERSE LENGTH=382
	Prupe.3G129200	Pp03	13047767	13049483	AT4G35160.1 Symbols: | O-methyltransferase family protein | chr4:16730989-16732808 REVERSE LENGTH=382
	Prupe.3G141300	Pp03	15073876	15077286	AT5G16350.1 Symbols: | O-acyltransferase (WSD1-like) family protein | chr5:5352702-5354955 FORWARD LENGTH=488
	Prupe.3G143000	Pp03	15509448	15514628	AT1G67060.1 Symbols: | unknown protein; FUNCTIONS IN: molecular_function unknown; INVOLVED IN: biological_process unknown; LOCATED IN: plasma membrane; EXPRESSED IN: 22 plant structures; EXPRESSED DURING: 13 growth stages; Has 283 Blast hits to 281 proteins in 136 species: Archae - 0; Bacteria - 145; Metazoa - 0; Fungi - 65; Plants - 41; Viruses - 0; Other Eukaryotes - 32 (source: NCBI BLink). | …
	Prupe.3G144600	Pp03	15757313	15764258	AT5G16150.3 Symbols: GLT1, PGLCT | plastidic GLC translocator | chr5:5272904-5275678 FORWARD LENGTH=546
	Prupe.3G164400	Pp03	18347713	18348378	AT5G05710.1 Symbols: | Pleckstrin homology (PH) domain superfamily protein | chr5:1715943-1716377 FORWARD LENGTH=144
	Prupe.3G182600	Pp03	19835044	19838462	AT1G16090.1 Symbols: WAKL7 | wall associated kinase-like 7 | chr1:5516259-5517380 FORWARD LENGTH=317
	Prupe.3G182700	Pp03	19840720	19844980	AT1G16130.1 Symbols: WAKL2 | wall associated kinase-like 2 | chr1:5525634-5528047 FORWARD LENGTH=748
	Prupe.3G182800	Pp03	19853587	19855434	AT1G19390.1 Symbols: | Wall-associated kinase family protein | chr1:6700772-6703368 REVERSE LENGTH=788
	Prupe.3G182900	Pp03	19859394	19866966	AT1G30330.1 Symbols: ARF6 | auxin response factor 6 | chr1:10686125-10690036 REVERSE LENGTH=933
	Prupe.3G183000	Pp03	19867570	19868457	AT5G59320.1 Symbols: LTP3 | lipid transfer protein 3 | chr5:23929051-23929492 FORWARD LENGTH=115
	Prupe.3G183100	Pp03	19868495	19872961	AT1G30540.1 Symbols: | Actin-like ATPase superfamily protein | chr1:10816951-10819172 REVERSE LENGTH=351
	Prupe.3G183200	Pp03	19870096	19870796	NA
	Prupe.3G183300	Pp03	19873219	19876646	AT4G16330.2 Symbols: | 2-oxoglutarate (2OG) and Fe(II)-dependent oxygenase superfamily protein | chr4:9226298-9227914 REVERSE LENGTH=364
	Prupe.3G185200	Pp03	19987291	19988220	AT3G21780.1 Symbols: UGT71B6 | UDP-glucosyl transferase 71B6 | chr3:7675051-7676490 REVERSE LENGTH=479
	Prupe.3G203800	Pp03	21185008	21185223	AT1G78400.1 Symbols: | Pectin lyase-like superfamily protein | chr1:29498281-29499682 REVERSE LENGTH=404
	Prupe.3G256000	Pp03	24440756	24442756	AT3G02100.1 Symbols: | UDP-Glycosyltransferase superfamily protein | chr3:368840-370484 REVERSE LENGTH=464
	Prupe.3G293500	Pp03	26229314	26236520	AT3G27530.1 Symbols: GC6, MAG4 | golgin candidate 6 | chr3:10193778-10199659 REVERSE LENGTH=914
	Prupe.3G297600	Pp03	26399624	26403151	AT5G40640.1 Symbols: | unknown protein; LOCATED IN: plasma membrane; EXPRESSED IN: 19 plant structures; EXPRESSED DURING: 7 growth stages; BEST Arabidopsis thaliana protein match is: unknown protein (TAIR:AT3G27390.1); Has 104 Blast hits to 102 proteins in 14 species: Archae - 0; Bacteria - 0; Metazoa - 2; Fungi - 0; Plants - 101; Viruses - 0; Other Eukaryotes - 1 (source: NCBI BLink). | chr5:162…
	Prupe.4G019200	Pp04	882121	884777	AT4G21990.1 Symbols: APR3, PRH-26, PRH26, ATAPR3 | APS reductase 3 | chr4:11657284-11658973 REVERSE LENGTH=458
	Prupe.4G027900	Pp04	1291830	1294784	AT4G38830.1 Symbols: CRK26 | cysteine-rich RLK (RECEPTOR-like protein kinase) 26 | chr4:18122339-18124943 FORWARD LENGTH=665
	Prupe.4G058500	Pp04	2790204	2791969	AT1G28570.1 Symbols: | SGNH hydrolase-type esterase superfamily protein | chr1:10041838-10044112 REVERSE LENGTH=389
	Prupe.4G118900	Pp04	6435854	6438728	NA
	Prupe.4G125200	Pp04	6849135	6850934	AT4G16740.2 Symbols: ATTPS03, TPS03 | terpene synthase 03 | chr4:9407856-9409884 FORWARD LENGTH=396
	Prupe.4G130200	Pp04	7186064	7189888	AT2G24130.1 Symbols: | Leucine-rich receptor-like protein kinase family protein | chr2:10258148-10261220 FORWARD LENGTH=980
	Prupe.4G145400	Pp04	8354290	8355917	NA
	Prupe.4G147000	Pp04	8417314	8418782	AT1G78380.1 Symbols: ATGSTU19, GST8, GSTU19 | glutathione S-transferase TAU 19 | chr1:29486659-29487819 REVERSE LENGTH=219
	Prupe.4G190700	Pp04	11377002	11380266	AT5G23960.2 Symbols: TPS21 | terpene synthase 21 | chr5:8092969-8095128 FORWARD LENGTH=545
	Prupe.4G190800	Pp04	11395603	11397242	AT5G23960.2 Symbols: TPS21 | terpene synthase 21 | chr5:8092969-8095128 FORWARD LENGTH=545
	Prupe.4G195400	Pp04	11916492	11920142	AT4G27290.1 Symbols: | S-locus lectin protein kinase family protein | chr4:13666281-13669202 FORWARD LENGTH=783
	Prupe.4G204100	Pp04	12717266	12718655	AT1G03670.1 Symbols: | ankyrin repeat family protein | chr1:914222-916222 REVERSE LENGTH=616
	Prupe.4G236800	Pp04	15435104	15436808	AT1G22400.1 Symbols: UGT85A1, ATUGT85A1 | UDP-Glycosyltransferase superfamily protein | chr1:7903851-7906607 REVERSE LENGTH=489
	Prupe.4G236900	Pp04	15437261	15438131	AT1G22370.2 Symbols: AtUGT85A5, UGT85A5 | UDP-glucosyl transferase 85A5 | chr1:7898116-7899879 REVERSE LENGTH=479
	Prupe.4G237300	Pp04	15492550	15495408	AT1G22400.1 Symbols: UGT85A1, ATUGT85A1 | UDP-Glycosyltransferase superfamily protein | chr1:7903851-7906607 REVERSE LENGTH=489
	Prupe.4G238400	Pp04	15619531	15628820	AT1G79460.1 Symbols: GA2, KS, ATKS, ATKS1, KS1 | Terpenoid cyclases/Protein prenyltransferases superfamily protein | chr1:29890568-29894436 FORWARD LENGTH=785
	Prupe.4G238500	Pp04	15632031	15632240	NA
	Prupe.4G253100	Pp04	17184375	17186074	AT5G13930.1 Symbols: CHS, TT4, ATCHS | Chalcone and stilbene synthase family protein | chr5:4488762-4490035 FORWARD LENGTH=395
	Prupe.4G254500	Pp04	17553376	17557656	NA
	Prupe.4G254700	Pp04	17603960	17605916	NA
	Prupe.4G261000	Pp04	18934771	18938479	NA
	Prupe.4G265800	Pp04	19830193	19837697	AT5G19400.2 Symbols: SMG7 | Telomerase activating protein Est1 | chr5:6540603-6544262 FORWARD LENGTH=1059
	Prupe.4G265900	Pp04	19841297	19846212	NA
	Prupe.4G268900	Pp04	21340463	21350784	AT5G27740.1 Symbols: EMB161, EMB2775, EMB251, RFC3 | ATPase family associated with various cellular activities (AAA) | chr5:9823831-9826869 FORWARD LENGTH=354
	Prupe.4G270100	Pp04	21709137	21711694	AT1G08500.1 Symbols: ENODL18, AtENODL18 | early nodulin-like protein 18 | chr1:2689110-2689881 FORWARD LENGTH=228
	Prupe.4G276000	Pp04	23064127	23069932	AT5G47360.1 Symbols: | Tetratricopeptide repeat (TPR)-like superfamily protein | chr5:19214445-19215878 REVERSE LENGTH=477
	Prupe.4G276100	Pp04	23076568	23077315	AT2G24960.1 Symbols: | unknown protein; BEST Arabidopsis thaliana protein match is: unknown protein (TAIR:AT4G02210.2); Has 1453 Blast hits to 509 proteins in 26 species: Archae - 0; Bacteria - 0; Metazoa - 1; Fungi - 39; Plants - 1363; Viruses - 0; Other Eukaryotes - 50 (source: NCBI BLink). | chr2:10617263-10620034 FORWARD LENGTH=797
	Prupe.4G276200	Pp04	23077156	23080474	AT4G23660.2 Symbols: AtPPT1, PPT1 | polyprenyltransferase 1 | chr4:12328086-12331359 REVERSE LENGTH=407
	Prupe.4G277400	Pp04	23207021	23223633	AT1G71820.1 Symbols: SEC6 | SEC6 | chr1:27010022-27016745 FORWARD LENGTH=752
	Prupe.4G277500	Pp04	23209812	23210744	NA
	Prupe.4G283900	Pp04	24528689	24532571	AT2G38290.1 Symbols: ATAMT2, AMT2;1, AMT2 | ammonium transporter 2 | chr2:16039672-16042291 REVERSE LENGTH=475
	Prupe.5G018000	Pp05	1936041	1937728	AT5G17540.1 Symbols: | HXXXD-type acyl-transferase family protein | chr5:5782061-5783682 REVERSE LENGTH=461
	Prupe.5G022900	Pp05	2566506	2569265	AT1G32100.1 Symbols: ATPRR1, PRR1 | pinoresinol reductase 1 | chr1:11546472-11547953 REVERSE LENGTH=317
	Prupe.5G034700	Pp05	3964776	3966300	NA
	Prupe.5G043700	Pp05	4829039	4829482	AT2G24260.1 Symbols: LRL1 | LJRHL1-like 1 | chr2:10319646-10322177 REVERSE LENGTH=350
	Prupe.5G043800	Pp05	4829564	4829911	AT2G28950.1 Symbols: ATEXPA6, ATEXP6, ATHEXP ALPHA 1.8, EXPA6 | expansin A6 | chr2:12431840-12433482 REVERSE LENGTH=257
	Prupe.5G050600	Pp05	5389330	5389665	AT2G42310.1 Symbols: | unknown protein; BEST Arabidopsis thaliana protein match is: unknown protein (TAIR:AT3G57785.1); Has 115 Blast hits to 115 proteins in 48 species: Archae - 0; Bacteria - 0; Metazoa - 4; Fungi - 44; Plants - 67; Viruses - 0; Other Eukaryotes - 0 (source: NCBI BLink). | chr2:17625251-17625595 FORWARD LENGTH=114
	Prupe.5G051700	Pp05	5599913	5601284	NA
	Prupe.5G051800	Pp05	5611915	5613221	AT1G79680.1 Symbols: WAKL10, ATWAKL10 | WALL ASSOCIATED KINASE (WAK)-LIKE 10 | chr1:29980188-29982749 REVERSE LENGTH=769
	Prupe.5G056700	Pp05	6104847	6105743	AT5G50260.1 Symbols: | Cysteine proteinases superfamily protein | chr5:20455605-20456862 FORWARD LENGTH=361
	Prupe.5G061100	Pp05	6688364	6694201	AT5G47380.1 Symbols: | Protein of unknown function, DUF547 | chr5:19221472-19224471 REVERSE LENGTH=618
	Prupe.5G061200	Pp05	6699614	6700312	AT3G46620.1 Symbols: | zinc finger (C3HC4-type RING finger) family protein | chr3:17178837-17180024 REVERSE LENGTH=395
	Prupe.5G083600	Pp05	9632319	9634165	NA
	Prupe.5G086600	Pp05	9791834	9792840	AT5G51780.1 Symbols: | basic helix-loop-helix (bHLH) DNA-binding superfamily protein | chr5:21034879-21036446 FORWARD LENGTH=174
	Prupe.5G138900	Pp05	13036243	13036603	AT5G66520.1 Symbols: | Tetratricopeptide repeat (TPR)-like superfamily protein | chr5:26551879-26553741 FORWARD LENGTH=620
	Prupe.5G140800	Pp05	13119718	13122237	AT5G61865.1 Symbols: | unknown protein; Has 30201 Blast hits to 17322 proteins in 780 species: Archae - 12; Bacteria - 1396; Metazoa - 17338; Fungi - 3422; Plants - 5037; Viruses - 0; Other Eukaryotes - 2996 (source: NCBI BLink). | chr5:24847395-24849706 FORWARD LENGTH=417
	Prupe.5G140900	Pp05	13125563	13131423	AT1G57820.1 Symbols: VIM1, ORTH2 | Zinc finger (C3HC4-type RING finger) family protein | chr1:21414342-21417902 REVERSE LENGTH=645
	Prupe.5G141000	Pp05	13131772	13133820	AT3G59280.1 Symbols: TXR1 | Protein Transporter, Pam16 | chr3:21909266-21910519 REVERSE LENGTH=116
	Prupe.5G141100	Pp05	13134230	13134433	NA
	Prupe.5G141200	Pp05	13135047	13137176	AT5G07310.1 Symbols: | Integrase-type DNA-binding superfamily protein | chr5:2305684-2306660 FORWARD LENGTH=263
	Prupe.5G141300	Pp05	13140434	13143299	AT5G61890.1 Symbols: | Integrase-type DNA-binding superfamily protein | chr5:24852639-24853744 REVERSE LENGTH=248
	Prupe.5G141400	Pp05	13148549	13150899	NA
	Prupe.5G155000	Pp05	13883136	13883540	AT5G59310.1 Symbols: LTP4 | lipid transfer protein 4 | chr5:23925296-23925772 REVERSE LENGTH=112
	Prupe.5G181200	Pp05	15172207	15174544	AT2G36850.1 Symbols: ATGSL08, GSL8, GSL08, ATGSL8, CHOR | glucan synthase-like 8 | chr2:15454935-15469666 REVERSE LENGTH=1904
	Prupe.5G245600	Pp05	18381205	18382420	AT5G09280.1 Symbols: | Pectin lyase-like superfamily protein | chr5:2880423-2881597 REVERSE LENGTH=297
	Prupe.6G001100	Pp06	207253	208469	AT2G17695.3 Symbols: | FUNCTIONS IN: molecular_function unknown; INVOLVED IN: biological_process unknown; CONTAINS InterPro DOMAIN/s: Domain of unknown function DUF1990 (InterPro:IPR018960). | chr2:7684214-7685009 REVERSE LENGTH=205
	Prupe.6G011200	Pp06	824672	826429	NA
	Prupe.6G016900	Pp06	1205667	1205879	NA
	Prupe.6G022900	Pp06	1847517	1856072	AT5G24760.1 Symbols: | GroES-like zinc-binding dehydrogenase family protein | chr5:8495035-8497245 REVERSE LENGTH=381
	Prupe.6G049400	Pp06	3506850	3509027	AT2G30150.1 Symbols: | UDP-Glycosyltransferase superfamily protein | chr2:12874706-12876122 FORWARD LENGTH=440
	Prupe.6G051200	Pp06	3584951	3588123	AT5G58490.1 Symbols: | NAD(P)-binding Rossmann-fold superfamily protein | chr5:23643068-23644455 FORWARD LENGTH=324
	Prupe.6G051300	Pp06	3589106	3593017	AT5G58490.1 Symbols: | NAD(P)-binding Rossmann-fold superfamily protein | chr5:23643068-23644455 FORWARD LENGTH=324
	Prupe.6G111600	Pp06	8013215	8013791	AT1G76080.1 Symbols: ATCDSP32, CDSP32 | chloroplastic drought-induced stress protein of 32 kD | chr1:28548063-28549348 REVERSE LENGTH=302
	Prupe.6G116200	Pp06	8466058	8466762	AT5G28530.1 Symbols: FRS10 | FAR1-related sequence 10 | chr5:10525078-10527300 REVERSE LENGTH=685
	Prupe.6G120600	Pp06	8964473	8968016	AT4G02600.2 Symbols: MLO1, ATMLO1 | Seven transmembrane MLO family protein | chr4:1144141-1147156 FORWARD LENGTH=526
	Prupe.6G120700	Pp06	8968215	8974540	AT4G02600.2 Symbols: MLO1, ATMLO1 | Seven transmembrane MLO family protein | chr4:1144141-1147156 FORWARD LENGTH=526
	Prupe.6G126700	Pp06	9767155	9769884	AT3G44550.1 Symbols: FAR5 | fatty acid reductase 5 | chr3:16138060-16141409 FORWARD LENGTH=496
	Prupe.6G133900	Pp06	10500492	10502412	NA
	Prupe.6G142500	Pp06	11541475	11542045	NA
	Prupe.6G142600	Pp06	11544984	11545811	NA
	Prupe.6G142800	Pp06	11561830	11565411	AT5G53130.1 Symbols: CNGC1, ATCNGC1 | cyclic nucleotide gated channel 1 | chr5:21537830-21540490 REVERSE LENGTH=716
	Prupe.6G148000	Pp06	12425295	12425528	AT2G29880.1 Symbols: | unknown protein; BEST Arabidopsis thaliana protein match is: unknown protein (TAIR:AT5G27260.1); Has 260 Blast hits to 212 proteins in 20 species: Archae - 0; Bacteria - 0; Metazoa - 1; Fungi - 10; Plants - 240; Viruses - 0; Other Eukaryotes - 9 (source: NCBI BLink). | chr2:12742536-12743545 FORWARD LENGTH=308
	Prupe.6G160400	Pp06	14839663	14842497	NA
	Prupe.6G169100	Pp06	17420656	17422781	AT5G22790.1 Symbols: RER1 | reticulata-related 1 | chr5:7599395-7601573 REVERSE LENGTH=433
	Prupe.6G185300	Pp06	19402211	19402800	NA
	Prupe.6G195600	Pp06	20325386	20326960	AT1G62680.1 Symbols: | Pentatricopeptide repeat (PPR) superfamily protein | chr1:23208247-23209893 REVERSE LENGTH=548
	Prupe.6G195700	Pp06	20327019	20328302	AT1G12300.1 Symbols: | Tetratricopeptide repeat (TPR)-like superfamily protein | chr1:4184163-4186076 REVERSE LENGTH=637
	Prupe.6G204300	Pp06	21222784	21228082	AT2G34357.1 Symbols: | ARM repeat superfamily protein | chr2:14499236-14505555 FORWARD LENGTH=1280
	Prupe.6G204400	Pp06	21248150	21248704	AT5G65005.1 Symbols: | Polynucleotidyl transferase, ribonuclease H-like superfamily protein | chr5:25967824-25968615 FORWARD LENGTH=263
	Prupe.6G204500	Pp06	21249881	21259760	AT2G34357.1 Symbols: | ARM repeat superfamily protein | chr2:14499236-14505555 FORWARD LENGTH=1280
	Prupe.6G205600	Pp06	21385404	21386828	AT4G37980.1 Symbols: ELI3-1, ELI3, ATCAD7, CAD7 | elicitor-activated gene 3-1 | chr4:17852670-17854302 FORWARD LENGTH=357
	Prupe.6G205700	Pp06	21389781	21391906	AT4G37990.1 Symbols: ELI3-2, ELI3, ATCAD8, CAD-B2 | elicitor-activated gene 3-2 | chr4:17855964-17857388 FORWARD LENGTH=359
	Prupe.6G205800	Pp06	21395562	21396255	AT4G39330.1 Symbols: ATCAD9, CAD9 | cinnamyl alcohol dehydrogenase 9 | chr4:18291268-18292772 FORWARD LENGTH=360
	Prupe.6G248400	Pp06	24432057	24435222	AT3G47570.1 Symbols: | Leucine-rich repeat protein kinase family protein | chr3:17527611-17530748 FORWARD LENGTH=1010
	Prupe.6G270000	Pp06	25643841	25644119	AT4G38620.1 Symbols: ATMYB4, MYB4 | myb domain protein 4 | chr4:18053866-18054876 FORWARD LENGTH=282
	Prupe.6G292600	Pp06	26936907	26937904	AT5G59320.1 Symbols: LTP3 | lipid transfer protein 3 | chr5:23929051-23929492 FORWARD LENGTH=115
	Prupe.6G292700	Pp06	26938168	26939594	AT5G59310.1 Symbols: LTP4 | lipid transfer protein 4 | chr5:23925296-23925772 REVERSE LENGTH=112
	Prupe.6G292800	Pp06	26940845	26942242	AT5G59320.1 Symbols: LTP3 | lipid transfer protein 3 | chr5:23929051-23929492 FORWARD LENGTH=115
	Prupe.6G327500	Pp06	28725388	28726515	AT1G21280.1 Symbols: | CONTAINS InterPro DOMAIN/s: Retrotransposon gag protein (InterPro:IPR005162); Has 707 Blast hits to 705 proteins in 25 species: Archae - 0; Bacteria - 0; Metazoa - 4; Fungi - 0; Plants - 703; Viruses - 0; Other Eukaryotes - 0 (source: NCBI BLink). | chr1:7447690-7448403 REVERSE LENGTH=237
	Prupe.7G014300	Pp07	2055776	2059579	AT4G08850.1 Symbols: | Leucine-rich repeat receptor-like protein kinase family protein | chr4:5636693-5640496 REVERSE LENGTH=1045
	Prupe.7G016900	Pp07	2475661	2476685	NA
	Prupe.7G017000	Pp07	2481889	2482317	AT1G72860.1 Symbols: | Disease resistance protein (TIR-NBS-LRR class) family | chr1:27417096-27420778 REVERSE LENGTH=1163
	Prupe.7G017100	Pp07	2482823	2483774	NA
	Prupe.7G018100	Pp07	2616154	2618208	NA
	Prupe.7G021400	Pp07	3235334	3238215	AT3G04400.1 Symbols: emb2171 | Ribosomal protein L14p/L23e family protein | chr3:1167339-1168308 FORWARD LENGTH=140
	Prupe.7G023800	Pp07	3787442	3787945	AT3G11780.2 Symbols: | MD-2-related lipid recognition domain-containing protein / ML domain-containing protein | chr3:3724326-3725476 REVERSE LENGTH=171
	Prupe.7G033400	Pp07	6242551	6245024	NA
	Prupe.7G044200	Pp07	8039788	8045976	AT3G47110.1 Symbols: | Leucine-rich repeat protein kinase family protein | chr3:17347103-17350296 REVERSE LENGTH=1025
	Prupe.7G051700	Pp07	8969523	8970831	AT3G57240.1 Symbols: BG3 | beta-1,3-glucanase 3 | chr3:21181916-21183045 REVERSE LENGTH=341
	Prupe.7G051800	Pp07	8972040	8974301	AT3G57240.1 Symbols: BG3 | beta-1,3-glucanase 3 | chr3:21181916-21183045 REVERSE LENGTH=341
	Prupe.7G057400	Pp07	9670413	9671784	NA
	Prupe.7G057500	Pp07	9681366	9682927	AT5G53130.1 Symbols: CNGC1, ATCNGC1 | cyclic nucleotide gated channel 1 | chr5:21537830-21540490 REVERSE LENGTH=716
	Prupe.7G065200	Pp07	10358144	10360983	AT4G14300.1 Symbols: | RNA-binding (RRM/RBD/RNP motifs) family protein | chr4:8231179-8232785 FORWARD LENGTH=411
	Prupe.7G078200	Pp07	11417274	11418390	AT4G19050.1 Symbols: | NB-ARC domain-containing disease resistance protein | chr4:10440102-10443786 REVERSE LENGTH=1201
	Prupe.7G079600	Pp07	11530493	11533768	NA
	Prupe.7G139000	Pp07	15514943	15516816	AT5G66910.1 Symbols: | Disease resistance protein (CC-NBS-LRR class) family | chr5:26718338-26721133 REVERSE LENGTH=815
	Prupe.7G184600	Pp07	17896707	17901662	AT1G42540.1 Symbols: ATGLR3.3, GLR3.3 | glutamate receptor 3.3 | chr1:15973489-15976703 FORWARD LENGTH=933
	Prupe.7G184700	Pp07	17901790	17904096	AT1G29940.1 Symbols: NRPA2 | nuclear RNA polymerase A2 | chr1:10479322-10486670 REVERSE LENGTH=1178
	Prupe.7G242000	Pp07	20772808	20775089	AT2G26690.1 Symbols: | Major facilitator superfamily protein | chr2:11347347-11350916 REVERSE LENGTH=577
	Prupe.7G242100	Pp07	20775337	20776916	AT4G32390.1 Symbols: | Nucleotide-sugar transporter family protein | chr4:15636550-15637602 FORWARD LENGTH=350
	Prupe.7G242200	Pp07	20778960	20786302	AT4G03340.1 Symbols: | Core-2/I-branching beta-1,6-N-acetylglucosaminyltransferase family protein | chr4:1467865-1469465 REVERSE LENGTH=448
	Prupe.8G013400	Pp08	1119827	1122286	AT3G51010.1 Symbols: | unknown protein; FUNCTIONS IN: molecular_function unknown; INVOLVED IN: biological_process unknown; LOCATED IN: mitochondrion, plastid; EXPRESSED IN: 22 plant structures; EXPRESSED DURING: 13 growth stages; Has 24 Blast hits to 24 proteins in 9 species: Archae - 0; Bacteria - 0; Metazoa - 0; Fungi - 0; Plants - 24; Viruses - 0; Other Eukaryotes - 0 (source: NCBI BLink). | c…
	Prupe.8G013500	Pp08	1121797	1125186	AT1G43890.3 Symbols: ATRAB18, ATRABC1, RAB18-1, RABC1, ATRAB-C1, RAB18 | RAB GTPASE HOMOLOG B18 | chr1:16646934-16648395 FORWARD LENGTH=212
	Prupe.8G048600	Pp08	5290141	5297264	NA
	Prupe.8G049600	Pp08	5395478	5407979	AT3G44530.2 Symbols: HIRA | homolog of histone chaperone HIRA | chr3:16116026-16121247 FORWARD LENGTH=1040
	Prupe.8G055800	Pp08	6490676	6491896	NA
	Prupe.8G055900	Pp08	6495724	6496102	AT1G29150.1 Symbols: ATS9, RPN6 | non-ATPase subunit 9 | chr1:10181240-10182499 FORWARD LENGTH=419
	Prupe.8G056700	Pp08	6633597	6638321	AT5G17680.1 Symbols: | disease resistance protein (TIR-NBS-LRR class), putative | chr5:5822999-5827153 FORWARD LENGTH=1294
	Prupe.8G060600	Pp08	8614031	8614540	AT4G35730.1 Symbols: | Regulator of Vps4 activity in the MVB pathway protein | chr4:16931111-16933241 FORWARD LENGTH=466
	Prupe.8G063000	Pp08	9161044	9163289	NA
	Prupe.8G063100	Pp08	9167730	9168155	AT4G22620.1 Symbols: | SAUR-like auxin-responsive protein family | chr4:11907631-11908113 FORWARD LENGTH=160
	Prupe.8G075600	Pp08	11006579	11009673	AT4G09550.1 Symbols: ATGIP1, GIP1 | AtGCP3 interacting protein 1 | chr4:6039706-6039921 FORWARD LENGTH=71
	Prupe.8G075700	Pp08	11008965	11010794	NA
	Prupe.8G075800	Pp08	11018085	11019680	AT1G31817.1 Symbols: NFD3 | Ribosomal L18p/L5e family protein | chr1:11414932-11416356 REVERSE LENGTH=314
	Prupe.8G075900	Pp08	11020301	11022176	AT3G50120.1 Symbols: | Plant protein of unknown function (DUF247) | chr3:18585157-18587246 REVERSE LENGTH=531
	Prupe.8G076000	Pp08	11024741	11026575	AT3G50150.1 Symbols: | Plant protein of unknown function (DUF247) | chr3:18595809-18597551 REVERSE LENGTH=509
	Prupe.8G077300	Pp08	11148447	11150611	NA
	Prupe.8G077400	Pp08	11151373	11151966	NA
	Prupe.8G084000	Pp08	11734164	11735774	AT1G63780.1 Symbols: IMP4 | Ribosomal RNA processing Brix domain protein | chr1:23665045-23667243 REVERSE LENGTH=294
	Prupe.8G120000	Pp08	14681455	14682961	AT2G20142.1 Symbols: | Toll-Interleukin-Resistance (TIR) domain family protein | chr2:8695387-8696566 FORWARD LENGTH=313
	Prupe.8G120100	Pp08	14684654	14690097	AT5G17680.1 Symbols: | disease resistance protein (TIR-NBS-LRR class), putative | chr5:5822999-5827153 FORWARD LENGTH=1294
	Prupe.8G122900	Pp08	14866530	14867362	AT3G46710.1 Symbols: | NB-ARC domain-containing disease resistance protein | chr3:17206489-17209032 REVERSE LENGTH=847
	Prupe.8G132000	Pp08	15438272	15441084	AT2G15430.1 Symbols: RBP36A, RPB35.5A, NRPB3, NRPD3, NRPE3A | DNA-directed RNA polymerase family protein | chr2:6733661-6735482 FORWARD LENGTH=319
	Prupe.8G132100	Pp08	15441862	15445500	AT3G07040.1 Symbols: RPM1, RPS3 | NB-ARC domain-containing disease resistance protein | chr3:2226244-2229024 REVERSE LENGTH=926
	Prupe.8G132200	Pp08	15447060	15451720	AT2G15430.1 Symbols: RBP36A, RPB35.5A, NRPB3, NRPD3, NRPE3A | DNA-directed RNA polymerase family protein | chr2:6733661-6735482 FORWARD LENGTH=319
	Prupe.8G176400	Pp08	17850620	17856250	AT4G12010.1 Symbols: | Disease resistance protein (TIR-NBS-LRR class) family | chr4:7197325-7201393 REVERSE LENGTH=1219
	Prupe.8G176500	Pp08	17855275	17859527	AT4G38390.1 Symbols: RHS17 | root hair specific 17 | chr4:17976042-17978380 FORWARD LENGTH=551
(WD + WK)/PL	Prupe.1G017800	Pp01	1231330	1235153	AT5G53130.1 Symbols: CNGC1, ATCNGC1 | cyclic nucleotide gated channel 1 | chr5:21537830-21540490 REVERSE LENGTH=716
	Prupe.1G026600	Pp01	1848628	1849053	AT5G12060.1 Symbols: | Plant self-incompatibility protein S1 family | chr5:3894919-3895371 REVERSE LENGTH=150
	Prupe.1G028600	Pp01	2014171	2015541	NA
	Prupe.1G029100	Pp01	2071459	2071849	AT3G01680.1 Symbols: | CONTAINS InterPro DOMAIN/s: Mediator complex subunit Med28 (InterPro:IPR021640); BEST Arabidopsis thaliana protein match is: unknown protein (TAIR:AT3G01670.1); Has 122 Blast hits to 112 proteins in 13 species: Archae - 0; Bacteria - 0; Metazoa - 0; Fungi - 0; Plants - 122; Viruses - 0; Other Eukaryotes - 0 (source: NCBI BLink). | chr3:252033-255246 FORWARD LENGTH=740
	Prupe.1G029500	Pp01	2113095	2117133	AT3G01680.1 Symbols: | CONTAINS InterPro DOMAIN/s: Mediator complex subunit Med28 (InterPro:IPR021640); BEST Arabidopsis thaliana protein match is: unknown protein (TAIR:AT3G01670.1); Has 122 Blast hits to 112 proteins in 13 species: Archae - 0; Bacteria - 0; Metazoa - 0; Fungi - 0; Plants - 122; Viruses - 0; Other Eukaryotes - 0 (source: NCBI BLink). | chr3:252033-255246 FORWARD LENGTH=740
	Prupe.1G029600	Pp01	2125893	2128361	AT3G01680.1 Symbols: | CONTAINS InterPro DOMAIN/s: Mediator complex subunit Med28 (InterPro:IPR021640); BEST Arabidopsis thaliana protein match is: unknown protein (TAIR:AT3G01670.1); Has 122 Blast hits to 112 proteins in 13 species: Archae - 0; Bacteria - 0; Metazoa - 0; Fungi - 0; Plants - 122; Viruses - 0; Other Eukaryotes - 0 (source: NCBI BLink). | chr3:252033-255246 FORWARD LENGTH=740
	Prupe.1G035700	Pp01	2491654	2493693	AT1G06620.1 Symbols: | 2-oxoglutarate (2OG) and Fe(II)-dependent oxygenase superfamily protein | chr1:2025618-2027094 FORWARD LENGTH=365
	Prupe.1G059200	Pp01	4189356	4189730	AT1G04645.1 Symbols: | Plant self-incompatibility protein S1 family | chr1:1293853-1294239 REVERSE LENGTH=128
	Prupe.1G087400	Pp01	6502660	6510249	NA
	Prupe.1G087600	Pp01	6528714	6530392	NA
	Prupe.1G090700	Pp01	6822990	6823572	NA
	Prupe.1G090800	Pp01	6823578	6824417	NA
	Prupe.1G093800	Pp01	7212936	7216720	AT1G73050.1 Symbols: | Glucose-methanol-choline (GMC) oxidoreductase family protein | chr1:27476565-27478534 REVERSE LENGTH=552
	Prupe.1G094600	Pp01	7362088	7365378	AT2G29110.1 Symbols: ATGLR2.8, GLR2.8 | glutamate receptor 2.8 | chr2:12506880-12510552 REVERSE LENGTH=947
	Prupe.1G094700	Pp01	7368692	7372099	AT2G29110.1 Symbols: ATGLR2.8, GLR2.8 | glutamate receptor 2.8 | chr2:12506880-12510552 REVERSE LENGTH=947
	Prupe.1G121100	Pp01	9501157	9502201	NA
	Prupe.1G174500	Pp01	14680362	14685845	AT4G21410.1 Symbols: CRK29 | cysteine-rich RLK (RECEPTOR-like protein kinase) 29 | chr4:11402463-11405025 REVERSE LENGTH=679
	Prupe.1G179600	Pp01	15526181	15527023	NA
	Prupe.1G186700	Pp01	17031199	17036167	AT2G43360.1 Symbols: BIO2, BIOB | Radical SAM superfamily protein | chr2:18010918-18013129 REVERSE LENGTH=378
	Prupe.1G186800	Pp01	17036647	17044272	AT2G31600.1 Symbols: | unknown protein; FUNCTIONS IN: molecular_function unknown; INVOLVED IN: biological_process unknown; LOCATED IN: chloroplast; BEST Arabidopsis thaliana protein match is: unknown protein (TAIR:AT3G53860.1); Has 35333 Blast hits to 34131 proteins in 2444 species: Archae - 798; Bacteria - 22429; Metazoa - 974; Fungi - 991; Plants - 531; Viruses - 0; Other Eukaryotes - 9610 (sou…
	Prupe.1G188600	Pp01	17332835	17333557	NA
	Prupe.1G192500	Pp01	17975574	17976640	NA
	Prupe.1G199400	Pp01	19290413	19292921	NA
	Prupe.1G201200	Pp01	19818820	19819605	AT5G63660.1 Symbols: LCR74, PDF2.5 | Scorpion toxin-like knottin superfamily protein | chr5:25485692-25486062 FORWARD LENGTH=73
	Prupe.1G201300	Pp01	19829921	19835928	AT2G30700.1 Symbols: | unknown protein; BEST Arabidopsis thaliana protein match is: unknown protein (TAIR:AT1G61900.1); Has 68 Blast hits to 67 proteins in 13 species: Archae - 0; Bacteria - 2; Metazoa - 0; Fungi - 0; Plants - 66; Viruses - 0; Other Eukaryotes - 0 (source: NCBI BLink). | chr2:13082033-13084384 REVERSE LENGTH=480
	Prupe.1G202100	Pp01	20038557	20043500	AT1G65810.1 Symbols: | P-loop containing nucleoside triphosphate hydrolases superfamily protein | chr1:24477043-24480728 REVERSE LENGTH=1050
	Prupe.1G202200	Pp01	20044007	20045800	AT4G36130.1 Symbols: | Ribosomal protein L2 family | chr4:17097613-17098656 FORWARD LENGTH=258
	Prupe.1G202700	Pp01	20097082	20098302	NA
	Prupe.1G216300	Pp01	22966998	22967633	AT5G06320.1 Symbols: NHL3 | NDR1/HIN1-like 3 | chr5:1931016-1931711 REVERSE LENGTH=231
	Prupe.1G216400	Pp01	22968874	22970116	NA
	Prupe.1G227600	Pp01	24086817	24088713	AT1G19720.1 Symbols: | Pentatricopeptide repeat (PPR-like) superfamily protein | chr1:6819926-6822610 REVERSE LENGTH=894
	Prupe.1G230500	Pp01	24374627	24376844	AT2G45550.1 Symbols: CYP76C4 | cytochrome P450, family 76, subfamily C, polypeptide 4 | chr2:18773541-18775654 REVERSE LENGTH=511
	Prupe.1G235700	Pp01	24943033	24943478	NA
	Prupe.1G238000	Pp01	25271871	25272364	AT3G07570.1 Symbols: | Cytochrome b561/ferric reductase transmembrane with DOMON related domain | chr3:2418205-2420206 REVERSE LENGTH=369
	Prupe.1G269200	Pp01	27648447	27651771	AT5G15130.1 Symbols: WRKY72, ATWRKY72 | WRKY DNA-binding protein 72 | chr5:4904426-4906879 FORWARD LENGTH=548
	Prupe.1G297900	Pp01	29382067	29382691	NA
	Prupe.1G299700	Pp01	29478853	29483910	AT3G57030.1 Symbols: | Calcium-dependent phosphotriesterase superfamily protein | chr3:21101653-21103204 REVERSE LENGTH=374
	Prupe.1G310400	Pp01	30186429	30188629	NA
	Prupe.1G315300	Pp01	30455294	30456060	AT1G18390.2 Symbols: | Protein kinase superfamily protein | chr1:6327463-6329935 FORWARD LENGTH=654
	Prupe.1G315400	Pp01	30465332	30467854	AT1G70250.1 Symbols: | receptor serine/threonine kinase, putative | chr1:26452975-26456088 FORWARD LENGTH=799
	Prupe.1G315500	Pp01	30468699	30469160	NA
	Prupe.1G320300	Pp01	30742597	30743682	AT1G71140.1 Symbols: | MATE efflux family protein | chr1:26824762-26826748 FORWARD LENGTH=485
	Prupe.1G323800	Pp01	30916650	30917370	AT4G35470.1 Symbols: PIRL4 | plant intracellular ras group-related LRR 4 | chr4:16846531-16848448 FORWARD LENGTH=549
	Prupe.1G389000	Pp01	34758815	34762974	AT1G47310.1 Symbols: | unknown protein; FUNCTIONS IN: molecular_function unknown; INVOLVED IN: biological_process unknown; LOCATED IN: endomembrane system; EXPRESSED IN: 24 plant structures; EXPRESSED DURING: 13 growth stages; Has 45 Blast hits to 45 proteins in 11 species: Archae - 0; Bacteria - 0; Metazoa - 0; Fungi - 0; Plants - 45; Viruses - 0; Other Eukaryotes - 0 (source: NCBI BLink). | chr…
	Prupe.1G397800	Pp01	35217508	35218879	NA
	Prupe.1G427600	Pp01	36745069	36745463	AT1G22130.1 Symbols: AGL104 | AGAMOUS-like 104 | chr1:7812387-7814259 REVERSE LENGTH=335
	Prupe.1G442000	Pp01	37507569	37509405	NA
	Prupe.1G446300	Pp01	37762460	37763216	AT4G32870.1 Symbols: | Polyketide cyclase/dehydrase and lipid transport superfamily protein | chr4:15862168-15862641 FORWARD LENGTH=157
	Prupe.1G446400	Pp01	37763723	37765732	AT4G32870.1 Symbols: | Polyketide cyclase/dehydrase and lipid transport superfamily protein | chr4:15862168-15862641 FORWARD LENGTH=157
	Prupe.1G446500	Pp01	37765980	37766857	AT5G42905.1 Symbols: | Polynucleotidyl transferase, ribonuclease H-like superfamily protein | chr5:17201414-17202323 REVERSE LENGTH=258
	Prupe.1G496500	Pp01	41159750	41170112	AT1G66170.1 Symbols: MMD1 | RING/FYVE/PHD zinc finger superfamily protein | chr1:24638793-24641222 REVERSE LENGTH=704
	Prupe.1G513300	Pp01	42239179	42246088	AT4G08850.1 Symbols: | Leucine-rich repeat receptor-like protein kinase family protein | chr4:5636693-5640496 REVERSE LENGTH=1045
	Prupe.1G514200	Pp01	42320384	42322892	AT4G08850.1 Symbols: | Leucine-rich repeat receptor-like protein kinase family protein | chr4:5636693-5640496 REVERSE LENGTH=1045
	Prupe.1G534800	Pp01	43703791	43704677	NA
	Prupe.1G534900	Pp01	43707832	43709250	AT4G25740.1 Symbols: | RNA binding Plectin/S10 domain-containing protein | chr4:13107488-13108751 REVERSE LENGTH=177
	Prupe.1G548700	Pp01	44868537	44871184	AT1G76690.1 Symbols: OPR2, ATOPR2 | 12-oxophytodienoate reductase 2 | chr1:28778976-28780355 FORWARD LENGTH=374
	Prupe.1G548800	Pp01	44871887	44875888	AT1G76690.1 Symbols: OPR2, ATOPR2 | 12-oxophytodienoate reductase 2 | chr1:28778976-28780355 FORWARD LENGTH=374
	Prupe.1G553300	Pp01	45200661	45203840	NA
	Prupe.1G575200	Pp01	46860849	46863833	AT2G34930.1 Symbols: | disease resistance family protein / LRR family protein | chr2:14737169-14739886 REVERSE LENGTH=905
	Prupe.1G575300	Pp01	46864098	46866573	AT2G34930.1 Symbols: | disease resistance family protein / LRR family protein | chr2:14737169-14739886 REVERSE LENGTH=905
	Prupe.1G575400	Pp01	46873630	46875251	NA
	Prupe.1G575500	Pp01	46874286	46878430	AT2G34930.1 Symbols: | disease resistance family protein / LRR family protein | chr2:14737169-14739886 REVERSE LENGTH=905
	Prupe.2G011400	Pp02	1006033	1011245	AT3G14470.1 Symbols: | NB-ARC domain-containing disease resistance protein | chr3:4857940-4861104 FORWARD LENGTH=1054
	Prupe.2G023600	Pp02	2300807	2309340	AT3G14470.1 Symbols: | NB-ARC domain-containing disease resistance protein | chr3:4857940-4861104 FORWARD LENGTH=1054
	Prupe.2G025800	Pp02	2656608	2659529	AT2G16770.1 Symbols: bZIP23 | Basic-leucine zipper (bZIP) transcription factor family protein | chr2:7279859-7280817 FORWARD LENGTH=249
	Prupe.2G025900	Pp02	2658939	2659196	NA
	Prupe.2G026000	Pp02	2684722	2689792	AT3G51950.2 Symbols: | Zinc finger (CCCH-type) family protein / RNA recognition motif (RRM)-containing protein | chr3:19278244-19280407 REVERSE LENGTH=540
	Prupe.2G026100	Pp02	2697774	2698115	NA
	Prupe.2G026200	Pp02	2701650	2708488	AT2G41560.1 Symbols: ACA4 | autoinhibited Ca(2+)-ATPase, isoform 4 | chr2:17332256-17337179 REVERSE LENGTH=1030
	Prupe.2G026300	Pp02	2715656	2716460	AT5G17900.1 Symbols: | microfibrillar-associated protein-related | chr5:5925144-5926690 FORWARD LENGTH=435
	Prupe.2G026400	Pp02	2716597	2721839	AT5G41220.1 Symbols: ATGSTT3, GST10C, GSTT3 | glutathione S-transferase THETA 3 | chr5:16494560-16496969 REVERSE LENGTH=590
	Prupe.2G026500	Pp02	2722405	2727231	AT2G41540.3 Symbols: GPDHC1 | 6-phosphogluconate dehydrogenase family protein | chr2:17326801-17328654 FORWARD LENGTH=462
	Prupe.2G051200	Pp02	5931183	5932759	AT5G06600.1 Symbols: UBP12 | ubiquitin-specific protease 12 | chr5:2019545-2027834 REVERSE LENGTH=1116
	Prupe.2G067000	Pp02	9341601	9344200	AT1G66920.2 Symbols: | Protein kinase superfamily protein | chr1:24965410-24967432 REVERSE LENGTH=617
	Prupe.2G067100	Pp02	9378132	9381637	AT5G38280.1 Symbols: PR5K | PR5-like receptor kinase | chr5:15293325-15295838 REVERSE LENGTH=665
	Prupe.2G068800	Pp02	9807590	9809792	NA
	Prupe.2G069400	Pp02	9897305	9899840	NA
	Prupe.2G085600	Pp02	13542130	13546754	AT3G18290.1 Symbols: EMB2454, BTS | zinc finger protein-related | chr3:6274308-6280174 FORWARD LENGTH=1254
	Prupe.2G088700	Pp02	13984000	13984776	NA
	Prupe.2G090400	Pp02	14291672	14293830	NA
	Prupe.2G090500	Pp02	14302373	14306482	AT1G08230.2 Symbols: | Transmembrane amino acid transporter family protein | chr1:2583715-2586700 REVERSE LENGTH=451
	Prupe.2G094600	Pp02	14913236	14914324	NA
	Prupe.2G096200	Pp02	15129746	15130090	AT4G05320.6 Symbols: UBQ10 | polyubiquitin 10 | chr4:2718559-2719932 FORWARD LENGTH=381
	Prupe.2G103400	Pp02	15916723	15919259	AT1G66920.2 Symbols: | Protein kinase superfamily protein | chr1:24965410-24967432 REVERSE LENGTH=617
	Prupe.2G117300	Pp02	17518119	17521246	AT1G50180.1 Symbols: | NB-ARC domain-containing disease resistance protein | chr1:18584235-18587136 FORWARD LENGTH=857
	Prupe.2G144300	Pp02	20141119	20143258	AT3G05560.3 Symbols: | Ribosomal L22e protein family | chr3:1614641-1615204 FORWARD LENGTH=124
	Prupe.2G144400	Pp02	20153548	20157015	AT2G45380.1 Symbols: | FUNCTIONS IN: molecular_function unknown; INVOLVED IN: biological_process unknown; LOCATED IN: cellular_component unknown; EXPRESSED IN: inflorescence meristem, flower, cultured cell; EXPRESSED DURING: petal differentiation and expansion stage; BEST Arabidopsis thaliana protein match is: Calcium-binding EF-hand family protein (TAIR:AT4G34070.1); Has 171 Blast hits to 170 pr…
	Prupe.2G144500	Pp02	20157822	20163475	AT3G60800.1 Symbols: | DHHC-type zinc finger family protein | chr3:22467486-22469273 REVERSE LENGTH=307
	Prupe.2G144600	Pp02	20166198	20167981	AT2G45400.1 Symbols: BEN1 | NAD(P)-binding Rossmann-fold superfamily protein | chr2:18703960-18706235 REVERSE LENGTH=364
	Prupe.2G144700	Pp02	20168905	20171230	AT2G45400.1 Symbols: BEN1 | NAD(P)-binding Rossmann-fold superfamily protein | chr2:18703960-18706235 REVERSE LENGTH=364
	Prupe.2G144800	Pp02	20171667	20174320	AT2G45400.1 Symbols: BEN1 | NAD(P)-binding Rossmann-fold superfamily protein | chr2:18703960-18706235 REVERSE LENGTH=364
	Prupe.2G144900	Pp02	20174534	20182447	AT1G02010.1 Symbols: SEC1A | secretory 1A | chr1:348046-352197 FORWARD LENGTH=673
	Prupe.2G155600	Pp02	20903691	20906558	AT2G34930.1 Symbols: | disease resistance family protein / LRR family protein | chr2:14737169-14739886 REVERSE LENGTH=905
	Prupe.2G155700	Pp02	20909798	20913310	NA
	Prupe.2G159200	Pp02	21175750	21180954	NA
	Prupe.2G159300	Pp02	21182403	21185804	NA
	Prupe.2G159400	Pp02	21186397	21191733	AT4G00550.1 Symbols: DGD2 | digalactosyl diacylglycerol deficient 2 | chr4:238154-240019 REVERSE LENGTH=473
	Prupe.2G159500	Pp02	21193560	21197311	NA
	Prupe.2G159600	Pp02	21198322	21200046	AT1G01860.1 Symbols: PFC1 | Ribosomal RNA adenine dimethylase family protein | chr1:304439-306275 REVERSE LENGTH=343
	Prupe.2G202600	Pp02	23883009	23884343	AT1G33060.1 Symbols: ANAC014, NAC014 | NAC 014 | chr1:11975518-11978493 REVERSE LENGTH=648
	Prupe.2G207600	Pp02	24134001	24135971	AT5G65940.1 Symbols: CHY1 | beta-hydroxyisobutyryl-CoA hydrolase 1 | chr5:26376830-26379161 REVERSE LENGTH=378
	Prupe.2G216500	Pp02	24695043	24695486	NA
	Prupe.2G216600	Pp02	24696359	24697436	AT4G29090.1 Symbols: | Ribonuclease H-like superfamily protein | chr4:14333528-14335255 FORWARD LENGTH=575
	Prupe.2G283400	Pp02	28128853	28131641	AT3G07040.1 Symbols: RPM1, RPS3 | NB-ARC domain-containing disease resistance protein | chr3:2226244-2229024 REVERSE LENGTH=926
	Prupe.3G008400	Pp03	515115	516952	AT1G49710.1 Symbols: FUT12, ATFUT12, FUCTB, FUCT2 | fucosyltransferase 12 | chr1:18391622-18393769 REVERSE LENGTH=513
	Prupe.3G063800	Pp03	4560794	4561868	AT3G16260.1 Symbols: TRZ4 | tRNAse Z4 | chr3:5509397-5513118 FORWARD LENGTH=942
	Prupe.3G066300	Pp03	4773175	4781004	AT1G79820.2 Symbols: SGB1 | Major facilitator superfamily protein | chr1:30022581-30026771 REVERSE LENGTH=495
	Prupe.3G066400	Pp03	4782496	4790653	AT1G79830.3 Symbols: GC5 | golgin candidate 5 | chr1:30028110-30033508 REVERSE LENGTH=956
	Prupe.3G083200	Pp03	6157200	6159845	AT5G63020.1 Symbols: | Disease resistance protein (CC-NBS-LRR class) family | chr5:25283252-25286002 REVERSE LENGTH=888
	Prupe.3G083300	Pp03	6160292	6160963	AT3G19360.1 Symbols: | Zinc finger (CCCH-type) family protein | chr3:6707544-6708864 FORWARD LENGTH=386
	Prupe.3G094200	Pp03	7058840	7061278	AT3G06240.1 Symbols: | F-box family protein | chr3:1887336-1888619 FORWARD LENGTH=427
	Prupe.3G094300	Pp03	7067252	7073206	AT1G80560.1 Symbols: ATIMD2, IMD2 | isopropylmalate dehydrogenase 2 | chr1:30287833-30290126 FORWARD LENGTH=405
	Prupe.3G094400	Pp03	7075444	7081293	AT2G26000.2 Symbols: BRIZ2 | zinc finger (C3HC4-type RING finger) family protein | chr2:11082403-11085137 FORWARD LENGTH=479
	Prupe.3G094500	Pp03	7081643	7084607	AT1G80570.1 Symbols: | RNI-like superfamily protein | chr1:30290828-30292231 FORWARD LENGTH=467
	Prupe.3G094800	Pp03	7117153	7120454	AT1G45616.1 Symbols: AtRLP6, RLP6 | receptor like protein 6 | chr1:17183550-17186534 REVERSE LENGTH=994
	Prupe.3G100700	Pp03	7726736	7727811	NA
	Prupe.3G106000	Pp03	8408805	8411266	NA
	Prupe.3G110400	Pp03	9076037	9077171	AT4G12560.2 Symbols: CPR30 | F-box and associated interaction domains-containing protein | chr4:7441815-7443157 FORWARD LENGTH=413
	Prupe.3G110500	Pp03	9077469	9082341	NA
	Prupe.3G116100	Pp03	9816865	9819450	AT4G08850.2 Symbols: | Leucine-rich repeat receptor-like protein kinase family protein | chr4:5637467-5640496 REVERSE LENGTH=1009
	Prupe.3G118800	Pp03	10302646	10304017	NA
	Prupe.3G121500	Pp03	10803688	10804089	AT5G46230.1 Symbols: | Protein of unknown function, DUF538 | chr5:18742593-18743024 REVERSE LENGTH=143
	Prupe.3G129200	Pp03	13047767	13049483	AT4G35160.1 Symbols: | O-methyltransferase family protein | chr4:16730989-16732808 REVERSE LENGTH=382
	Prupe.3G141300	Pp03	15073876	15077286	AT5G16350.1 Symbols: | O-acyltransferase (WSD1-like) family protein | chr5:5352702-5354955 FORWARD LENGTH=488
	Prupe.3G143000	Pp03	15509448	15514628	AT1G67060.1 Symbols: | unknown protein; FUNCTIONS IN: molecular_function unknown; INVOLVED IN: biological_process unknown; LOCATED IN: plasma membrane; EXPRESSED IN: 22 plant structures; EXPRESSED DURING: 13 growth stages; Has 283 Blast hits to 281 proteins in 136 species: Archae - 0; Bacteria - 145; Metazoa - 0; Fungi - 65; Plants - 41; Viruses - 0; Other Eukaryotes - 32 (source: NCBI BLink). | …
	Prupe.3G144600	Pp03	15757313	15764258	AT5G16150.3 Symbols: GLT1, PGLCT | plastidic GLC translocator | chr5:5272904-5275678 FORWARD LENGTH=546
	Prupe.3G164400	Pp03	18347713	18348378	AT5G05710.1 Symbols: | Pleckstrin homology (PH) domain superfamily protein | chr5:1715943-1716377 FORWARD LENGTH=144
	Prupe.3G180700	Pp03	19652979	19659408	AT1G79670.1 Symbols: RFO1, WAKL22 | Wall-associated kinase family protein | chr1:29976887-29979337 REVERSE LENGTH=751
	Prupe.3G180800	Pp03	19666031	19667361	NA
	Prupe.3G182600	Pp03	19835044	19838462	AT1G16090.1 Symbols: WAKL7 | wall associated kinase-like 7 | chr1:5516259-5517380 FORWARD LENGTH=317
	Prupe.3G182700	Pp03	19840720	19844980	AT1G16130.1 Symbols: WAKL2 | wall associated kinase-like 2 | chr1:5525634-5528047 FORWARD LENGTH=748
	Prupe.3G182800	Pp03	19853587	19855434	AT1G19390.1 Symbols: | Wall-associated kinase family protein | chr1:6700772-6703368 REVERSE LENGTH=788
	Prupe.3G182900	Pp03	19859394	19866966	AT1G30330.1 Symbols: ARF6 | auxin response factor 6 | chr1:10686125-10690036 REVERSE LENGTH=933
	Prupe.3G183000	Pp03	19867570	19868457	AT5G59320.1 Symbols: LTP3 | lipid transfer protein 3 | chr5:23929051-23929492 FORWARD LENGTH=115
	Prupe.3G183100	Pp03	19868495	19872961	AT1G30540.1 Symbols: | Actin-like ATPase superfamily protein | chr1:10816951-10819172 REVERSE LENGTH=351
	Prupe.3G183200	Pp03	19870096	19870796	NA
	Prupe.3G183300	Pp03	19873219	19876646	AT4G16330.2 Symbols: | 2-oxoglutarate (2OG) and Fe(II)-dependent oxygenase superfamily protein | chr4:9226298-9227914 REVERSE LENGTH=364
	Prupe.3G203800	Pp03	21185008	21185223	AT1G78400.1 Symbols: | Pectin lyase-like superfamily protein | chr1:29498281-29499682 REVERSE LENGTH=404
	Prupe.3G233000	Pp03	22926979	22930608	AT1G03530.1 Symbols: ATNAF1, NAF1 | nuclear assembly factor 1 | chr1:880638-883338 REVERSE LENGTH=801
	Prupe.3G233100	Pp03	22934261	22935544	AT1G52855.1 Symbols: | unknown protein; BEST Arabidopsis thaliana protein match is: unknown protein (TAIR:AT3G15534.1); Has 35333 Blast hits to 34131 proteins in 2444 species: Archae - 798; Bacteria - 22429; Metazoa - 974; Fungi - 991; Plants - 531; Viruses - 0; Other Eukaryotes - 9610 (source: NCBI BLink). | chr1:19683137-19683343 REVERSE LENGTH=68
	Prupe.3G233200	Pp03	22938059	22940289	AT1G03540.1 Symbols: | Pentatricopeptide repeat (PPR-like) superfamily protein | chr1:883782-885611 FORWARD LENGTH=609
	Prupe.3G256000	Pp03	24440756	24442756	AT3G02100.1 Symbols: | UDP-Glycosyltransferase superfamily protein | chr3:368840-370484 REVERSE LENGTH=464
	Prupe.3G297600	Pp03	26399624	26403151	AT5G40640.1 Symbols: | unknown protein; LOCATED IN: plasma membrane; EXPRESSED IN: 19 plant structures; EXPRESSED DURING: 7 growth stages; BEST Arabidopsis thaliana protein match is: unknown protein (TAIR:AT3G27390.1); Has 104 Blast hits to 102 proteins in 14 species: Archae - 0; Bacteria - 0; Metazoa - 2; Fungi - 0; Plants - 101; Viruses - 0; Other Eukaryotes - 1 (source: NCBI BLink). | chr5:162…
	Prupe.4G019200	Pp04	882121	884777	AT4G21990.1 Symbols: APR3, PRH-26, PRH26, ATAPR3 | APS reductase 3 | chr4:11657284-11658973 REVERSE LENGTH=458
	Prupe.4G027900	Pp04	1291830	1294784	AT4G38830.1 Symbols: CRK26 | cysteine-rich RLK (RECEPTOR-like protein kinase) 26 | chr4:18122339-18124943 FORWARD LENGTH=665
	Prupe.4G125200	Pp04	6849135	6850934	AT4G16740.2 Symbols: ATTPS03, TPS03 | terpene synthase 03 | chr4:9407856-9409884 FORWARD LENGTH=396
	Prupe.4G125300	Pp04	6862449	6871004	AT4G16740.1 Symbols: ATTPS03, TPS03 | terpene synthase 03 | chr4:9407856-9410877 FORWARD LENGTH=565
	Prupe.4G127200	Pp04	6987171	6992153	AT1G16390.1 Symbols: ATOCT3, 3-Oct | organic cation/carnitine transporter 3 | chr1:5602921-5604477 FORWARD LENGTH=518
	Prupe.4G127300	Pp04	6998764	6999921	AT1G16390.1 Symbols: ATOCT3, 3-Oct | organic cation/carnitine transporter 3 | chr1:5602921-5604477 FORWARD LENGTH=518
	Prupe.4G145400	Pp04	8354290	8355917	NA
	Prupe.4G147000	Pp04	8417314	8418782	AT1G78380.1 Symbols: ATGSTU19, GST8, GSTU19 | glutathione S-transferase TAU 19 | chr1:29486659-29487819 REVERSE LENGTH=219
	Prupe.4G155000	Pp04	8877081	8880115	AT1G17020.1 Symbols: SRG1, ATSRG1 | senescence-related gene 1 | chr1:5820258-5821741 FORWARD LENGTH=358
	Prupe.4G155100	Pp04	8881801	8884975	AT1G17020.1 Symbols: SRG1, ATSRG1 | senescence-related gene 1 | chr1:5820258-5821741 FORWARD LENGTH=358
	Prupe.4G157700	Pp04	9025405	9035945	AT3G14840.2 Symbols: | Leucine-rich repeat transmembrane protein kinase | chr3:4988271-4993891 FORWARD LENGTH=1020
	Prupe.4G159300	Pp04	9120208	9122250	NA
	Prupe.4G190700	Pp04	11377002	11380266	AT5G23960.2 Symbols: TPS21 | terpene synthase 21 | chr5:8092969-8095128 FORWARD LENGTH=545
	Prupe.4G190800	Pp04	11395603	11397242	AT5G23960.2 Symbols: TPS21 | terpene synthase 21 | chr5:8092969-8095128 FORWARD LENGTH=545
	Prupe.4G195400	Pp04	11916492	11920142	AT4G27290.1 Symbols: | S-locus lectin protein kinase family protein | chr4:13666281-13669202 FORWARD LENGTH=783
	Prupe.4G204100	Pp04	12717266	12718655	AT1G03670.1 Symbols: | ankyrin repeat family protein | chr1:914222-916222 REVERSE LENGTH=616
	Prupe.4G234700	Pp04	15149791	15150697	AT3G20180.1 Symbols: | Copper transport protein family | chr3:7043385-7043841 REVERSE LENGTH=118
	Prupe.4G236800	Pp04	15435104	15436808	AT1G22400.1 Symbols: UGT85A1, ATUGT85A1 | UDP-Glycosyltransferase superfamily protein | chr1:7903851-7906607 REVERSE LENGTH=489
	Prupe.4G236900	Pp04	15437261	15438131	AT1G22370.2 Symbols: AtUGT85A5, UGT85A5 | UDP-glucosyl transferase 85A5 | chr1:7898116-7899879 REVERSE LENGTH=479
	Prupe.4G238300	Pp04	15605928	15607313	AT3G26300.1 Symbols: CYP71B34 | cytochrome P450, family 71, subfamily B, polypeptide 34 | chr3:9639199-9640866 REVERSE LENGTH=500
	Prupe.4G238400	Pp04	15619531	15628820	AT1G79460.1 Symbols: GA2, KS, ATKS, ATKS1, KS1 | Terpenoid cyclases/Protein prenyltransferases superfamily protein | chr1:29890568-29894436 FORWARD LENGTH=785
	Prupe.4G238500	Pp04	15632031	15632240	NA
	Prupe.4G253100	Pp04	17184375	17186074	AT5G13930.1 Symbols: CHS, TT4, ATCHS | Chalcone and stilbene synthase family protein | chr5:4488762-4490035 FORWARD LENGTH=395
	Prupe.4G254500	Pp04	17553376	17557656	NA
	Prupe.4G254700	Pp04	17603960	17605916	NA
	Prupe.4G261000	Pp04	18934771	18938479	NA
	Prupe.4G265800	Pp04	19830193	19837697	AT5G19400.2 Symbols: SMG7 | Telomerase activating protein Est1 | chr5:6540603-6544262 FORWARD LENGTH=1059
	Prupe.4G265900	Pp04	19841297	19846212	NA
	Prupe.4G268300	Pp04	20317249	20320369	AT5G27110.1 Symbols: | Tetratricopeptide repeat (TPR)-like superfamily protein | chr5:9538572-9540647 REVERSE LENGTH=691
	Prupe.4G268400	Pp04	20320854	20323262	AT3G07910.1 Symbols: | FUNCTIONS IN: molecular_function unknown; INVOLVED IN: biological_process unknown; LOCATED IN: endomembrane system; EXPRESSED IN: 24 plant structures; EXPRESSED DURING: 15 growth stages; CONTAINS InterPro DOMAIN/s: Reactive oxygen species modulator 1 (InterPro:IPR018450); Has 192 Blast hits to 192 proteins in 80 species: Archae - 0; Bacteria - 0; Metazoa - 139; Fungi - 6; P…
	Prupe.4G268900	Pp04	21340463	21350784	AT5G27740.1 Symbols: EMB161, EMB2775, EMB251, RFC3 | ATPase family associated with various cellular activities (AAA) | chr5:9823831-9826869 FORWARD LENGTH=354
	Prupe.4G270100	Pp04	21709137	21711694	AT1G08500.1 Symbols: ENODL18, AtENODL18 | early nodulin-like protein 18 | chr1:2689110-2689881 FORWARD LENGTH=228
	Prupe.4G276000	Pp04	23064127	23069932	AT5G47360.1 Symbols: | Tetratricopeptide repeat (TPR)-like superfamily protein | chr5:19214445-19215878 REVERSE LENGTH=477
	Prupe.4G276100	Pp04	23076568	23077315	AT2G24960.1 Symbols: | unknown protein; BEST Arabidopsis thaliana protein match is: unknown protein (TAIR:AT4G02210.2); Has 1453 Blast hits to 509 proteins in 26 species: Archae - 0; Bacteria - 0; Metazoa - 1; Fungi - 39; Plants - 1363; Viruses - 0; Other Eukaryotes - 50 (source: NCBI BLink). | chr2:10617263-10620034 FORWARD LENGTH=797
	Prupe.4G276200	Pp04	23077156	23080474	AT4G23660.2 Symbols: AtPPT1, PPT1 | polyprenyltransferase 1 | chr4:12328086-12331359 REVERSE LENGTH=407
	Prupe.4G277400	Pp04	23207021	23223633	AT1G71820.1 Symbols: SEC6 | SEC6 | chr1:27010022-27016745 FORWARD LENGTH=752
	Prupe.4G277500	Pp04	23209812	23210744	NA
	Prupe.4G283000	Pp04	24272077	24282207	AT5G20480.1 Symbols: EFR | EF-TU receptor | chr5:6922497-6925679 FORWARD LENGTH=1031
	Prupe.4G283900	Pp04	24528689	24532571	AT2G38290.1 Symbols: ATAMT2, AMT2;1, AMT2 | ammonium transporter 2 | chr2:16039672-16042291 REVERSE LENGTH=475
	Prupe.4G284300	Pp04	24647374	24651368	AT3G14470.1 Symbols: | NB-ARC domain-containing disease resistance protein | chr3:4857940-4861104 FORWARD LENGTH=1054
	Prupe.4G284400	Pp04	24652216	24654492	AT5G63710.1 Symbols: | Leucine-rich repeat protein kinase family protein | chr5:25499475-25502598 FORWARD LENGTH=614
	Prupe.5G000500	Pp05	190505	192453	AT3G57170.1 Symbols: | N-acetylglucosaminyl transferase component family protein / Gpi1 family protein | chr3:21159620-21162259 REVERSE LENGTH=560
	Prupe.5G018000	Pp05	1936041	1937728	AT5G17540.1 Symbols: | HXXXD-type acyl-transferase family protein | chr5:5782061-5783682 REVERSE LENGTH=461
	Prupe.5G022900	Pp05	2566506	2569265	AT1G32100.1 Symbols: ATPRR1, PRR1 | pinoresinol reductase 1 | chr1:11546472-11547953 REVERSE LENGTH=317
	Prupe.5G036300	Pp05	4111681	4116199	AT2G18390.1 Symbols: TTN5, HAL, ARL2, ATARLC1 | ADP-ribosylation factor family protein | chr2:7988335-7989374 FORWARD LENGTH=185
	Prupe.5G050600	Pp05	5389330	5389665	AT2G42310.1 Symbols: | unknown protein; BEST Arabidopsis thaliana protein match is: unknown protein (TAIR:AT3G57785.1); Has 115 Blast hits to 115 proteins in 48 species: Archae - 0; Bacteria - 0; Metazoa - 4; Fungi - 44; Plants - 67; Viruses - 0; Other Eukaryotes - 0 (source: NCBI BLink). | chr2:17625251-17625595 FORWARD LENGTH=114
	Prupe.5G051700	Pp05	5599913	5601284	NA
	Prupe.5G051800	Pp05	5611915	5613221	AT1G79680.1 Symbols: WAKL10, ATWAKL10 | WALL ASSOCIATED KINASE (WAK)-LIKE 10 | chr1:29980188-29982749 REVERSE LENGTH=769
	Prupe.5G061100	Pp05	6688364	6694201	AT5G47380.1 Symbols: | Protein of unknown function, DUF547 | chr5:19221472-19224471 REVERSE LENGTH=618
	Prupe.5G061200	Pp05	6699614	6700312	AT3G46620.1 Symbols: | zinc finger (C3HC4-type RING finger) family protein | chr3:17178837-17180024 REVERSE LENGTH=395
	Prupe.5G070600	Pp05	8489069	8490969	AT5G49610.1 Symbols: | F-box family protein | chr5:20131448-20132527 REVERSE LENGTH=359
	Prupe.5G070700	Pp05	8509074	8512347	ATMG01250.1 Symbols: ORF102 | RNA-directed DNA polymerase (reverse transcriptase) | chrM:310514-310882 FORWARD LENGTH=122
	Prupe.5G083600	Pp05	9632319	9634165	NA
	Prupe.5G141400	Pp05	13148549	13150899	NA
	Prupe.5G155000	Pp05	13883136	13883540	AT5G59310.1 Symbols: LTP4 | lipid transfer protein 4 | chr5:23925296-23925772 REVERSE LENGTH=112
	Prupe.5G212900	Pp05	16840580	16841853	AT1G18520.1 Symbols: TET11 | tetraspanin11 | chr1:6375051-6376178 FORWARD LENGTH=271
	Prupe.5G213000	Pp05	16842209	16844766	AT5G23040.1 Symbols: CDF1 | Protein of unknown function (DUF3353) | chr5:7729465-7730930 REVERSE LENGTH=258
	Prupe.5G213100	Pp05	16846697	16852861	AT5G23050.1 Symbols: AAE17 | acyl-activating enzyme 17 | chr5:7731513-7735399 REVERSE LENGTH=721
	Prupe.5G213200	Pp05	16859722	16860923	AT1G59750.3 Symbols: ARF1 | auxin response factor 1 | chr1:21980414-21984193 FORWARD LENGTH=665
	Prupe.5G245600	Pp05	18381205	18382420	AT5G09280.1 Symbols: | Pectin lyase-like superfamily protein | chr5:2880423-2881597 REVERSE LENGTH=297
	Prupe.6G011200	Pp06	824672	826429	NA
	Prupe.6G016900	Pp06	1205667	1205879	NA
	Prupe.6G022900	Pp06	1847517	1856072	AT5G24760.1 Symbols: | GroES-like zinc-binding dehydrogenase family protein | chr5:8495035-8497245 REVERSE LENGTH=381
	Prupe.6G034600	Pp06	2620997	2622397	NA
	Prupe.6G083100	Pp06	5615551	5620427	AT5G36930.1 Symbols: | Disease resistance protein (TIR-NBS-LRR class) family | chr5:14567771-14571907 REVERSE LENGTH=1188
	Prupe.6G111600	Pp06	8013215	8013791	AT1G76080.1 Symbols: ATCDSP32, CDSP32 | chloroplastic drought-induced stress protein of 32 kD | chr1:28548063-28549348 REVERSE LENGTH=302
	Prupe.6G116200	Pp06	8466058	8466762	AT5G28530.1 Symbols: FRS10 | FAR1-related sequence 10 | chr5:10525078-10527300 REVERSE LENGTH=685
	Prupe.6G120400	Pp06	8932724	8935841	AT5G36110.1 Symbols: CYP716A1 | cytochrome P450, family 716, subfamily A, polypeptide 1 | chr5:14195377-14197613 FORWARD LENGTH=477
	Prupe.6G120600	Pp06	8964473	8968016	AT4G02600.2 Symbols: MLO1, ATMLO1 | Seven transmembrane MLO family protein | chr4:1144141-1147156 FORWARD LENGTH=526
	Prupe.6G120700	Pp06	8968215	8974540	AT4G02600.2 Symbols: MLO1, ATMLO1 | Seven transmembrane MLO family protein | chr4:1144141-1147156 FORWARD LENGTH=526
	Prupe.6G126700	Pp06	9767155	9769884	AT3G44550.1 Symbols: FAR5 | fatty acid reductase 5 | chr3:16138060-16141409 FORWARD LENGTH=496
	Prupe.6G133900	Pp06	10500492	10502412	NA
	Prupe.6G142800	Pp06	11561830	11565411	AT5G53130.1 Symbols: CNGC1, ATCNGC1 | cyclic nucleotide gated channel 1 | chr5:21537830-21540490 REVERSE LENGTH=716
	Prupe.6G148000	Pp06	12425295	12425528	AT2G29880.1 Symbols: | unknown protein; BEST Arabidopsis thaliana protein match is: unknown protein (TAIR:AT5G27260.1); Has 260 Blast hits to 212 proteins in 20 species: Archae - 0; Bacteria - 0; Metazoa - 1; Fungi - 10; Plants - 240; Viruses - 0; Other Eukaryotes - 9 (source: NCBI BLink). | chr2:12742536-12743545 FORWARD LENGTH=308
	Prupe.6G160400	Pp06	14839663	14842497	NA
	Prupe.6G185300	Pp06	19402211	19402800	NA
	Prupe.6G195600	Pp06	20325386	20326960	AT1G62680.1 Symbols: | Pentatricopeptide repeat (PPR) superfamily protein | chr1:23208247-23209893 REVERSE LENGTH=548
	Prupe.6G195700	Pp06	20327019	20328302	AT1G12300.1 Symbols: | Tetratricopeptide repeat (TPR)-like superfamily protein | chr1:4184163-4186076 REVERSE LENGTH=637
	Prupe.6G204300	Pp06	21222784	21228082	AT2G34357.1 Symbols: | ARM repeat superfamily protein | chr2:14499236-14505555 FORWARD LENGTH=1280
	Prupe.6G204400	Pp06	21248150	21248704	AT5G65005.1 Symbols: | Polynucleotidyl transferase, ribonuclease H-like superfamily protein | chr5:25967824-25968615 FORWARD LENGTH=263
	Prupe.6G204500	Pp06	21249881	21259760	AT2G34357.1 Symbols: | ARM repeat superfamily protein | chr2:14499236-14505555 FORWARD LENGTH=1280
	Prupe.6G205600	Pp06	21385404	21386828	AT4G37980.1 Symbols: ELI3-1, ELI3, ATCAD7, CAD7 | elicitor-activated gene 3-1 | chr4:17852670-17854302 FORWARD LENGTH=357
	Prupe.6G205700	Pp06	21389781	21391906	AT4G37990.1 Symbols: ELI3-2, ELI3, ATCAD8, CAD-B2 | elicitor-activated gene 3-2 | chr4:17855964-17857388 FORWARD LENGTH=359
	Prupe.6G205800	Pp06	21395562	21396255	AT4G39330.1 Symbols: ATCAD9, CAD9 | cinnamyl alcohol dehydrogenase 9 | chr4:18291268-18292772 FORWARD LENGTH=360
	Prupe.6G228000	Pp06	23202754	23204205	AT2G23200.1 Symbols: | Protein kinase superfamily protein | chr2:9879351-9881855 FORWARD LENGTH=834
	Prupe.6G248400	Pp06	24432057	24435222	AT3G47570.1 Symbols: | Leucine-rich repeat protein kinase family protein | chr3:17527611-17530748 FORWARD LENGTH=1010
	Prupe.6G270000	Pp06	25643841	25644119	AT4G38620.1 Symbols: ATMYB4, MYB4 | myb domain protein 4 | chr4:18053866-18054876 FORWARD LENGTH=282
	Prupe.6G288200	Pp06	26644018	26644744	NA
	Prupe.6G292600	Pp06	26936907	26937904	AT5G59320.1 Symbols: LTP3 | lipid transfer protein 3 | chr5:23929051-23929492 FORWARD LENGTH=115
	Prupe.6G292700	Pp06	26938168	26939594	AT5G59310.1 Symbols: LTP4 | lipid transfer protein 4 | chr5:23925296-23925772 REVERSE LENGTH=112
	Prupe.6G292800	Pp06	26940845	26942242	AT5G59320.1 Symbols: LTP3 | lipid transfer protein 3 | chr5:23929051-23929492 FORWARD LENGTH=115
	Prupe.6G327500	Pp06	28725388	28726515	AT1G21280.1 Symbols: | CONTAINS InterPro DOMAIN/s: Retrotransposon gag protein (InterPro:IPR005162); Has 707 Blast hits to 705 proteins in 25 species: Archae - 0; Bacteria - 0; Metazoa - 4; Fungi - 0; Plants - 703; Viruses - 0; Other Eukaryotes - 0 (source: NCBI BLink). | chr1:7447690-7448403 REVERSE LENGTH=237
	Prupe.7G014300	Pp07	2055776	2059579	AT4G08850.1 Symbols: | Leucine-rich repeat receptor-like protein kinase family protein | chr4:5636693-5640496 REVERSE LENGTH=1045
	Prupe.7G016900	Pp07	2475661	2476685	NA
	Prupe.7G017000	Pp07	2481889	2482317	AT1G72860.1 Symbols: | Disease resistance protein (TIR-NBS-LRR class) family | chr1:27417096-27420778 REVERSE LENGTH=1163
	Prupe.7G017100	Pp07	2482823	2483774	NA
	Prupe.7G018100	Pp07	2616154	2618208	NA
	Prupe.7G021400	Pp07	3235334	3238215	AT3G04400.1 Symbols: emb2171 | Ribosomal protein L14p/L23e family protein | chr3:1167339-1168308 FORWARD LENGTH=140
	Prupe.7G033400	Pp07	6242551	6245024	NA
	Prupe.7G036200	Pp07	6633382	6634906	NA
	Prupe.7G041100	Pp07	7679007	7679270	NA
	Prupe.7G043700	Pp07	8007572	8010457	AT2G41350.1 Symbols: | unknown protein; BEST Arabidopsis thaliana protein match is: unknown protein (TAIR:AT2G21980.1); Has 188 Blast hits to 188 proteins in 66 species: Archae - 0; Bacteria - 12; Metazoa - 90; Fungi - 15; Plants - 54; Viruses - 0; Other Eukaryotes - 17 (source: NCBI BLink). | chr2:17231565-17233458 FORWARD LENGTH=298
	Prupe.7G043800	Pp07	8011398	8014430	AT3G57090.1 Symbols: BIGYIN, FIS1A | Tetratricopeptide repeat (TPR)-like superfamily protein | chr3:21128627-21129981 FORWARD LENGTH=170
	Prupe.7G043900	Pp07	8015192	8017291	NA
	Prupe.7G044000	Pp07	8019215	8019731	AT3G10050.1 Symbols: OMR1 | L-O-methylthreonine resistant 1 | chr3:3099164-3101741 REVERSE LENGTH=592
	Prupe.7G044100	Pp07	8019855	8020395	AT3G10050.1 Symbols: OMR1 | L-O-methylthreonine resistant 1 | chr3:3099164-3101741 REVERSE LENGTH=592
	Prupe.7G044200	Pp07	8039788	8045976	AT3G47110.1 Symbols: | Leucine-rich repeat protein kinase family protein | chr3:17347103-17350296 REVERSE LENGTH=1025
	Prupe.7G051200	Pp07	8900272	8901709	AT1G20030.2 Symbols: | Pathogenesis-related thaumatin superfamily protein | chr1:6945725-6947017 FORWARD LENGTH=316
	Prupe.7G051700	Pp07	8969523	8970831	AT3G57240.1 Symbols: BG3 | beta-1,3-glucanase 3 | chr3:21181916-21183045 REVERSE LENGTH=341
	Prupe.7G051800	Pp07	8972040	8974301	AT3G57240.1 Symbols: BG3 | beta-1,3-glucanase 3 | chr3:21181916-21183045 REVERSE LENGTH=341
	Prupe.7G057400	Pp07	9670413	9671784	NA
	Prupe.7G057500	Pp07	9681366	9682927	AT5G53130.1 Symbols: CNGC1, ATCNGC1 | cyclic nucleotide gated channel 1 | chr5:21537830-21540490 REVERSE LENGTH=716
	Prupe.7G065200	Pp07	10358144	10360983	AT4G14300.1 Symbols: | RNA-binding (RRM/RBD/RNP motifs) family protein | chr4:8231179-8232785 FORWARD LENGTH=411
	Prupe.7G085600	Pp07	12042512	12042874	AT1G27530.1 Symbols: | CONTAINS InterPro DOMAIN/s: Ubiquitin-conjugating enzyme/RWD-like (InterPro:IPR016135), Ubiquitin-fold modifier-conjugating enzyme 1 (InterPro:IPR014806); Has 269 Blast hits to 269 proteins in 110 species: Archae - 0; Bacteria - 0; Metazoa - 175; Fungi - 0; Plants - 42; Viruses - 0; Other Eukaryotes - 52 (source: NCBI BLink). | chr1:9562761-9563887 REVERSE LENGTH=174
	Prupe.7G139000	Pp07	15514943	15516816	AT5G66910.1 Symbols: | Disease resistance protein (CC-NBS-LRR class) family | chr5:26718338-26721133 REVERSE LENGTH=815
	Prupe.7G141500	Pp07	15687547	15689911	AT2G23610.1 Symbols: ATMES3, MES3 | methyl esterase 3 | chr2:10044410-10046403 REVERSE LENGTH=263
	Prupe.7G184600	Pp07	17896707	17901662	AT1G42540.1 Symbols: ATGLR3.3, GLR3.3 | glutamate receptor 3.3 | chr1:15973489-15976703 FORWARD LENGTH=933
	Prupe.7G184700	Pp07	17901790	17904096	AT1G29940.1 Symbols: NRPA2 | nuclear RNA polymerase A2 | chr1:10479322-10486670 REVERSE LENGTH=1178
	Prupe.7G242000	Pp07	20772808	20775089	AT2G26690.1 Symbols: | Major facilitator superfamily protein | chr2:11347347-11350916 REVERSE LENGTH=577
	Prupe.7G242100	Pp07	20775337	20776916	AT4G32390.1 Symbols: | Nucleotide-sugar transporter family protein | chr4:15636550-15637602 FORWARD LENGTH=350
	Prupe.7G242200	Pp07	20778960	20786302	AT4G03340.1 Symbols: | Core-2/I-branching beta-1,6-N-acetylglucosaminyltransferase family protein | chr4:1467865-1469465 REVERSE LENGTH=448
	Prupe.8G009500	Pp08	718796	720240	AT3G07040.1 Symbols: RPM1, RPS3 | NB-ARC domain-containing disease resistance protein | chr3:2226244-2229024 REVERSE LENGTH=926
	Prupe.8G013400	Pp08	1119827	1122286	AT3G51010.1 Symbols: | unknown protein; FUNCTIONS IN: molecular_function unknown; INVOLVED IN: biological_process unknown; LOCATED IN: mitochondrion, plastid; EXPRESSED IN: 22 plant structures; EXPRESSED DURING: 13 growth stages; Has 24 Blast hits to 24 proteins in 9 species: Archae - 0; Bacteria - 0; Metazoa - 0; Fungi - 0; Plants - 24; Viruses - 0; Other Eukaryotes - 0 (source: NCBI BLink). | c…
	Prupe.8G013500	Pp08	1121797	1125186	AT1G43890.3 Symbols: ATRAB18, ATRABC1, RAB18-1, RABC1, ATRAB-C1, RAB18 | RAB GTPASE HOMOLOG B18 | chr1:16646934-16648395 FORWARD LENGTH=212
	Prupe.8G015100	Pp08	1308354	1311247	NA
	Prupe.8G015200	Pp08	1317765	1323160	AT5G14520.1 Symbols: | pescadillo-related | chr5:4680789-4684330 REVERSE LENGTH=590
	Prupe.8G015300	Pp08	1323611	1324557	NA
	Prupe.8G015400	Pp08	1327827	1329378	NA
	Prupe.8G015500	Pp08	1339678	1340645	NA
	Prupe.8G015600	Pp08	1377285	1393260	NA
	Prupe.8G015700	Pp08	1394662	1399295	AT5G14520.1 Symbols: | pescadillo-related | chr5:4680789-4684330 REVERSE LENGTH=590
	Prupe.8G015800	Pp08	1399614	1403341	NA
	Prupe.8G021100	Pp08	1909420	1910903	AT3G18670.1 Symbols: | Ankyrin repeat family protein | chr3:6424135-6426471 REVERSE LENGTH=598
	Prupe.8G048600	Pp08	5290141	5297264	NA
	Prupe.8G049600	Pp08	5395478	5407979	AT3G44530.2 Symbols: HIRA | homolog of histone chaperone HIRA | chr3:16116026-16121247 FORWARD LENGTH=1040
	Prupe.8G055800	Pp08	6490676	6491896	NA
	Prupe.8G055900	Pp08	6495724	6496102	AT1G29150.1 Symbols: ATS9, RPN6 | non-ATPase subunit 9 | chr1:10181240-10182499 FORWARD LENGTH=419
	Prupe.8G056700	Pp08	6633597	6638321	AT5G17680.1 Symbols: | disease resistance protein (TIR-NBS-LRR class), putative | chr5:5822999-5827153 FORWARD LENGTH=1294
	Prupe.8G058300	Pp08	7337682	7339942	NA
	Prupe.8G060600	Pp08	8614031	8614540	AT4G35730.1 Symbols: | Regulator of Vps4 activity in the MVB pathway protein | chr4:16931111-16933241 FORWARD LENGTH=466
	Prupe.8G063100	Pp08	9167730	9168155	AT4G22620.1 Symbols: | SAUR-like auxin-responsive protein family | chr4:11907631-11908113 FORWARD LENGTH=160
	Prupe.8G063800	Pp08	9364275	9366245	AT5G64250.1 Symbols: | Aldolase-type TIM barrel family protein | chr5:25697623-25698752 REVERSE LENGTH=293
	Prupe.8G077300	Pp08	11148447	11150611	NA
	Prupe.8G077400	Pp08	11151373	11151966	NA
	Prupe.8G084400	Pp08	11758930	11763988	AT1G63780.1 Symbols: IMP4 | Ribosomal RNA processing Brix domain protein | chr1:23665045-23667243 REVERSE LENGTH=294
	Prupe.8G103600	Pp08	13445080	13447032	AT5G65860.1 Symbols: | ankyrin repeat family protein | chr5:26347706-26348746 REVERSE LENGTH=346
	Prupe.8G105400	Pp08	13645519	13647838	AT3G18830.1 Symbols: ATPLT5, PMT5, ATPMT5 | polyol/monosaccharide transporter 5 | chr3:6489000-6491209 REVERSE LENGTH=539
	Prupe.8G105500	Pp08	13658102	13660508	AT3G18830.1 Symbols: ATPLT5, PMT5, ATPMT5 | polyol/monosaccharide transporter 5 | chr3:6489000-6491209 REVERSE LENGTH=539
	Prupe.8G118600	Pp08	14553958	14554170	NA
	Prupe.8G120000	Pp08	14681455	14682961	AT2G20142.1 Symbols: | Toll-Interleukin-Resistance (TIR) domain family protein | chr2:8695387-8696566 FORWARD LENGTH=313
	Prupe.8G120100	Pp08	14684654	14690097	AT5G17680.1 Symbols: | disease resistance protein (TIR-NBS-LRR class), putative | chr5:5822999-5827153 FORWARD LENGTH=1294
	Prupe.8G132000	Pp08	15438272	15441084	AT2G15430.1 Symbols: RBP36A, RPB35.5A, NRPB3, NRPD3, NRPE3A | DNA-directed RNA polymerase family protein | chr2:6733661-6735482 FORWARD LENGTH=319
	Prupe.8G132100	Pp08	15441862	15445500	AT3G07040.1 Symbols: RPM1, RPS3 | NB-ARC domain-containing disease resistance protein | chr3:2226244-2229024 REVERSE LENGTH=926
	Prupe.8G132200	Pp08	15447060	15451720	AT2G15430.1 Symbols: RBP36A, RPB35.5A, NRPB3, NRPD3, NRPE3A | DNA-directed RNA polymerase family protein | chr2:6733661-6735482 FORWARD LENGTH=319
	Prupe.8G176400	Pp08	17850620	17856250	AT4G12010.1 Symbols: | Disease resistance protein (TIR-NBS-LRR class) family | chr4:7197325-7201393 REVERSE LENGTH=1219
	Prupe.8G176500	Pp08	17855275	17859527	AT4G38390.1 Symbols: RHS17 | root hair specific 17 | chr4:17976042-17978380 FORWARD LENGTH=551
	Prupe.I001700	scaffold_182	1700	4736	NA
	Prupe.I004800	scaffold_42	5636	7423	NA
PL/PMC	Prupe.1G039900	Pp01	2842126	2843564	AT2G29420.1 Symbols: ATGSTU7, GST25, GSTU7 | glutathione S-transferase tau 7 | chr2:12618111-12618871 REVERSE LENGTH=227
	Prupe.1G040000	Pp01	2843881	2848319	AT1G04420.1 Symbols: | NAD(P)-linked oxidoreductase superfamily protein | chr1:1191634-1193699 FORWARD LENGTH=412
	Prupe.1G040100	Pp01	2848501	2855467	AT4G14368.1 Symbols: | Regulator of chromosome condensation (RCC1) family protein | chr4:8274279-8278810 REVERSE LENGTH=1106
	Prupe.1G040200	Pp01	2856523	2861986	AT3G23280.2 Symbols: XBAT35 | XB3 ortholog 5 in Arabidopsis thaliana | chr3:8321588-8324109 FORWARD LENGTH=438
	Prupe.1G058600	Pp01	4162736	4163242	AT5G12060.1 Symbols: | Plant self-incompatibility protein S1 family | chr5:3894919-3895371 REVERSE LENGTH=150
	Prupe.1G058800	Pp01	4174069	4176139	NA
	Prupe.1G058900	Pp01	4176352	4176789	AT5G12060.1 Symbols: | Plant self-incompatibility protein S1 family | chr5:3894919-3895371 REVERSE LENGTH=150
	Prupe.1G059200	Pp01	4189356	4189730	AT1G04645.1 Symbols: | Plant self-incompatibility protein S1 family | chr1:1293853-1294239 REVERSE LENGTH=128
	Prupe.1G072300	Pp01	5155375	5156666	AT5G45890.1 Symbols: SAG12 | senescence-associated gene 12 | chr5:18613300-18614759 FORWARD LENGTH=346
	Prupe.1G087600	Pp01	6528714	6530392	NA
	Prupe.1G092500	Pp01	7027824	7030070	AT1G73050.1 Symbols: | Glucose-methanol-choline (GMC) oxidoreductase family protein | chr1:27476565-27478534 REVERSE LENGTH=552
	Prupe.1G092900	Pp01	7056102	7058948	AT1G73050.1 Symbols: | Glucose-methanol-choline (GMC) oxidoreductase family protein | chr1:27476565-27478534 REVERSE LENGTH=552
	Prupe.1G094600	Pp01	7362088	7365378	AT2G29110.1 Symbols: ATGLR2.8, GLR2.8 | glutamate receptor 2.8 | chr2:12506880-12510552 REVERSE LENGTH=947
	Prupe.1G094700	Pp01	7368692	7372099	AT2G29110.1 Symbols: ATGLR2.8, GLR2.8 | glutamate receptor 2.8 | chr2:12506880-12510552 REVERSE LENGTH=947
	Prupe.1G131000	Pp01	10244020	10244796	NA
	Prupe.1G148400	Pp01	11642387	11646269	AT3G06250.1 Symbols: FRS7 | FAR1-related sequence 7 | chr3:1889771-1892065 REVERSE LENGTH=764
	Prupe.1G148500	Pp01	11646870	11650989	AT3G21580.1 Symbols: | cobalt ion transmembrane transporters | chr3:7602009-7603720 REVERSE LENGTH=391
	Prupe.1G148600	Pp01	11652666	11654476	AT5G18970.1 Symbols: | AWPM-19-like family protein | chr5:6333714-6334539 REVERSE LENGTH=171
	Prupe.1G148700	Pp01	11654710	11658386	AT5G35630.3 Symbols: GS2, GLN2, ATGSL1 | glutamine synthetase 2 | chr5:13831220-13833239 FORWARD LENGTH=430
	Prupe.1G169400	Pp01	13871377	13876055	AT3G23740.1 Symbols: | unknown protein; FUNCTIONS IN: molecular_function unknown; INVOLVED IN: biological_process unknown; LOCATED IN: chloroplast; EXPRESSED IN: 9 plant structures; EXPRESSED DURING: C globular stage, F mature embryo stage, petal differentiation and expansion stage, E expanded cotyledon stage, D bilateral stage; BEST Arabidopsis thaliana protein match is: unknown protein (TAIR:AT…
	Prupe.1G169500	Pp01	13880239	13882018	NA
	Prupe.1G174000	Pp01	14626812	14627715	NA
	Prupe.1G174500	Pp01	14680362	14685845	AT4G21410.1 Symbols: CRK29 | cysteine-rich RLK (RECEPTOR-like protein kinase) 29 | chr4:11402463-11405025 REVERSE LENGTH=679
	Prupe.1G183200	Pp01	16208305	16209197	NA
	Prupe.1G185200	Pp01	16811220	16812074	NA
	Prupe.1G193900	Pp01	18269398	18271716	NA
	Prupe.1G194000	Pp01	18279870	18280624	NA
	Prupe.1G200800	Pp01	19758018	19758440	NA
	Prupe.1G200900	Pp01	19763521	19765577	AT5G28780.1 Symbols: | PIF1 helicase | chr5:10812907-10814173 REVERSE LENGTH=337
	Prupe.1G201500	Pp01	19906387	19913745	AT2G30710.1 Symbols: | Ypt/Rab-GAP domain of gyp1p superfamily protein | chr2:13086147-13088991 REVERSE LENGTH=440
	Prupe.1G201600	Pp01	19913628	19917352	AT5G09320.1 Symbols: VPS9B | Vacuolar sorting protein 9 (VPS9) domain | chr5:2889007-2892016 REVERSE LENGTH=712
	Prupe.1G201700	Pp01	19924995	19925857	AT2G43540.1 Symbols: | unknown protein; FUNCTIONS IN: molecular_function unknown; INVOLVED IN: N-terminal protein myristoylation; LOCATED IN: cellular_component unknown; EXPRESSED IN: 22 plant structures; EXPRESSED DURING: 13 growth stages; Has 27 Blast hits to 27 proteins in 12 species: Archae - 0; Bacteria - 0; Metazoa - 0; Fungi - 0; Plants - 27; Viruses - 0; Other Eukaryotes - 0 (source: NCBI…
	Prupe.1G201800	Pp01	19926354	19930929	AT2G47990.1 Symbols: SWA1, EDA13, EDA19 | transducin family protein / WD-40 repeat family protein | chr2:19637010-19638602 REVERSE LENGTH=530
	Prupe.1G202500	Pp01	20056198	20060757	AT1G65810.1 Symbols: | P-loop containing nucleoside triphosphate hydrolases superfamily protein | chr1:24477043-24480728 REVERSE LENGTH=1050
	Prupe.1G202600	Pp01	20077412	20080380	AT2G18040.1 Symbols: PIN1AT | peptidylprolyl cis/trans isomerase, NIMA-interacting 1 | chr2:7842346-7843537 FORWARD LENGTH=119
	Prupe.1G202900	Pp01	20156338	20160175	AT3G01680.1 Symbols: | CONTAINS InterPro DOMAIN/s: Mediator complex subunit Med28 (InterPro:IPR021640); BEST Arabidopsis thaliana protein match is: unknown protein (TAIR:AT3G01670.1); Has 122 Blast hits to 112 proteins in 13 species: Archae - 0; Bacteria - 0; Metazoa - 0; Fungi - 0; Plants - 122; Viruses - 0; Other Eukaryotes - 0 (source: NCBI BLink). | chr3:252033-255246 FORWARD LENGTH=740
	Prupe.1G204200	Pp01	20394415	20395220	NA
	Prupe.1G204300	Pp01	20401604	20401923	NA
	Prupe.1G204400	Pp01	20407058	20407879	NA
	Prupe.1G206300	Pp01	20914984	20915368	AT5G45540.1 Symbols: | Protein of unknown function (DUF594) | chr5:18458294-18460705 REVERSE LENGTH=803
	Prupe.1G216300	Pp01	22966998	22967633	AT5G06320.1 Symbols: NHL3 | NDR1/HIN1-like 3 | chr5:1931016-1931711 REVERSE LENGTH=231
	Prupe.1G216400	Pp01	22968874	22970116	NA
	Prupe.1G228900	Pp01	24181650	24186002	AT1G67490.1 Symbols: GCS1, KNF | glucosidase 1 | chr1:25280633-25286581 REVERSE LENGTH=852
	Prupe.1G244200	Pp01	25769320	25772751	AT1G70630.1 Symbols: | Nucleotide-diphospho-sugar transferase family protein | chr1:26632118-26633991 FORWARD LENGTH=537
	Prupe.1G244300	Pp01	25772752	25775068	NA
	Prupe.1G244400	Pp01	25774125	25777335	AT3G26570.2 Symbols: PHT2;1, ORF02 | phosphate transporter 2;1 | chr3:9756416-9758413 FORWARD LENGTH=587
	Prupe.1G244500	Pp01	25788397	25792336	AT3G26510.4 Symbols: | Octicosapeptide/Phox/Bem1p family protein | chr3:9711886-9712588 REVERSE LENGTH=196
	Prupe.1G253800	Pp01	26468579	26470991	AT1G70370.2 Symbols: PG2 | polygalacturonase 2 | chr1:26513003-26514998 REVERSE LENGTH=626
	Prupe.1G266000	Pp01	27392057	27393025	NA
	Prupe.1G266100	Pp01	27395976	27397087	AT1G40087.1 Symbols: | Plant transposase (Ptta/En/Spm family) | chr1:14999762-15001868 REVERSE LENGTH=390
	Prupe.1G266200	Pp01	27397636	27398118	NA
	Prupe.1G268700	Pp01	27609350	27611660	AT1G14420.1 Symbols: AT59 | Pectate lyase family protein | chr1:4931844-4933405 REVERSE LENGTH=459
	Prupe.1G268800	Pp01	27612739	27614687	AT3G54320.1 Symbols: WRI1, WRI, ASML1, ATWRI1 | Integrase-type DNA-binding superfamily protein | chr3:20114809-20118599 FORWARD LENGTH=438
	Prupe.1G287400	Pp01	28741234	28742800	AT4G02630.1 Symbols: | Protein kinase superfamily protein | chr4:1151683-1153161 FORWARD LENGTH=492
	Prupe.1G292200	Pp01	28996075	28997196	NA
	Prupe.1G297900	Pp01	29382067	29382691	NA
	Prupe.1G300800	Pp01	29550219	29550816	AT1G68760.1 Symbols: ATNUDT1, ATNUDX1, NUDX1 | nudix hydrolase 1 | chr1:25829090-25829607 FORWARD LENGTH=147
	Prupe.1G300900	Pp01	29575643	29576932	AT1G52490.1 Symbols: | CONTAINS InterPro DOMAIN/s: F-box domain, cyclin-like (InterPro:IPR001810), F-box domain, Skp2-like (InterPro:IPR022364), F-box associated domain, type 3 (InterPro:IPR013187), F-box associated interaction domain (InterPro:IPR017451); BEST Arabidopsis thaliana protein match is: F-box and associated interaction domains-containing protein (TAIR:AT1G32420.1); Has 1577 Blast hit…
	Prupe.1G302300	Pp01	29692846	29693752	NA
	Prupe.1G323800	Pp01	30916650	30917370	AT4G35470.1 Symbols: PIRL4 | plant intracellular ras group-related LRR 4 | chr4:16846531-16848448 FORWARD LENGTH=549
	Prupe.1G439100	Pp01	37344478	37347973	AT4G29990.1 Symbols: | Leucine-rich repeat transmembrane protein kinase protein | chr4:14665802-14669438 REVERSE LENGTH=876
	Prupe.1G446300	Pp01	37762460	37763216	AT4G32870.1 Symbols: | Polyketide cyclase/dehydrase and lipid transport superfamily protein | chr4:15862168-15862641 FORWARD LENGTH=157
	Prupe.1G446400	Pp01	37763723	37765732	AT4G32870.1 Symbols: | Polyketide cyclase/dehydrase and lipid transport superfamily protein | chr4:15862168-15862641 FORWARD LENGTH=157
	Prupe.1G446500	Pp01	37765980	37766857	AT5G42905.1 Symbols: | Polynucleotidyl transferase, ribonuclease H-like superfamily protein | chr5:17201414-17202323 REVERSE LENGTH=258
	Prupe.1G470500	Pp01	39180283	39181682	NA
	Prupe.1G474200	Pp01	39399097	39405193	AT4G27290.1 Symbols: | S-locus lectin protein kinase family protein | chr4:13666281-13669202 FORWARD LENGTH=783
	Prupe.1G492100	Pp01	40917940	40919564	AT3G26210.1 Symbols: CYP71B23 | cytochrome P450, family 71, subfamily B, polypeptide 23 | chr3:9593329-9595202 REVERSE LENGTH=501
	Prupe.1G496400	Pp01	41156848	41159851	AT3G03360.1 Symbols: | F-box/RNI-like superfamily protein | chr3:795218-796918 FORWARD LENGTH=481
	Prupe.1G519000	Pp01	42629596	42631886	AT1G34640.1 Symbols: | peptidases | chr1:12687706-12688427 REVERSE LENGTH=110
	Prupe.1G519100	Pp01	42631238	42634236	NA
	Prupe.1G537100	Pp01	43874268	43885126	AT1G55250.3 Symbols: HUB2 | histone mono-ubiquitination 2 | chr1:20607214-20612302 FORWARD LENGTH=899
	Prupe.1G566400	Pp01	46224153	46241757	AT1G71270.1 Symbols: POK, TTD8, ATVPS52 | Vps52 / Sac2 family | chr1:26863736-26869817 FORWARD LENGTH=707
	Prupe.1G566500	Pp01	46236970	46237435	NA
	Prupe.1G566600	Pp01	46242163	46247383	AT1G08490.1 Symbols: ATSUFS, SUFS, ATCPNIFS, ATNFS2, CPNIFS | chloroplastic NIFS-like cysteine desulfurase | chr1:2685980-2688547 REVERSE LENGTH=463
	Prupe.1G566700	Pp01	46247930	46253777	AT3G26070.1 Symbols: | Plastid-lipid associated protein PAP / fibrillin family protein | chr3:9526904-9528199 FORWARD LENGTH=242
	Prupe.1G566800	Pp01	46257085	46270289	AT1G71240.2 Symbols: | Plant protein of unknown function (DUF639) | chr1:26855489-26859599 FORWARD LENGTH=823
	Prupe.1G566900	Pp01	46270712	46272238	AT1G77700.1 Symbols: | Pathogenesis-related thaumatin superfamily protein | chr1:29204747-29206217 FORWARD LENGTH=356
	Prupe.1G580200	Pp01	47186449	47188777	AT2G40890.1 Symbols: CYP98A3 | cytochrome P450, family 98, subfamily A, polypeptide 3 | chr2:17058291-17060532 REVERSE LENGTH=508
	Prupe.2G003400	Pp02	358733	380372	AT2G31960.2 Symbols: GSL03 | glucan synthase-like 3 | chr2:13589545-13600066 FORWARD LENGTH=1950
	Prupe.2G003500	Pp02	380416	381337	NA
	Prupe.2G006600	Pp02	656726	658152	AT1G40087.1 Symbols: | Plant transposase (Ptta/En/Spm family) | chr1:14999762-15001868 REVERSE LENGTH=390
	Prupe.2G006700	Pp02	660882	661070	NA
	Prupe.2G011100	Pp02	985463	987710	NA
	Prupe.2G023800	Pp02	2347482	2350455	AT3G63470.1 Symbols: scpl40 | serine carboxypeptidase-like 40 | chr3:23438561-23440862 FORWARD LENGTH=502
	Prupe.2G024400	Pp02	2420010	2422077	AT3G52040.1 Symbols: | unknown protein; Has 37 Blast hits to 37 proteins in 15 species: Archae - 0; Bacteria - 0; Metazoa - 0; Fungi - 0; Plants - 37; Viruses - 0; Other Eukaryotes - 0 (source: NCBI BLink). | chr3:19304368-19304802 REVERSE LENGTH=90
	Prupe.2G037600	Pp02	4049713	4052361	AT5G52650.1 Symbols: | RNA binding Plectin/S10 domain-containing protein | chr5:21355781-21357003 REVERSE LENGTH=179
	Prupe.2G037700	Pp02	4055629	4057344	AT3G05510.2 Symbols: | Phospholipid/glycerol acyltransferase family protein | chr3:1596133-1598074 FORWARD LENGTH=358
	Prupe.2G041300	Pp02	4536782	4550063	AT5G06960.2 Symbols: OBF5, TGA5 | OCS-element binding factor 5 | chr5:2155742-2157400 FORWARD LENGTH=330
	Prupe.2G041500	Pp02	4552547	4554701	AT3G12260.1 Symbols: | LYR family of Fe/S cluster biogenesis protein | chr3:3909252-3910337 REVERSE LENGTH=133
	Prupe.2G041600	Pp02	4568807	4569633	AT4G19570.1 Symbols: | Chaperone DnaJ-domain superfamily protein | chr4:10665516-10667192 FORWARD LENGTH=558
	Prupe.2G041700	Pp02	4572370	4573134	AT4G19570.1 Symbols: | Chaperone DnaJ-domain superfamily protein | chr4:10665516-10667192 FORWARD LENGTH=558
	Prupe.2G041800	Pp02	4574031	4575302	NA
	Prupe.2G041900	Pp02	4576201	4580358	AT2G38730.1 Symbols: | Cyclophilin-like peptidyl-prolyl cis-trans isomerase family protein | chr2:16192579-16194038 REVERSE LENGTH=199
	Prupe.2G044400	Pp02	4954292	4962100	AT3G47570.1 Symbols: | Leucine-rich repeat protein kinase family protein | chr3:17527611-17530748 FORWARD LENGTH=1010
	Prupe.2G045800	Pp02	5174473	5181914	AT1G66670.1 Symbols: CLPP3, NCLPP3 | CLP protease proteolytic subunit 3 | chr1:24863995-24865646 REVERSE LENGTH=309
	Prupe.2G046000	Pp02	5254014	5257565	AT3G14470.1 Symbols: | NB-ARC domain-containing disease resistance protein | chr3:4857940-4861104 FORWARD LENGTH=1054
	Prupe.2G046700	Pp02	5408587	5413667	AT3G14470.1 Symbols: | NB-ARC domain-containing disease resistance protein | chr3:4857940-4861104 FORWARD LENGTH=1054
	Prupe.2G046800	Pp02	5424936	5428772	NA
	Prupe.2G048700	Pp02	5599931	5602153	AT5G38280.1 Symbols: PR5K | PR5-like receptor kinase | chr5:15293325-15295838 REVERSE LENGTH=665
	Prupe.2G050900	Pp02	5879031	5899780	AT5G06120.4 Symbols: | ARM repeat superfamily protein | chr5:1844797-1852601 FORWARD LENGTH=1059
	Prupe.2G051000	Pp02	5900796	5913597	AT2G26970.1 Symbols: | Polynucleotidyl transferase, ribonuclease H-like superfamily protein | chr2:11509908-11511903 REVERSE LENGTH=222
	Prupe.2G051100	Pp02	5902195	5905326	AT3G14470.1 Symbols: | NB-ARC domain-containing disease resistance protein | chr3:4857940-4861104 FORWARD LENGTH=1054
	Prupe.2G051200	Pp02	5931183	5932759	AT5G06600.1 Symbols: UBP12 | ubiquitin-specific protease 12 | chr5:2019545-2027834 REVERSE LENGTH=1116
	Prupe.2G053700	Pp02	6258789	6263801	AT3G14470.1 Symbols: | NB-ARC domain-containing disease resistance protein | chr3:4857940-4861104 FORWARD LENGTH=1054
	Prupe.2G053800	Pp02	6279090	6292484	AT3G14470.1 Symbols: | NB-ARC domain-containing disease resistance protein | chr3:4857940-4861104 FORWARD LENGTH=1054
	Prupe.2G054200	Pp02	6334818	6339771	NA
	Prupe.2G054600	Pp02	6457424	6458968	AT4G12240.1 Symbols: | zinc finger (C2H2 type) family protein | chr4:7287895-7288989 FORWARD LENGTH=364
	Prupe.2G055200	Pp02	6542068	6547629	AT5G36930.2 Symbols: | Disease resistance protein (TIR-NBS-LRR class) family | chr5:14567771-14571916 REVERSE LENGTH=1191
	Prupe.2G056300	Pp02	6696898	6704886	AT5G13750.1 Symbols: ZIFL1 | zinc induced facilitator-like 1 | chr5:4438318-4441289 FORWARD LENGTH=478
	Prupe.2G067100	Pp02	9378132	9381637	AT5G38280.1 Symbols: PR5K | PR5-like receptor kinase | chr5:15293325-15295838 REVERSE LENGTH=665
	Prupe.2G067700	Pp02	9656862	9658027	NA
	Prupe.2G067900	Pp02	9686722	9691872	AT1G31730.1 Symbols: | Adaptin family protein | chr1:11359907-11363916 FORWARD LENGTH=938
	Prupe.2G073500	Pp02	11108284	11112751	AT2G24370.1 Symbols: | Protein kinase protein with adenine nucleotide alpha hydrolases-like domain | chr2:10369979-10373063 REVERSE LENGTH=788
	Prupe.2G073600	Pp02	11113877	11115007	AT5G01420.1 Symbols: | Glutaredoxin family protein | chr5:174886-176091 REVERSE LENGTH=401
	Prupe.2G077500	Pp02	11963394	11965311	AT3G26560.1 Symbols: | ATP-dependent RNA helicase, putative | chr3:9750122-9753719 REVERSE LENGTH=1168
	Prupe.2G078700	Pp02	12084989	12086214	AT1G19850.1 Symbols: MP, ARF5, IAA24 | Transcriptional factor B3 family protein / auxin-responsive factor AUX/IAA-related | chr1:6887353-6891182 FORWARD LENGTH=902
	Prupe.2G078800	Pp02	12086985	12088307	AT2G34930.1 Symbols: | disease resistance family protein / LRR family protein | chr2:14737169-14739886 REVERSE LENGTH=905
	Prupe.2G085900	Pp02	13614323	13616752	AT5G03500.3 Symbols: | Mediator complex, subunit Med7 | chr5:876673-877660 REVERSE LENGTH=168
	Prupe.2G087800	Pp02	13875297	13881432	AT4G18250.1 Symbols: | receptor serine/threonine kinase, putative | chr4:10087343-10091963 REVERSE LENGTH=853
	Prupe.2G111700	Pp02	16996435	17001837	AT3G14470.1 Symbols: | NB-ARC domain-containing disease resistance protein | chr3:4857940-4861104 FORWARD LENGTH=1054
	Prupe.2G124600	Pp02	18059430	18060659	AT2G28580.1 Symbols: | Plant protein of unknown function (DUF247) | chr2:12244885-12248270 FORWARD LENGTH=536
	Prupe.2G157700	Pp02	21106472	21111100	AT2G45770.1 Symbols: CPFTSY, FRD4 | signal recognition particle receptor protein, chloroplast (FTSY) | chr2:18851248-18853402 FORWARD LENGTH=366
	Prupe.2G157800	Pp02	21116328	21117536	AT3G61200.1 Symbols: | Thioesterase superfamily protein | chr3:22657599-22658350 REVERSE LENGTH=188
	Prupe.2G157900	Pp02	21118802	21120260	AT5G52650.1 Symbols: | RNA binding Plectin/S10 domain-containing protein | chr5:21355781-21357003 REVERSE LENGTH=179
	Prupe.2G158000	Pp02	21128178	21131141	AT2G45770.1 Symbols: CPFTSY, FRD4 | signal recognition particle receptor protein, chloroplast (FTSY) | chr2:18851248-18853402 FORWARD LENGTH=366
	Prupe.2G161100	Pp02	21263496	21265729	AT3G61220.1 Symbols: | NAD(P)-binding Rossmann-fold superfamily protein | chr3:22663025-22664316 FORWARD LENGTH=296
	Prupe.2G161200	Pp02	21266914	21267957	AT3G61220.1 Symbols: | NAD(P)-binding Rossmann-fold superfamily protein | chr3:22663025-22664316 FORWARD LENGTH=296
	Prupe.2G161300	Pp02	21269204	21271762	AT3G61220.1 Symbols: | NAD(P)-binding Rossmann-fold superfamily protein | chr3:22663025-22664316 FORWARD LENGTH=296
	Prupe.2G202000	Pp02	23841599	23845657	AT1G33060.2 Symbols: ANAC014, NAC014 | NAC 014 | chr1:11975518-11978493 REVERSE LENGTH=652
	Prupe.2G202100	Pp02	23847156	23849075	NA
	Prupe.2G202200	Pp02	23848561	23850429	AT3G10480.3 Symbols: ANAC050, NAC050 | NAC domain containing protein 50 | chr3:3264410-3266781 FORWARD LENGTH=526
	Prupe.2G202300	Pp02	23850776	23853011	AT3G55490.1 Symbols: | GINS complex protein | chr3:20572171-20573415 REVERSE LENGTH=185
	Prupe.2G221000	Pp02	24935023	24935743	NA
	Prupe.2G255700	Pp02	26794361	26796506	AT2G17030.1 Symbols: | F-box family protein with a domain of unknown function (DUF295) | chr2:7399108-7400650 FORWARD LENGTH=407
	Prupe.2G255800	Pp02	26797031	26803587	AT5G62310.1 Symbols: IRE | AGC (cAMP-dependent, cGMP-dependent and protein kinase C) kinase family protein | chr5:25023405-25028414 FORWARD LENGTH=1168
	Prupe.2G312600	Pp02	29498929	29504044	AT5G53130.1 Symbols: CNGC1, ATCNGC1 | cyclic nucleotide gated channel 1 | chr5:21537830-21540490 REVERSE LENGTH=716
	Prupe.3G053500	Pp03	3764043	3769717	AT1G73040.1 Symbols: | Mannose-binding lectin superfamily protein | chr1:27475159-27475777 REVERSE LENGTH=176
	Prupe.3G053600	Pp03	3771359	3774778	AT1G16930.1 Symbols: | F-box/RNI-like/FBD-like domains-containing protein | chr1:5789987-5791534 FORWARD LENGTH=449
	Prupe.3G055300	Pp03	3899479	3901913	AT3G11080.1 Symbols: AtRLP35, RLP35 | receptor like protein 35 | chr3:3470481-3473312 FORWARD LENGTH=943
	Prupe.3G055800	Pp03	3951462	3956160	AT1G51800.1 Symbols: | Leucine-rich repeat protein kinase family protein | chr1:19214203-19217833 FORWARD LENGTH=894
	Prupe.3G066500	Pp03	4792344	4795132	AT1G52220.1 Symbols: | FUNCTIONS IN: molecular_function unknown; INVOLVED IN: biological_process unknown; LOCATED IN: chloroplast thylakoid membrane, chloroplast; EXPRESSED IN: 23 plant structures; EXPRESSED DURING: 13 growth stages; BEST Arabidopsis thaliana protein match is: photosystem I P subunit (TAIR:AT2G46820.2); Has 291 Blast hits to 291 proteins in 50 species: Archae - 0; Bacteria - 90; …
	Prupe.3G075800	Pp03	5580457	5582403	AT1G52820.1 Symbols: | 2-oxoglutarate (2OG) and Fe(II)-dependent oxygenase superfamily protein | chr1:19669216-19670321 FORWARD LENGTH=317
	Prupe.3G075900	Pp03	5582972	5584565	AT1G52820.1 Symbols: | 2-oxoglutarate (2OG) and Fe(II)-dependent oxygenase superfamily protein | chr1:19669216-19670321 FORWARD LENGTH=317
	Prupe.3G076000	Pp03	5589477	5592161	AT1G56440.1 Symbols: TPR5 | Tetratricopeptide repeat (TPR)-like superfamily protein | chr1:21138765-21141482 REVERSE LENGTH=476
	Prupe.3G076100	Pp03	5593635	5595298	AT4G13670.1 Symbols: PTAC5 | plastid transcriptionally active 5 | chr4:7948644-7950779 FORWARD LENGTH=387
	Prupe.3G103800	Pp03	8163405	8163725	AT1G04625.1 Symbols: | Polynucleotidyl transferase, ribonuclease H-like superfamily protein | chr1:1287831-1289820 REVERSE LENGTH=257
	Prupe.3G105600	Pp03	8359427	8360833	NA
	Prupe.3G105700	Pp03	8360355	8361586	AT3G31430.1 Symbols: | unknown protein; FUNCTIONS IN: molecular_function unknown; INVOLVED IN: biological_process unknown; LOCATED IN: endomembrane system; BEST Arabidopsis thaliana protein match is: unknown protein (TAIR:AT5G18636.1); Has 295 Blast hits to 291 proteins in 12 species: Archae - 0; Bacteria - 0; Metazoa - 0; Fungi - 0; Plants - 295; Viruses - 0; Other Eukaryotes - 0 (source: NCBI B…
	Prupe.3G105800	Pp03	8380790	8385407	AT1G16180.2 Symbols: | Serinc-domain containing serine and sphingolipid biosynthesis protein | chr1:5540905-5542670 FORWARD LENGTH=412
	Prupe.3G105900	Pp03	8386566	8392479	AT1G79650.1 Symbols: RAD23, RAD23B | Rad23 UV excision repair protein family | chr1:29972406-29975132 REVERSE LENGTH=371
	Prupe.3G110400	Pp03	9076037	9077171	AT4G12560.2 Symbols: CPR30 | F-box and associated interaction domains-containing protein | chr4:7441815-7443157 FORWARD LENGTH=413
	Prupe.3G110500	Pp03	9077469	9082341	NA
	Prupe.3G138200	Pp03	14589939	14591724	AT5G13620.1 Symbols: | unknown protein; BEST Arabidopsis thaliana protein match is: unknown protein (TAIR:AT1G49290.1); Has 1807 Blast hits to 1807 proteins in 277 species: Archae - 0; Bacteria - 0; Metazoa - 736; Fungi - 347; Plants - 385; Viruses - 0; Other Eukaryotes - 339 (source: NCBI BLink). | chr5:4385385-4386373 REVERSE LENGTH=301
	Prupe.3G138300	Pp03	14594225	14595681	AT4G33170.1 Symbols: | Tetratricopeptide repeat (TPR)-like superfamily protein | chr4:15995701-15998673 REVERSE LENGTH=990
	Prupe.3G154700	Pp03	17110774	17115921	AT4G03500.1 Symbols: | Ankyrin repeat family protein | chr4:1553453-1556571 FORWARD LENGTH=652
	Prupe.3G154800	Pp03	17111676	17112296	NA
	Prupe.3G157600	Pp03	17623939	17631253	AT4G16630.1 Symbols: | DEA(D/H)-box RNA helicase family protein | chr4:9362176-9366449 REVERSE LENGTH=789
	Prupe.3G164400	Pp03	18347713	18348378	AT5G05710.1 Symbols: | Pleckstrin homology (PH) domain superfamily protein | chr5:1715943-1716377 FORWARD LENGTH=144
	Prupe.3G181000	Pp03	19685479	19686561	AT1G79680.1 Symbols: WAKL10, ATWAKL10 | WALL ASSOCIATED KINASE (WAK)-LIKE 10 | chr1:29980188-29982749 REVERSE LENGTH=769
	Prupe.3G181100	Pp03	19689191	19692555	AT1G16260.2 Symbols: | Wall-associated kinase family protein | chr1:5559708-5562018 REVERSE LENGTH=720
	Prupe.3G181200	Pp03	19695774	19699125	AT1G16130.1 Symbols: WAKL2 | wall associated kinase-like 2 | chr1:5525634-5528047 FORWARD LENGTH=748
	Prupe.3G229600	Pp03	22781221	22782874	NA
	Prupe.3G275400	Pp03	25387922	25391450	AT1G19010.1 Symbols: | unknown protein; BEST Arabidopsis thaliana protein match is: unknown protein (TAIR:AT1G74860.1); Has 337 Blast hits to 320 proteins in 97 species: Archae - 0; Bacteria - 14; Metazoa - 153; Fungi - 26; Plants - 76; Viruses - 0; Other Eukaryotes - 68 (source: NCBI BLink). | chr1:6565616-6567354 FORWARD LENGTH=319
	Prupe.3G275500	Pp03	25390579	25396638	NA
	Prupe.4G019200	Pp04	882121	884777	AT4G21990.1 Symbols: APR3, PRH-26, PRH26, ATAPR3 | APS reductase 3 | chr4:11657284-11658973 REVERSE LENGTH=458
	Prupe.4G023800	Pp04	1128122	1130416	AT3G20530.1 Symbols: | Protein kinase superfamily protein | chr3:7166318-7167806 FORWARD LENGTH=386
	Prupe.4G023900	Pp04	1130734	1131087	AT4G21780.1 Symbols: | unknown protein; Has 30201 Blast hits to 17322 proteins in 780 species: Archae - 12; Bacteria - 1396; Metazoa - 17338; Fungi - 3422; Plants - 5037; Viruses - 0; Other Eukaryotes - 2996 (source: NCBI BLink). | chr4:11567213-11567560 FORWARD LENGTH=115
	Prupe.4G024000	Pp04	1132396	1139404	AT1G61850.2 Symbols: | phospholipases;galactolipases | chr1:22856317-22862225 FORWARD LENGTH=1309
	Prupe.4G024100	Pp04	1140088	1143549	AT4G04880.1 Symbols: | adenosine/AMP deaminase family protein | chr4:2465055-2467103 REVERSE LENGTH=355
	Prupe.4G024200	Pp04	1143577	1147611	AT4G21770.1 Symbols: | Pseudouridine synthase family protein | chr4:11564028-11566345 REVERSE LENGTH=472
	Prupe.4G024300	Pp04	1150368	1151080	AT1G61810.3 Symbols: BGLU45 | beta-glucosidase 45 | chr1:22830035-22834684 FORWARD LENGTH=543
	Prupe.4G024400	Pp04	1146874	1156828	AT4G21760.1 Symbols: BGLU47 | beta-glucosidase 47 | chr4:11561229-11563871 FORWARD LENGTH=535
	Prupe.4G024500	Pp04	1157498	1160945	AT1G61800.1 Symbols: GPT2, ATGPT2 | glucose-6-phosphate/phosphate translocator 2 | chr1:22824527-22826459 FORWARD LENGTH=388
	Prupe.4G024600	Pp04	1162530	1164156	AT2G29930.3 Symbols: | F-box/RNI-like superfamily protein | chr2:12756457-12758087 REVERSE LENGTH=459
	Prupe.4G063300	Pp04	3034319	3039645	AT3G47570.1 Symbols: | Leucine-rich repeat protein kinase family protein | chr3:17527611-17530748 FORWARD LENGTH=1010
	Prupe.4G064200	Pp04	3083676	3092828	AT3G47570.1 Symbols: | Leucine-rich repeat protein kinase family protein | chr3:17527611-17530748 FORWARD LENGTH=1010
	Prupe.4G064300	Pp04	3089409	3091406	NA
	Prupe.4G069500	Pp04	3382833	3392159	AT1G07650.1 Symbols: | Leucine-rich repeat transmembrane protein kinase | chr1:2359817-2366423 REVERSE LENGTH=1014
	Prupe.4G069600	Pp04	3393323	3400581	AT3G14840.2 Symbols: | Leucine-rich repeat transmembrane protein kinase | chr3:4988271-4993891 FORWARD LENGTH=1020
	Prupe.4G073500	Pp04	3592826	3594920	AT3G51630.2 Symbols: WNK5 | with no lysine (K) kinase 5 | chr3:19149487-19151924 FORWARD LENGTH=549
	Prupe.4G090700	Pp04	4519808	4526597	AT2G34730.1 Symbols: | myosin heavy chain-related | chr2:14654611-14657443 FORWARD LENGTH=825
	Prupe.4G090800	Pp04	4530741	4533326	AT1G30570.1 Symbols: HERK2 | hercules receptor kinase 2 | chr1:10828933-10831482 FORWARD LENGTH=849
	Prupe.4G090900	Pp04	4533548	4536051	AT4G26850.1 Symbols: VTC2 | mannose-1-phosphate guanylyltransferase (GDP)s;GDP-galactose:mannose-1-phosphate guanylyltransferases;GDP-galactose:glucose-1-phosphate guanylyltransferases;GDP-galactose:myoinositol-1-phosphate guanylyltransferases;glucose-1-phosphate guanylyltransferase | chr4:13499262-13501145 REVERSE LENGTH=442
	Prupe.4G091000	Pp04	4536131	4536572	NA
	Prupe.4G094300	Pp04	4760284	4761413	AT1G21250.1 Symbols: WAK1, PRO25 | cell wall-associated kinase | chr1:7439512-7441892 FORWARD LENGTH=735
	Prupe.4G094400	Pp04	4765798	4766775	NA
	Prupe.4G094500	Pp04	4766987	4770206	AT1G21240.1 Symbols: WAK3 | wall associated kinase 3 | chr1:7434303-7436702 FORWARD LENGTH=741
	Prupe.4G094600	Pp04	4771228	4773801	AT1G21240.1 Symbols: WAK3 | wall associated kinase 3 | chr1:7434303-7436702 FORWARD LENGTH=741
	Prupe.4G094700	Pp04	4775415	4776557	AT3G05950.1 Symbols: | RmlC-like cupins superfamily protein | chr3:1781130-1781964 REVERSE LENGTH=229
	Prupe.4G094800	Pp04	4777260	4778209	AT5G39160.1 Symbols: | RmlC-like cupins superfamily protein | chr5:15679195-15679970 REVERSE LENGTH=222
	Prupe.4G094900	Pp04	4778933	4780438	AT3G05950.1 Symbols: | RmlC-like cupins superfamily protein | chr3:1781130-1781964 REVERSE LENGTH=229
	Prupe.4G095000	Pp04	4781549	4782317	AT3G05950.1 Symbols: | RmlC-like cupins superfamily protein | chr3:1781130-1781964 REVERSE LENGTH=229
	Prupe.4G095100	Pp04	4784283	4785058	AT3G05950.1 Symbols: | RmlC-like cupins superfamily protein | chr3:1781130-1781964 REVERSE LENGTH=229
	Prupe.4G095200	Pp04	4786669	4787437	AT3G05950.1 Symbols: | RmlC-like cupins superfamily protein | chr3:1781130-1781964 REVERSE LENGTH=229
	Prupe.4G097600	Pp04	4924615	4925297	AT3G53190.1 Symbols: | Pectin lyase-like superfamily protein | chr3:19714171-19717537 FORWARD LENGTH=483
	Prupe.4G097700	Pp04	4927759	4929137	AT2G34790.1 Symbols: MEE23, EDA28 | FAD-binding Berberine family protein | chr2:14673998-14677237 REVERSE LENGTH=532
	Prupe.4G104700	Pp04	5404724	5411719	AT1G56130.1 Symbols: | Leucine-rich repeat transmembrane protein kinase | chr1:20994931-21000887 REVERSE LENGTH=1032
	Prupe.4G104800	Pp04	5413156	5413628	AT1G04290.1 Symbols: | Thioesterase superfamily protein | chr1:1147721-1148352 REVERSE LENGTH=155
	Prupe.4G104900	Pp04	5414759	5424144	AT1G56130.1 Symbols: | Leucine-rich repeat transmembrane protein kinase | chr1:20994931-21000887 REVERSE LENGTH=1032
	Prupe.4G105000	Pp04	5424698	5426373	AT1G04290.1 Symbols: | Thioesterase superfamily protein | chr1:1147721-1148352 REVERSE LENGTH=155
	Prupe.4G109500	Pp04	5736010	5743925	AT5G53130.1 Symbols: CNGC1, ATCNGC1 | cyclic nucleotide gated channel 1 | chr5:21537830-21540490 REVERSE LENGTH=716
	Prupe.4G109600	Pp04	5745401	5754190	AT5G53130.1 Symbols: CNGC1, ATCNGC1 | cyclic nucleotide gated channel 1 | chr5:21537830-21540490 REVERSE LENGTH=716
	Prupe.4G126400	Pp04	6943517	6944703	AT4G16730.1 Symbols: TPS02 | terpene synthase 02 | chr4:9403119-9406003 FORWARD LENGTH=539
	Prupe.4G126500	Pp04	6945900	6948339	AT5G02700.1 Symbols: | F-box/RNI-like superfamily protein | chr5:609381-611679 REVERSE LENGTH=456
	Prupe.4G140900	Pp04	7935386	7936046	AT3G12960.1 Symbols: | unknown protein; Has 44 Blast hits to 44 proteins in 14 species: Archae - 0; Bacteria - 0; Metazoa - 0; Fungi - 0; Plants - 44; Viruses - 0; Other Eukaryotes - 0 (source: NCBI BLink). | chr3:4136546-4136806 FORWARD LENGTH=86
	Prupe.4G141600	Pp04	8043643	8046478	AT4G31180.2 Symbols: | Class II aminoacyl-tRNA and biotin synthetases superfamily protein | chr4:15156696-15159362 FORWARD LENGTH=558
	Prupe.4G144900	Pp04	8333943	8337909	AT4G03500.1 Symbols: | Ankyrin repeat family protein | chr4:1553453-1556571 FORWARD LENGTH=652
	Prupe.4G145000	Pp04	8343133	8344842	NA
	Prupe.4G145100	Pp04	8345142	8348115	AT1G03670.1 Symbols: | ankyrin repeat family protein | chr1:914222-916222 REVERSE LENGTH=616
	Prupe.4G168600	Pp04	9793310	9794553	NA
	Prupe.4G168700	Pp04	9822020	9824468	AT1G72300.1 Symbols: | Leucine-rich receptor-like protein kinase family protein | chr1:27217679-27220966 REVERSE LENGTH=1095
	Prupe.4G168800	Pp04	9847653	9849513	AT1G72300.1 Symbols: | Leucine-rich receptor-like protein kinase family protein | chr1:27217679-27220966 REVERSE LENGTH=1095
	Prupe.4G168900	Pp04	9863945	9866773	AT1G45616.1 Symbols: AtRLP6, RLP6 | receptor like protein 6 | chr1:17183550-17186534 REVERSE LENGTH=994
	Prupe.4G194400	Pp04	11801075	11803032	AT5G23960.1 Symbols: ATTPS21, TPS21 | terpene synthase 21 | chr5:8092969-8095128 FORWARD LENGTH=547
	Prupe.4G226900	Pp04	14432508	14434875	AT5G45200.1 Symbols: | Disease resistance protein (TIR-NBS-LRR class) family | chr5:18283967-18290332 REVERSE LENGTH=1261
	Prupe.4G229300	Pp04	14680025	14680586	AT1G06080.1 Symbols: ADS1 | delta 9 desaturase 1 | chr1:1843661-1846093 FORWARD LENGTH=305
	Prupe.4G237700	Pp04	15517826	15526657	AT4G21380.1 Symbols: ARK3, RK3 | receptor kinase 3 | chr4:11389219-11393090 REVERSE LENGTH=850
	Prupe.4G247600	Pp04	16478993	16479643	NA
	Prupe.4G247700	Pp04	16482037	16483592	AT4G33270.1 Symbols: CDC20.1 | Transducin family protein / WD-40 repeat family protein | chr4:16044545-16046590 REVERSE LENGTH=457
	Prupe.4G268100	Pp04	20289934	20293369	AT4G08850.1 Symbols: | Leucine-rich repeat receptor-like protein kinase family protein | chr4:5636693-5640496 REVERSE LENGTH=1045
	Prupe.4G268200	Pp04	20294227	20295859	NA
	Prupe.4G268300	Pp04	20317249	20320369	AT5G27110.1 Symbols: | Tetratricopeptide repeat (TPR)-like superfamily protein | chr5:9538572-9540647 REVERSE LENGTH=691
	Prupe.4G268400	Pp04	20320854	20323262	AT3G07910.1 Symbols: | FUNCTIONS IN: molecular_function unknown; INVOLVED IN: biological_process unknown; LOCATED IN: endomembrane system; EXPRESSED IN: 24 plant structures; EXPRESSED DURING: 15 growth stages; CONTAINS InterPro DOMAIN/s: Reactive oxygen species modulator 1 (InterPro:IPR018450); Has 192 Blast hits to 192 proteins in 80 species: Archae - 0; Bacteria - 0; Metazoa - 139; Fungi - 6; P…
	Prupe.4G268600	Pp04	20824460	20825029	AT4G38180.1 Symbols: FRS5 | FAR1-related sequence 5 | chr4:17906702-17909404 REVERSE LENGTH=788
	Prupe.4G268700	Pp04	21208218	21210692	AT3G51820.1 Symbols: ATG4, G4, CHLG | UbiA prenyltransferase family protein | chr3:19216301-19218934 REVERSE LENGTH=387
	Prupe.4G268900	Pp04	21340463	21350784	AT5G27740.1 Symbols: EMB161, EMB2775, EMB251, RFC3 | ATPase family associated with various cellular activities (AAA) | chr5:9823831-9826869 FORWARD LENGTH=354
	Prupe.4G272100	Pp04	22349833	22356032	AT5G09300.1 Symbols: | Thiamin diphosphate-binding fold (THDP-binding) superfamily protein | chr5:2884282-2886797 REVERSE LENGTH=472
	Prupe.4G272800	Pp04	22525881	22533951	AT5G05670.1 Symbols: | signal recognition particle binding | chr5:1695916-1697534 REVERSE LENGTH=260
	Prupe.4G272900	Pp04	22534711	22535637	AT1G76980.2 Symbols: | FUNCTIONS IN: molecular_function unknown; INVOLVED IN: biological_process unknown; LOCATED IN: cellular_component unknown; BEST Arabidopsis thaliana protein match is: embryo defective 2170 (TAIR:AT1G21390.1); Has 61 Blast hits to 61 proteins in 18 species: Archae - 0; Bacteria - 8; Metazoa - 8; Fungi - 2; Plants - 40; Viruses - 3; Other Eukaryotes - 0 (source: NCBI BLink). …
	Prupe.4G273000	Pp04	22536365	22540781	AT5G64010.1 Symbols: | unknown protein; FUNCTIONS IN: molecular_function unknown; INVOLVED IN: biological_process unknown; LOCATED IN: cellular_component unknown; EXPRESSED IN: 23 plant structures; EXPRESSED DURING: 13 growth stages; Has 34 Blast hits to 34 proteins in 12 species: Archae - 0; Bacteria - 0; Metazoa - 0; Fungi - 0; Plants - 34; Viruses - 0; Other Eukaryotes - 0 (source: NCBI BLink)…
	Prupe.4G273100	Pp04	22559221	22561063	AT2G02730.2 Symbols: | Protein of unknown function (DUF1664) | chr2:765280-767336 REVERSE LENGTH=276
	Prupe.4G273700	Pp04	22735845	22738228	AT4G16195.1 Symbols: | Plant self-incompatibility protein S1 family | chr4:9173165-9173650 REVERSE LENGTH=161
	Prupe.4G274300	Pp04	22830157	22834943	AT5G09260.1 Symbols: VPS20.2 | vacuolar protein sorting-associated protein 20.2 | chr5:2876797-2878355 FORWARD LENGTH=216
	Prupe.4G277200	Pp04	23163334	23173446	AT5G63860.1 Symbols: UVR8 | Regulator of chromosome condensation (RCC1) family protein | chr5:25554821-25558587 REVERSE LENGTH=440
	Prupe.4G279100	Pp04	23483759	23485300	AT1G56590.1 Symbols: ZIP4 | Clathrin adaptor complexes medium subunit family protein | chr1:21202250-21204697 REVERSE LENGTH=415
	Prupe.4G279200	Pp04	23551652	23562166	AT3G28450.1 Symbols: | Leucine-rich repeat protein kinase family protein | chr3:10667359-10669176 FORWARD LENGTH=605
	Prupe.4G281000	Pp04	23795487	23802950	NA
	Prupe.4G281100	Pp04	23799418	23801330	NA
	Prupe.4G284300	Pp04	24647374	24651368	AT3G14470.1 Symbols: | NB-ARC domain-containing disease resistance protein | chr3:4857940-4861104 FORWARD LENGTH=1054
	Prupe.4G284400	Pp04	24652216	24654492	AT5G63710.1 Symbols: | Leucine-rich repeat protein kinase family protein | chr5:25499475-25502598 FORWARD LENGTH=614
	Prupe.5G019000	Pp05	2082589	2088024	AT5G17680.1 Symbols: | disease resistance protein (TIR-NBS-LRR class), putative | chr5:5822999-5827153 FORWARD LENGTH=1294
	Prupe.5G022300	Pp05	2475400	2476035	AT5G55090.1 Symbols: MAPKKK15 | mitogen-activated protein kinase kinase kinase 15 | chr5:22356852-22358198 REVERSE LENGTH=448
	Prupe.5G025300	Pp05	2840144	2844024	AT3G07040.1 Symbols: RPM1, RPS3 | NB-ARC domain-containing disease resistance protein | chr3:2226244-2229024 REVERSE LENGTH=926
	Prupe.5G025400	Pp05	2844642	2847509	AT3G07040.1 Symbols: RPM1, RPS3 | NB-ARC domain-containing disease resistance protein | chr3:2226244-2229024 REVERSE LENGTH=926
	Prupe.5G026000	Pp05	2944175	2947281	AT1G31940.1 Symbols: | unknown protein; LOCATED IN: plasma membrane; EXPRESSED IN: 22 plant structures; EXPRESSED DURING: 13 growth stages; BEST Arabidopsis thaliana protein match is: unknown protein (TAIR:AT2G35585.1); Has 67 Blast hits to 67 proteins in 17 species: Archae - 0; Bacteria - 0; Metazoa - 0; Fungi - 0; Plants - 67; Viruses - 0; Other Eukaryotes - 0 (source: NCBI BLink). | chr1:11470…
	Prupe.5G026100	Pp05	2955507	2964441	AT1G31930.3 Symbols: XLG3 | extra-large GTP-binding protein 3 | chr1:11465832-11468961 FORWARD LENGTH=848
	Prupe.5G033600	Pp05	3849513	3851544	AT3G17000.1 Symbols: UBC32 | ubiquitin-conjugating enzyme 32 | chr3:5797296-5799467 FORWARD LENGTH=309
	Prupe.5G033700	Pp05	3851545	3854799	AT1G49720.2 Symbols: ABF1 | abscisic acid responsive element-binding factor 1 | chr1:18400826-18402362 FORWARD LENGTH=403
	Prupe.5G043600	Pp05	4809631	4811372	AT1G52800.1 Symbols: | 2-oxoglutarate (2OG) and Fe(II)-dependent oxygenase superfamily protein | chr1:19664044-19665362 FORWARD LENGTH=314
	Prupe.5G043700	Pp05	4829039	4829482	AT2G24260.1 Symbols: LRL1 | LJRHL1-like 1 | chr2:10319646-10322177 REVERSE LENGTH=350
	Prupe.5G043800	Pp05	4829564	4829911	AT2G28950.1 Symbols: ATEXPA6, ATEXP6, ATHEXP ALPHA 1.8, EXPA6 | expansin A6 | chr2:12431840-12433482 REVERSE LENGTH=257
	Prupe.5G056700	Pp05	6104847	6105743	AT5G50260.1 Symbols: | Cysteine proteinases superfamily protein | chr5:20455605-20456862 FORWARD LENGTH=361
	Prupe.5G068400	Pp05	8262350	8266063	AT5G47470.1 Symbols: | Nodulin MtN21 /EamA-like transporter family protein | chr5:19254598-19256378 FORWARD LENGTH=364
	Prupe.5G068500	Pp05	8271119	8271358	NA
	Prupe.5G068600	Pp05	8272251	8273751	AT1G02030.1 Symbols: | C2H2-like zinc finger protein | chr1:355385-356188 REVERSE LENGTH=267
	Prupe.5G068700	Pp05	8279244	8281459	AT4G16566.1 Symbols: HINT4 | histidine triad nucleotide-binding 4 | chr4:9334873-9335884 REVERSE LENGTH=146
	Prupe.5G070300	Pp05	8430773	8431525	AT1G05000.2 Symbols: | Phosphotyrosine protein phosphatases superfamily protein | chr1:1425660-1428393 FORWARD LENGTH=247
	Prupe.5G076400	Pp05	9051117	9054511	AT1G62730.1 Symbols: | Terpenoid synthases superfamily protein | chr1:23229204-23230118 REVERSE LENGTH=304
	Prupe.5G083600	Pp05	9632319	9634165	NA
	Prupe.5G084600	Pp05	9702069	9704771	AT1G04110.1 Symbols: SDD1 | Subtilase family protein | chr1:1061457-1063784 REVERSE LENGTH=775
	Prupe.5G084700	Pp05	9705651	9707682	AT2G45550.1 Symbols: CYP76C4 | cytochrome P450, family 76, subfamily C, polypeptide 4 | chr2:18773541-18775654 REVERSE LENGTH=511
	Prupe.5G084800	Pp05	9708196	9711080	AT4G11980.1 Symbols: ATNUDT14, ATNUDX14, NUDX14 | nudix hydrolase homolog 14 | chr4:7183845-7185551 REVERSE LENGTH=309
	Prupe.5G084900	Pp05	9711160	9713926	AT1G12520.1 Symbols: ATCCS, CCS | copper chaperone for SOD1 | chr1:4267277-4268900 REVERSE LENGTH=320
	Prupe.5G085000	Pp05	9715799	9718090	AT1G04110.1 Symbols: SDD1 | Subtilase family protein | chr1:1061457-1063784 REVERSE LENGTH=775
	Prupe.5G141400	Pp05	13148549	13150899	NA
	Prupe.5G196600	Pp05	15927994	15930894	NA
	Prupe.5G207600	Pp05	16559158	16561258	AT5G60960.1 Symbols: | Pentatricopeptide repeat (PPR) superfamily protein | chr5:24528423-24529988 REVERSE LENGTH=521
	Prupe.5G207700	Pp05	16561811	16567271	AT5G60940.1 Symbols: | Transducin/WD40 repeat-like superfamily protein | chr5:24523092-24525655 FORWARD LENGTH=429
	Prupe.5G207800	Pp05	16567965	16571794	AT5G60920.1 Symbols: COB | COBRA-like extracellular glycosyl-phosphatidyl inositol-anchored protein family | chr5:24511466-24513932 REVERSE LENGTH=456
	Prupe.5G207900	Pp05	16571838	16574272	AT5G15630.1 Symbols: COBL4, IRX6 | COBRA-like extracellular glycosyl-phosphatidyl inositol-anchored protein family | chr5:5084842-5086545 FORWARD LENGTH=431
	Prupe.5G208000	Pp05	16574962	16577617	AT5G15630.1 Symbols: COBL4, IRX6 | COBRA-like extracellular glycosyl-phosphatidyl inositol-anchored protein family | chr5:5084842-5086545 FORWARD LENGTH=431
	Prupe.5G208100	Pp05	16582772	16585136	AT5G15630.1 Symbols: COBL4, IRX6 | COBRA-like extracellular glycosyl-phosphatidyl inositol-anchored protein family | chr5:5084842-5086545 FORWARD LENGTH=431
	Prupe.6G016400	Pp06	1183262	1183909	AT4G34412.1 Symbols: | CONTAINS InterPro DOMAIN/s: Kinase binding protein CGI-121 (InterPro:IPR013926); Has 275 Blast hits to 275 proteins in 139 species: Archae - 0; Bacteria - 5; Metazoa - 98; Fungi - 109; Plants - 42; Viruses - 0; Other Eukaryotes - 21 (source: NCBI BLink). | chr4:16453099-16454515 REVERSE LENGTH=172
	Prupe.6G016500	Pp06	1184159	1184802	NA
	Prupe.6G016600	Pp06	1185892	1188808	AT5G60900.1 Symbols: RLK1 | receptor-like protein kinase 1 | chr5:24498467-24501494 REVERSE LENGTH=748
	Prupe.6G016700	Pp06	1198850	1200208	AT5G60900.1 Symbols: RLK1 | receptor-like protein kinase 1 | chr5:24498467-24501494 REVERSE LENGTH=748
	Prupe.6G016800	Pp06	1204105	1204940	ATCG00780.1 Symbols: RPL14 | ribosomal protein L14 | chrC:80696-81064 REVERSE LENGTH=122
	Prupe.6G016900	Pp06	1205667	1205879	NA
	Prupe.6G017100	Pp06	1236254	1238692	AT5G60900.1 Symbols: RLK1 | receptor-like protein kinase 1 | chr5:24498467-24501494 REVERSE LENGTH=748
	Prupe.6G017200	Pp06	1241699	1244122	AT5G60900.1 Symbols: RLK1 | receptor-like protein kinase 1 | chr5:24498467-24501494 REVERSE LENGTH=748
	Prupe.6G017300	Pp06	1252468	1254885	AT5G60900.1 Symbols: RLK1 | receptor-like protein kinase 1 | chr5:24498467-24501494 REVERSE LENGTH=748
	Prupe.6G029800	Pp06	2331973	2333300	NA
	Prupe.6G034600	Pp06	2620997	2622397	NA
	Prupe.6G035000	Pp06	2632846	2635652	AT5G56130.1 Symbols: TEX1, AtTEX1, THO3 | Transducin/WD40 repeat-like superfamily protein | chr5:22722755-22725065 REVERSE LENGTH=315
	Prupe.6G042800	Pp06	3145343	3146023	AT2G30395.1 Symbols: ATOFP17, OFP17 | ovate family protein 17 | chr2:12954409-12955083 REVERSE LENGTH=195
	Prupe.6G042900	Pp06	3146182	3148805	AT2G45260.1 Symbols: | Plant protein of unknown function (DUF641) | chr2:18664661-18665938 REVERSE LENGTH=425
	Prupe.6G043000	Pp06	3152964	3155135	AT2G30370.2 Symbols: CHAL, EPFL6 | allergen-related | chr2:12940577-12942167 REVERSE LENGTH=156
	Prupe.6G047500	Pp06	3409172	3412075	AT5G22900.1 Symbols: ATCHX3, CHX3 | cation/H+ exchanger 3 | chr5:7657224-7659868 FORWARD LENGTH=822
	Prupe.6G063800	Pp06	4407561	4408929	AT5G43240.3 Symbols: | Protein of unknown function (DUF674) | chr5:17353077-17354765 REVERSE LENGTH=512
	Prupe.6G064200	Pp06	4439255	4440019	AT5G26360.1 Symbols: | TCP-1/cpn60 chaperonin family protein | chr5:9255561-9258891 REVERSE LENGTH=555
	Prupe.6G069200	Pp06	4747960	4749977	AT2G29150.1 Symbols: | NAD(P)-binding Rossmann-fold superfamily protein | chr2:12535715-12536964 REVERSE LENGTH=268
	Prupe.6G069300	Pp06	4760795	4762499	AT1G51800.1 Symbols: | Leucine-rich repeat protein kinase family protein | chr1:19214203-19217833 FORWARD LENGTH=894
	Prupe.6G069400	Pp06	4763709	4764323	NA
	Prupe.6G069800	Pp06	4783276	4790984	AT5G45540.1 Symbols: | Protein of unknown function (DUF594) | chr5:18458294-18460705 REVERSE LENGTH=803
	Prupe.6G082800	Pp06	5579828	5580702	AT4G26540.1 Symbols: | Leucine-rich repeat receptor-like protein kinase family protein | chr4:13394673-13398028 REVERSE LENGTH=1091
	Prupe.6G082900	Pp06	5581842	5584863	AT3G13226.1 Symbols: | regulatory protein RecX family protein | chr3:4264442-4266286 REVERSE LENGTH=382
	Prupe.6G083100	Pp06	5615551	5620427	AT5G36930.1 Symbols: | Disease resistance protein (TIR-NBS-LRR class) family | chr5:14567771-14571907 REVERSE LENGTH=1188
	Prupe.6G094300	Pp06	6528607	6536256	AT2G37770.2 Symbols: | NAD(P)-linked oxidoreductase superfamily protein | chr2:15834888-15836659 FORWARD LENGTH=315
	Prupe.6G110400	Pp06	7924363	7925565	AT1G09430.1 Symbols: ACLA-3 | ATP-citrate lyase A-3 | chr1:3042135-3044978 FORWARD LENGTH=424
	Prupe.6G120800	Pp06	8977336	8984069	AT2G27760.1 Symbols: ATIPT2, IPPT, IPT2 | tRNAisopentenyltransferase 2 | chr2:11824860-11827432 FORWARD LENGTH=466
	Prupe.6G124600	Pp06	9337648	9339500	AT1G49400.1 Symbols: emb1129 | Nucleic acid-binding, OB-fold-like protein | chr1:18283156-18283643 FORWARD LENGTH=116
	Prupe.6G124700	Pp06	9338745	9343850	AT2G27680.1 Symbols: | NAD(P)-linked oxidoreductase superfamily protein | chr2:11803981-11805965 REVERSE LENGTH=384
	Prupe.6G124800	Pp06	9350903	9357277	AT3G29350.2 Symbols: AHP2 | histidine-containing phosphotransmitter 2 | chr3:11264682-11265408 REVERSE LENGTH=114
	Prupe.6G127000	Pp06	9816599	9820336	AT2G27610.1 Symbols: | Tetratricopeptide repeat (TPR)-like superfamily protein | chr2:11783927-11786533 REVERSE LENGTH=868
	Prupe.6G127100	Pp06	9821348	9825508	AT2G04160.1 Symbols: AIR3 | Subtilisin-like serine endopeptidase family protein | chr2:1401450-1407694 REVERSE LENGTH=772
	Prupe.6G127200	Pp06	9826527	9831890	AT2G27600.1 Symbols: SKD1, VPS4, ATSKD1 | AAA-type ATPase family protein | chr2:11781226-11783730 FORWARD LENGTH=435
	Prupe.6G127300	Pp06	9832775	9836441	AT2G27590.1 Symbols: | S-adenosyl-L-methionine-dependent methyltransferases superfamily protein | chr2:11777768-11779777 REVERSE LENGTH=372
	Prupe.6G127400	Pp06	9838577	9840058	AT2G27580.2 Symbols: | A20/AN1-like zinc finger family protein | chr2:11776640-11777131 REVERSE LENGTH=163
	Prupe.6G127800	Pp06	9890002	9890355	AT5G36110.1 Symbols: CYP716A1 | cytochrome P450, family 716, subfamily A, polypeptide 1 | chr5:14195377-14197613 FORWARD LENGTH=477
	Prupe.6G127900	Pp06	9890504	9890806	AT5G53030.2 Symbols: | unknown protein; CONTAINS InterPro DOMAIN/s: Protein of unknown function DUF688 (InterPro:IPR007789); BEST Arabidopsis thaliana protein match is: unknown protein (TAIR:AT4G27810.1); Has 35333 Blast hits to 34131 proteins in 2444 species: Archae - 798; Bacteria - 22429; Metazoa - 974; Fungi - 991; Plants - 531; Viruses - 0; Other Eukaryotes - 9610 (source: NCBI BLink). | chr…
	Prupe.6G131200	Pp06	10260912	10267715	AT2G18465.1 Symbols: | Chaperone DnaJ-domain superfamily protein | chr2:8003223-8004742 REVERSE LENGTH=268
	Prupe.6G131300	Pp06	10262404	10263114	NA
	Prupe.6G133800	Pp06	10493492	10495441	NA
	Prupe.6G134700	Pp06	10648589	10649619	NA
	Prupe.6G142900	Pp06	11571833	11574108	NA
	Prupe.6G144500	Pp06	11773156	11774454	AT4G21390.1 Symbols: B120 | S-locus lectin protein kinase family protein | chr4:11394458-11397474 REVERSE LENGTH=849
	Prupe.6G144600	Pp06	11783738	11787034	AT4G21390.1 Symbols: B120 | S-locus lectin protein kinase family protein | chr4:11394458-11397474 REVERSE LENGTH=849
	Prupe.6G152700	Pp06	13276058	13278827	AT5G21040.2 Symbols: FBX2 | F-box protein 2 | chr5:7145058-7146677 REVERSE LENGTH=539
	Prupe.6G160400	Pp06	14839663	14842497	NA
	Prupe.6G165400	Pp06	16261485	16265501	AT1G34300.1 Symbols: | lectin protein kinase family protein | chr1:12503450-12505939 FORWARD LENGTH=829
	Prupe.6G165500	Pp06	16266151	16269017	AT1G34300.1 Symbols: | lectin protein kinase family protein | chr1:12503450-12505939 FORWARD LENGTH=829
	Prupe.6G170700	Pp06	17579226	17579612	AT1G47470.1 Symbols: | Protein of unknown function (DUF784) | chr1:17414611-17415132 REVERSE LENGTH=173
	Prupe.6G170800	Pp06	17583093	17583479	AT1G47470.1 Symbols: | Protein of unknown function (DUF784) | chr1:17414611-17415132 REVERSE LENGTH=173
	Prupe.6G190000	Pp06	19751853	19753063	AT1G22340.1 Symbols: AtUGT85A7, UGT85A7 | UDP-glucosyl transferase 85A7 | chr1:7890464-7892090 REVERSE LENGTH=487
	Prupe.6G190100	Pp06	19753523	19756050	AT1G22360.1 Symbols: AtUGT85A2, UGT85A2 | UDP-glucosyl transferase 85A2 | chr1:7895068-7897527 REVERSE LENGTH=481
	Prupe.6G190200	Pp06	19758697	19759928	AT1G22340.1 Symbols: AtUGT85A7, UGT85A7 | UDP-glucosyl transferase 85A7 | chr1:7890464-7892090 REVERSE LENGTH=487
	Prupe.6G190400	Pp06	19772020	19775166	AT2G26470.1 Symbols: | unknown protein; CONTAINS InterPro DOMAIN/s: Protein of unknown function DUF159 (InterPro:IPR003738); Has 3646 Blast hits to 3636 proteins in 1001 species: Archae - 41; Bacteria - 1922; Metazoa - 142; Fungi - 125; Plants - 44; Viruses - 14; Other Eukaryotes - 1358 (source: NCBI BLink). | chr2:11259316-11262362 REVERSE LENGTH=487
	Prupe.6G190500	Pp06	19775526	19778399	AT1G77180.2 Symbols: SKIP | chromatin protein family | chr1:28999791-29001632 REVERSE LENGTH=613
	Prupe.6G199100	Pp06	20576144	20579444	AT3G07040.1 Symbols: RPM1, RPS3 | NB-ARC domain-containing disease resistance protein | chr3:2226244-2229024 REVERSE LENGTH=926
	Prupe.6G199200	Pp06	20579696	20581419	AT3G07040.1 Symbols: RPM1, RPS3 | NB-ARC domain-containing disease resistance protein | chr3:2226244-2229024 REVERSE LENGTH=926
	Prupe.6G204500	Pp06	21249881	21259760	AT2G34357.1 Symbols: | ARM repeat superfamily protein | chr2:14499236-14505555 FORWARD LENGTH=1280
	Prupe.6G204600	Pp06	21277274	21279336	AT5G65570.1 Symbols: | Tetratricopeptide repeat (TPR)-like superfamily protein | chr5:26203968-26206184 FORWARD LENGTH=738
	Prupe.6G205600	Pp06	21385404	21386828	AT4G37980.1 Symbols: ELI3-1, ELI3, ATCAD7, CAD7 | elicitor-activated gene 3-1 | chr4:17852670-17854302 FORWARD LENGTH=357
	Prupe.6G205700	Pp06	21389781	21391906	AT4G37990.1 Symbols: ELI3-2, ELI3, ATCAD8, CAD-B2 | elicitor-activated gene 3-2 | chr4:17855964-17857388 FORWARD LENGTH=359
	Prupe.6G205800	Pp06	21395562	21396255	AT4G39330.1 Symbols: ATCAD9, CAD9 | cinnamyl alcohol dehydrogenase 9 | chr4:18291268-18292772 FORWARD LENGTH=360
	Prupe.6G206700	Pp06	21524947	21527228	AT3G11220.1 Symbols: ELO1 | Paxneb protein-related | chr3:3513830-3515990 REVERSE LENGTH=355
	Prupe.6G206800	Pp06	21526946	21529279	AT4G37990.1 Symbols: ELI3-2, ELI3, ATCAD8, CAD-B2 | elicitor-activated gene 3-2 | chr4:17855964-17857388 FORWARD LENGTH=359
	Prupe.6G206900	Pp06	21529897	21531320	AT4G37980.1 Symbols: ELI3-1, ELI3, ATCAD7, CAD7 | elicitor-activated gene 3-1 | chr4:17852670-17854302 FORWARD LENGTH=357
	Prupe.6G207800	Pp06	21640536	21643261	AT3G12210.2 Symbols: | DNA binding | chr3:3894843-3895879 FORWARD LENGTH=209
	Prupe.6G207900	Pp06	21649761	21654649	AT4G37980.1 Symbols: ELI3-1, ELI3, ATCAD7, CAD7 | elicitor-activated gene 3-1 | chr4:17852670-17854302 FORWARD LENGTH=357
	Prupe.6G208000	Pp06	21651572	21654602	NA
	Prupe.6G209700	Pp06	21803026	21803734	AT5G52605.1 Symbols: | Defensin-like (DEFL) family protein | chr5:21345216-21345600 REVERSE LENGTH=90
	Prupe.6G210900	Pp06	21930951	21936474	AT4G37870.1 Symbols: PCK1, PEPCK | phosphoenolpyruvate carboxykinase 1 | chr4:17802974-17806332 REVERSE LENGTH=671
	Prupe.6G211000	Pp06	21946438	21950181	AT4G37870.1 Symbols: PCK1, PEPCK | phosphoenolpyruvate carboxykinase 1 | chr4:17802974-17806332 REVERSE LENGTH=671
	Prupe.6G228000	Pp06	23202754	23204205	AT2G23200.1 Symbols: | Protein kinase superfamily protein | chr2:9879351-9881855 FORWARD LENGTH=834
	Prupe.6G270000	Pp06	25643841	25644119	AT4G38620.1 Symbols: ATMYB4, MYB4 | myb domain protein 4 | chr4:18053866-18054876 FORWARD LENGTH=282
	Prupe.6G305900	Pp06	27603895	27606575	NA
	Prupe.6G306000	Pp06	27612238	27616898	AT1G56720.3 Symbols: | Protein kinase superfamily protein | chr1:21263630-21265559 REVERSE LENGTH=492
	Prupe.6G306100	Pp06	27618622	27626284	AT3G53480.1 Symbols: PIS1, PDR9, ATPDR9, ABCG37 | pleiotropic drug resistance 9 | chr3:19825366-19831644 FORWARD LENGTH=1450
	Prupe.6G306200	Pp06	27626285	27628862	AT1G02500.2 Symbols: SAM1, SAM-1, MAT1, AtSAM1 | S-adenosylmethionine synthetase 1 | chr1:519037-520218 FORWARD LENGTH=393
	Prupe.6G306300	Pp06	27630638	27635741	AT3G62240.1 Symbols: | RING/U-box superfamily protein | chr3:23033592-23036653 REVERSE LENGTH=812
	Prupe.7G015200	Pp07	2223793	2224161	NA
	Prupe.7G025000	Pp07	3994772	3996060	AT3G56891.1 Symbols: | Heavy metal transport/detoxification superfamily protein | chr3:21064199-21064922 REVERSE LENGTH=166
	Prupe.7G026300	Pp07	4316869	4320955	AT1G33110.1 Symbols: | MATE efflux family protein | chr1:12005084-12008618 FORWARD LENGTH=494
	Prupe.7G027300	Pp07	5154774	5159379	AT3G56680.1 Symbols: | Single-stranded nucleic acid binding R3H protein | chr3:20991537-20993446 FORWARD LENGTH=353
	Prupe.7G027400	Pp07	5160896	5161412	AT5G52552.1 Symbols: CPuORF14 | conserved peptide upstream open reading frame 14 | chr5:21329119-21329277 REVERSE LENGTH=52
	Prupe.7G027500	Pp07	5166759	5167730	AT3G10760.1 Symbols: | Homeodomain-like superfamily protein | chr3:3369814-3370821 FORWARD LENGTH=335
	Prupe.7G027600	Pp07	5169658	5172151	AT4G28360.1 Symbols: | Ribosomal protein L22p/L17e family protein | chr4:14029294-14030926 REVERSE LENGTH=271
	Prupe.7G027700	Pp07	5176863	5178542	NA
	Prupe.7G030400	Pp07	5636681	5640334	AT1G79000.1 Symbols: HAC1, PCAT2, ATHPCAT2, ATHAC1 | histone acetyltransferase of the CBP family 1 | chr1:29716933-29723984 REVERSE LENGTH=1697
	Prupe.7G030500	Pp07	5641910	5648345	AT1G28110.2 Symbols: SCPL45 | serine carboxypeptidase-like 45 | chr1:9804153-9806832 REVERSE LENGTH=461
	Prupe.7G030600	Pp07	5648788	5651780	AT1G14980.1 Symbols: CPN10 | chaperonin 10 | chr1:5165930-5166654 REVERSE LENGTH=98
	Prupe.7G030700	Pp07	5658088	5659557	AT3G59850.1 Symbols: | Pectin lyase-like superfamily protein | chr3:22109343-22111566 REVERSE LENGTH=388
	Prupe.7G030800	Pp07	5660223	5663210	AT5G55690.1 Symbols: | MADS-box transcription factor family protein | chr5:22548790-22549623 REVERSE LENGTH=277
	Prupe.7G034600	Pp07	6401137	6404787	AT2G34930.1 Symbols: | disease resistance family protein / LRR family protein | chr2:14737169-14739886 REVERSE LENGTH=905
	Prupe.7G085600	Pp07	12042512	12042874	AT1G27530.1 Symbols: | CONTAINS InterPro DOMAIN/s: Ubiquitin-conjugating enzyme/RWD-like (InterPro:IPR016135), Ubiquitin-fold modifier-conjugating enzyme 1 (InterPro:IPR014806); Has 269 Blast hits to 269 proteins in 110 species: Archae - 0; Bacteria - 0; Metazoa - 175; Fungi - 0; Plants - 42; Viruses - 0; Other Eukaryotes - 52 (source: NCBI BLink). | chr1:9562761-9563887 REVERSE LENGTH=174
	Prupe.7G115000	Pp07	14031448	14040028	AT2G36370.1 Symbols: | ubiquitin-protein ligases | chr2:15247894-15252800 FORWARD LENGTH=898
	Prupe.7G115100	Pp07	14040250	14042539	AT4G21110.1 Symbols: | G10 family protein | chr4:11267673-11268774 FORWARD LENGTH=145
	Prupe.7G149800	Pp07	16157644	16159143	AT2G36430.1 Symbols: | Plant protein of unknown function (DUF247) | chr2:15290211-15291557 FORWARD LENGTH=448
	Prupe.7G191800	Pp07	18318966	18320263	AT3G53690.1 Symbols: | RING/U-box superfamily protein | chr3:19898997-19900044 REVERSE LENGTH=320
	Prupe.7G271900	Pp07	22282320	22300067	AT5G42390.1 Symbols: | Insulinase (Peptidase family M16) family protein | chr5:16945308-16952647 FORWARD LENGTH=1265
	Prupe.8G008900	Pp08	657539	660467	AT3G07040.1 Symbols: RPM1, RPS3 | NB-ARC domain-containing disease resistance protein | chr3:2226244-2229024 REVERSE LENGTH=926
	Prupe.8G021700	Pp08	1968593	1972663	AT5G17680.1 Symbols: | disease resistance protein (TIR-NBS-LRR class), putative | chr5:5822999-5827153 FORWARD LENGTH=1294
	Prupe.8G026500	Pp08	2404525	2410325	AT5G17680.1 Symbols: | disease resistance protein (TIR-NBS-LRR class), putative | chr5:5822999-5827153 FORWARD LENGTH=1294
	Prupe.8G042600	Pp08	4441102	4441551	AT3G31430.1 Symbols: | unknown protein; FUNCTIONS IN: molecular_function unknown; INVOLVED IN: biological_process unknown; LOCATED IN: endomembrane system; BEST Arabidopsis thaliana protein match is: unknown protein (TAIR:AT5G18636.1); Has 295 Blast hits to 291 proteins in 12 species: Archae - 0; Bacteria - 0; Metazoa - 0; Fungi - 0; Plants - 295; Viruses - 0; Other Eukaryotes - 0 (source: NCBI B…
	Prupe.8G042700	Pp08	4443419	4446678	AT3G09510.1 Symbols: | Ribonuclease H-like superfamily protein | chr3:2921804-2923258 FORWARD LENGTH=484
	Prupe.8G047800	Pp08	5143911	5145960	NA
	Prupe.8G051500	Pp08	5622889	5626125	AT5G46550.1 Symbols: | DNA-binding bromodomain-containing protein | chr5:18884439-18886503 REVERSE LENGTH=494
	Prupe.8G051700	Pp08	5656655	5658789	AT1G34420.1 Symbols: | leucine-rich repeat transmembrane protein kinase family protein | chr1:12584587-12587570 FORWARD LENGTH=966
	Prupe.8G051800	Pp08	5663079	5666745	AT1G29670.1 Symbols: | GDSL-like Lipase/Acylhydrolase superfamily protein | chr1:10375843-10377717 FORWARD LENGTH=363
	Prupe.8G054600	Pp08	6260992	6262551	AT2G01050.1 Symbols: | zinc ion binding;nucleic acid binding | chr2:68337-69884 REVERSE LENGTH=515
	Prupe.8G054700	Pp08	6264918	6265677	NA
	Prupe.8G054800	Pp08	6290272	6291198	AT2G24960.2 Symbols: | unknown protein; FUNCTIONS IN: molecular_function unknown; INVOLVED IN: biological_process unknown; LOCATED IN: cellular_component unknown; EXPRESSED IN: 21 plant structures; EXPRESSED DURING: 12 growth stages; BEST Arabidopsis thaliana protein match is: unknown protein (TAIR:AT4G02210.2); Has 30201 Blast hits to 17322 proteins in 780 species: Archae - 12; Bacteria - 1396; …
	Prupe.8G054900	Pp08	6370269	6371641	NA
	Prupe.8G055000	Pp08	6390693	6395738	AT4G31180.2 Symbols: | Class II aminoacyl-tRNA and biotin synthetases superfamily protein | chr4:15156696-15159362 FORWARD LENGTH=558
	Prupe.8G055800	Pp08	6490676	6491896	NA
	Prupe.8G055900	Pp08	6495724	6496102	AT1G29150.1 Symbols: ATS9, RPN6 | non-ATPase subunit 9 | chr1:10181240-10182499 FORWARD LENGTH=419
	Prupe.8G063100	Pp08	9167730	9168155	AT4G22620.1 Symbols: | SAUR-like auxin-responsive protein family | chr4:11907631-11908113 FORWARD LENGTH=160
	Prupe.8G063800	Pp08	9364275	9366245	AT5G64250.1 Symbols: | Aldolase-type TIM barrel family protein | chr5:25697623-25698752 REVERSE LENGTH=293
	Prupe.8G070200	Pp08	10293931	10297726	AT5G64370.1 Symbols: BETA-UP, PYD3 | beta-ureidopropionase | chr5:25739264-25741031 FORWARD LENGTH=408
	Prupe.8G073200	Pp08	10677876	10678884	NA
	Prupe.8G073300	Pp08	10682120	10693839	AT2G14170.1 Symbols: ALDH6B2 | aldehyde dehydrogenase 6B2 | chr2:5977727-5981899 REVERSE LENGTH=607
	Prupe.8G075300	Pp08	10977291	10978904	NA
	Prupe.8G075400	Pp08	10992571	10993381	NA
	Prupe.8G075500	Pp08	10994636	10999244	NA
	Prupe.8G100800	Pp08	13222103	13223246	AT1G11755.1 Symbols: LEW1 | Undecaprenyl pyrophosphate synthetase family protein | chr1:3969987-3971488 REVERSE LENGTH=254
	Prupe.8G100900	Pp08	13225762	13228930	AT3G18830.1 Symbols: ATPLT5, PMT5, ATPMT5 | polyol/monosaccharide transporter 5 | chr3:6489000-6491209 REVERSE LENGTH=539
	Prupe.8G101600	Pp08	13307395	13307700	NA
	Prupe.8G148000	Pp08	16279904	16284215	AT3G10450.1 Symbols: SCPL7 | serine carboxypeptidase-like 7 | chr3:3249544-3252320 FORWARD LENGTH=437
	Prupe.8G148100	Pp08	16284672	16285625	AT3G12203.1 Symbols: scpl17 | serine carboxypeptidase-like 17 | chr3:3891357-3893956 REVERSE LENGTH=437
	Prupe.8G148200	Pp08	16286067	16289701	AT5G09640.1 Symbols: SNG2, SCPL19 | serine carboxypeptidase-like 19 | chr5:2988373-2990966 FORWARD LENGTH=465
	Prupe.8G148300	Pp08	16291511	16296741	AT5G36180.1 Symbols: scpl1 | serine carboxypeptidase-like 1 | chr5:14239198-14241862 FORWARD LENGTH=441
	Prupe.8G148400	Pp08	16298649	16303797	AT1G73300.1 Symbols: scpl2 | serine carboxypeptidase-like 2 | chr1:27559673-27562048 REVERSE LENGTH=441
	Prupe.8G148500	Pp08	16303981	16309356	AT3G12203.1 Symbols: scpl17 | serine carboxypeptidase-like 17 | chr3:3891357-3893956 REVERSE LENGTH=437
	Prupe.8G148600	Pp08	16311746	16312693	AT1G58420.1 Symbols: | Uncharacterised conserved protein UCP031279 | chr1:21707407-21707946 FORWARD LENGTH=179
	Prupe.8G148700	Pp08	16313764	16315768	AT1G13570.1 Symbols: | F-box/RNI-like superfamily protein | chr1:4642528-4643930 REVERSE LENGTH=416
	Prupe.8G148800	Pp08	16315910	16316401	NA
	Prupe.8G148900	Pp08	16319652	16322487	AT1G13570.1 Symbols: | F-box/RNI-like superfamily protein | chr1:4642528-4643930 REVERSE LENGTH=416
	Prupe.8G149000	Pp08	16322862	16327497	AT1G13570.1 Symbols: | F-box/RNI-like superfamily protein | chr1:4642528-4643930 REVERSE LENGTH=416
	Prupe.8G152600	Pp08	16549405	16551933	AT1G71430.1 Symbols: | unknown protein; FUNCTIONS IN: molecular_function unknown; INVOLVED IN: biological_process unknown; LOCATED IN: cellular_component unknown; EXPRESSED IN: 23 plant structures; EXPRESSED DURING: 13 growth stages; Has 64 Blast hits to 64 proteins in 28 species: Archae - 0; Bacteria - 0; Metazoa - 14; Fungi - 6; Plants - 42; Viruses - 0; Other Eukaryotes - 2 (source: NCBI BLink…
	Prupe.8G167600	Pp08	17315000	17319552	AT2G16940.2 Symbols: | Splicing factor, CC1-like | chr2:7342869-7347052 REVERSE LENGTH=610
	Prupe.8G180200	Pp08	18092392	18094489	AT4G35290.1 Symbols: GLUR2, GLR3.2, ATGLR3.2, ATGLUR2 | glutamate receptor 2 | chr4:16790290-16793461 FORWARD LENGTH=912
	Prupe.8G229100	Pp08	20504630	20504833	NA
	Prupe.8G229200	Pp08	20505699	20507228	AT5G63450.1 Symbols: CYP94B1 | cytochrome P450, family 94, subfamily B, polypeptide 1 | chr5:25408987-25410519 REVERSE LENGTH=510
