# Supplementary material for: Genome re-sequencing reveals the evolutionary history of peach fruit edibility
Source: Nat Commun. 2018 Dec 20;9:5404. doi: 10.1038/s41467-018-07744-3 (PMC6302090; doi:10.1038/s41467-018-07744-3)
Supplement: Supplementary file 18 — Supplementary Data 15 [file 41467_2018_7744_MOESM18_ESM.xlsx]

## Sheet: 工作表1
Supplementary Data 15 Significant enriched GO terms (P-value < 0.05) among predicted genes in top 5% VST regions.
Comparision	GO_accession	Description	Term_type	Over_represented_P-value	Corrected P-value	DEG_item	DEG_list	Bg_item	Bg_list	Gene_names
WP/CP	GO:0003682	chromatin binding	molecular_function	1.0059e-05	0.043687	7	224	68	19125	Prupe.7G033400_v2.0.a1,Prupe.2G155700_v2.0.a1,Prupe.1G310400_v2.0.a1,Prupe.2G045600_v2.0.a1,Prupe.2G090400_v2.0.a1,Prupe.1G173700_v2.0.a1,Prupe.1G036300_v2.0.a1
	GO:0015074	DNA integration	biological_process	5.929e-05	0.12875	7	224	112	19125	Prupe.4G216200_v2.0.a1,Prupe.7G242200_v2.0.a1,Prupe.8G048600_v2.0.a1,Prupe.1G061400_v2.0.a1,Prupe.4G238400_v2.0.a1,Prupe.3G094600_v2.0.a1,Prupe.6G094300_v2.0.a1
	GO:0043531	ADP binding	molecular_function	0.00015066	0.12883	15	224	467	19125	Prupe.2G025400_v2.0.a1,Prupe.8G056700_v2.0.a1,Prupe.2G069000_v2.0.a1,Prupe.8G120100_v2.0.a1,Prupe.6G200900_v2.0.a1,Prupe.8G132100_v2.0.a1,Prupe.8G176400_v2.0.a1,Prupe.2G117300_v2.0.a1,Prupe.8G132200_v2.0.a1,Prupe.8G120600_v2.0.a1,Prupe.6G200200_v2.0.a1,Prupe.1G528900_v2.0.a1,Prupe.8G120400_v2.0.a1,Prupe.8G111700_v2.0.a1,Prupe.3G083200_v2.0.a1
	GO:0009233	menaquinone metabolic process	biological_process	0.00017022	0.12883	2	224	2	19125	Prupe.2G098500_v2.0.a1,Prupe.2G098400_v2.0.a1
	GO:0009234	menaquinone biosynthetic process	biological_process	0.00017022	0.12883	2	224	2	19125	Prupe.2G098500_v2.0.a1,Prupe.2G098400_v2.0.a1
	GO:0000775	chromosome, centromeric region	cellular_component	0.00017799	0.12883	8	224	141	19125	Prupe.1G505700_v2.0.a1,Prupe.2G090400_v2.0.a1,Prupe.1G310400_v2.0.a1,Prupe.7G033400_v2.0.a1,Prupe.1G173700_v2.0.a1,Prupe.1G036300_v2.0.a1,Prupe.2G045600_v2.0.a1,Prupe.2G155700_v2.0.a1
	GO:0004872	receptor activity	molecular_function	0.00033846	0.20999	12	224	342	19125	Prupe.2G026300_v2.0.a1,Prupe.2G155700_v2.0.a1,Prupe.3G106000_v2.0.a1,Prupe.8G048600_v2.0.a1,Prupe.1G036300_v2.0.a1,Prupe.2G045600_v2.0.a1,Prupe.7G184600_v2.0.a1,Prupe.5G106500_v2.0.a1,Prupe.7G033400_v2.0.a1,Prupe.8G013400_v2.0.a1,Prupe.2G090400_v2.0.a1,Prupe.7G184100_v2.0.a1
	GO:0005886	plasma membrane	cellular_component	0.00096358	0.43966	13	224	439	19125	Prupe.6G126700_v2.0.a1,Prupe.3G297600_v2.0.a1,Prupe.1G287400_v2.0.a1,Prupe.2G090400_v2.0.a1,Prupe.1G474200_v2.0.a1,Prupe.1G310400_v2.0.a1,Prupe.7G033400_v2.0.a1,Prupe.1G036300_v2.0.a1,Prupe.3G106000_v2.0.a1,Prupe.1G173700_v2.0.a1,Prupe.2G045600_v2.0.a1,Prupe.2G155700_v2.0.a1,Prupe.6G142600_v2.0.a1
	GO:0044427	chromosomal part	cellular_component	0.0010042	0.43966	9	224	229	19125	Prupe.2G155700_v2.0.a1,Prupe.2G045600_v2.0.a1,Prupe.1G036300_v2.0.a1,Prupe.1G173700_v2.0.a1,Prupe.7G033400_v2.0.a1,Prupe.1G310400_v2.0.a1,Prupe.8G072700_v2.0.a1,Prupe.2G090400_v2.0.a1,Prupe.1G505700_v2.0.a1
	GO:0003824	catalytic activity	molecular_function	0.0010123	0.43966	136	224	9883	19125	Prupe.1G186700_v2.0.a1,Prupe.1G200500_v2.0.a1,Prupe.6G205600_v2.0.a1,Prupe.4G216200_v2.0.a1,Prupe.1G029500_v2.0.a1,Prupe.4G237300_v2.0.a1,Prupe.1G514200_v2.0.a1,Prupe.1G202100_v2.0.a1,Prupe.1G474200_v2.0.a1,Prupe.6G096900_v2.0.a1,Prupe.7G044200_v2.0.a1,Prupe.3G129200_v2.0.a1,Prupe.8G132000_v2.0.a1,Prupe.6G227100_v2.0.a1,Prupe.6G227800_v2.0.a1,Prupe.6G226800_v2.0.a1,Prupe.1G505700_v2.0.a1,Prupe.1G…
	GO:0046906	tetrapyrrole binding	molecular_function	0.0011747	0.46378	15	224	487	19125	Prupe.6G227000_v2.0.a1,Prupe.6G226600_v2.0.a1,Prupe.4G239100_v2.0.a1,Prupe.6G227800_v2.0.a1,Prupe.6G226900_v2.0.a1,Prupe.6G226800_v2.0.a1,Prupe.1G387500_v2.0.a1,Prupe.6G227100_v2.0.a1,Prupe.6G226700_v2.0.a1,Prupe.3G256000_v2.0.a1,Prupe.8G120600_v2.0.a1,Prupe.6G227300_v2.0.a1,Prupe.4G276800_v2.0.a1,Prupe.1G230500_v2.0.a1,Prupe.1G170800_v2.0.a1
	GO:0071944	cell periphery	cellular_component	0.0013665	0.48396	17	224	671	19125	Prupe.6G142600_v2.0.a1,Prupe.1G036300_v2.0.a1,Prupe.2G045600_v2.0.a1,Prupe.1G516800_v2.0.a1,Prupe.7G033400_v2.0.a1,Prupe.4G277400_v2.0.a1,Prupe.6G126700_v2.0.a1,Prupe.1G474200_v2.0.a1,Prupe.1G287400_v2.0.a1,Prupe.2G155700_v2.0.a1,Prupe.5G106600_v2.0.a1,Prupe.1G173700_v2.0.a1,Prupe.3G106000_v2.0.a1,Prupe.1G310400_v2.0.a1,Prupe.2G003200_v2.0.a1,Prupe.3G297600_v2.0.a1,Prupe.2G090400_v2.0.a1
	GO:1901661	quinone metabolic process	biological_process	0.0015601	0.48396	3	224	21	19125	Prupe.1G061400_v2.0.a1,Prupe.2G098400_v2.0.a1,Prupe.2G098500_v2.0.a1
	GO:1901663	quinone biosynthetic process	biological_process	0.0015601	0.48396	3	224	21	19125	Prupe.2G098500_v2.0.a1,Prupe.2G098400_v2.0.a1,Prupe.1G061400_v2.0.a1
	GO:0042181	ketone biosynthetic process	biological_process	0.0018116	0.50589	3	224	22	19125	Prupe.2G098500_v2.0.a1,Prupe.1G061400_v2.0.a1,Prupe.2G098400_v2.0.a1
	GO:0005694	chromosome	cellular_component	0.0018638	0.50589	10	224	304	19125	Prupe.7G033400_v2.0.a1,Prupe.1G310400_v2.0.a1,Prupe.2G090400_v2.0.a1,Prupe.8G072700_v2.0.a1,Prupe.1G505700_v2.0.a1,Prupe.2G155700_v2.0.a1,Prupe.5G106600_v2.0.a1,Prupe.2G045600_v2.0.a1,Prupe.1G036300_v2.0.a1,Prupe.1G173700_v2.0.a1
	GO:0020037	heme binding	molecular_function	0.0022727	0.53313	14	224	468	19125	Prupe.6G227000_v2.0.a1,Prupe.6G226600_v2.0.a1,Prupe.4G239100_v2.0.a1,Prupe.6G226900_v2.0.a1,Prupe.6G226800_v2.0.a1,Prupe.6G227800_v2.0.a1,Prupe.1G387500_v2.0.a1,Prupe.6G227100_v2.0.a1,Prupe.6G226700_v2.0.a1,Prupe.8G120600_v2.0.a1,Prupe.4G276800_v2.0.a1,Prupe.6G227300_v2.0.a1,Prupe.1G230500_v2.0.a1,Prupe.1G170800_v2.0.a1
	GO:0004252	serine-type endopeptidase activity	molecular_function	0.0024497	0.53313	9	224	255	19125	Prupe.1G173700_v2.0.a1,Prupe.3G106000_v2.0.a1,Prupe.1G036300_v2.0.a1,Prupe.2G045600_v2.0.a1,Prupe.2G155700_v2.0.a1,Prupe.1G505700_v2.0.a1,Prupe.2G090400_v2.0.a1,Prupe.1G310400_v2.0.a1,Prupe.7G033400_v2.0.a1
	GO:1901363	heterocyclic compound binding	molecular_function	0.0024833	0.53313	95	224	6687	19125	Prupe.8G048600_v2.0.a1,Prupe.3G182800_v2.0.a1,Prupe.8G056700_v2.0.a1,Prupe.6G226600_v2.0.a1,Prupe.7G014300_v2.0.a1,Prupe.6G205700_v2.0.a1,Prupe.2G026500_v2.0.a1,Prupe.1G505700_v2.0.a1,Prupe.1G310400_v2.0.a1,Prupe.8G013500_v2.0.a1,Prupe.1G528900_v2.0.a1,Prupe.4G276800_v2.0.a1,Prupe.6G248400_v2.0.a1,Prupe.6G094300_v2.0.a1,Prupe.1G548700_v2.0.a1,Prupe.7G184700_v2.0.a1,Prupe.2G080000_v2.0.a1,Prupe.1G…
	GO:0097159	organic cyclic compound binding	molecular_function	0.0025043	0.53313	95	224	6689	19125	Prupe.6G205600_v2.0.a1,Prupe.4G216200_v2.0.a1,Prupe.4G195400_v2.0.a1,Prupe.1G200500_v2.0.a1,Prupe.4G210100_v2.0.a1,Prupe.2G155700_v2.0.a1,Prupe.3G182600_v2.0.a1,Prupe.7G184100_v2.0.a1,Prupe.2G117300_v2.0.a1,Prupe.7G065200_v2.0.a1,Prupe.4G190700_v2.0.a1,Prupe.3G083200_v2.0.a1,Prupe.2G234200_v2.0.a1,Prupe.1G427600_v2.0.a1,Prupe.2G223900_v2.0.a1,Prupe.7G013900_v2.0.a1,Prupe.8G176400_v2.0.a1,Prupe.4G…
	GO:0008440	inositol-1,4,5-trisphosphate 3-kinase activity	molecular_function	0.0025779	0.53313	2	224	7	19125	Prupe.2G090400_v2.0.a1,Prupe.3G066400_v2.0.a1
	GO:0019069	viral capsid assembly	biological_process	0.0030478	0.60165	3	224	26	19125	Prupe.4G277400_v2.0.a1,Prupe.1G548700_v2.0.a1,Prupe.1G053100_v2.0.a1
	GO:0010333	terpene synthase activity	molecular_function	0.0034065	0.61639	4	224	53	19125	Prupe.4G190800_v2.0.a1,Prupe.4G238400_v2.0.a1,Prupe.4G190700_v2.0.a1,Prupe.4G125200_v2.0.a1
	GO:0007186	G-protein coupled receptor signaling pathway	biological_process	0.0035933	0.61639	8	224	231	19125	Prupe.8G013400_v2.0.a1,Prupe.6G200200_v2.0.a1,Prupe.5G106500_v2.0.a1,Prupe.8G013500_v2.0.a1,Prupe.8G048600_v2.0.a1,Prupe.3G106000_v2.0.a1,Prupe.6G200900_v2.0.a1,Prupe.2G026300_v2.0.a1
	GO:0004930	G-protein coupled receptor activity	molecular_function	0.0037306	0.61639	5	224	97	19125	Prupe.8G013400_v2.0.a1,Prupe.5G106500_v2.0.a1,Prupe.2G026300_v2.0.a1,Prupe.8G048600_v2.0.a1,Prupe.3G106000_v2.0.a1
	GO:0008236	serine-type peptidase activity	molecular_function	0.003832	0.61639	11	224	375	19125	Prupe.2G155700_v2.0.a1,Prupe.7G141500_v2.0.a1,Prupe.1G036300_v2.0.a1,Prupe.3G106000_v2.0.a1,Prupe.1G173700_v2.0.a1,Prupe.2G045600_v2.0.a1,Prupe.1G310400_v2.0.a1,Prupe.7G033400_v2.0.a1,Prupe.7G142100_v2.0.a1,Prupe.2G090400_v2.0.a1,Prupe.1G505700_v2.0.a1
	GO:0017171	serine hydrolase activity	molecular_function	0.003832	0.61639	11	224	375	19125	Prupe.7G142100_v2.0.a1,Prupe.2G090400_v2.0.a1,Prupe.1G505700_v2.0.a1,Prupe.7G033400_v2.0.a1,Prupe.1G310400_v2.0.a1,Prupe.2G045600_v2.0.a1,Prupe.1G036300_v2.0.a1,Prupe.1G173700_v2.0.a1,Prupe.3G106000_v2.0.a1,Prupe.7G141500_v2.0.a1,Prupe.2G155700_v2.0.a1
	GO:0016838	carbon-oxygen lyase activity, acting on phosphates	molecular_function	0.004792	0.72414	4	224	59	19125	Prupe.4G190800_v2.0.a1,Prupe.4G190700_v2.0.a1,Prupe.4G125200_v2.0.a1,Prupe.4G238400_v2.0.a1
	GO:0042180	cellular ketone metabolic process	biological_process	0.0048354	0.72414	3	224	30	19125	Prupe.2G098500_v2.0.a1,Prupe.1G061400_v2.0.a1,Prupe.2G098400_v2.0.a1
	GO:0008374	O-acyltransferase activity	molecular_function	0.0051408	0.72697	4	224	62	19125	Prupe.3G141300_v2.0.a1,Prupe.7G141500_v2.0.a1,Prupe.7G142100_v2.0.a1,Prupe.3G066300_v2.0.a1
	GO:0005506	iron ion binding	molecular_function	0.0051891	0.72697	12	224	411	19125	Prupe.4G239100_v2.0.a1,Prupe.6G227000_v2.0.a1,Prupe.6G226600_v2.0.a1,Prupe.6G227100_v2.0.a1,Prupe.6G226800_v2.0.a1,Prupe.6G226900_v2.0.a1,Prupe.1G387500_v2.0.a1,Prupe.6G226700_v2.0.a1,Prupe.4G147000_v2.0.a1,Prupe.1G230500_v2.0.a1,Prupe.1G170800_v2.0.a1,Prupe.6G227300_v2.0.a1
	GO:1901068	guanosine-containing compound metabolic process	biological_process	0.0059326	0.76768	3	224	34	19125	Prupe.4G190700_v2.0.a1,Prupe.4G190800_v2.0.a1,Prupe.8G072500_v2.0.a1
	GO:0015969	guanosine tetraphosphate metabolic process	biological_process	0.0060099	0.76768	2	224	11	19125	Prupe.4G190800_v2.0.a1,Prupe.4G190700_v2.0.a1
	GO:0034035	purine ribonucleoside bisphosphate metabolic process	biological_process	0.0060099	0.76768	2	224	11	19125	Prupe.4G190800_v2.0.a1,Prupe.4G190700_v2.0.a1
	GO:0007166	cell surface receptor signaling pathway	biological_process	0.0067756	0.80599	9	224	312	19125	Prupe.2G026300_v2.0.a1,Prupe.3G106000_v2.0.a1,Prupe.6G200900_v2.0.a1,Prupe.8G048600_v2.0.a1,Prupe.8G013500_v2.0.a1,Prupe.5G106500_v2.0.a1,Prupe.6G200200_v2.0.a1,Prupe.8G013400_v2.0.a1,Prupe.4G277400_v2.0.a1
	GO:0007154	cell communication	biological_process	0.0068161	0.80599	25	224	1343	19125	Prupe.6G200200_v2.0.a1,Prupe.7G017000_v2.0.a1,Prupe.8G013500_v2.0.a1,Prupe.1G474500_v2.0.a1,Prupe.8G072800_v2.0.a1,Prupe.6G022000_v2.0.a1,Prupe.2G026300_v2.0.a1,Prupe.8G056700_v2.0.a1,Prupe.2G025400_v2.0.a1,Prupe.4G195400_v2.0.a1,Prupe.8G048600_v2.0.a1,Prupe.3G106000_v2.0.a1,Prupe.8G120100_v2.0.a1,Prupe.3G141400_v2.0.a1,Prupe.8G013400_v2.0.a1,Prupe.4G277400_v2.0.a1,Prupe.8G120400_v2.0.a1,Prupe.5G…
	GO:0016149	translation release factor activity, codon specific	molecular_function	0.008352	0.80599	2	224	13	19125	Prupe.6G116200_v2.0.a1,Prupe.4G265900_v2.0.a1
	GO:0000981	sequence-specific DNA binding RNA polymerase II transcription factor activity	molecular_function	0.0087873	0.80599	2	224	15	19125	Prupe.4G216200_v2.0.a1,Prupe.3G094600_v2.0.a1
	GO:0036094	small molecule binding	molecular_function	0.0087986	0.80599	51	224	3438	19125	Prupe.6G227800_v2.0.a1,Prupe.8G176400_v2.0.a1,Prupe.6G200900_v2.0.a1,Prupe.8G132100_v2.0.a1,Prupe.7G044200_v2.0.a1,Prupe.2G223900_v2.0.a1,Prupe.3G141400_v2.0.a1,Prupe.1G514200_v2.0.a1,Prupe.4G058500_v2.0.a1,Prupe.1G202100_v2.0.a1,Prupe.1G474200_v2.0.a1,Prupe.2G168800_v2.0.a1,Prupe.4G210100_v2.0.a1,Prupe.4G195400_v2.0.a1,Prupe.1G200500_v2.0.a1,Prupe.6G205600_v2.0.a1,Prupe.3G083200_v2.0.a1,Prupe.8G…
	GO:0032553	ribonucleotide binding	molecular_function	0.0090233	0.80599	45	224	2976	19125	Prupe.3G141400_v2.0.a1,Prupe.1G514200_v2.0.a1,Prupe.4G058500_v2.0.a1,Prupe.1G202100_v2.0.a1,Prupe.1G474200_v2.0.a1,Prupe.2G168800_v2.0.a1,Prupe.6G227800_v2.0.a1,Prupe.8G176400_v2.0.a1,Prupe.7G044200_v2.0.a1,Prupe.6G200900_v2.0.a1,Prupe.8G132100_v2.0.a1,Prupe.2G223900_v2.0.a1,Prupe.8G111700_v2.0.a1,Prupe.3G083200_v2.0.a1,Prupe.4G130200_v2.0.a1,Prupe.4G113000_v2.0.a1,Prupe.1G548800_v2.0.a1,Prupe.6G…
	GO:0009279	cell outer membrane	cellular_component	0.0090478	0.80599	2	224	14	19125	Prupe.1G516800_v2.0.a1,Prupe.5G106600_v2.0.a1
	GO:0010109	regulation of photosynthesis	biological_process	0.0090617	0.80599	2	224	13	19125	Prupe.5G155000_v2.0.a1,Prupe.6G292700_v2.0.a1
	GO:0042548	regulation of photosynthesis, light reaction	biological_process	0.0090617	0.80599	2	224	13	19125	Prupe.5G155000_v2.0.a1,Prupe.6G292700_v2.0.a1
	GO:0042549	photosystem II stabilization	biological_process	0.0090617	0.80599	2	224	13	19125	Prupe.6G292700_v2.0.a1,Prupe.5G155000_v2.0.a1
	GO:0043467	regulation of generation of precursor metabolites and energy	biological_process	0.0090617	0.80599	2	224	13	19125	Prupe.5G155000_v2.0.a1,Prupe.6G292700_v2.0.a1
	GO:0016817	hydrolase activity, acting on acid anhydrides	molecular_function	0.0091799	0.80599	20	224	1095	19125	Prupe.1G505700_v2.0.a1,Prupe.2G117300_v2.0.a1,Prupe.8G120600_v2.0.a1,Prupe.8G072900_v2.0.a1,Prupe.6G200200_v2.0.a1,Prupe.4G113000_v2.0.a1,Prupe.8G013500_v2.0.a1,Prupe.3G083200_v2.0.a1,Prupe.2G025400_v2.0.a1,Prupe.8G056700_v2.0.a1,Prupe.8G120100_v2.0.a1,Prupe.4G210100_v2.0.a1,Prupe.1G202100_v2.0.a1,Prupe.4G058500_v2.0.a1,Prupe.8G120400_v2.0.a1,Prupe.2G069000_v2.0.a1,Prupe.1G087400_v2.0.a1,Prupe.6G…
	GO:0016705	oxidoreductase activity, acting on paired donors, with incorporation or reduction of molecular oxygen	molecular_function	0.0092661	0.80599	12	224	448	19125	Prupe.1G170800_v2.0.a1,Prupe.1G230500_v2.0.a1,Prupe.6G227300_v2.0.a1,Prupe.6G226700_v2.0.a1,Prupe.6G135000_v2.0.a1,Prupe.6G227100_v2.0.a1,Prupe.1G387500_v2.0.a1,Prupe.6G226800_v2.0.a1,Prupe.6G226900_v2.0.a1,Prupe.4G239100_v2.0.a1,Prupe.6G226600_v2.0.a1,Prupe.6G227000_v2.0.a1
	GO:0016740	transferase activity	molecular_function	0.0093107	0.80599	59	224	3981	19125	Prupe.1G505700_v2.0.a1,Prupe.2G090400_v2.0.a1,Prupe.7G142100_v2.0.a1,Prupe.1G474500_v2.0.a1,Prupe.3G256000_v2.0.a1,Prupe.4G112900_v2.0.a1,Prupe.6G248400_v2.0.a1,Prupe.5G000500_v2.0.a1,Prupe.3G251200_v2.0.a1,Prupe.2G025400_v2.0.a1,Prupe.6G167300_v2.0.a1,Prupe.1G474400_v2.0.a1,Prupe.3G182800_v2.0.a1,Prupe.4G238400_v2.0.a1,Prupe.2G026200_v2.0.a1,Prupe.7G014300_v2.0.a1,Prupe.8G176500_v2.0.a1,Prupe.3G…
	GO:0051766	inositol trisphosphate kinase activity	molecular_function	0.0093876	0.80599	2	224	14	19125	Prupe.2G090400_v2.0.a1,Prupe.3G066400_v2.0.a1
	GO:0016818	hydrolase activity, acting on acid anhydrides, in phosphorus-containing anhydrides	molecular_function	0.0094467	0.80599	19	224	1027	19125	Prupe.7G023800_v2.0.a1,Prupe.1G039800_v2.0.a1,Prupe.6G200900_v2.0.a1,Prupe.1G087400_v2.0.a1,Prupe.2G069000_v2.0.a1,Prupe.8G120400_v2.0.a1,Prupe.4G058500_v2.0.a1,Prupe.1G202100_v2.0.a1,Prupe.4G210100_v2.0.a1,Prupe.8G120100_v2.0.a1,Prupe.2G025400_v2.0.a1,Prupe.8G056700_v2.0.a1,Prupe.8G013500_v2.0.a1,Prupe.4G113000_v2.0.a1,Prupe.3G083200_v2.0.a1,Prupe.8G072900_v2.0.a1,Prupe.6G200200_v2.0.a1,Prupe.8G…
	GO:0004674	protein serine/threonine kinase activity	molecular_function	0.0095186	0.80599	7	224	209	19125	Prupe.4G195400_v2.0.a1,Prupe.1G474500_v2.0.a1,Prupe.3G182800_v2.0.a1,Prupe.1G474400_v2.0.a1,Prupe.3G182600_v2.0.a1,Prupe.3G182700_v2.0.a1,Prupe.4G261000_v2.0.a1
	GO:0050896	response to stimulus	biological_process	0.0096504	0.80599	42	224	2625	19125	Prupe.5G051800_v2.0.a1,Prupe.3G016200_v2.0.a1,Prupe.2G069000_v2.0.a1,Prupe.2G080000_v2.0.a1,Prupe.8G120400_v2.0.a1,Prupe.8G013400_v2.0.a1,Prupe.3G066400_v2.0.a1,Prupe.6G022000_v2.0.a1,Prupe.8G072800_v2.0.a1,Prupe.8G120100_v2.0.a1,Prupe.8G048600_v2.0.a1,Prupe.2G025400_v2.0.a1,Prupe.8G056700_v2.0.a1,Prupe.8G013500_v2.0.a1,Prupe.7G017000_v2.0.a1,Prupe.4G276800_v2.0.a1,Prupe.1G201200_v2.0.a1,Prupe.4G…
	GO:0004871	signal transducer activity	molecular_function	0.01045	0.83761	10	224	398	19125	Prupe.7G184100_v2.0.a1,Prupe.8G013500_v2.0.a1,Prupe.7G184600_v2.0.a1,Prupe.6G200200_v2.0.a1,Prupe.5G106500_v2.0.a1,Prupe.8G013400_v2.0.a1,Prupe.6G200900_v2.0.a1,Prupe.3G106000_v2.0.a1,Prupe.8G048600_v2.0.a1,Prupe.2G026300_v2.0.a1
	GO:0060089	molecular transducer activity	molecular_function	0.01045	0.83761	10	224	398	19125	Prupe.7G184600_v2.0.a1,Prupe.8G013500_v2.0.a1,Prupe.8G013400_v2.0.a1,Prupe.6G200200_v2.0.a1,Prupe.5G106500_v2.0.a1,Prupe.7G184100_v2.0.a1,Prupe.2G026300_v2.0.a1,Prupe.8G048600_v2.0.a1,Prupe.6G200900_v2.0.a1,Prupe.3G106000_v2.0.a1
	GO:0000166	nucleotide binding	molecular_function	0.0108	0.83761	50	224	3395	19125	Prupe.1G474200_v2.0.a1,Prupe.2G168800_v2.0.a1,Prupe.1G202100_v2.0.a1,Prupe.1G514200_v2.0.a1,Prupe.4G058500_v2.0.a1,Prupe.3G141400_v2.0.a1,Prupe.2G223900_v2.0.a1,Prupe.8G132100_v2.0.a1,Prupe.6G200900_v2.0.a1,Prupe.7G044200_v2.0.a1,Prupe.8G176400_v2.0.a1,Prupe.6G227800_v2.0.a1,Prupe.2G117300_v2.0.a1,Prupe.7G065200_v2.0.a1,Prupe.6G200200_v2.0.a1,Prupe.1G548800_v2.0.a1,Prupe.4G113000_v2.0.a1,Prupe.8G…
	GO:1901265	nucleoside phosphate binding	molecular_function	0.0108	0.83761	50	224	3395	19125	Prupe.2G069000_v2.0.a1,Prupe.1G087400_v2.0.a1,Prupe.1G513300_v2.0.a1,Prupe.1G548700_v2.0.a1,Prupe.8G132200_v2.0.a1,Prupe.8G120400_v2.0.a1,Prupe.3G182700_v2.0.a1,Prupe.8G056700_v2.0.a1,Prupe.2G025400_v2.0.a1,Prupe.8G120100_v2.0.a1,Prupe.3G182800_v2.0.a1,Prupe.6G205700_v2.0.a1,Prupe.2G026200_v2.0.a1,Prupe.7G014300_v2.0.a1,Prupe.5G106600_v2.0.a1,Prupe.1G505700_v2.0.a1,Prupe.6G135000_v2.0.a1,Prupe.8G…
	GO:0007165	signal transduction	biological_process	0.011049	0.84183	22	224	1188	19125	Prupe.8G132100_v2.0.a1,Prupe.6G200900_v2.0.a1,Prupe.8G176400_v2.0.a1,Prupe.2G069000_v2.0.a1,Prupe.6G022100_v2.0.a1,Prupe.3G066400_v2.0.a1,Prupe.4G261000_v2.0.a1,Prupe.5G106500_v2.0.a1,Prupe.4G277400_v2.0.a1,Prupe.8G120400_v2.0.a1,Prupe.8G013400_v2.0.a1,Prupe.8G120100_v2.0.a1,Prupe.3G106000_v2.0.a1,Prupe.8G048600_v2.0.a1,Prupe.2G025400_v2.0.a1,Prupe.8G056700_v2.0.a1,Prupe.2G026300_v2.0.a1,Prupe.8G…
	GO:0032559	adenyl ribonucleotide binding	molecular_function	0.011787	0.84854	42	224	2785	19125	Prupe.1G513300_v2.0.a1,Prupe.1G087400_v2.0.a1,Prupe.2G069000_v2.0.a1,Prupe.8G132200_v2.0.a1,Prupe.3G182700_v2.0.a1,Prupe.8G120400_v2.0.a1,Prupe.8G120100_v2.0.a1,Prupe.3G182800_v2.0.a1,Prupe.2G025400_v2.0.a1,Prupe.8G056700_v2.0.a1,Prupe.5G106600_v2.0.a1,Prupe.7G014300_v2.0.a1,Prupe.1G474500_v2.0.a1,Prupe.8G120600_v2.0.a1,Prupe.4G112900_v2.0.a1,Prupe.1G505700_v2.0.a1,Prupe.8G013500_v2.0.a1,Prupe.3G…
	GO:0017137	Rab GTPase binding	molecular_function	0.011832	0.84854	1	224	1	19125	Prupe.8G072500_v2.0.a1
	GO:0044161	host cell cytoplasmic vesicle	cellular_component	0.011832	0.84854	1	224	1	19125	Prupe.8G072500_v2.0.a1
	GO:0044700	single organism signaling	biological_process	0.012027	0.84854	22	224	1198	19125	Prupe.8G048600_v2.0.a1,Prupe.8G120100_v2.0.a1,Prupe.3G106000_v2.0.a1,Prupe.8G056700_v2.0.a1,Prupe.2G025400_v2.0.a1,Prupe.2G026300_v2.0.a1,Prupe.6G022000_v2.0.a1,Prupe.8G072800_v2.0.a1,Prupe.7G017000_v2.0.a1,Prupe.8G013500_v2.0.a1,Prupe.6G200200_v2.0.a1,Prupe.8G176400_v2.0.a1,Prupe.6G200900_v2.0.a1,Prupe.8G132100_v2.0.a1,Prupe.2G069000_v2.0.a1,Prupe.3G066400_v2.0.a1,Prupe.6G022100_v2.0.a1,Prupe.4G…
	GO:0023052	signaling	biological_process	0.012114	0.84854	22	224	1199	19125	Prupe.2G069000_v2.0.a1,Prupe.8G132100_v2.0.a1,Prupe.6G200900_v2.0.a1,Prupe.8G176400_v2.0.a1,Prupe.6G022100_v2.0.a1,Prupe.3G066400_v2.0.a1,Prupe.5G106500_v2.0.a1,Prupe.4G277400_v2.0.a1,Prupe.8G013400_v2.0.a1,Prupe.8G120400_v2.0.a1,Prupe.4G261000_v2.0.a1,Prupe.2G025400_v2.0.a1,Prupe.8G056700_v2.0.a1,Prupe.8G120100_v2.0.a1,Prupe.3G106000_v2.0.a1,Prupe.8G048600_v2.0.a1,Prupe.8G072800_v2.0.a1,Prupe.6G…
	GO:0017111	nucleoside-triphosphatase activity	molecular_function	0.0124	0.85481	18	224	980	19125	Prupe.4G210100_v2.0.a1,Prupe.8G056700_v2.0.a1,Prupe.2G025400_v2.0.a1,Prupe.8G120100_v2.0.a1,Prupe.8G072900_v2.0.a1,Prupe.6G200200_v2.0.a1,Prupe.3G083200_v2.0.a1,Prupe.8G013500_v2.0.a1,Prupe.4G113000_v2.0.a1,Prupe.2G117300_v2.0.a1,Prupe.8G120600_v2.0.a1,Prupe.7G023800_v2.0.a1,Prupe.1G039800_v2.0.a1,Prupe.1G087400_v2.0.a1,Prupe.2G069000_v2.0.a1,Prupe.6G200900_v2.0.a1,Prupe.8G120400_v2.0.a1,Prupe.1G…
	GO:0030554	adenyl nucleotide binding	molecular_function	0.012608	0.85558	42	224	2796	19125	Prupe.2G117300_v2.0.a1,Prupe.4G113000_v2.0.a1,Prupe.3G083200_v2.0.a1,Prupe.4G130200_v2.0.a1,Prupe.8G111700_v2.0.a1,Prupe.6G200200_v2.0.a1,Prupe.1G200500_v2.0.a1,Prupe.4G195400_v2.0.a1,Prupe.4G210100_v2.0.a1,Prupe.4G058500_v2.0.a1,Prupe.1G514200_v2.0.a1,Prupe.1G474200_v2.0.a1,Prupe.2G168800_v2.0.a1,Prupe.1G202100_v2.0.a1,Prupe.3G141400_v2.0.a1,Prupe.6G200900_v2.0.a1,Prupe.7G044200_v2.0.a1,Prupe.8G…
	GO:0004888	transmembrane signaling receptor activity	molecular_function	0.01282	0.85655	7	224	231	19125	Prupe.3G106000_v2.0.a1,Prupe.8G048600_v2.0.a1,Prupe.7G184100_v2.0.a1,Prupe.2G026300_v2.0.a1,Prupe.7G184600_v2.0.a1,Prupe.5G106500_v2.0.a1,Prupe.8G013400_v2.0.a1
	GO:0005524	ATP binding	molecular_function	0.013747	0.90459	40	224	2656	19125	Prupe.7G014300_v2.0.a1,Prupe.5G106600_v2.0.a1,Prupe.2G025400_v2.0.a1,Prupe.8G056700_v2.0.a1,Prupe.8G120100_v2.0.a1,Prupe.3G182800_v2.0.a1,Prupe.6G248400_v2.0.a1,Prupe.8G072900_v2.0.a1,Prupe.1G528900_v2.0.a1,Prupe.8G013500_v2.0.a1,Prupe.3G251200_v2.0.a1,Prupe.1G505700_v2.0.a1,Prupe.1G474500_v2.0.a1,Prupe.8G120600_v2.0.a1,Prupe.4G112900_v2.0.a1,Prupe.1G513300_v2.0.a1,Prupe.1G087400_v2.0.a1,Prupe.2G…
	GO:0016462	pyrophosphatase activity	molecular_function	0.01403	0.90945	18	224	994	19125	Prupe.7G023800_v2.0.a1,Prupe.1G039800_v2.0.a1,Prupe.6G200900_v2.0.a1,Prupe.2G069000_v2.0.a1,Prupe.1G087400_v2.0.a1,Prupe.8G120400_v2.0.a1,Prupe.1G202100_v2.0.a1,Prupe.4G210100_v2.0.a1,Prupe.8G120100_v2.0.a1,Prupe.8G056700_v2.0.a1,Prupe.2G025400_v2.0.a1,Prupe.3G083200_v2.0.a1,Prupe.4G113000_v2.0.a1,Prupe.8G013500_v2.0.a1,Prupe.6G200200_v2.0.a1,Prupe.8G072900_v2.0.a1,Prupe.8G120600_v2.0.a1,Prupe.2G…
	GO:0035639	purine ribonucleoside triphosphate binding	molecular_function	0.014262	0.91086	42	224	2819	19125	Prupe.8G132200_v2.0.a1,Prupe.8G120400_v2.0.a1,Prupe.3G182700_v2.0.a1,Prupe.2G069000_v2.0.a1,Prupe.1G087400_v2.0.a1,Prupe.1G513300_v2.0.a1,Prupe.1G505700_v2.0.a1,Prupe.8G120600_v2.0.a1,Prupe.4G112900_v2.0.a1,Prupe.1G474500_v2.0.a1,Prupe.1G528900_v2.0.a1,Prupe.8G072900_v2.0.a1,Prupe.6G248400_v2.0.a1,Prupe.3G251200_v2.0.a1,Prupe.8G013500_v2.0.a1,Prupe.8G056700_v2.0.a1,Prupe.2G025400_v2.0.a1,Prupe.3G…
	GO:0051704	multi-organism process	biological_process	0.015429	0.97115	25	224	1461	19125	Prupe.7G242100_v2.0.a1,Prupe.2G090400_v2.0.a1,Prupe.8G072500_v2.0.a1,Prupe.1G474500_v2.0.a1,Prupe.1G201200_v2.0.a1,Prupe.3G182900_v2.0.a1,Prupe.2G026200_v2.0.a1,Prupe.4G270100_v2.0.a1,Prupe.7G016900_v2.0.a1,Prupe.4G195400_v2.0.a1,Prupe.7G033400_v2.0.a1,Prupe.3G141400_v2.0.a1,Prupe.3G251300_v2.0.a1,Prupe.4G277400_v2.0.a1,Prupe.2G080000_v2.0.a1,Prupe.1G474200_v2.0.a1,Prupe.1G202100_v2.0.a1,Prupe.1G…
	GO:0012505	endomembrane system	cellular_component	0.016554	1	10	224	435	19125	Prupe.3G182900_v2.0.a1,Prupe.2G155700_v2.0.a1,Prupe.2G045600_v2.0.a1,Prupe.1G036300_v2.0.a1,Prupe.1G389000_v2.0.a1,Prupe.7G033400_v2.0.a1,Prupe.1G310400_v2.0.a1,Prupe.4G261000_v2.0.a1,Prupe.2G090400_v2.0.a1,Prupe.4G147000_v2.0.a1
	GO:0003747	translation release factor activity	molecular_function	0.01668	1	2	224	18	19125	Prupe.6G116200_v2.0.a1,Prupe.4G265900_v2.0.a1
	GO:0008079	translation termination factor activity	molecular_function	0.01668	1	2	224	18	19125	Prupe.4G265900_v2.0.a1,Prupe.6G116200_v2.0.a1
	GO:0016413	O-acetyltransferase activity	molecular_function	0.017144	1	2	224	18	19125	Prupe.3G141300_v2.0.a1,Prupe.3G066300_v2.0.a1
	GO:0001883	purine nucleoside binding	molecular_function	0.017803	1	43	224	2936	19125	Prupe.7G065200_v2.0.a1,Prupe.2G117300_v2.0.a1,Prupe.4G130200_v2.0.a1,Prupe.3G083200_v2.0.a1,Prupe.8G111700_v2.0.a1,Prupe.4G113000_v2.0.a1,Prupe.6G200200_v2.0.a1,Prupe.4G195400_v2.0.a1,Prupe.1G200500_v2.0.a1,Prupe.4G210100_v2.0.a1,Prupe.4G058500_v2.0.a1,Prupe.1G514200_v2.0.a1,Prupe.1G202100_v2.0.a1,Prupe.1G474200_v2.0.a1,Prupe.2G168800_v2.0.a1,Prupe.3G141400_v2.0.a1,Prupe.8G176400_v2.0.a1,Prupe.8G…
	GO:0032549	ribonucleoside binding	molecular_function	0.017803	1	43	224	2936	19125	Prupe.2G069000_v2.0.a1,Prupe.1G087400_v2.0.a1,Prupe.1G513300_v2.0.a1,Prupe.3G182700_v2.0.a1,Prupe.8G120400_v2.0.a1,Prupe.8G132200_v2.0.a1,Prupe.7G014300_v2.0.a1,Prupe.5G106600_v2.0.a1,Prupe.8G120100_v2.0.a1,Prupe.3G182800_v2.0.a1,Prupe.8G056700_v2.0.a1,Prupe.2G025400_v2.0.a1,Prupe.3G251200_v2.0.a1,Prupe.8G013500_v2.0.a1,Prupe.1G528900_v2.0.a1,Prupe.6G248400_v2.0.a1,Prupe.8G072900_v2.0.a1,Prupe.8G…
	GO:0032550	purine ribonucleoside binding	molecular_function	0.017803	1	43	224	2936	19125	Prupe.1G200500_v2.0.a1,Prupe.4G195400_v2.0.a1,Prupe.4G210100_v2.0.a1,Prupe.2G117300_v2.0.a1,Prupe.7G065200_v2.0.a1,Prupe.6G200200_v2.0.a1,Prupe.4G113000_v2.0.a1,Prupe.8G111700_v2.0.a1,Prupe.4G130200_v2.0.a1,Prupe.3G083200_v2.0.a1,Prupe.2G223900_v2.0.a1,Prupe.7G044200_v2.0.a1,Prupe.6G200900_v2.0.a1,Prupe.8G132100_v2.0.a1,Prupe.8G176400_v2.0.a1,Prupe.6G227800_v2.0.a1,Prupe.1G474200_v2.0.a1,Prupe.2G…
	GO:0001882	nucleoside binding	molecular_function	0.018235	1	43	224	2941	19125	Prupe.1G087400_v2.0.a1,Prupe.2G069000_v2.0.a1,Prupe.1G513300_v2.0.a1,Prupe.3G182700_v2.0.a1,Prupe.8G120400_v2.0.a1,Prupe.8G132200_v2.0.a1,Prupe.7G014300_v2.0.a1,Prupe.5G106600_v2.0.a1,Prupe.8G120100_v2.0.a1,Prupe.3G182800_v2.0.a1,Prupe.8G056700_v2.0.a1,Prupe.2G025400_v2.0.a1,Prupe.3G251200_v2.0.a1,Prupe.8G013500_v2.0.a1,Prupe.1G528900_v2.0.a1,Prupe.8G072900_v2.0.a1,Prupe.6G248400_v2.0.a1,Prupe.8G…
	GO:0032555	purine ribonucleotide binding	molecular_function	0.018334	1	43	224	2941	19125	Prupe.3G141400_v2.0.a1,Prupe.2G168800_v2.0.a1,Prupe.1G474200_v2.0.a1,Prupe.1G202100_v2.0.a1,Prupe.4G058500_v2.0.a1,Prupe.1G514200_v2.0.a1,Prupe.6G227800_v2.0.a1,Prupe.2G223900_v2.0.a1,Prupe.8G132100_v2.0.a1,Prupe.6G200900_v2.0.a1,Prupe.7G044200_v2.0.a1,Prupe.8G176400_v2.0.a1,Prupe.6G200200_v2.0.a1,Prupe.4G113000_v2.0.a1,Prupe.3G083200_v2.0.a1,Prupe.8G111700_v2.0.a1,Prupe.4G130200_v2.0.a1,Prupe.2G…
	GO:0043168	anion binding	molecular_function	0.01878	1	49	224	3416	19125	Prupe.6G167300_v2.0.a1,Prupe.2G025400_v2.0.a1,Prupe.8G056700_v2.0.a1,Prupe.3G182800_v2.0.a1,Prupe.8G120100_v2.0.a1,Prupe.5G106600_v2.0.a1,Prupe.7G014300_v2.0.a1,Prupe.1G505700_v2.0.a1,Prupe.6G135000_v2.0.a1,Prupe.1G474500_v2.0.a1,Prupe.4G112900_v2.0.a1,Prupe.8G120600_v2.0.a1,Prupe.6G248400_v2.0.a1,Prupe.8G072900_v2.0.a1,Prupe.1G528900_v2.0.a1,Prupe.8G013500_v2.0.a1,Prupe.3G251200_v2.0.a1,Prupe.1G…
	GO:0006415	translational termination	biological_process	0.018827	1	2	224	19	19125	Prupe.6G116200_v2.0.a1,Prupe.4G265900_v2.0.a1
	GO:0046434	organophosphate catabolic process	biological_process	0.019878	1	3	224	53	19125	Prupe.1G029500_v2.0.a1,Prupe.2G026500_v2.0.a1,Prupe.8G072500_v2.0.a1
	GO:0017076	purine nucleotide binding	molecular_function	0.01994	1	43	224	2957	19125	Prupe.1G087400_v2.0.a1,Prupe.2G069000_v2.0.a1,Prupe.1G513300_v2.0.a1,Prupe.8G132200_v2.0.a1,Prupe.3G182700_v2.0.a1,Prupe.8G120400_v2.0.a1,Prupe.8G120100_v2.0.a1,Prupe.3G182800_v2.0.a1,Prupe.8G056700_v2.0.a1,Prupe.2G025400_v2.0.a1,Prupe.7G014300_v2.0.a1,Prupe.5G106600_v2.0.a1,Prupe.4G112900_v2.0.a1,Prupe.8G120600_v2.0.a1,Prupe.1G474500_v2.0.a1,Prupe.1G505700_v2.0.a1,Prupe.8G013500_v2.0.a1,Prupe.3G…
	GO:0016887	ATPase activity	molecular_function	0.020824	1	12	224	607	19125	Prupe.1G202100_v2.0.a1,Prupe.8G120600_v2.0.a1,Prupe.8G120400_v2.0.a1,Prupe.8G072900_v2.0.a1,Prupe.4G113000_v2.0.a1,Prupe.8G013500_v2.0.a1,Prupe.2G069000_v2.0.a1,Prupe.8G056700_v2.0.a1,Prupe.1G087400_v2.0.a1,Prupe.2G025400_v2.0.a1,Prupe.8G120100_v2.0.a1,Prupe.4G210100_v2.0.a1
	GO:0016783	sulfurtransferase activity	molecular_function	0.022116	1	1	224	2	19125	Prupe.8G075800_v2.0.a1
	GO:0005789	endoplasmic reticulum membrane	cellular_component	0.023499	1	7	224	265	19125	Prupe.1G036300_v2.0.a1,Prupe.1G389000_v2.0.a1,Prupe.2G090400_v2.0.a1,Prupe.2G045600_v2.0.a1,Prupe.2G155700_v2.0.a1,Prupe.1G310400_v2.0.a1,Prupe.7G033400_v2.0.a1
	GO:0044432	endoplasmic reticulum part	cellular_component	0.024205	1	7	224	267	19125	Prupe.2G045600_v2.0.a1,Prupe.2G090400_v2.0.a1,Prupe.1G389000_v2.0.a1,Prupe.1G036300_v2.0.a1,Prupe.7G033400_v2.0.a1,Prupe.1G310400_v2.0.a1,Prupe.2G155700_v2.0.a1
	GO:0008685	2-C-methyl-D-erythritol 2,4-cyclodiphosphate synthase activity	molecular_function	0.025113	1	1	224	2	19125	Prupe.5G106300_v2.0.a1
	GO:0005488	binding	molecular_function	0.025127	1	146	224	11505	19125	Prupe.2G045600_v2.0.a1,Prupe.6G200900_v2.0.a1,Prupe.2G085600_v2.0.a1,Prupe.3G118900_v2.0.a1,Prupe.4G277400_v2.0.a1,Prupe.4G125200_v2.0.a1,Prupe.1G170800_v2.0.a1,Prupe.1G173700_v2.0.a1,Prupe.3G182900_v2.0.a1,Prupe.4G147000_v2.0.a1,Prupe.8G049600_v2.0.a1,Prupe.6G200200_v2.0.a1,Prupe.4G113000_v2.0.a1,Prupe.1G087400_v2.0.a1,Prupe.1G513300_v2.0.a1,Prupe.4G209900_v2.0.a1,Prupe.6G226500_v2.0.a1,Prupe.3G…
	GO:0050794	regulation of cellular process	biological_process	0.025722	1	49	224	3356	19125	Prupe.1G287400_v2.0.a1,Prupe.3G066400_v2.0.a1,Prupe.7G033400_v2.0.a1,Prupe.8G013400_v2.0.a1,Prupe.8G120400_v2.0.a1,Prupe.5G155000_v2.0.a1,Prupe.2G069000_v2.0.a1,Prupe.2G025800_v2.0.a1,Prupe.1G036300_v2.0.a1,Prupe.6G292700_v2.0.a1,Prupe.6G195600_v2.0.a1,Prupe.8G072500_v2.0.a1,Prupe.2G090400_v2.0.a1,Prupe.1G474500_v2.0.a1,Prupe.8G072900_v2.0.a1,Prupe.1G528900_v2.0.a1,Prupe.7G017000_v2.0.a1,Prupe.8G…
	GO:0031683	G-protein beta/gamma-subunit complex binding	molecular_function	0.026841	1	3	224	61	19125	Prupe.8G013500_v2.0.a1,Prupe.6G200200_v2.0.a1,Prupe.6G200900_v2.0.a1
	GO:0000287	magnesium ion binding	molecular_function	0.027714	1	5	224	154	19125	Prupe.4G190800_v2.0.a1,Prupe.4G190700_v2.0.a1,Prupe.4G125200_v2.0.a1,Prupe.4G238400_v2.0.a1,Prupe.1G474200_v2.0.a1
	GO:0043167	ion binding	molecular_function	0.028614	1	80	224	5971	19125	Prupe.4G147000_v2.0.a1,Prupe.1G548800_v2.0.a1,Prupe.6G200200_v2.0.a1,Prupe.8G111700_v2.0.a1,Prupe.4G130200_v2.0.a1,Prupe.4G113000_v2.0.a1,Prupe.6G227000_v2.0.a1,Prupe.3G083300_v2.0.a1,Prupe.2G168800_v2.0.a1,Prupe.2G085600_v2.0.a1,Prupe.3G094600_v2.0.a1,Prupe.4G125200_v2.0.a1,Prupe.1G170800_v2.0.a1,Prupe.6G200900_v2.0.a1,Prupe.1G387500_v2.0.a1,Prupe.8G072500_v2.0.a1,Prupe.6G135000_v2.0.a1,Prupe.8G…
	GO:0042175	nuclear outer membrane-endoplasmic reticulum membrane network	cellular_component	0.028657	1	7	224	276	19125	Prupe.7G033400_v2.0.a1,Prupe.1G310400_v2.0.a1,Prupe.2G155700_v2.0.a1,Prupe.2G090400_v2.0.a1,Prupe.2G045600_v2.0.a1,Prupe.1G036300_v2.0.a1,Prupe.1G389000_v2.0.a1
	GO:0004371	glycerone kinase activity	molecular_function	0.028711	1	1	224	3	19125	Prupe.1G516800_v2.0.a1
	GO:0008811	chloramphenicol O-acetyltransferase activity	molecular_function	0.029375	1	1	224	3	19125	Prupe.3G066300_v2.0.a1
	GO:0044462	external encapsulating structure part	cellular_component	0.029405	1	2	224	26	19125	Prupe.5G106600_v2.0.a1,Prupe.1G516800_v2.0.a1
	GO:0008272	sulfate transport	biological_process	0.029647	1	2	224	24	19125	Prupe.2G025800_v2.0.a1,Prupe.2G025900_v2.0.a1
	GO:0015116	sulfate transmembrane transporter activity	molecular_function	0.029647	1	2	224	24	19125	Prupe.2G025800_v2.0.a1,Prupe.2G025900_v2.0.a1
	GO:0019684	photosynthesis, light reaction	biological_process	0.030263	1	3	224	62	19125	Prupe.5G155000_v2.0.a1,Prupe.1G389000_v2.0.a1,Prupe.6G292700_v2.0.a1
	GO:0051716	cellular response to stimulus	biological_process	0.030752	1	26	224	1642	19125	Prupe.5G106500_v2.0.a1,Prupe.8G013400_v2.0.a1,Prupe.8G120400_v2.0.a1,Prupe.4G277400_v2.0.a1,Prupe.4G261000_v2.0.a1,Prupe.6G022100_v2.0.a1,Prupe.3G066400_v2.0.a1,Prupe.2G069000_v2.0.a1,Prupe.6G200900_v2.0.a1,Prupe.8G132100_v2.0.a1,Prupe.8G176400_v2.0.a1,Prupe.6G200200_v2.0.a1,Prupe.7G017000_v2.0.a1,Prupe.4G113000_v2.0.a1,Prupe.8G013500_v2.0.a1,Prupe.3G083200_v2.0.a1,Prupe.2G117300_v2.0.a1,Prupe.4G…
	GO:0006071	glycerol metabolic process	biological_process	0.033431	1	1	224	4	19125	Prupe.1G516800_v2.0.a1
	GO:0019400	alditol metabolic process	biological_process	0.033431	1	1	224	4	19125	Prupe.1G516800_v2.0.a1
	GO:0016301	kinase activity	molecular_function	0.034558	1	27	224	1711	19125	Prupe.6G248400_v2.0.a1,Prupe.6G200200_v2.0.a1,Prupe.4G113000_v2.0.a1,Prupe.3G251200_v2.0.a1,Prupe.4G130200_v2.0.a1,Prupe.1G505700_v2.0.a1,Prupe.2G090400_v2.0.a1,Prupe.1G474500_v2.0.a1,Prupe.3G182600_v2.0.a1,Prupe.7G014300_v2.0.a1,Prupe.2G025400_v2.0.a1,Prupe.1G474400_v2.0.a1,Prupe.1G200500_v2.0.a1,Prupe.3G182800_v2.0.a1,Prupe.4G195400_v2.0.a1,Prupe.1G516800_v2.0.a1,Prupe.3G141400_v2.0.a1,Prupe.4G…
	GO:0012507	ER to Golgi transport vesicle membrane	cellular_component	0.036729	1	2	224	31	19125	Prupe.3G182900_v2.0.a1,Prupe.4G147000_v2.0.a1
	GO:0030127	COPII vesicle coat	cellular_component	0.036729	1	2	224	31	19125	Prupe.4G147000_v2.0.a1,Prupe.3G182900_v2.0.a1
	GO:0030134	ER to Golgi transport vesicle	cellular_component	0.036729	1	2	224	31	19125	Prupe.4G147000_v2.0.a1,Prupe.3G182900_v2.0.a1
	GO:0043624	cellular protein complex disassembly	biological_process	0.037329	1	2	224	28	19125	Prupe.4G265900_v2.0.a1,Prupe.6G116200_v2.0.a1
	GO:0033865	nucleoside bisphosphate metabolic process	biological_process	0.038791	1	2	224	28	19125	Prupe.4G190800_v2.0.a1,Prupe.4G190700_v2.0.a1
	GO:0033875	ribonucleoside bisphosphate metabolic process	biological_process	0.038791	1	2	224	28	19125	Prupe.4G190700_v2.0.a1,Prupe.4G190800_v2.0.a1
	GO:0034032	purine nucleoside bisphosphate metabolic process	biological_process	0.038791	1	2	224	28	19125	Prupe.4G190800_v2.0.a1,Prupe.4G190700_v2.0.a1
	GO:0030313	cell envelope	cellular_component	0.039477	1	2	224	31	19125	Prupe.1G516800_v2.0.a1,Prupe.5G106600_v2.0.a1
	GO:0038023	signaling receptor activity	molecular_function	0.040585	1	7	224	298	19125	Prupe.7G184100_v2.0.a1,Prupe.8G048600_v2.0.a1,Prupe.3G106000_v2.0.a1,Prupe.8G013400_v2.0.a1,Prupe.5G106500_v2.0.a1,Prupe.7G184600_v2.0.a1,Prupe.2G026300_v2.0.a1
	GO:1901682	sulfur compound transmembrane transporter activity	molecular_function	0.041493	1	2	224	30	19125	Prupe.2G025800_v2.0.a1,Prupe.2G025900_v2.0.a1
	GO:0032403	protein complex binding	molecular_function	0.042851	1	3	224	74	19125	Prupe.8G013500_v2.0.a1,Prupe.6G200200_v2.0.a1,Prupe.6G200900_v2.0.a1
	GO:0016433	rRNA (adenine) methyltransferase activity	molecular_function	0.043266	1	1	224	4	19125	Prupe.1G548700_v2.0.a1
	GO:0004064	arylesterase activity	molecular_function	0.043746	1	1	224	4	19125	Prupe.1G299700_v2.0.a1
	GO:0016787	hydrolase activity	molecular_function	0.043869	1	53	224	3807	19125	Prupe.7G033400_v2.0.a1,Prupe.8G120400_v2.0.a1,Prupe.1G513300_v2.0.a1,Prupe.2G069000_v2.0.a1,Prupe.1G087400_v2.0.a1,Prupe.1G036300_v2.0.a1,Prupe.6G226500_v2.0.a1,Prupe.1G039800_v2.0.a1,Prupe.1G505700_v2.0.a1,Prupe.2G090400_v2.0.a1,Prupe.7G142100_v2.0.a1,Prupe.8G120600_v2.0.a1,Prupe.8G072900_v2.0.a1,Prupe.8G013500_v2.0.a1,Prupe.1G310400_v2.0.a1,Prupe.2G003200_v2.0.a1,Prupe.2G025400_v2.0.a1,Prupe.8G…
	GO:0019068	virion assembly	biological_process	0.04438	1	3	224	72	19125	Prupe.1G053100_v2.0.a1,Prupe.1G548700_v2.0.a1,Prupe.4G277400_v2.0.a1
	GO:0042710	biofilm formation	biological_process	0.044485	1	2	224	32	19125	Prupe.8G072600_v2.0.a1,Prupe.7G016900_v2.0.a1
	GO:0009166	nucleotide catabolic process	biological_process	0.044916	1	2	224	32	19125	Prupe.8G072500_v2.0.a1,Prupe.1G029500_v2.0.a1
	GO:1901292	nucleoside phosphate catabolic process	biological_process	0.044916	1	2	224	32	19125	Prupe.1G029500_v2.0.a1,Prupe.8G072500_v2.0.a1
	GO:0008173	RNA methyltransferase activity	molecular_function	0.045443	1	3	224	75	19125	Prupe.1G548700_v2.0.a1,Prupe.3G118900_v2.0.a1,Prupe.4G216200_v2.0.a1
	GO:0072348	sulfur compound transport	biological_process	0.046884	1	2	224	33	19125	Prupe.2G025900_v2.0.a1,Prupe.2G025800_v2.0.a1
	GO:0004386	helicase activity	molecular_function	0.048128	1	7	224	333	19125	Prupe.8G072900_v2.0.a1,Prupe.3G083200_v2.0.a1,Prupe.4G113000_v2.0.a1,Prupe.2G069000_v2.0.a1,Prupe.1G202100_v2.0.a1,Prupe.2G117300_v2.0.a1,Prupe.2G025400_v2.0.a1
	GO:0004635	phosphoribosyl-AMP cyclohydrolase activity	molecular_function	0.04868	1	1	224	5	19125	Prupe.6G096900_v2.0.a1
(WD + WK)/CP	GO:0009733	response to auxin stimulus	biological_process	1.5857e-06	0.0068868	11	260	83	19125	Prupe.8G079600_v2.0.a1,Prupe.8G080500_v2.0.a1,Prupe.8G080300_v2.0.a1,Prupe.8G079700_v2.0.a1,Prupe.8G080700_v2.0.a1,Prupe.8G080800_v2.0.a1,Prupe.8G079400_v2.0.a1,Prupe.8G079500_v2.0.a1,Prupe.8G080600_v2.0.a1,Prupe.8G080400_v2.0.a1,Prupe.8G081000_v2.0.a1
	GO:0009725	response to hormone stimulus	biological_process	5.787e-06	0.011487	12	260	135	19125	Prupe.8G079700_v2.0.a1,Prupe.8G080300_v2.0.a1,Prupe.3G182900_v2.0.a1,Prupe.8G079600_v2.0.a1,Prupe.8G080500_v2.0.a1,Prupe.8G079400_v2.0.a1,Prupe.8G080700_v2.0.a1,Prupe.8G080800_v2.0.a1,Prupe.8G080600_v2.0.a1,Prupe.8G079500_v2.0.a1,Prupe.8G080400_v2.0.a1,Prupe.8G081000_v2.0.a1
	GO:0009719	response to endogenous stimulus	biological_process	7.9346e-06	0.011487	12	260	141	19125	Prupe.8G080700_v2.0.a1,Prupe.8G080800_v2.0.a1,Prupe.8G079400_v2.0.a1,Prupe.8G079600_v2.0.a1,Prupe.3G182900_v2.0.a1,Prupe.8G080500_v2.0.a1,Prupe.8G080300_v2.0.a1,Prupe.8G079700_v2.0.a1,Prupe.8G081000_v2.0.a1,Prupe.8G080600_v2.0.a1,Prupe.8G079500_v2.0.a1,Prupe.8G080400_v2.0.a1
	GO:0010033	response to organic substance	biological_process	2.2927e-05	0.024893	12	260	162	19125	Prupe.8G080400_v2.0.a1,Prupe.8G079500_v2.0.a1,Prupe.8G080600_v2.0.a1,Prupe.8G081000_v2.0.a1,Prupe.8G080300_v2.0.a1,Prupe.8G079700_v2.0.a1,Prupe.8G080500_v2.0.a1,Prupe.8G079600_v2.0.a1,Prupe.3G182900_v2.0.a1,Prupe.8G079400_v2.0.a1,Prupe.8G080800_v2.0.a1,Prupe.8G080700_v2.0.a1
	GO:0008440	inositol-1,4,5-trisphosphate 3-kinase activity	molecular_function	6.1548e-05	0.046372	3	260	7	19125	Prupe.2G090400_v2.0.a1,Prupe.3G066400_v2.0.a1,Prupe.1G199400_v2.0.a1
	GO:0043531	ADP binding	molecular_function	6.4064e-05	0.046372	17	260	467	19125	Prupe.2G117300_v2.0.a1,Prupe.8G111700_v2.0.a1,Prupe.3G083200_v2.0.a1,Prupe.8G120600_v2.0.a1,Prupe.8G120400_v2.0.a1,Prupe.8G132100_v2.0.a1,Prupe.2G023600_v2.0.a1,Prupe.2G121000_v2.0.a1,Prupe.8G176400_v2.0.a1,Prupe.1G052200_v2.0.a1,Prupe.1G159600_v2.0.a1,Prupe.2G025400_v2.0.a1,Prupe.8G079800_v2.0.a1,Prupe.8G056700_v2.0.a1,Prupe.8G120100_v2.0.a1,Prupe.1G195100_v2.0.a1,Prupe.8G132200_v2.0.a1
	GO:0003682	chromatin binding	molecular_function	0.00021081	0.13079	6	260	68	19125	Prupe.7G033400_v2.0.a1,Prupe.1G199400_v2.0.a1,Prupe.1G310400_v2.0.a1,Prupe.1G173700_v2.0.a1,Prupe.2G155700_v2.0.a1,Prupe.2G090400_v2.0.a1
	GO:0003854	3-beta-hydroxy-delta5-steroid dehydrogenase activity	molecular_function	0.0003172	0.13776	6	260	71	19125	Prupe.5G022900_v2.0.a1,Prupe.2G144800_v2.0.a1,Prupe.2G144600_v2.0.a1,Prupe.6G051200_v2.0.a1,Prupe.2G144700_v2.0.a1,Prupe.6G051300_v2.0.a1
	GO:0016229	steroid dehydrogenase activity	molecular_function	0.0003172	0.13776	6	260	71	19125	Prupe.6G051200_v2.0.a1,Prupe.5G022900_v2.0.a1,Prupe.2G144800_v2.0.a1,Prupe.2G144600_v2.0.a1,Prupe.6G051300_v2.0.a1,Prupe.2G144700_v2.0.a1
	GO:0033764	steroid dehydrogenase activity, acting on the CH-OH group of donors, NAD or NADP as acceptor	molecular_function	0.0003172	0.13776	6	260	71	19125	Prupe.2G144700_v2.0.a1,Prupe.6G051300_v2.0.a1,Prupe.2G144600_v2.0.a1,Prupe.2G144800_v2.0.a1,Prupe.5G022900_v2.0.a1,Prupe.6G051200_v2.0.a1
	GO:0006694	steroid biosynthetic process	biological_process	0.00050651	0.19998	6	260	78	19125	Prupe.6G051200_v2.0.a1,Prupe.2G144600_v2.0.a1,Prupe.5G022900_v2.0.a1,Prupe.2G144800_v2.0.a1,Prupe.6G051300_v2.0.a1,Prupe.2G144700_v2.0.a1
	GO:0051766	inositol trisphosphate kinase activity	molecular_function	0.00056594	0.20482	3	260	14	19125	Prupe.1G199400_v2.0.a1,Prupe.3G066400_v2.0.a1,Prupe.2G090400_v2.0.a1
	GO:0001871	pattern binding	molecular_function	0.0011432	0.34102	7	260	124	19125	Prupe.2G067100_v2.0.a1,Prupe.3G180700_v2.0.a1,Prupe.3G181900_v2.0.a1,Prupe.3G182600_v2.0.a1,Prupe.3G181800_v2.0.a1,Prupe.1G315300_v2.0.a1,Prupe.3G182700_v2.0.a1
	GO:0030247	polysaccharide binding	molecular_function	0.0011432	0.34102	7	260	124	19125	Prupe.3G181900_v2.0.a1,Prupe.3G180700_v2.0.a1,Prupe.2G067100_v2.0.a1,Prupe.3G182700_v2.0.a1,Prupe.1G315300_v2.0.a1,Prupe.3G181800_v2.0.a1,Prupe.3G182600_v2.0.a1
	GO:0050896	response to stimulus	biological_process	0.0011778	0.34102	53	260	2625	19125	Prupe.4G283900_v2.0.a1,Prupe.4G277400_v2.0.a1,Prupe.8G048600_v2.0.a1,Prupe.3G083200_v2.0.a1,Prupe.8G013400_v2.0.a1,Prupe.4G165200_v2.0.a1,Prupe.1G201200_v2.0.a1,Prupe.5G106500_v2.0.a1,Prupe.1G090800_v2.0.a1,Prupe.3G066400_v2.0.a1,Prupe.1G029600_v2.0.a1,Prupe.8G080300_v2.0.a1,Prupe.8G080500_v2.0.a1,Prupe.3G182900_v2.0.a1,Prupe.8G056700_v2.0.a1,Prupe.8G081000_v2.0.a1,Prupe.4G276800_v2.0.a1,Prupe.6G…
	GO:0004872	receptor activity	molecular_function	0.0013623	0.35774	12	260	342	19125	Prupe.7G033400_v2.0.a1,Prupe.7G184600_v2.0.a1,Prupe.3G181800_v2.0.a1,Prupe.3G106000_v2.0.a1,Prupe.2G155700_v2.0.a1,Prupe.5G106500_v2.0.a1,Prupe.1G159600_v2.0.a1,Prupe.8G013400_v2.0.a1,Prupe.2G026300_v2.0.a1,Prupe.1G199400_v2.0.a1,Prupe.2G090400_v2.0.a1,Prupe.8G048600_v2.0.a1
	GO:0008202	steroid metabolic process	biological_process	0.0014003	0.35774	6	260	94	19125	Prupe.2G144700_v2.0.a1,Prupe.6G051300_v2.0.a1,Prupe.5G022900_v2.0.a1,Prupe.2G144800_v2.0.a1,Prupe.2G144600_v2.0.a1,Prupe.6G051200_v2.0.a1
	GO:0004674	protein serine/threonine kinase activity	molecular_function	0.0014887	0.3592	9	260	209	19125	Prupe.1G474400_v2.0.a1,Prupe.3G181900_v2.0.a1,Prupe.3G180700_v2.0.a1,Prupe.3G182600_v2.0.a1,Prupe.4G261000_v2.0.a1,Prupe.1G474500_v2.0.a1,Prupe.3G182700_v2.0.a1,Prupe.4G195400_v2.0.a1,Prupe.3G182800_v2.0.a1
	GO:0005886	plasma membrane	cellular_component	0.0015921	0.36391	14	260	439	19125	Prupe.2G090400_v2.0.a1,Prupe.1G173700_v2.0.a1,Prupe.1G474200_v2.0.a1,Prupe.4G165800_v2.0.a1,Prupe.6G142600_v2.0.a1,Prupe.1G199400_v2.0.a1,Prupe.3G106000_v2.0.a1,Prupe.8G015600_v2.0.a1,Prupe.2G155700_v2.0.a1,Prupe.3G297600_v2.0.a1,Prupe.1G310400_v2.0.a1,Prupe.8G058300_v2.0.a1,Prupe.7G033400_v2.0.a1,Prupe.6G126700_v2.0.a1
	GO:0000775	chromosome, centromeric region	cellular_component	0.0022038	0.44176	7	260	141	19125	Prupe.1G310400_v2.0.a1,Prupe.1G505700_v2.0.a1,Prupe.1G199400_v2.0.a1,Prupe.7G033400_v2.0.a1,Prupe.2G090400_v2.0.a1,Prupe.1G173700_v2.0.a1,Prupe.2G155700_v2.0.a1
	GO:1901363	heterocyclic compound binding	molecular_function	0.0022163	0.44176	109	260	6687	19125	Prupe.4G254500_v2.0.a1,Prupe.1G087400_v2.0.a1,Prupe.6G248400_v2.0.a1,Prupe.4G130200_v2.0.a1,Prupe.3G256000_v2.0.a1,Prupe.2G234200_v2.0.a1,Prupe.3G180700_v2.0.a1,Prupe.6G288300_v2.0.a1,Prupe.2G026500_v2.0.a1,Prupe.5G106600_v2.0.a1,Prupe.3G083200_v2.0.a1,Prupe.6G116200_v2.0.a1,Prupe.2G090400_v2.0.a1,Prupe.3G182800_v2.0.a1,Prupe.2G026200_v2.0.a1,Prupe.2G155700_v2.0.a1,Prupe.4G265900_v2.0.a1,Prupe.7G…
	GO:0097159	organic cyclic compound binding	molecular_function	0.0022378	0.44176	109	260	6689	19125	Prupe.2G202800_v2.0.a1,Prupe.6G120400_v2.0.a1,Prupe.8G013500_v2.0.a1,Prupe.5G155900_v2.0.a1,Prupe.2G168800_v2.0.a1,Prupe.8G132100_v2.0.a1,Prupe.8G120400_v2.0.a1,Prupe.1G230500_v2.0.a1,Prupe.5G036300_v2.0.a1,Prupe.6G206100_v2.0.a1,Prupe.2G108400_v2.0.a1,Prupe.3G116100_v2.0.a1,Prupe.3G182600_v2.0.a1,Prupe.1G548800_v2.0.a1,Prupe.8G105400_v2.0.a1,Prupe.2G025400_v2.0.a1,Prupe.8G079800_v2.0.a1,Prupe.1G…
	GO:0042221	response to chemical stimulus	biological_process	0.0026148	0.49374	13	260	355	19125	Prupe.8G079400_v2.0.a1,Prupe.8G080700_v2.0.a1,Prupe.8G080800_v2.0.a1,Prupe.8G079700_v2.0.a1,Prupe.8G080300_v2.0.a1,Prupe.1G320300_v2.0.a1,Prupe.3G182900_v2.0.a1,Prupe.8G079600_v2.0.a1,Prupe.8G080500_v2.0.a1,Prupe.8G081000_v2.0.a1,Prupe.8G080600_v2.0.a1,Prupe.8G079500_v2.0.a1,Prupe.8G080400_v2.0.a1
	GO:0016301	kinase activity	molecular_function	0.002879	0.52098	35	260	1711	19125	Prupe.3G066400_v2.0.a1,Prupe.7G044200_v2.0.a1,Prupe.1G505700_v2.0.a1,Prupe.1G514200_v2.0.a1,Prupe.2G223900_v2.0.a1,Prupe.4G261000_v2.0.a1,Prupe.2G067100_v2.0.a1,Prupe.6G248400_v2.0.a1,Prupe.4G130200_v2.0.a1,Prupe.1G474400_v2.0.a1,Prupe.3G180700_v2.0.a1,Prupe.3G181900_v2.0.a1,Prupe.1G082900_v2.0.a1,Prupe.2G090400_v2.0.a1,Prupe.3G182800_v2.0.a1,Prupe.7G014300_v2.0.a1,Prupe.1G083000_v2.0.a1,Prupe.3G…
	GO:0016773	phosphotransferase activity, alcohol group as acceptor	molecular_function	0.0034128	0.5781	33	260	1597	19125	Prupe.2G067000_v2.0.a1,Prupe.4G283000_v2.0.a1,Prupe.1G474500_v2.0.a1,Prupe.3G182600_v2.0.a1,Prupe.3G116100_v2.0.a1,Prupe.6G228000_v2.0.a1,Prupe.4G195400_v2.0.a1,Prupe.3G182700_v2.0.a1,Prupe.1G474200_v2.0.a1,Prupe.1G516800_v2.0.a1,Prupe.1G199400_v2.0.a1,Prupe.3G181800_v2.0.a1,Prupe.4G157700_v2.0.a1,Prupe.1G513300_v2.0.a1,Prupe.1G200500_v2.0.a1,Prupe.6G227800_v2.0.a1,Prupe.3G182800_v2.0.a1,Prupe.7G…
	GO:0008236	serine-type peptidase activity	molecular_function	0.003683	0.5781	12	260	375	19125	Prupe.1G173700_v2.0.a1,Prupe.2G090400_v2.0.a1,Prupe.1G199400_v2.0.a1,Prupe.1G124200_v2.0.a1,Prupe.7G141500_v2.0.a1,Prupe.3G106000_v2.0.a1,Prupe.2G155700_v2.0.a1,Prupe.7G142100_v2.0.a1,Prupe.7G033400_v2.0.a1,Prupe.1G505700_v2.0.a1,Prupe.1G310400_v2.0.a1,Prupe.8G058300_v2.0.a1
	GO:0017171	serine hydrolase activity	molecular_function	0.003683	0.5781	12	260	375	19125	Prupe.1G124200_v2.0.a1,Prupe.1G199400_v2.0.a1,Prupe.2G090400_v2.0.a1,Prupe.1G173700_v2.0.a1,Prupe.1G310400_v2.0.a1,Prupe.8G058300_v2.0.a1,Prupe.1G505700_v2.0.a1,Prupe.7G033400_v2.0.a1,Prupe.7G142100_v2.0.a1,Prupe.2G155700_v2.0.a1,Prupe.7G141500_v2.0.a1,Prupe.3G106000_v2.0.a1
	GO:0006827	high-affinity iron ion transport	biological_process	0.0038602	0.5781	2	260	8	19125	Prupe.8G058300_v2.0.a1,Prupe.3G297600_v2.0.a1
	GO:0033573	high affinity iron permease complex	cellular_component	0.0038602	0.5781	2	260	8	19125	Prupe.8G058300_v2.0.a1,Prupe.3G297600_v2.0.a1
	GO:0016616	oxidoreductase activity, acting on the CH-OH group of donors, NAD or NADP as acceptor	molecular_function	0.0045942	0.64107	9	260	244	19125	Prupe.2G144700_v2.0.a1,Prupe.3G094300_v2.0.a1,Prupe.2G144600_v2.0.a1,Prupe.6G051300_v2.0.a1,Prupe.6G206100_v2.0.a1,Prupe.6G051200_v2.0.a1,Prupe.2G144800_v2.0.a1,Prupe.5G022900_v2.0.a1,Prupe.2G026500_v2.0.a1
	GO:0019069	viral capsid assembly	biological_process	0.0045967	0.64107	3	260	26	19125	Prupe.1G548700_v2.0.a1,Prupe.4G277400_v2.0.a1,Prupe.1G053100_v2.0.a1
	GO:0004672	protein kinase activity	molecular_function	0.0047737	0.64107	29	260	1370	19125	Prupe.7G044200_v2.0.a1,Prupe.3G181800_v2.0.a1,Prupe.1G513300_v2.0.a1,Prupe.4G157700_v2.0.a1,Prupe.1G200500_v2.0.a1,Prupe.6G227800_v2.0.a1,Prupe.1G505700_v2.0.a1,Prupe.4G195400_v2.0.a1,Prupe.3G182700_v2.0.a1,Prupe.1G514200_v2.0.a1,Prupe.1G474200_v2.0.a1,Prupe.2G067100_v2.0.a1,Prupe.2G223900_v2.0.a1,Prupe.4G261000_v2.0.a1,Prupe.4G130200_v2.0.a1,Prupe.6G248400_v2.0.a1,Prupe.3G182600_v2.0.a1,Prupe.6G…
	GO:0016614	oxidoreductase activity, acting on CH-OH group of donors	molecular_function	0.0048711	0.64107	10	260	292	19125	Prupe.2G144700_v2.0.a1,Prupe.3G094300_v2.0.a1,Prupe.2G144600_v2.0.a1,Prupe.6G051300_v2.0.a1,Prupe.2G144800_v2.0.a1,Prupe.5G022900_v2.0.a1,Prupe.1G093800_v2.0.a1,Prupe.2G026500_v2.0.a1,Prupe.6G206100_v2.0.a1,Prupe.6G051200_v2.0.a1
	GO:0006468	protein phosphorylation	biological_process	0.0052525	0.67093	27	260	1251	19125	Prupe.2G067100_v2.0.a1,Prupe.4G261000_v2.0.a1,Prupe.2G223900_v2.0.a1,Prupe.3G182700_v2.0.a1,Prupe.4G195400_v2.0.a1,Prupe.1G514200_v2.0.a1,Prupe.1G474200_v2.0.a1,Prupe.1G513300_v2.0.a1,Prupe.4G157700_v2.0.a1,Prupe.1G200500_v2.0.a1,Prupe.6G227800_v2.0.a1,Prupe.1G505700_v2.0.a1,Prupe.7G044200_v2.0.a1,Prupe.3G181800_v2.0.a1,Prupe.1G083000_v2.0.a1,Prupe.4G283000_v2.0.a1,Prupe.1G474500_v2.0.a1,Prupe.2G…
	GO:0004252	serine-type endopeptidase activity	molecular_function	0.0057669	0.7156	9	260	255	19125	Prupe.3G106000_v2.0.a1,Prupe.2G155700_v2.0.a1,Prupe.8G058300_v2.0.a1,Prupe.1G310400_v2.0.a1,Prupe.7G033400_v2.0.a1,Prupe.1G505700_v2.0.a1,Prupe.2G090400_v2.0.a1,Prupe.1G173700_v2.0.a1,Prupe.1G199400_v2.0.a1
	GO:0032553	ribonucleotide binding	molecular_function	0.0060127	0.72221	52	260	2976	19125	Prupe.1G202100_v2.0.a1,Prupe.2G168800_v2.0.a1,Prupe.8G120600_v2.0.a1,Prupe.2G067000_v2.0.a1,Prupe.2G117300_v2.0.a1,Prupe.8G111700_v2.0.a1,Prupe.8G013500_v2.0.a1,Prupe.1G474500_v2.0.a1,Prupe.4G283000_v2.0.a1,Prupe.1G548800_v2.0.a1,Prupe.3G116100_v2.0.a1,Prupe.6G228000_v2.0.a1,Prupe.8G176400_v2.0.a1,Prupe.2G023600_v2.0.a1,Prupe.2G121000_v2.0.a1,Prupe.5G036300_v2.0.a1,Prupe.8G120400_v2.0.a1,Prupe.8G…
	GO:0016310	phosphorylation	biological_process	0.0061528	0.72221	28	260	1330	19125	Prupe.3G116100_v2.0.a1,Prupe.6G228000_v2.0.a1,Prupe.6G248400_v2.0.a1,Prupe.4G130200_v2.0.a1,Prupe.3G180700_v2.0.a1,Prupe.3G181900_v2.0.a1,Prupe.1G082900_v2.0.a1,Prupe.2G067000_v2.0.a1,Prupe.3G182800_v2.0.a1,Prupe.7G014300_v2.0.a1,Prupe.1G474500_v2.0.a1,Prupe.4G283000_v2.0.a1,Prupe.1G083000_v2.0.a1,Prupe.3G181800_v2.0.a1,Prupe.7G044200_v2.0.a1,Prupe.1G505700_v2.0.a1,Prupe.6G227800_v2.0.a1,Prupe.1G…
	GO:0032559	adenyl ribonucleotide binding	molecular_function	0.0065304	0.72581	49	260	2785	19125	Prupe.6G227800_v2.0.a1,Prupe.4G157700_v2.0.a1,Prupe.1G513300_v2.0.a1,Prupe.1G200500_v2.0.a1,Prupe.8G132200_v2.0.a1,Prupe.3G181800_v2.0.a1,Prupe.1G195100_v2.0.a1,Prupe.2G025400_v2.0.a1,Prupe.1G052200_v2.0.a1,Prupe.1G474200_v2.0.a1,Prupe.4G195400_v2.0.a1,Prupe.8G079800_v2.0.a1,Prupe.3G182700_v2.0.a1,Prupe.8G120100_v2.0.a1,Prupe.2G023600_v2.0.a1,Prupe.2G121000_v2.0.a1,Prupe.8G120400_v2.0.a1,Prupe.8G…
	GO:0071944	cell periphery	cellular_component	0.0066977	0.72581	17	260	671	19125	Prupe.2G090400_v2.0.a1,Prupe.5G106600_v2.0.a1,Prupe.8G058300_v2.0.a1,Prupe.4G277400_v2.0.a1,Prupe.8G015600_v2.0.a1,Prupe.3G106000_v2.0.a1,Prupe.6G142600_v2.0.a1,Prupe.1G516800_v2.0.a1,Prupe.4G165800_v2.0.a1,Prupe.1G199400_v2.0.a1,Prupe.1G474200_v2.0.a1,Prupe.1G173700_v2.0.a1,Prupe.1G310400_v2.0.a1,Prupe.6G126700_v2.0.a1,Prupe.7G033400_v2.0.a1,Prupe.2G155700_v2.0.a1,Prupe.3G297600_v2.0.a1
	GO:0005524	ATP binding	molecular_function	0.0069184	0.72581	47	260	2656	19125	Prupe.8G132200_v2.0.a1,Prupe.3G181800_v2.0.a1,Prupe.1G195100_v2.0.a1,Prupe.6G227800_v2.0.a1,Prupe.4G157700_v2.0.a1,Prupe.1G513300_v2.0.a1,Prupe.1G200500_v2.0.a1,Prupe.1G474200_v2.0.a1,Prupe.3G182700_v2.0.a1,Prupe.8G079800_v2.0.a1,Prupe.4G195400_v2.0.a1,Prupe.8G120100_v2.0.a1,Prupe.2G025400_v2.0.a1,Prupe.1G052200_v2.0.a1,Prupe.6G228000_v2.0.a1,Prupe.3G116100_v2.0.a1,Prupe.2G121000_v2.0.a1,Prupe.8G…
	GO:0003824	catalytic activity	molecular_function	0.0069337	0.72581	150	260	9883	19125	Prupe.8G132200_v2.0.a1,Prupe.4G238300_v2.0.a1,Prupe.7G011400_v2.0.a1,Prupe.3G094400_v2.0.a1,Prupe.3G182700_v2.0.a1,Prupe.4G195400_v2.0.a1,Prupe.1G548700_v2.0.a1,Prupe.5G156200_v2.0.a1,Prupe.5G155800_v2.0.a1,Prupe.1G516800_v2.0.a1,Prupe.3G118900_v2.0.a1,Prupe.8G084500_v2.0.a1,Prupe.2G121000_v2.0.a1,Prupe.1G202100_v2.0.a1,Prupe.8G120600_v2.0.a1,Prupe.2G216600_v2.0.a1,Prupe.4G283000_v2.0.a1,Prupe.4G…
	GO:0030554	adenyl nucleotide binding	molecular_function	0.0070385	0.72581	49	260	2796	19125	Prupe.1G083000_v2.0.a1,Prupe.1G082900_v2.0.a1,Prupe.5G106600_v2.0.a1,Prupe.3G083200_v2.0.a1,Prupe.7G014300_v2.0.a1,Prupe.3G182800_v2.0.a1,Prupe.3G180700_v2.0.a1,Prupe.3G181900_v2.0.a1,Prupe.1G087400_v2.0.a1,Prupe.6G248400_v2.0.a1,Prupe.4G130200_v2.0.a1,Prupe.2G223900_v2.0.a1,Prupe.2G067100_v2.0.a1,Prupe.1G159600_v2.0.a1,Prupe.4G165800_v2.0.a1,Prupe.1G514200_v2.0.a1,Prupe.8G056700_v2.0.a1,Prupe.1G…
	GO:0043412	macromolecule modification	biological_process	0.0071862	0.72581	37	260	1918	19125	Prupe.1G082900_v2.0.a1,Prupe.3G129200_v2.0.a1,Prupe.3G182800_v2.0.a1,Prupe.7G014300_v2.0.a1,Prupe.1G083000_v2.0.a1,Prupe.6G248400_v2.0.a1,Prupe.4G130200_v2.0.a1,Prupe.3G180700_v2.0.a1,Prupe.3G181900_v2.0.a1,Prupe.1G514200_v2.0.a1,Prupe.5G155500_v2.0.a1,Prupe.2G223900_v2.0.a1,Prupe.4G261000_v2.0.a1,Prupe.1G159700_v2.0.a1,Prupe.2G067100_v2.0.a1,Prupe.4G265900_v2.0.a1,Prupe.7G044200_v2.0.a1,Prupe.1G…
	GO:0046906	tetrapyrrole binding	molecular_function	0.0076852	0.74334	14	260	487	19125	Prupe.6G228000_v2.0.a1,Prupe.2G108400_v2.0.a1,Prupe.4G238300_v2.0.a1,Prupe.6G227800_v2.0.a1,Prupe.3G256000_v2.0.a1,Prupe.3G180700_v2.0.a1,Prupe.1G230500_v2.0.a1,Prupe.8G120600_v2.0.a1,Prupe.6G044200_v2.0.a1,Prupe.4G276800_v2.0.a1,Prupe.1G170800_v2.0.a1,Prupe.1G230200_v2.0.a1,Prupe.6G044000_v2.0.a1,Prupe.6G120400_v2.0.a1
	GO:0004930	G-protein coupled receptor activity	molecular_function	0.0077021	0.74334	5	260	97	19125	Prupe.2G026300_v2.0.a1,Prupe.8G013400_v2.0.a1,Prupe.5G106500_v2.0.a1,Prupe.3G106000_v2.0.a1,Prupe.8G048600_v2.0.a1
	GO:0008374	O-acyltransferase activity	molecular_function	0.0080847	0.75139	4	260	62	19125	Prupe.3G066300_v2.0.a1,Prupe.3G141300_v2.0.a1,Prupe.7G142100_v2.0.a1,Prupe.7G141500_v2.0.a1
	GO:0030659	cytoplasmic vesicle membrane	cellular_component	0.0081316	0.75139	4	260	64	19125	Prupe.4G147000_v2.0.a1,Prupe.8G041300_v2.0.a1,Prupe.4G165800_v2.0.a1,Prupe.3G182900_v2.0.a1
	GO:0036094	small molecule binding	molecular_function	0.0085163	0.77055	58	260	3438	19125	Prupe.7G044200_v2.0.a1,Prupe.1G505700_v2.0.a1,Prupe.1G514200_v2.0.a1,Prupe.8G056700_v2.0.a1,Prupe.2G223900_v2.0.a1,Prupe.2G067100_v2.0.a1,Prupe.4G165800_v2.0.a1,Prupe.1G159600_v2.0.a1,Prupe.1G087400_v2.0.a1,Prupe.6G206200_v2.0.a1,Prupe.6G248400_v2.0.a1,Prupe.4G130200_v2.0.a1,Prupe.3G256000_v2.0.a1,Prupe.3G180700_v2.0.a1,Prupe.3G181900_v2.0.a1,Prupe.2G026500_v2.0.a1,Prupe.1G082900_v2.0.a1,Prupe.3G…
	GO:0044427	chromosomal part	cellular_component	0.0087956	0.77723	8	260	229	19125	Prupe.1G310400_v2.0.a1,Prupe.1G505700_v2.0.a1,Prupe.7G033400_v2.0.a1,Prupe.2G155700_v2.0.a1,Prupe.8G015600_v2.0.a1,Prupe.1G199400_v2.0.a1,Prupe.2G090400_v2.0.a1,Prupe.1G173700_v2.0.a1
	GO:0006213	pyrimidine nucleoside metabolic process	biological_process	0.008948	0.77723	2	260	11	19125	Prupe.2G026200_v2.0.a1,Prupe.5G156200_v2.0.a1
	GO:0012506	vesicle membrane	cellular_component	0.0094449	0.8043	4	260	67	19125	Prupe.8G041300_v2.0.a1,Prupe.4G147000_v2.0.a1,Prupe.4G165800_v2.0.a1,Prupe.3G182900_v2.0.a1
	GO:0000166	nucleotide binding	molecular_function	0.010041	0.80974	57	260	3395	19125	Prupe.2G067000_v2.0.a1,Prupe.8G111700_v2.0.a1,Prupe.2G117300_v2.0.a1,Prupe.1G202100_v2.0.a1,Prupe.8G120600_v2.0.a1,Prupe.2G168800_v2.0.a1,Prupe.4G283000_v2.0.a1,Prupe.8G013500_v2.0.a1,Prupe.1G474500_v2.0.a1,Prupe.8G176400_v2.0.a1,Prupe.1G548800_v2.0.a1,Prupe.3G116100_v2.0.a1,Prupe.6G228000_v2.0.a1,Prupe.8G120400_v2.0.a1,Prupe.8G132100_v2.0.a1,Prupe.2G023600_v2.0.a1,Prupe.6G206100_v2.0.a1,Prupe.5G…
	GO:1901265	nucleoside phosphate binding	molecular_function	0.010041	0.80974	57	260	3395	19125	Prupe.8G132100_v2.0.a1,Prupe.8G120400_v2.0.a1,Prupe.6G206100_v2.0.a1,Prupe.2G121000_v2.0.a1,Prupe.5G036300_v2.0.a1,Prupe.2G023600_v2.0.a1,Prupe.8G176400_v2.0.a1,Prupe.6G228000_v2.0.a1,Prupe.3G116100_v2.0.a1,Prupe.1G548800_v2.0.a1,Prupe.4G283000_v2.0.a1,Prupe.1G474500_v2.0.a1,Prupe.8G013500_v2.0.a1,Prupe.8G111700_v2.0.a1,Prupe.2G117300_v2.0.a1,Prupe.2G067000_v2.0.a1,Prupe.8G120600_v2.0.a1,Prupe.2G…
	GO:0015074	DNA integration	biological_process	0.010265	0.80974	5	260	112	19125	Prupe.4G238400_v2.0.a1,Prupe.8G048600_v2.0.a1,Prupe.6G094300_v2.0.a1,Prupe.1G082900_v2.0.a1,Prupe.8G084500_v2.0.a1
	GO:0001883	purine nucleoside binding	molecular_function	0.011335	0.80974	50	260	2936	19125	Prupe.1G474200_v2.0.a1,Prupe.8G120100_v2.0.a1,Prupe.4G195400_v2.0.a1,Prupe.8G079800_v2.0.a1,Prupe.3G182700_v2.0.a1,Prupe.2G025400_v2.0.a1,Prupe.1G052200_v2.0.a1,Prupe.8G132200_v2.0.a1,Prupe.3G181800_v2.0.a1,Prupe.1G195100_v2.0.a1,Prupe.6G227800_v2.0.a1,Prupe.1G200500_v2.0.a1,Prupe.1G513300_v2.0.a1,Prupe.4G157700_v2.0.a1,Prupe.2G168800_v2.0.a1,Prupe.8G120600_v2.0.a1,Prupe.1G202100_v2.0.a1,Prupe.2G…
	GO:0032549	ribonucleoside binding	molecular_function	0.011335	0.80974	50	260	2936	19125	Prupe.1G052200_v2.0.a1,Prupe.2G025400_v2.0.a1,Prupe.8G079800_v2.0.a1,Prupe.3G182700_v2.0.a1,Prupe.4G195400_v2.0.a1,Prupe.8G120100_v2.0.a1,Prupe.1G474200_v2.0.a1,Prupe.4G157700_v2.0.a1,Prupe.1G513300_v2.0.a1,Prupe.1G200500_v2.0.a1,Prupe.6G227800_v2.0.a1,Prupe.8G132200_v2.0.a1,Prupe.3G181800_v2.0.a1,Prupe.1G195100_v2.0.a1,Prupe.4G283000_v2.0.a1,Prupe.8G013500_v2.0.a1,Prupe.1G474500_v2.0.a1,Prupe.2G…
	GO:0032550	purine ribonucleoside binding	molecular_function	0.011335	0.80974	50	260	2936	19125	Prupe.7G044200_v2.0.a1,Prupe.1G505700_v2.0.a1,Prupe.8G056700_v2.0.a1,Prupe.1G514200_v2.0.a1,Prupe.4G165800_v2.0.a1,Prupe.1G159600_v2.0.a1,Prupe.2G067100_v2.0.a1,Prupe.2G223900_v2.0.a1,Prupe.4G130200_v2.0.a1,Prupe.6G248400_v2.0.a1,Prupe.1G087400_v2.0.a1,Prupe.3G181900_v2.0.a1,Prupe.3G180700_v2.0.a1,Prupe.7G014300_v2.0.a1,Prupe.3G182800_v2.0.a1,Prupe.3G083200_v2.0.a1,Prupe.5G106600_v2.0.a1,Prupe.1G…
	GO:0001882	nucleoside binding	molecular_function	0.011664	0.80974	50	260	2941	19125	Prupe.3G180700_v2.0.a1,Prupe.3G181900_v2.0.a1,Prupe.6G248400_v2.0.a1,Prupe.4G130200_v2.0.a1,Prupe.1G087400_v2.0.a1,Prupe.1G083000_v2.0.a1,Prupe.3G182800_v2.0.a1,Prupe.7G014300_v2.0.a1,Prupe.1G082900_v2.0.a1,Prupe.3G083200_v2.0.a1,Prupe.5G106600_v2.0.a1,Prupe.1G505700_v2.0.a1,Prupe.7G044200_v2.0.a1,Prupe.2G067100_v2.0.a1,Prupe.4G165800_v2.0.a1,Prupe.1G159600_v2.0.a1,Prupe.2G223900_v2.0.a1,Prupe.8G…
	GO:0006887	exocytosis	biological_process	0.011696	0.80974	4	260	70	19125	Prupe.2G144900_v2.0.a1,Prupe.6G142600_v2.0.a1,Prupe.8G041300_v2.0.a1,Prupe.4G277400_v2.0.a1
	GO:0032555	purine ribonucleotide binding	molecular_function	0.011704	0.80974	50	260	2941	19125	Prupe.3G181900_v2.0.a1,Prupe.3G180700_v2.0.a1,Prupe.1G087400_v2.0.a1,Prupe.4G130200_v2.0.a1,Prupe.6G248400_v2.0.a1,Prupe.1G083000_v2.0.a1,Prupe.3G083200_v2.0.a1,Prupe.5G106600_v2.0.a1,Prupe.1G082900_v2.0.a1,Prupe.7G014300_v2.0.a1,Prupe.3G182800_v2.0.a1,Prupe.1G505700_v2.0.a1,Prupe.7G044200_v2.0.a1,Prupe.2G223900_v2.0.a1,Prupe.1G159600_v2.0.a1,Prupe.4G165800_v2.0.a1,Prupe.2G067100_v2.0.a1,Prupe.1G…
	GO:0004517	nitric-oxide synthase activity	molecular_function	0.011919	0.80974	1	260	1	19125	Prupe.7G011400_v2.0.a1
	GO:0006809	nitric oxide biosynthetic process	biological_process	0.011919	0.80974	1	260	1	19125	Prupe.7G011400_v2.0.a1
	GO:0046209	nitric oxide metabolic process	biological_process	0.011919	0.80974	1	260	1	19125	Prupe.7G011400_v2.0.a1
	GO:0017076	purine nucleotide binding	molecular_function	0.012875	0.80974	50	260	2957	19125	Prupe.1G514200_v2.0.a1,Prupe.8G056700_v2.0.a1,Prupe.2G223900_v2.0.a1,Prupe.2G067100_v2.0.a1,Prupe.1G159600_v2.0.a1,Prupe.4G165800_v2.0.a1,Prupe.7G044200_v2.0.a1,Prupe.1G505700_v2.0.a1,Prupe.1G082900_v2.0.a1,Prupe.5G106600_v2.0.a1,Prupe.3G083200_v2.0.a1,Prupe.7G014300_v2.0.a1,Prupe.3G182800_v2.0.a1,Prupe.1G083000_v2.0.a1,Prupe.1G087400_v2.0.a1,Prupe.6G248400_v2.0.a1,Prupe.4G130200_v2.0.a1,Prupe.3G…
	GO:0016149	translation release factor activity, codon specific	molecular_function	0.01289	0.80974	2	260	13	19125	Prupe.4G265900_v2.0.a1,Prupe.6G116200_v2.0.a1
	GO:0035639	purine ribonucleoside triphosphate binding	molecular_function	0.013032	0.80974	48	260	2819	19125	Prupe.7G044200_v2.0.a1,Prupe.1G505700_v2.0.a1,Prupe.1G514200_v2.0.a1,Prupe.8G056700_v2.0.a1,Prupe.2G223900_v2.0.a1,Prupe.1G159600_v2.0.a1,Prupe.4G165800_v2.0.a1,Prupe.2G067100_v2.0.a1,Prupe.1G087400_v2.0.a1,Prupe.4G130200_v2.0.a1,Prupe.6G248400_v2.0.a1,Prupe.3G181900_v2.0.a1,Prupe.3G180700_v2.0.a1,Prupe.5G106600_v2.0.a1,Prupe.3G083200_v2.0.a1,Prupe.1G082900_v2.0.a1,Prupe.7G014300_v2.0.a1,Prupe.3G…
	GO:0009279	cell outer membrane	cellular_component	0.013393	0.80974	2	260	14	19125	Prupe.1G516800_v2.0.a1,Prupe.5G106600_v2.0.a1
	GO:0010109	regulation of photosynthesis	biological_process	0.013404	0.80974	2	260	13	19125	Prupe.6G292700_v2.0.a1,Prupe.5G155000_v2.0.a1
	GO:0042548	regulation of photosynthesis, light reaction	biological_process	0.013404	0.80974	2	260	13	19125	Prupe.5G155000_v2.0.a1,Prupe.6G292700_v2.0.a1
	GO:0042549	photosystem II stabilization	biological_process	0.013404	0.80974	2	260	13	19125	Prupe.6G292700_v2.0.a1,Prupe.5G155000_v2.0.a1
	GO:0043467	regulation of generation of precursor metabolites and energy	biological_process	0.013404	0.80974	2	260	13	19125	Prupe.5G155000_v2.0.a1,Prupe.6G292700_v2.0.a1
	GO:0008610	lipid biosynthetic process	biological_process	0.013424	0.80974	11	260	400	19125	Prupe.6G051300_v2.0.a1,Prupe.1G093800_v2.0.a1,Prupe.2G144800_v2.0.a1,Prupe.5G000500_v2.0.a1,Prupe.5G022900_v2.0.a1,Prupe.3G141300_v2.0.a1,Prupe.6G051200_v2.0.a1,Prupe.8G176500_v2.0.a1,Prupe.2G144700_v2.0.a1,Prupe.2G144600_v2.0.a1,Prupe.5G106300_v2.0.a1
	GO:0030246	carbohydrate binding	molecular_function	0.014793	0.8801	8	260	248	19125	Prupe.3G180700_v2.0.a1,Prupe.3G181900_v2.0.a1,Prupe.1G029500_v2.0.a1,Prupe.3G182600_v2.0.a1,Prupe.3G181800_v2.0.a1,Prupe.2G067100_v2.0.a1,Prupe.1G315300_v2.0.a1,Prupe.3G182700_v2.0.a1
	GO:0006464	cellular protein modification process	biological_process	0.015869	0.90945	33	260	1756	19125	Prupe.1G474500_v2.0.a1,Prupe.4G283000_v2.0.a1,Prupe.2G067000_v2.0.a1,Prupe.2G023600_v2.0.a1,Prupe.5G000500_v2.0.a1,Prupe.3G116100_v2.0.a1,Prupe.6G228000_v2.0.a1,Prupe.1G474200_v2.0.a1,Prupe.7G011400_v2.0.a1,Prupe.4G195400_v2.0.a1,Prupe.3G182700_v2.0.a1,Prupe.6G227800_v2.0.a1,Prupe.1G200500_v2.0.a1,Prupe.4G157700_v2.0.a1,Prupe.1G513300_v2.0.a1,Prupe.3G181800_v2.0.a1,Prupe.4G238400_v2.0.a1,Prupe.1G…
	GO:0036211	protein modification process	biological_process	0.015869	0.90945	33	260	1756	19125	Prupe.4G130200_v2.0.a1,Prupe.6G248400_v2.0.a1,Prupe.3G181900_v2.0.a1,Prupe.3G180700_v2.0.a1,Prupe.3G182800_v2.0.a1,Prupe.7G014300_v2.0.a1,Prupe.3G129200_v2.0.a1,Prupe.1G082900_v2.0.a1,Prupe.1G083000_v2.0.a1,Prupe.7G044200_v2.0.a1,Prupe.4G265900_v2.0.a1,Prupe.1G505700_v2.0.a1,Prupe.1G514200_v2.0.a1,Prupe.2G067100_v2.0.a1,Prupe.4G261000_v2.0.a1,Prupe.2G223900_v2.0.a1,Prupe.3G116100_v2.0.a1,Prupe.6G…
	GO:0005694	chromosome	cellular_component	0.015915	0.90945	9	260	304	19125	Prupe.1G199400_v2.0.a1,Prupe.5G106600_v2.0.a1,Prupe.1G173700_v2.0.a1,Prupe.2G090400_v2.0.a1,Prupe.7G033400_v2.0.a1,Prupe.1G505700_v2.0.a1,Prupe.1G310400_v2.0.a1,Prupe.8G015600_v2.0.a1,Prupe.2G155700_v2.0.a1
	GO:0031419	cobalamin binding	molecular_function	0.016583	0.93532	2	260	14	19125	Prupe.3G256000_v2.0.a1,Prupe.3G180700_v2.0.a1
	GO:0034755	iron ion transmembrane transport	biological_process	0.018108	1	2	260	17	19125	Prupe.3G297600_v2.0.a1,Prupe.8G058300_v2.0.a1
	GO:0016740	transferase activity	molecular_function	0.018834	1	65	260	3981	19125	Prupe.1G568900_v2.0.a1,Prupe.5G018100_v2.0.a1,Prupe.5G000500_v2.0.a1,Prupe.3G116100_v2.0.a1,Prupe.3G182600_v2.0.a1,Prupe.7G141500_v2.0.a1,Prupe.2G025400_v2.0.a1,Prupe.5G018000_v2.0.a1,Prupe.1G474200_v2.0.a1,Prupe.6G227800_v2.0.a1,Prupe.3G141300_v2.0.a1,Prupe.3G181800_v2.0.a1,Prupe.4G238400_v2.0.a1,Prupe.4G236800_v2.0.a1,Prupe.1G083000_v2.0.a1,Prupe.1G082900_v2.0.a1,Prupe.7G184700_v2.0.a1,Prupe.3G…
	GO:0030658	transport vesicle membrane	cellular_component	0.020067	1	3	260	46	19125	Prupe.3G182900_v2.0.a1,Prupe.4G165800_v2.0.a1,Prupe.4G147000_v2.0.a1
	GO:0016413	O-acetyltransferase activity	molecular_function	0.021322	1	2	260	18	19125	Prupe.3G066300_v2.0.a1,Prupe.3G141300_v2.0.a1
	GO:0012505	endomembrane system	cellular_component	0.021642	1	11	260	435	19125	Prupe.2G155700_v2.0.a1,Prupe.4G147000_v2.0.a1,Prupe.1G310400_v2.0.a1,Prupe.3G182900_v2.0.a1,Prupe.7G033400_v2.0.a1,Prupe.2G090400_v2.0.a1,Prupe.1G389000_v2.0.a1,Prupe.8G041300_v2.0.a1,Prupe.4G165800_v2.0.a1,Prupe.4G261000_v2.0.a1,Prupe.1G199400_v2.0.a1
	GO:0030133	transport vesicle	cellular_component	0.022327	1	3	260	48	19125	Prupe.4G165800_v2.0.a1,Prupe.4G147000_v2.0.a1,Prupe.3G182900_v2.0.a1
	GO:0006796	phosphate-containing compound metabolic process	biological_process	0.02289	1	38	260	2166	19125	Prupe.7G044200_v2.0.a1,Prupe.7G142100_v2.0.a1,Prupe.4G265900_v2.0.a1,Prupe.1G505700_v2.0.a1,Prupe.1G514200_v2.0.a1,Prupe.2G067100_v2.0.a1,Prupe.4G165800_v2.0.a1,Prupe.2G223900_v2.0.a1,Prupe.4G261000_v2.0.a1,Prupe.6G248400_v2.0.a1,Prupe.4G130200_v2.0.a1,Prupe.3G180700_v2.0.a1,Prupe.2G026500_v2.0.a1,Prupe.3G181900_v2.0.a1,Prupe.3G182800_v2.0.a1,Prupe.7G014300_v2.0.a1,Prupe.1G082900_v2.0.a1,Prupe.1G…
	GO:0016023	cytoplasmic membrane-bounded vesicle	cellular_component	0.023241	1	4	260	87	19125	Prupe.3G182900_v2.0.a1,Prupe.8G041300_v2.0.a1,Prupe.4G147000_v2.0.a1,Prupe.4G165800_v2.0.a1
	GO:0044433	cytoplasmic vesicle part	cellular_component	0.024167	1	4	260	88	19125	Prupe.3G182900_v2.0.a1,Prupe.8G041300_v2.0.a1,Prupe.4G165800_v2.0.a1,Prupe.4G147000_v2.0.a1
	GO:0043168	anion binding	molecular_function	0.024321	1	55	260	3416	19125	Prupe.8G120600_v2.0.a1,Prupe.2G168800_v2.0.a1,Prupe.1G202100_v2.0.a1,Prupe.8G111700_v2.0.a1,Prupe.2G117300_v2.0.a1,Prupe.2G067000_v2.0.a1,Prupe.1G474500_v2.0.a1,Prupe.8G013500_v2.0.a1,Prupe.4G283000_v2.0.a1,Prupe.6G228000_v2.0.a1,Prupe.3G116100_v2.0.a1,Prupe.1G548800_v2.0.a1,Prupe.8G176400_v2.0.a1,Prupe.5G036300_v2.0.a1,Prupe.2G121000_v2.0.a1,Prupe.2G023600_v2.0.a1,Prupe.8G132100_v2.0.a1,Prupe.8G…
	GO:0003747	translation release factor activity	molecular_function	0.024445	1	2	260	18	19125	Prupe.6G116200_v2.0.a1,Prupe.4G265900_v2.0.a1
	GO:0008079	translation termination factor activity	molecular_function	0.024445	1	2	260	18	19125	Prupe.4G265900_v2.0.a1,Prupe.6G116200_v2.0.a1
	GO:0008685	2-C-methyl-D-erythritol 2,4-cyclodiphosphate synthase activity	molecular_function	0.024888	1	1	260	2	19125	Prupe.5G106300_v2.0.a1
	GO:0006793	phosphorus metabolic process	biological_process	0.02501	1	38	260	2177	19125	Prupe.6G248400_v2.0.a1,Prupe.4G130200_v2.0.a1,Prupe.3G180700_v2.0.a1,Prupe.2G026500_v2.0.a1,Prupe.3G181900_v2.0.a1,Prupe.1G082900_v2.0.a1,Prupe.3G182800_v2.0.a1,Prupe.7G014300_v2.0.a1,Prupe.1G083000_v2.0.a1,Prupe.4G265900_v2.0.a1,Prupe.7G044200_v2.0.a1,Prupe.7G142100_v2.0.a1,Prupe.1G505700_v2.0.a1,Prupe.1G514200_v2.0.a1,Prupe.2G223900_v2.0.a1,Prupe.4G261000_v2.0.a1,Prupe.2G067100_v2.0.a1,Prupe.4G…
	GO:0031988	membrane-bounded vesicle	cellular_component	0.025752	1	4	260	90	19125	Prupe.3G182900_v2.0.a1,Prupe.4G165800_v2.0.a1,Prupe.8G041300_v2.0.a1,Prupe.4G147000_v2.0.a1
	GO:0016772	transferase activity, transferring phosphorus-containing groups	molecular_function	0.026155	1	40	260	2340	19125	Prupe.1G505700_v2.0.a1,Prupe.7G044200_v2.0.a1,Prupe.3G066400_v2.0.a1,Prupe.2G067100_v2.0.a1,Prupe.8G132000_v2.0.a1,Prupe.4G165800_v2.0.a1,Prupe.2G223900_v2.0.a1,Prupe.4G261000_v2.0.a1,Prupe.1G514200_v2.0.a1,Prupe.3G180700_v2.0.a1,Prupe.3G181900_v2.0.a1,Prupe.1G474400_v2.0.a1,Prupe.6G248400_v2.0.a1,Prupe.4G130200_v2.0.a1,Prupe.4G254500_v2.0.a1,Prupe.1G083000_v2.0.a1,Prupe.2G090400_v2.0.a1,Prupe.7G…
	GO:0006415	translational termination	biological_process	0.026964	1	2	260	19	19125	Prupe.4G265900_v2.0.a1,Prupe.6G116200_v2.0.a1
	GO:0004888	transmembrane signaling receptor activity	molecular_function	0.027589	1	7	260	231	19125	Prupe.1G159600_v2.0.a1,Prupe.8G013400_v2.0.a1,Prupe.2G026300_v2.0.a1,Prupe.7G184600_v2.0.a1,Prupe.8G048600_v2.0.a1,Prupe.3G106000_v2.0.a1,Prupe.5G106500_v2.0.a1
	GO:0005488	binding	molecular_function	0.028201	1	168	260	11505	19125	Prupe.6G182600_v2.0.a1,Prupe.7G070200_v2.0.a1,Prupe.1G427600_v2.0.a1,Prupe.3G181800_v2.0.a1,Prupe.4G238400_v2.0.a1,Prupe.2G025400_v2.0.a1,Prupe.1G474200_v2.0.a1,Prupe.8G079800_v2.0.a1,Prupe.5G036300_v2.0.a1,Prupe.6G206100_v2.0.a1,Prupe.3G094500_v2.0.a1,Prupe.6G142800_v2.0.a1,Prupe.8G120400_v2.0.a1,Prupe.3G083300_v2.0.a1,Prupe.3G182600_v2.0.a1,Prupe.1G548800_v2.0.a1,Prupe.4G125300_v2.0.a1,Prupe.2G…
	GO:0020037	heme binding	molecular_function	0.028764	1	12	260	468	19125	Prupe.1G230500_v2.0.a1,Prupe.4G238300_v2.0.a1,Prupe.6G227800_v2.0.a1,Prupe.2G108400_v2.0.a1,Prupe.6G228000_v2.0.a1,Prupe.6G120400_v2.0.a1,Prupe.6G044000_v2.0.a1,Prupe.1G230200_v2.0.a1,Prupe.1G170800_v2.0.a1,Prupe.4G276800_v2.0.a1,Prupe.6G044200_v2.0.a1,Prupe.8G120600_v2.0.a1
	GO:0050662	coenzyme binding	molecular_function	0.030404	1	12	260	496	19125	Prupe.6G206200_v2.0.a1,Prupe.1G548800_v2.0.a1,Prupe.6G051300_v2.0.a1,Prupe.1G093800_v2.0.a1,Prupe.2G026500_v2.0.a1,Prupe.2G144800_v2.0.a1,Prupe.5G022900_v2.0.a1,Prupe.6G051200_v2.0.a1,Prupe.6G206100_v2.0.a1,Prupe.2G144700_v2.0.a1,Prupe.1G548700_v2.0.a1,Prupe.2G144600_v2.0.a1
	GO:0004371	glycerone kinase activity	molecular_function	0.034331	1	1	260	3	19125	Prupe.1G516800_v2.0.a1
	GO:0008811	chloramphenicol O-acetyltransferase activity	molecular_function	0.034512	1	1	260	3	19125	Prupe.3G066300_v2.0.a1
	GO:0005730	nucleolus	cellular_component	0.03457	1	2	260	23	19125	Prupe.8G015700_v2.0.a1,Prupe.8G015200_v2.0.a1
	GO:0008519	ammonium transmembrane transporter activity	molecular_function	0.036861	1	2	260	21	19125	Prupe.4G283900_v2.0.a1,Prupe.4G285300_v2.0.a1
	GO:0015101	organic cation transmembrane transporter activity	molecular_function	0.036861	1	2	260	21	19125	Prupe.4G285300_v2.0.a1,Prupe.4G283900_v2.0.a1
	GO:0015696	ammonium transport	biological_process	0.036861	1	2	260	21	19125	Prupe.4G283900_v2.0.a1,Prupe.4G285300_v2.0.a1
	GO:0030120	vesicle coat	cellular_component	0.036981	1	3	260	59	19125	Prupe.4G165800_v2.0.a1,Prupe.4G147000_v2.0.a1,Prupe.3G182900_v2.0.a1
	GO:0030135	coated vesicle	cellular_component	0.036981	1	3	260	59	19125	Prupe.3G182900_v2.0.a1,Prupe.4G165800_v2.0.a1,Prupe.4G147000_v2.0.a1
	GO:0030662	coated vesicle membrane	cellular_component	0.036981	1	3	260	59	19125	Prupe.3G182900_v2.0.a1,Prupe.4G147000_v2.0.a1,Prupe.4G165800_v2.0.a1
	GO:0004788	thiamine diphosphokinase activity	molecular_function	0.038579	1	1	260	3	19125	Prupe.4G165800_v2.0.a1
	GO:0015698	inorganic anion transport	biological_process	0.038816	1	4	260	99	19125	Prupe.2G025900_v2.0.a1,Prupe.2G025800_v2.0.a1,Prupe.4G285300_v2.0.a1,Prupe.4G283900_v2.0.a1
	GO:0016011	dystroglycan complex	cellular_component	0.039063	1	2	260	24	19125	Prupe.1G474200_v2.0.a1,Prupe.8G015600_v2.0.a1
	GO:0016012	sarcoglycan complex	cellular_component	0.039063	1	2	260	24	19125	Prupe.1G474200_v2.0.a1,Prupe.8G015600_v2.0.a1
	GO:0008272	sulfate transport	biological_process	0.040299	1	2	260	24	19125	Prupe.2G025800_v2.0.a1,Prupe.2G025900_v2.0.a1
	GO:0015116	sulfate transmembrane transporter activity	molecular_function	0.040299	1	2	260	24	19125	Prupe.2G025900_v2.0.a1,Prupe.2G025800_v2.0.a1
	GO:0044462	external encapsulating structure part	cellular_component	0.04244	1	2	260	26	19125	Prupe.1G516800_v2.0.a1,Prupe.5G106600_v2.0.a1
	GO:0006071	glycerol metabolic process	biological_process	0.044506	1	1	260	4	19125	Prupe.1G516800_v2.0.a1
	GO:0019400	alditol metabolic process	biological_process	0.044506	1	1	260	4	19125	Prupe.1G516800_v2.0.a1
	GO:0007166	cell surface receptor signaling pathway	biological_process	0.04493	1	8	260	312	19125	Prupe.4G165200_v2.0.a1,Prupe.2G026300_v2.0.a1,Prupe.8G013400_v2.0.a1,Prupe.8G013500_v2.0.a1,Prupe.8G048600_v2.0.a1,Prupe.4G277400_v2.0.a1,Prupe.3G106000_v2.0.a1,Prupe.5G106500_v2.0.a1
	GO:0019684	photosynthesis, light reaction	biological_process	0.04606	1	3	260	62	19125	Prupe.1G389000_v2.0.a1,Prupe.6G292700_v2.0.a1,Prupe.5G155000_v2.0.a1
	GO:0004064	arylesterase activity	molecular_function	0.046594	1	1	260	4	19125	Prupe.1G299700_v2.0.a1
	GO:0016433	rRNA (adenine) methyltransferase activity	molecular_function	0.046694	1	1	260	4	19125	Prupe.1G548700_v2.0.a1
WP/PL	GO:0009233	menaquinone metabolic process	biological_process	8.2582e-05	0.17933	2	168	2	19125	Prupe.2G098500_v2.0.a1,Prupe.2G098400_v2.0.a1
	GO:0009234	menaquinone biosynthetic process	biological_process	8.2582e-05	0.17933	2	168	2	19125	Prupe.2G098500_v2.0.a1,Prupe.2G098400_v2.0.a1
	GO:0003682	chromatin binding	molecular_function	0.00024182	0.35008	5	168	68	19125	Prupe.2G155700_v2.0.a1,Prupe.1G310400_v2.0.a1,Prupe.7G033400_v2.0.a1,Prupe.1G173700_v2.0.a1,Prupe.2G090400_v2.0.a1
	GO:0005665	DNA-directed RNA polymerase II, core complex	cellular_component	0.00081923	0.61113	2	168	6	19125	Prupe.1G094700_v2.0.a1,Prupe.1G094600_v2.0.a1
	GO:0012505	endomembrane system	cellular_component	0.00083032	0.61113	11	168	435	19125	Prupe.2G155700_v2.0.a1,Prupe.1G310400_v2.0.a1,Prupe.3G182900_v2.0.a1,Prupe.4G261000_v2.0.a1,Prupe.2G097600_v2.0.a1,Prupe.1G389000_v2.0.a1,Prupe.4G147000_v2.0.a1,Prupe.2G051400_v2.0.a1,Prupe.7G033400_v2.0.a1,Prupe.2G051300_v2.0.a1,Prupe.2G090400_v2.0.a1
	GO:0010333	terpene synthase activity	molecular_function	0.0010749	0.61113	4	168	53	19125	Prupe.4G190800_v2.0.a1,Prupe.4G125200_v2.0.a1,Prupe.4G238400_v2.0.a1,Prupe.4G190700_v2.0.a1
	GO:0005886	plasma membrane	cellular_component	0.001106	0.61113	11	168	439	19125	Prupe.1G173700_v2.0.a1,Prupe.7G033400_v2.0.a1,Prupe.1G287400_v2.0.a1,Prupe.2G090400_v2.0.a1,Prupe.3G106000_v2.0.a1,Prupe.2G097600_v2.0.a1,Prupe.3G297600_v2.0.a1,Prupe.6G126700_v2.0.a1,Prupe.2G155700_v2.0.a1,Prupe.6G142600_v2.0.a1,Prupe.1G310400_v2.0.a1
	GO:0000775	chromosome, centromeric region	cellular_component	0.0011841	0.61113	6	168	141	19125	Prupe.7G033400_v2.0.a1,Prupe.1G505700_v2.0.a1,Prupe.1G173700_v2.0.a1,Prupe.2G090400_v2.0.a1,Prupe.2G155700_v2.0.a1,Prupe.1G310400_v2.0.a1
	GO:0008440	inositol-1,4,5-trisphosphate 3-kinase activity	molecular_function	0.0013627	0.61113	2	168	7	19125	Prupe.2G090400_v2.0.a1,Prupe.3G066400_v2.0.a1
	GO:0015074	DNA integration	biological_process	0.001488	0.61113	5	168	112	19125	Prupe.7G242200_v2.0.a1,Prupe.8G048600_v2.0.a1,Prupe.4G268900_v2.0.a1,Prupe.3G094600_v2.0.a1,Prupe.4G238400_v2.0.a1
	GO:0016838	carbon-oxygen lyase activity, acting on phosphates	molecular_function	0.0015479	0.61113	4	168	59	19125	Prupe.4G190800_v2.0.a1,Prupe.4G190700_v2.0.a1,Prupe.4G125200_v2.0.a1,Prupe.4G238400_v2.0.a1
	GO:0004872	receptor activity	molecular_function	0.0019909	0.71313	9	168	342	19125	Prupe.1G094600_v2.0.a1,Prupe.7G184600_v2.0.a1,Prupe.2G155700_v2.0.a1,Prupe.1G094700_v2.0.a1,Prupe.8G048600_v2.0.a1,Prupe.7G033400_v2.0.a1,Prupe.2G090400_v2.0.a1,Prupe.8G013400_v2.0.a1,Prupe.3G106000_v2.0.a1
	GO:0016020	membrane	cellular_component	0.0021346	0.71313	63	168	5485	19125	Prupe.6G126700_v2.0.a1,Prupe.1G200500_v2.0.a1,Prupe.4G261000_v2.0.a1,Prupe.4G276200_v2.0.a1,Prupe.3G293500_v2.0.a1,Prupe.2G155700_v2.0.a1,Prupe.5G155000_v2.0.a1,Prupe.4G147000_v2.0.a1,Prupe.6G160400_v2.0.a1,Prupe.1G389000_v2.0.a1,Prupe.3G182800_v2.0.a1,Prupe.2G023600_v2.0.a1,Prupe.8G013400_v2.0.a1,Prupe.3G106000_v2.0.a1,Prupe.6G120600_v2.0.a1,Prupe.1G094600_v2.0.a1,Prupe.4G277400_v2.0.a1,Prupe.1G…
	GO:0015969	guanosine tetraphosphate metabolic process	biological_process	0.0032508	0.89952	2	168	11	19125	Prupe.4G190700_v2.0.a1,Prupe.4G190800_v2.0.a1
	GO:0034035	purine ribonucleoside bisphosphate metabolic process	biological_process	0.0032508	0.89952	2	168	11	19125	Prupe.4G190700_v2.0.a1,Prupe.4G190800_v2.0.a1
	GO:0016485	protein processing	biological_process	0.0038102	0.89952	4	168	79	19125	Prupe.2G051300_v2.0.a1,Prupe.2G051400_v2.0.a1,Prupe.1G389000_v2.0.a1,Prupe.4G268900_v2.0.a1
	GO:0051604	protein maturation	biological_process	0.0038102	0.89952	4	168	79	19125	Prupe.4G268900_v2.0.a1,Prupe.1G389000_v2.0.a1,Prupe.2G051400_v2.0.a1,Prupe.2G051300_v2.0.a1
	GO:0071944	cell periphery	cellular_component	0.004649	0.89952	13	168	671	19125	Prupe.1G173700_v2.0.a1,Prupe.7G033400_v2.0.a1,Prupe.1G287400_v2.0.a1,Prupe.2G090400_v2.0.a1,Prupe.3G106000_v2.0.a1,Prupe.2G097600_v2.0.a1,Prupe.4G277400_v2.0.a1,Prupe.3G297600_v2.0.a1,Prupe.6G126700_v2.0.a1,Prupe.2G155700_v2.0.a1,Prupe.1G123700_v2.0.a1,Prupe.6G142600_v2.0.a1,Prupe.1G310400_v2.0.a1
	GO:0016149	translation release factor activity, codon specific	molecular_function	0.0050696	0.89952	2	168	13	19125	Prupe.4G265900_v2.0.a1,Prupe.6G116200_v2.0.a1
	GO:0051766	inositol trisphosphate kinase activity	molecular_function	0.0051847	0.89952	2	168	14	19125	Prupe.3G066400_v2.0.a1,Prupe.2G090400_v2.0.a1
	GO:0030674	protein binding, bridging	molecular_function	0.0055974	0.89952	3	168	42	19125	Prupe.5G086600_v2.0.a1,Prupe.6G001100_v2.0.a1,Prupe.8G132100_v2.0.a1
	GO:0060090	binding, bridging	molecular_function	0.0055974	0.89952	3	168	42	19125	Prupe.6G001100_v2.0.a1,Prupe.8G132100_v2.0.a1,Prupe.5G086600_v2.0.a1
	GO:0004252	serine-type endopeptidase activity	molecular_function	0.00571	0.89952	7	168	255	19125	Prupe.1G173700_v2.0.a1,Prupe.7G033400_v2.0.a1,Prupe.1G505700_v2.0.a1,Prupe.2G090400_v2.0.a1,Prupe.2G155700_v2.0.a1,Prupe.3G106000_v2.0.a1,Prupe.1G310400_v2.0.a1
	GO:0005787	signal peptidase complex	cellular_component	0.0060695	0.89952	3	168	45	19125	Prupe.1G389000_v2.0.a1,Prupe.2G051300_v2.0.a1,Prupe.2G051400_v2.0.a1
	GO:0006465	signal peptide processing	biological_process	0.0060695	0.89952	3	168	45	19125	Prupe.2G051300_v2.0.a1,Prupe.2G051400_v2.0.a1,Prupe.1G389000_v2.0.a1
	GO:0010109	regulation of photosynthesis	biological_process	0.0061235	0.89952	2	168	13	19125	Prupe.5G155000_v2.0.a1,Prupe.6G292700_v2.0.a1
	GO:0042548	regulation of photosynthesis, light reaction	biological_process	0.0061235	0.89952	2	168	13	19125	Prupe.5G155000_v2.0.a1,Prupe.6G292700_v2.0.a1
	GO:0042549	photosystem II stabilization	biological_process	0.0061235	0.89952	2	168	13	19125	Prupe.6G292700_v2.0.a1,Prupe.5G155000_v2.0.a1
	GO:0043467	regulation of generation of precursor metabolites and energy	biological_process	0.0061235	0.89952	2	168	13	19125	Prupe.6G292700_v2.0.a1,Prupe.5G155000_v2.0.a1
	GO:0005789	endoplasmic reticulum membrane	cellular_component	0.0062136	0.89952	7	168	265	19125	Prupe.1G310400_v2.0.a1,Prupe.1G389000_v2.0.a1,Prupe.2G155700_v2.0.a1,Prupe.2G051300_v2.0.a1,Prupe.2G090400_v2.0.a1,Prupe.2G051400_v2.0.a1,Prupe.7G033400_v2.0.a1
	GO:0044432	endoplasmic reticulum part	cellular_component	0.0064366	0.90175	7	168	267	19125	Prupe.7G033400_v2.0.a1,Prupe.2G051400_v2.0.a1,Prupe.2G090400_v2.0.a1,Prupe.2G051300_v2.0.a1,Prupe.2G155700_v2.0.a1,Prupe.1G310400_v2.0.a1,Prupe.1G389000_v2.0.a1
	GO:0042175	nuclear outer membrane-endoplasmic reticulum membrane network	cellular_component	0.0076945	1	7	168	276	19125	Prupe.2G051300_v2.0.a1,Prupe.2G090400_v2.0.a1,Prupe.2G051400_v2.0.a1,Prupe.7G033400_v2.0.a1,Prupe.1G310400_v2.0.a1,Prupe.1G389000_v2.0.a1,Prupe.2G155700_v2.0.a1
	GO:0016413	O-acetyltransferase activity	molecular_function	0.0093494	1	2	168	18	19125	Prupe.3G066300_v2.0.a1,Prupe.3G141300_v2.0.a1
	GO:0043234	protein complex	cellular_component	0.0094232	1	28	168	2103	19125	Prupe.2G023600_v2.0.a1,Prupe.2G097600_v2.0.a1,Prupe.3G106000_v2.0.a1,Prupe.1G389000_v2.0.a1,Prupe.6G160400_v2.0.a1,Prupe.5G086600_v2.0.a1,Prupe.4G147000_v2.0.a1,Prupe.2G051400_v2.0.a1,Prupe.1G427600_v2.0.a1,Prupe.2G051300_v2.0.a1,Prupe.5G155000_v2.0.a1,Prupe.3G293500_v2.0.a1,Prupe.4G276200_v2.0.a1,Prupe.6G126700_v2.0.a1,Prupe.4G276000_v2.0.a1,Prupe.3G297600_v2.0.a1,Prupe.3G066300_v2.0.a1,Prupe.1G…
	GO:0003747	translation release factor activity	molecular_function	0.0099777	1	2	168	18	19125	Prupe.6G116200_v2.0.a1,Prupe.4G265900_v2.0.a1
	GO:0008079	translation termination factor activity	molecular_function	0.0099777	1	2	168	18	19125	Prupe.4G265900_v2.0.a1,Prupe.6G116200_v2.0.a1
	GO:0044425	membrane part	cellular_component	0.010435	1	43	168	3692	19125	Prupe.2G097600_v2.0.a1,Prupe.3G182600_v2.0.a1,Prupe.7G079600_v2.0.a1,Prupe.2G051400_v2.0.a1,Prupe.2G051300_v2.0.a1,Prupe.1G123700_v2.0.a1,Prupe.1G310400_v2.0.a1,Prupe.3G118900_v2.0.a1,Prupe.4G276000_v2.0.a1,Prupe.3G297600_v2.0.a1,Prupe.3G256000_v2.0.a1,Prupe.6G204300_v2.0.a1,Prupe.7G033400_v2.0.a1,Prupe.1G287400_v2.0.a1,Prupe.2G090400_v2.0.a1,Prupe.1G087400_v2.0.a1,Prupe.4G268900_v2.0.a1,Prupe.6G…
	GO:0032991	macromolecular complex	cellular_component	0.01097	1	34	168	2701	19125	Prupe.1G513300_v2.0.a1,Prupe.1G094600_v2.0.a1,Prupe.4G277400_v2.0.a1,Prupe.1G202200_v2.0.a1,Prupe.8G132100_v2.0.a1,Prupe.8G063100_v2.0.a1,Prupe.4G130200_v2.0.a1,Prupe.1G505700_v2.0.a1,Prupe.3G066300_v2.0.a1,Prupe.6G126700_v2.0.a1,Prupe.4G276200_v2.0.a1,Prupe.3G293500_v2.0.a1,Prupe.5G155000_v2.0.a1,Prupe.1G427600_v2.0.a1,Prupe.4G147000_v2.0.a1,Prupe.1G389000_v2.0.a1,Prupe.6G160400_v2.0.a1,Prupe.3G…
	GO:0031090	organelle membrane	cellular_component	0.011092	1	13	168	780	19125	Prupe.4G276000_v2.0.a1,Prupe.4G261000_v2.0.a1,Prupe.1G310400_v2.0.a1,Prupe.3G182900_v2.0.a1,Prupe.2G155700_v2.0.a1,Prupe.2G090400_v2.0.a1,Prupe.2G051300_v2.0.a1,Prupe.2G051400_v2.0.a1,Prupe.4G147000_v2.0.a1,Prupe.7G033400_v2.0.a1,Prupe.1G389000_v2.0.a1,Prupe.3G066300_v2.0.a1,Prupe.2G023600_v2.0.a1
	GO:0006415	translational termination	biological_process	0.011168	1	2	168	19	19125	Prupe.6G116200_v2.0.a1,Prupe.4G265900_v2.0.a1
	GO:0004888	transmembrane signaling receptor activity	molecular_function	0.011678	1	6	168	231	19125	Prupe.7G184600_v2.0.a1,Prupe.1G094600_v2.0.a1,Prupe.8G048600_v2.0.a1,Prupe.3G106000_v2.0.a1,Prupe.1G094700_v2.0.a1,Prupe.8G013400_v2.0.a1
	GO:0043531	ADP binding	molecular_function	0.011806	1	9	168	467	19125	Prupe.3G083200_v2.0.a1,Prupe.1G528900_v2.0.a1,Prupe.2G023600_v2.0.a1,Prupe.2G117300_v2.0.a1,Prupe.8G176400_v2.0.a1,Prupe.8G120100_v2.0.a1,Prupe.8G056700_v2.0.a1,Prupe.8G132200_v2.0.a1,Prupe.8G132100_v2.0.a1
	GO:0044427	chromosomal part	cellular_component	0.011859	1	6	168	229	19125	Prupe.1G310400_v2.0.a1,Prupe.2G155700_v2.0.a1,Prupe.2G090400_v2.0.a1,Prupe.7G033400_v2.0.a1,Prupe.1G505700_v2.0.a1,Prupe.1G173700_v2.0.a1
	GO:0015276	ligand-gated ion channel activity	molecular_function	0.012164	1	4	168	108	19125	Prupe.1G094700_v2.0.a1,Prupe.2G023600_v2.0.a1,Prupe.7G184600_v2.0.a1,Prupe.1G094600_v2.0.a1
	GO:0022834	ligand-gated channel activity	molecular_function	0.012164	1	4	168	108	19125	Prupe.7G184600_v2.0.a1,Prupe.1G094600_v2.0.a1,Prupe.1G094700_v2.0.a1,Prupe.2G023600_v2.0.a1
	GO:1901661	quinone metabolic process	biological_process	0.012447	1	2	168	21	19125	Prupe.2G098500_v2.0.a1,Prupe.2G098400_v2.0.a1
	GO:1901663	quinone biosynthetic process	biological_process	0.012447	1	2	168	21	19125	Prupe.2G098500_v2.0.a1,Prupe.2G098400_v2.0.a1
	GO:0004970	ionotropic glutamate receptor activity	molecular_function	0.013152	1	3	168	62	19125	Prupe.1G094700_v2.0.a1,Prupe.7G184600_v2.0.a1,Prupe.1G094600_v2.0.a1
	GO:0008066	glutamate receptor activity	molecular_function	0.013152	1	3	168	62	19125	Prupe.7G184600_v2.0.a1,Prupe.1G094600_v2.0.a1,Prupe.1G094700_v2.0.a1
	GO:0042181	ketone biosynthetic process	biological_process	0.013663	1	2	168	22	19125	Prupe.2G098500_v2.0.a1,Prupe.2G098400_v2.0.a1
	GO:0019684	photosynthesis, light reaction	biological_process	0.015471	1	3	168	62	19125	Prupe.5G155000_v2.0.a1,Prupe.6G292700_v2.0.a1,Prupe.1G389000_v2.0.a1
	GO:0016783	sulfurtransferase activity	molecular_function	0.016953	1	1	168	2	19125	Prupe.8G075800_v2.0.a1
	GO:0005230	extracellular ligand-gated ion channel activity	molecular_function	0.01883	1	3	168	70	19125	Prupe.7G184600_v2.0.a1,Prupe.1G094600_v2.0.a1,Prupe.1G094700_v2.0.a1
	GO:0019069	viral capsid assembly	biological_process	0.020357	1	2	168	26	19125	Prupe.1G548700_v2.0.a1,Prupe.4G277400_v2.0.a1
	GO:0006518	peptide metabolic process	biological_process	0.020869	1	3	168	71	19125	Prupe.2G051300_v2.0.a1,Prupe.2G051400_v2.0.a1,Prupe.1G389000_v2.0.a1
	GO:0033865	nucleoside bisphosphate metabolic process	biological_process	0.021998	1	2	168	28	19125	Prupe.4G190800_v2.0.a1,Prupe.4G190700_v2.0.a1
	GO:0033875	ribonucleoside bisphosphate metabolic process	biological_process	0.021998	1	2	168	28	19125	Prupe.4G190800_v2.0.a1,Prupe.4G190700_v2.0.a1
	GO:0034032	purine nucleoside bisphosphate metabolic process	biological_process	0.021998	1	2	168	28	19125	Prupe.4G190800_v2.0.a1,Prupe.4G190700_v2.0.a1
	GO:0008811	chloramphenicol O-acetyltransferase activity	molecular_function	0.022031	1	1	168	3	19125	Prupe.3G066300_v2.0.a1
	GO:0008173	RNA methyltransferase activity	molecular_function	0.022128	1	3	168	75	19125	Prupe.1G548700_v2.0.a1,Prupe.3G118900_v2.0.a1,Prupe.1G174500_v2.0.a1
	GO:0043624	cellular protein complex disassembly	biological_process	0.022673	1	2	168	28	19125	Prupe.4G265900_v2.0.a1,Prupe.6G116200_v2.0.a1
	GO:0012507	ER to Golgi transport vesicle membrane	cellular_component	0.022928	1	2	168	31	19125	Prupe.4G147000_v2.0.a1,Prupe.3G182900_v2.0.a1
	GO:0030127	COPII vesicle coat	cellular_component	0.022928	1	2	168	31	19125	Prupe.4G147000_v2.0.a1,Prupe.3G182900_v2.0.a1
	GO:0030134	ER to Golgi transport vesicle	cellular_component	0.022928	1	2	168	31	19125	Prupe.3G182900_v2.0.a1,Prupe.4G147000_v2.0.a1
	GO:0003854	3-beta-hydroxy-delta5-steroid dehydrogenase activity	molecular_function	0.023136	1	3	168	71	19125	Prupe.6G051200_v2.0.a1,Prupe.6G051300_v2.0.a1,Prupe.5G022900_v2.0.a1
	GO:0016229	steroid dehydrogenase activity	molecular_function	0.023136	1	3	168	71	19125	Prupe.6G051300_v2.0.a1,Prupe.6G051200_v2.0.a1,Prupe.5G022900_v2.0.a1
	GO:0033764	steroid dehydrogenase activity, acting on the CH-OH group of donors, NAD or NADP as acceptor	molecular_function	0.023136	1	3	168	71	19125	Prupe.5G022900_v2.0.a1,Prupe.6G051200_v2.0.a1,Prupe.6G051300_v2.0.a1
	GO:0034645	cellular macromolecule biosynthetic process	biological_process	0.023855	1	39	168	3378	19125	Prupe.3G094600_v2.0.a1,Prupe.2G090400_v2.0.a1,Prupe.3G083200_v2.0.a1,Prupe.1G173700_v2.0.a1,Prupe.1G287400_v2.0.a1,Prupe.7G033400_v2.0.a1,Prupe.3G182900_v2.0.a1,Prupe.6G116200_v2.0.a1,Prupe.1G094700_v2.0.a1,Prupe.7G014300_v2.0.a1,Prupe.7G021400_v2.0.a1,Prupe.4G268900_v2.0.a1,Prupe.1G072200_v2.0.a1,Prupe.4G190700_v2.0.a1,Prupe.1G202100_v2.0.a1,Prupe.4G265900_v2.0.a1,Prupe.5G141200_v2.0.a1,Prupe.8G…
	GO:0016021	integral to membrane	cellular_component	0.024834	1	34	168	2931	19125	Prupe.2G051400_v2.0.a1,Prupe.7G079600_v2.0.a1,Prupe.2G051300_v2.0.a1,Prupe.2G097600_v2.0.a1,Prupe.3G182600_v2.0.a1,Prupe.3G118900_v2.0.a1,Prupe.3G297600_v2.0.a1,Prupe.3G256000_v2.0.a1,Prupe.1G123700_v2.0.a1,Prupe.7G033400_v2.0.a1,Prupe.1G287400_v2.0.a1,Prupe.2G090400_v2.0.a1,Prupe.6G204300_v2.0.a1,Prupe.7G242100_v2.0.a1,Prupe.3G182700_v2.0.a1,Prupe.3G144600_v2.0.a1,Prupe.4G268900_v2.0.a1,Prupe.1G…
	GO:0005577	fibrinogen complex	cellular_component	0.025437	1	2	168	31	19125	Prupe.5G086600_v2.0.a1,Prupe.8G132100_v2.0.a1
	GO:0030168	platelet activation	biological_process	0.025437	1	2	168	31	19125	Prupe.8G132100_v2.0.a1,Prupe.5G086600_v2.0.a1
	GO:0042180	cellular ketone metabolic process	biological_process	0.025986	1	2	168	30	19125	Prupe.2G098500_v2.0.a1,Prupe.2G098400_v2.0.a1
	GO:0005737	cytoplasm	cellular_component	0.026357	1	27	168	2198	19125	Prupe.1G310400_v2.0.a1,Prupe.2G155700_v2.0.a1,Prupe.4G276000_v2.0.a1,Prupe.8G075800_v2.0.a1,Prupe.4G261000_v2.0.a1,Prupe.1G389000_v2.0.a1,Prupe.2G023600_v2.0.a1,Prupe.8G049600_v2.0.a1,Prupe.3G106000_v2.0.a1,Prupe.3G141300_v2.0.a1,Prupe.2G051300_v2.0.a1,Prupe.5G086600_v2.0.a1,Prupe.4G147000_v2.0.a1,Prupe.2G051400_v2.0.a1,Prupe.6G205600_v2.0.a1,Prupe.3G182900_v2.0.a1,Prupe.1G202200_v2.0.a1,Prupe.2G…
	GO:0033905	xylan endo-1,3-beta-xylosidase activity	molecular_function	0.02785	1	1	168	4	19125	Prupe.2G051400_v2.0.a1
	GO:0006694	steroid biosynthetic process	biological_process	0.028751	1	3	168	78	19125	Prupe.5G022900_v2.0.a1,Prupe.6G051300_v2.0.a1,Prupe.6G051200_v2.0.a1
	GO:0009059	macromolecule biosynthetic process	biological_process	0.029764	1	39	168	3434	19125	Prupe.4G268900_v2.0.a1,Prupe.7G021400_v2.0.a1,Prupe.1G094700_v2.0.a1,Prupe.6G116200_v2.0.a1,Prupe.7G014300_v2.0.a1,Prupe.3G182900_v2.0.a1,Prupe.1G202100_v2.0.a1,Prupe.4G265900_v2.0.a1,Prupe.4G190700_v2.0.a1,Prupe.1G072200_v2.0.a1,Prupe.3G094600_v2.0.a1,Prupe.7G033400_v2.0.a1,Prupe.1G287400_v2.0.a1,Prupe.1G173700_v2.0.a1,Prupe.3G083200_v2.0.a1,Prupe.2G090400_v2.0.a1,Prupe.8G132200_v2.0.a1,Prupe.8G…
	GO:0008233	peptidase activity	molecular_function	0.029781	1	15	168	1029	19125	Prupe.4G261000_v2.0.a1,Prupe.4G276000_v2.0.a1,Prupe.2G155700_v2.0.a1,Prupe.1G310400_v2.0.a1,Prupe.2G051400_v2.0.a1,Prupe.1G505700_v2.0.a1,Prupe.7G033400_v2.0.a1,Prupe.1G173700_v2.0.a1,Prupe.5G056700_v2.0.a1,Prupe.1G427600_v2.0.a1,Prupe.2G051300_v2.0.a1,Prupe.2G090400_v2.0.a1,Prupe.3G106000_v2.0.a1,Prupe.5G034700_v2.0.a1,Prupe.1G389000_v2.0.a1
	GO:0031224	intrinsic to membrane	cellular_component	0.030616	1	34	168	2977	19125	Prupe.7G242100_v2.0.a1,Prupe.3G144600_v2.0.a1,Prupe.3G182700_v2.0.a1,Prupe.1G087400_v2.0.a1,Prupe.4G268900_v2.0.a1,Prupe.6G120700_v2.0.a1,Prupe.6G248400_v2.0.a1,Prupe.7G033400_v2.0.a1,Prupe.1G287400_v2.0.a1,Prupe.2G090400_v2.0.a1,Prupe.6G204300_v2.0.a1,Prupe.3G118900_v2.0.a1,Prupe.3G256000_v2.0.a1,Prupe.3G297600_v2.0.a1,Prupe.1G123700_v2.0.a1,Prupe.2G051400_v2.0.a1,Prupe.7G079600_v2.0.a1,Prupe.2G…
	GO:0005783	endoplasmic reticulum	cellular_component	0.030697	1	7	168	363	19125	Prupe.1G389000_v2.0.a1,Prupe.1G310400_v2.0.a1,Prupe.2G155700_v2.0.a1,Prupe.2G051300_v2.0.a1,Prupe.2G090400_v2.0.a1,Prupe.2G051400_v2.0.a1,Prupe.7G033400_v2.0.a1
	GO:1901068	guanosine-containing compound metabolic process	biological_process	0.030809	1	2	168	34	19125	Prupe.4G190800_v2.0.a1,Prupe.4G190700_v2.0.a1
	GO:0004064	arylesterase activity	molecular_function	0.031114	1	1	168	4	19125	Prupe.1G299700_v2.0.a1
	GO:0016433	rRNA (adenine) methyltransferase activity	molecular_function	0.031295	1	1	168	4	19125	Prupe.1G548700_v2.0.a1
	GO:0001775	cell activation	biological_process	0.031398	1	2	168	35	19125	Prupe.8G132100_v2.0.a1,Prupe.5G086600_v2.0.a1
	GO:0004674	protein serine/threonine kinase activity	molecular_function	0.031431	1	5	168	209	19125	Prupe.3G182700_v2.0.a1,Prupe.4G261000_v2.0.a1,Prupe.4G195400_v2.0.a1,Prupe.3G182600_v2.0.a1,Prupe.3G182800_v2.0.a1
	GO:0005575	cellular_component	cellular_component	0.032328	1	91	168	9252	19125	Prupe.1G174500_v2.0.a1,Prupe.2G051300_v2.0.a1,Prupe.5G086600_v2.0.a1,Prupe.2G051400_v2.0.a1,Prupe.6G205600_v2.0.a1,Prupe.3G182600_v2.0.a1,Prupe.8G049600_v2.0.a1,Prupe.6G142800_v2.0.a1,Prupe.3G297600_v2.0.a1,Prupe.4G276000_v2.0.a1,Prupe.7G184600_v2.0.a1,Prupe.8G075800_v2.0.a1,Prupe.1G235700_v2.0.a1,Prupe.6G142600_v2.0.a1,Prupe.1G173700_v2.0.a1,Prupe.7G016900_v2.0.a1,Prupe.3G072200_v2.0.a1,Prupe.6G…
	GO:1901576	organic substance biosynthetic process	biological_process	0.033022	1	49	168	4555	19125	Prupe.7G184700_v2.0.a1,Prupe.6G160400_v2.0.a1,Prupe.2G023600_v2.0.a1,Prupe.4G058500_v2.0.a1,Prupe.2G155700_v2.0.a1,Prupe.2G098500_v2.0.a1,Prupe.4G254500_v2.0.a1,Prupe.6G051200_v2.0.a1,Prupe.4G261000_v2.0.a1,Prupe.1G528900_v2.0.a1,Prupe.I004000_v2.0.a1,Prupe.8G176500_v2.0.a1,Prupe.1G346600_v2.0.a1,Prupe.8G048600_v2.0.a1,Prupe.1G202200_v2.0.a1,Prupe.8G132000_v2.0.a1,Prupe.4G277400_v2.0.a1,Prupe.1G0…
	GO:0009119	ribonucleoside metabolic process	biological_process	0.033832	1	6	168	296	19125	Prupe.2G023600_v2.0.a1,Prupe.4G190800_v2.0.a1,Prupe.6G160400_v2.0.a1,Prupe.6G205600_v2.0.a1,Prupe.4G190700_v2.0.a1,Prupe.4G276000_v2.0.a1
	GO:0017003	protein-heme linkage	biological_process	0.034813	1	1	168	4	19125	Prupe.2G097600_v2.0.a1
	GO:0038023	signaling receptor activity	molecular_function	0.034892	1	6	168	298	19125	Prupe.8G048600_v2.0.a1,Prupe.1G094700_v2.0.a1,Prupe.3G106000_v2.0.a1,Prupe.8G013400_v2.0.a1,Prupe.7G184600_v2.0.a1,Prupe.1G094600_v2.0.a1
	GO:0006888	ER to Golgi vesicle-mediated transport	biological_process	0.035999	1	2	168	38	19125	Prupe.3G182900_v2.0.a1,Prupe.4G147000_v2.0.a1
	GO:0016740	transferase activity	molecular_function	0.037134	1	43	168	3981	19125	Prupe.1G201300_v2.0.a1,Prupe.7G184700_v2.0.a1,Prupe.3G182800_v2.0.a1,Prupe.5G018000_v2.0.a1,Prupe.6G049400_v2.0.a1,Prupe.2G023600_v2.0.a1,Prupe.1G200500_v2.0.a1,Prupe.4G027900_v2.0.a1,Prupe.4G254500_v2.0.a1,Prupe.4G261000_v2.0.a1,Prupe.4G276200_v2.0.a1,Prupe.3G185200_v2.0.a1,Prupe.4G236800_v2.0.a1,Prupe.4G130200_v2.0.a1,Prupe.4G238400_v2.0.a1,Prupe.1G505700_v2.0.a1,Prupe.3G066300_v2.0.a1,Prupe.3G…
	GO:0010467	gene expression	biological_process	0.037399	1	39	168	3481	19125	Prupe.1G528900_v2.0.a1,Prupe.1G346600_v2.0.a1,Prupe.8G132000_v2.0.a1,Prupe.1G202200_v2.0.a1,Prupe.8G048600_v2.0.a1,Prupe.2G168800_v2.0.a1,Prupe.4G277400_v2.0.a1,Prupe.1G094600_v2.0.a1,Prupe.7G184700_v2.0.a1,Prupe.1G389000_v2.0.a1,Prupe.2G155700_v2.0.a1,Prupe.3G094600_v2.0.a1,Prupe.2G090400_v2.0.a1,Prupe.3G083200_v2.0.a1,Prupe.1G173700_v2.0.a1,Prupe.1G287400_v2.0.a1,Prupe.7G033400_v2.0.a1,Prupe.3G…
	GO:0010181	FMN binding	molecular_function	0.037599	1	2	168	37	19125	Prupe.1G548700_v2.0.a1,Prupe.1G548800_v2.0.a1
	GO:0000287	magnesium ion binding	molecular_function	0.037748	1	4	168	154	19125	Prupe.4G125200_v2.0.a1,Prupe.4G238400_v2.0.a1,Prupe.4G190700_v2.0.a1,Prupe.4G190800_v2.0.a1
	GO:0030058	amine dehydrogenase activity	molecular_function	0.038286	1	1	168	4	19125	Prupe.4G236800_v2.0.a1
	GO:0008198	ferrous iron binding	molecular_function	0.038686	1	1	168	4	19125	Prupe.4G147000_v2.0.a1
	GO:0009058	biosynthetic process	biological_process	0.039783	1	50	168	4717	19125	Prupe.8G132200_v2.0.a1,Prupe.8G013500_v2.0.a1,Prupe.1G310400_v2.0.a1,Prupe.8G075800_v2.0.a1,Prupe.1G269200_v2.0.a1,Prupe.6G051300_v2.0.a1,Prupe.4G276000_v2.0.a1,Prupe.8G049600_v2.0.a1,Prupe.5G141200_v2.0.a1,Prupe.6G205600_v2.0.a1,Prupe.2G051400_v2.0.a1,Prupe.5G022900_v2.0.a1,Prupe.3G141300_v2.0.a1,Prupe.4G268900_v2.0.a1,Prupe.2G098400_v2.0.a1,Prupe.7G014300_v2.0.a1,Prupe.1G094700_v2.0.a1,Prupe.6G…
	GO:0008236	serine-type peptidase activity	molecular_function	0.039992	1	7	168	375	19125	Prupe.2G090400_v2.0.a1,Prupe.7G033400_v2.0.a1,Prupe.1G505700_v2.0.a1,Prupe.1G173700_v2.0.a1,Prupe.1G310400_v2.0.a1,Prupe.3G106000_v2.0.a1,Prupe.2G155700_v2.0.a1
	GO:0017171	serine hydrolase activity	molecular_function	0.039992	1	7	168	375	19125	Prupe.2G090400_v2.0.a1,Prupe.1G173700_v2.0.a1,Prupe.7G033400_v2.0.a1,Prupe.1G505700_v2.0.a1,Prupe.1G310400_v2.0.a1,Prupe.3G106000_v2.0.a1,Prupe.2G155700_v2.0.a1
	GO:0005694	chromosome	cellular_component	0.040356	1	6	168	304	19125	Prupe.2G090400_v2.0.a1,Prupe.1G173700_v2.0.a1,Prupe.1G505700_v2.0.a1,Prupe.7G033400_v2.0.a1,Prupe.1G310400_v2.0.a1,Prupe.2G155700_v2.0.a1
	GO:0003824	catalytic activity	molecular_function	0.040983	1	96	168	9883	19125	Prupe.2G216500_v2.0.a1,Prupe.8G132200_v2.0.a1,Prupe.8G013500_v2.0.a1,Prupe.8G075800_v2.0.a1,Prupe.6G051300_v2.0.a1,Prupe.4G276000_v2.0.a1,Prupe.1G039800_v2.0.a1,Prupe.3G182600_v2.0.a1,Prupe.6G205600_v2.0.a1,Prupe.2G051400_v2.0.a1,Prupe.5G022900_v2.0.a1,Prupe.2G051300_v2.0.a1,Prupe.1G174500_v2.0.a1,Prupe.7G242200_v2.0.a1,Prupe.6G248400_v2.0.a1,Prupe.7G044200_v2.0.a1,Prupe.1G029500_v2.0.a1,Prupe.3G…
	GO:0008234	cysteine-type peptidase activity	molecular_function	0.042785	1	5	168	221	19125	Prupe.1G505700_v2.0.a1,Prupe.4G261000_v2.0.a1,Prupe.5G056700_v2.0.a1,Prupe.4G276000_v2.0.a1,Prupe.2G155700_v2.0.a1
	GO:0031423	hexon binding	molecular_function	0.042796	1	1	168	5	19125	Prupe.3G066400_v2.0.a1
	GO:0004871	signal transducer activity	molecular_function	0.043709	1	7	168	398	19125	Prupe.7G184600_v2.0.a1,Prupe.1G094600_v2.0.a1,Prupe.8G048600_v2.0.a1,Prupe.1G094700_v2.0.a1,Prupe.8G013500_v2.0.a1,Prupe.8G013400_v2.0.a1,Prupe.3G106000_v2.0.a1
	GO:0060089	molecular transducer activity	molecular_function	0.043709	1	7	168	398	19125	Prupe.1G094700_v2.0.a1,Prupe.8G013500_v2.0.a1,Prupe.3G106000_v2.0.a1,Prupe.8G013400_v2.0.a1,Prupe.8G048600_v2.0.a1,Prupe.1G094600_v2.0.a1,Prupe.7G184600_v2.0.a1
	GO:0004930	G-protein coupled receptor activity	molecular_function	0.044072	1	3	168	97	19125	Prupe.8G013400_v2.0.a1,Prupe.3G106000_v2.0.a1,Prupe.8G048600_v2.0.a1
	GO:0007596	blood coagulation	biological_process	0.045278	1	2	168	41	19125	Prupe.8G132100_v2.0.a1,Prupe.5G086600_v2.0.a1
	GO:0042611	MHC protein complex	cellular_component	0.045295	1	1	168	5	19125	Prupe.6G126700_v2.0.a1
	GO:0042613	MHC class II protein complex	cellular_component	0.045295	1	1	168	5	19125	Prupe.6G126700_v2.0.a1
	GO:0008202	steroid metabolic process	biological_process	0.046042	1	3	168	94	19125	Prupe.6G051300_v2.0.a1,Prupe.6G051200_v2.0.a1,Prupe.5G022900_v2.0.a1
	GO:0044444	cytoplasmic part	cellular_component	0.046804	1	22	168	1799	19125	Prupe.7G021400_v2.0.a1,Prupe.3G182900_v2.0.a1,Prupe.1G202200_v2.0.a1,Prupe.4G277400_v2.0.a1,Prupe.3G066300_v2.0.a1,Prupe.7G033400_v2.0.a1,Prupe.3G083200_v2.0.a1,Prupe.2G090400_v2.0.a1,Prupe.8G063100_v2.0.a1,Prupe.2G155700_v2.0.a1,Prupe.1G310400_v2.0.a1,Prupe.8G075800_v2.0.a1,Prupe.4G261000_v2.0.a1,Prupe.4G276000_v2.0.a1,Prupe.8G049600_v2.0.a1,Prupe.2G023600_v2.0.a1,Prupe.3G106000_v2.0.a1,Prupe.1G…
	GO:0016835	carbon-oxygen lyase activity	molecular_function	0.047602	1	4	168	165	19125	Prupe.4G238400_v2.0.a1,Prupe.4G125200_v2.0.a1,Prupe.4G190700_v2.0.a1,Prupe.4G190800_v2.0.a1
	GO:0009116	nucleoside metabolic process	biological_process	0.048839	1	6	168	324	19125	Prupe.6G160400_v2.0.a1,Prupe.2G023600_v2.0.a1,Prupe.4G190800_v2.0.a1,Prupe.4G190700_v2.0.a1,Prupe.4G276000_v2.0.a1,Prupe.6G205600_v2.0.a1
	GO:1901657	glycosyl compound metabolic process	biological_process	0.04934	1	6	168	325	19125	Prupe.4G276000_v2.0.a1,Prupe.4G190700_v2.0.a1,Prupe.6G205600_v2.0.a1,Prupe.6G160400_v2.0.a1,Prupe.4G190800_v2.0.a1,Prupe.2G023600_v2.0.a1
	GO:0005751	mitochondrial respiratory chain complex IV	cellular_component	0.049495	1	1	168	6	19125	Prupe.3G066300_v2.0.a1
	GO:0045277	respiratory chain complex IV	cellular_component	0.049495	1	1	168	6	19125	Prupe.3G066300_v2.0.a1
(WD + WK)/PL	GO:0008440	inositol-1,4,5-trisphosphate 3-kinase activity	molecular_function	3.8711e-05	0.16812	3	210	7	19125	Prupe.1G199400_v2.0.a1,Prupe.2G090400_v2.0.a1,Prupe.3G066400_v2.0.a1
	GO:0010333	terpene synthase activity	molecular_function	0.00025842	0.44818	5	210	53	19125	Prupe.4G190800_v2.0.a1,Prupe.4G125300_v2.0.a1,Prupe.4G190700_v2.0.a1,Prupe.4G125200_v2.0.a1,Prupe.4G238400_v2.0.a1
	GO:0051766	inositol trisphosphate kinase activity	molecular_function	0.00034797	0.44818	3	210	14	19125	Prupe.1G199400_v2.0.a1,Prupe.3G066400_v2.0.a1,Prupe.2G090400_v2.0.a1
	GO:0016838	carbon-oxygen lyase activity, acting on phosphates	molecular_function	0.00041278	0.44818	5	210	59	19125	Prupe.4G238400_v2.0.a1,Prupe.4G125200_v2.0.a1,Prupe.4G190700_v2.0.a1,Prupe.4G190800_v2.0.a1,Prupe.4G125300_v2.0.a1
	GO:0003682	chromatin binding	molecular_function	0.00073767	0.61777	5	210	68	19125	Prupe.2G155700_v2.0.a1,Prupe.2G090400_v2.0.a1,Prupe.7G033400_v2.0.a1,Prupe.1G310400_v2.0.a1,Prupe.1G199400_v2.0.a1
	GO:0004872	receptor activity	molecular_function	0.00093193	0.61777	11	210	342	19125	Prupe.3G106000_v2.0.a1,Prupe.1G199400_v2.0.a1,Prupe.7G033400_v2.0.a1,Prupe.2G026300_v2.0.a1,Prupe.2G090400_v2.0.a1,Prupe.2G155700_v2.0.a1,Prupe.8G048600_v2.0.a1,Prupe.1G094600_v2.0.a1,Prupe.1G094700_v2.0.a1,Prupe.7G184600_v2.0.a1,Prupe.8G013400_v2.0.a1
	GO:0043531	ADP binding	molecular_function	0.00099572	0.61777	13	210	467	19125	Prupe.8G120100_v2.0.a1,Prupe.8G009500_v2.0.a1,Prupe.3G083200_v2.0.a1,Prupe.6G083100_v2.0.a1,Prupe.4G284300_v2.0.a1,Prupe.8G132200_v2.0.a1,Prupe.8G132100_v2.0.a1,Prupe.2G011400_v2.0.a1,Prupe.2G023600_v2.0.a1,Prupe.2G283400_v2.0.a1,Prupe.8G176400_v2.0.a1,Prupe.2G117300_v2.0.a1,Prupe.8G056700_v2.0.a1
	GO:0005665	DNA-directed RNA polymerase II, core complex	cellular_component	0.0013797	0.74899	2	210	6	19125	Prupe.1G094600_v2.0.a1,Prupe.1G094700_v2.0.a1
	GO:0016021	integral to membrane	cellular_component	0.0017255	0.83265	47	210	2931	19125	Prupe.6G204500_v2.0.a1,Prupe.4G276200_v2.0.a1,Prupe.3G297600_v2.0.a1,Prupe.7G033400_v2.0.a1,Prupe.6G204300_v2.0.a1,Prupe.8G058300_v2.0.a1,Prupe.3G256000_v2.0.a1,Prupe.2G159500_v2.0.a1,Prupe.3G094300_v2.0.a1,Prupe.4G127200_v2.0.a1,Prupe.2G090400_v2.0.a1,Prupe.2G025900_v2.0.a1,Prupe.6G248400_v2.0.a1,Prupe.2G025800_v2.0.a1,Prupe.5G051800_v2.0.a1,Prupe.8G084400_v2.0.a1,Prupe.8G013400_v2.0.a1,Prupe.8G…
	GO:0031224	intrinsic to membrane	cellular_component	0.0023924	1	47	210	2977	19125	Prupe.8G015600_v2.0.a1,Prupe.4G127300_v2.0.a1,Prupe.2G023600_v2.0.a1,Prupe.5G212900_v2.0.a1,Prupe.2G155700_v2.0.a1,Prupe.4G283000_v2.0.a1,Prupe.3G066300_v2.0.a1,Prupe.6G120600_v2.0.a1,Prupe.7G141500_v2.0.a1,Prupe.3G144600_v2.0.a1,Prupe.5G213000_v2.0.a1,Prupe.7G242100_v2.0.a1,Prupe.4G261000_v2.0.a1,Prupe.1G087400_v2.0.a1,Prupe.3G180700_v2.0.a1,Prupe.4G268900_v2.0.a1,Prupe.1G389000_v2.0.a1,Prupe.3G…
	GO:0006827	high-affinity iron ion transport	biological_process	0.0028454	1	2	210	8	19125	Prupe.8G058300_v2.0.a1,Prupe.3G297600_v2.0.a1
	GO:0033573	high affinity iron permease complex	cellular_component	0.0028454	1	2	210	8	19125	Prupe.8G058300_v2.0.a1,Prupe.3G297600_v2.0.a1
	GO:0044425	membrane part	cellular_component	0.0034623	1	55	210	3692	19125	Prupe.8G015600_v2.0.a1,Prupe.2G023600_v2.0.a1,Prupe.3G182900_v2.0.a1,Prupe.4G127300_v2.0.a1,Prupe.4G147000_v2.0.a1,Prupe.6G120600_v2.0.a1,Prupe.3G066300_v2.0.a1,Prupe.2G155700_v2.0.a1,Prupe.5G212900_v2.0.a1,Prupe.4G283000_v2.0.a1,Prupe.1G310400_v2.0.a1,Prupe.7G242100_v2.0.a1,Prupe.5G213000_v2.0.a1,Prupe.7G141500_v2.0.a1,Prupe.3G144600_v2.0.a1,Prupe.4G261000_v2.0.a1,Prupe.5G155000_v2.0.a1,Prupe.3G…
	GO:0016614	oxidoreductase activity, acting on CH-OH group of donors	molecular_function	0.0044456	1	9	210	292	19125	Prupe.2G144800_v2.0.a1,Prupe.2G026500_v2.0.a1,Prupe.2G144700_v2.0.a1,Prupe.1G093800_v2.0.a1,Prupe.3G094300_v2.0.a1,Prupe.2G144600_v2.0.a1,Prupe.6G205700_v2.0.a1,Prupe.5G022900_v2.0.a1,Prupe.6G205600_v2.0.a1
	GO:0015074	DNA integration	biological_process	0.0045704	1	5	210	112	19125	Prupe.4G268900_v2.0.a1,Prupe.8G048600_v2.0.a1,Prupe.4G238400_v2.0.a1,Prupe.3G233000_v2.0.a1,Prupe.7G242200_v2.0.a1
	GO:0016616	oxidoreductase activity, acting on the CH-OH group of donors, NAD or NADP as acceptor	molecular_function	0.0050367	1	8	210	244	19125	Prupe.2G144700_v2.0.a1,Prupe.2G144800_v2.0.a1,Prupe.2G026500_v2.0.a1,Prupe.6G205700_v2.0.a1,Prupe.2G144600_v2.0.a1,Prupe.3G094300_v2.0.a1,Prupe.5G022900_v2.0.a1,Prupe.6G205600_v2.0.a1
	GO:0015969	guanosine tetraphosphate metabolic process	biological_process	0.0053532	1	2	210	11	19125	Prupe.4G190800_v2.0.a1,Prupe.4G190700_v2.0.a1
	GO:0034035	purine ribonucleoside bisphosphate metabolic process	biological_process	0.0053532	1	2	210	11	19125	Prupe.4G190700_v2.0.a1,Prupe.4G190800_v2.0.a1
	GO:0006952	defense response	biological_process	0.0060763	1	10	210	351	19125	Prupe.1G315400_v2.0.a1,Prupe.1G446400_v2.0.a1,Prupe.5G051800_v2.0.a1,Prupe.3G233200_v2.0.a1,Prupe.6G120400_v2.0.a1,Prupe.6G120600_v2.0.a1,Prupe.1G090800_v2.0.a1,Prupe.6G120700_v2.0.a1,Prupe.7G242100_v2.0.a1,Prupe.1G201200_v2.0.a1
	GO:0003854	3-beta-hydroxy-delta5-steroid dehydrogenase activity	molecular_function	0.0073109	1	4	210	71	19125	Prupe.2G144700_v2.0.a1,Prupe.2G144800_v2.0.a1,Prupe.5G022900_v2.0.a1,Prupe.2G144600_v2.0.a1
	GO:0016229	steroid dehydrogenase activity	molecular_function	0.0073109	1	4	210	71	19125	Prupe.5G022900_v2.0.a1,Prupe.2G144800_v2.0.a1,Prupe.2G144700_v2.0.a1,Prupe.2G144600_v2.0.a1
	GO:0033764	steroid dehydrogenase activity, acting on the CH-OH group of donors, NAD or NADP as acceptor	molecular_function	0.0073109	1	4	210	71	19125	Prupe.2G144600_v2.0.a1,Prupe.2G144800_v2.0.a1,Prupe.5G022900_v2.0.a1,Prupe.2G144700_v2.0.a1
	GO:0016149	translation release factor activity, codon specific	molecular_function	0.0080401	1	2	210	13	19125	Prupe.4G265900_v2.0.a1,Prupe.6G116200_v2.0.a1
	GO:0010109	regulation of photosynthesis	biological_process	0.0082851	1	2	210	13	19125	Prupe.5G155000_v2.0.a1,Prupe.6G292700_v2.0.a1
	GO:0042548	regulation of photosynthesis, light reaction	biological_process	0.0082851	1	2	210	13	19125	Prupe.6G292700_v2.0.a1,Prupe.5G155000_v2.0.a1
	GO:0042549	photosystem II stabilization	biological_process	0.0082851	1	2	210	13	19125	Prupe.5G155000_v2.0.a1,Prupe.6G292700_v2.0.a1
	GO:0043467	regulation of generation of precursor metabolites and energy	biological_process	0.0082851	1	2	210	13	19125	Prupe.6G292700_v2.0.a1,Prupe.5G155000_v2.0.a1
	GO:0016020	membrane	cellular_component	0.0085877	1	74	210	5485	19125	Prupe.8G013400_v2.0.a1,Prupe.2G026100_v2.0.a1,Prupe.8G105500_v2.0.a1,Prupe.6G248400_v2.0.a1,Prupe.6G126700_v2.0.a1,Prupe.2G025800_v2.0.a1,Prupe.5G051800_v2.0.a1,Prupe.8G084400_v2.0.a1,Prupe.7G016900_v2.0.a1,Prupe.4G127200_v2.0.a1,Prupe.6G160400_v2.0.a1,Prupe.7G033400_v2.0.a1,Prupe.6G204300_v2.0.a1,Prupe.1G174500_v2.0.a1,Prupe.1G513300_v2.0.a1,Prupe.4G268400_v2.0.a1,Prupe.3G182600_v2.0.a1,Prupe.4G…
	GO:0006694	steroid biosynthetic process	biological_process	0.0098877	1	4	210	78	19125	Prupe.2G144600_v2.0.a1,Prupe.2G144800_v2.0.a1,Prupe.5G022900_v2.0.a1,Prupe.2G144700_v2.0.a1
	GO:0051704	multi-organism process	biological_process	0.010608	1	25	210	1461	19125	Prupe.1G548700_v2.0.a1,Prupe.7G016900_v2.0.a1,Prupe.2G202600_v2.0.a1,Prupe.4G283000_v2.0.a1,Prupe.2G090400_v2.0.a1,Prupe.2G085600_v2.0.a1,Prupe.7G033400_v2.0.a1,Prupe.7G242100_v2.0.a1,Prupe.4G277400_v2.0.a1,Prupe.8G015600_v2.0.a1,Prupe.1G315400_v2.0.a1,Prupe.1G192500_v2.0.a1,Prupe.8G132000_v2.0.a1,Prupe.4G155100_v2.0.a1,Prupe.3G182900_v2.0.a1,Prupe.6G120400_v2.0.a1,Prupe.1G199400_v2.0.a1,Prupe.3G…
	GO:0004888	transmembrane signaling receptor activity	molecular_function	0.010675	1	7	210	231	19125	Prupe.8G013400_v2.0.a1,Prupe.8G048600_v2.0.a1,Prupe.7G184600_v2.0.a1,Prupe.2G026300_v2.0.a1,Prupe.1G094700_v2.0.a1,Prupe.3G106000_v2.0.a1,Prupe.1G094600_v2.0.a1
	GO:0031419	cobalamin binding	molecular_function	0.010686	1	2	210	14	19125	Prupe.3G256000_v2.0.a1,Prupe.3G180700_v2.0.a1
	GO:0001871	pattern binding	molecular_function	0.011173	1	5	210	124	19125	Prupe.1G315300_v2.0.a1,Prupe.3G182700_v2.0.a1,Prupe.3G180700_v2.0.a1,Prupe.2G067100_v2.0.a1,Prupe.3G182600_v2.0.a1
	GO:0030247	polysaccharide binding	molecular_function	0.011173	1	5	210	124	19125	Prupe.3G180700_v2.0.a1,Prupe.3G182600_v2.0.a1,Prupe.2G067100_v2.0.a1,Prupe.1G315300_v2.0.a1,Prupe.3G182700_v2.0.a1
	GO:0034755	iron ion transmembrane transport	biological_process	0.013127	1	2	210	17	19125	Prupe.3G297600_v2.0.a1,Prupe.8G058300_v2.0.a1
	GO:0012505	endomembrane system	cellular_component	0.014906	1	10	210	435	19125	Prupe.4G261000_v2.0.a1,Prupe.3G182900_v2.0.a1,Prupe.4G147000_v2.0.a1,Prupe.1G389000_v2.0.a1,Prupe.2G155700_v2.0.a1,Prupe.2G090400_v2.0.a1,Prupe.7G033400_v2.0.a1,Prupe.1G310400_v2.0.a1,Prupe.1G199400_v2.0.a1,Prupe.5G213000_v2.0.a1
	GO:0016413	O-acetyltransferase activity	molecular_function	0.014913	1	2	210	18	19125	Prupe.3G066300_v2.0.a1,Prupe.3G141300_v2.0.a1
	GO:0003747	translation release factor activity	molecular_function	0.015601	1	2	210	18	19125	Prupe.4G265900_v2.0.a1,Prupe.6G116200_v2.0.a1
	GO:0008079	translation termination factor activity	molecular_function	0.015601	1	2	210	18	19125	Prupe.6G116200_v2.0.a1,Prupe.4G265900_v2.0.a1
	GO:0044764	multi-organism cellular process	biological_process	0.016397	1	15	210	781	19125	Prupe.2G026200_v2.0.a1,Prupe.4G268400_v2.0.a1,Prupe.3G182900_v2.0.a1,Prupe.4G277400_v2.0.a1,Prupe.1G315400_v2.0.a1,Prupe.1G202100_v2.0.a1,Prupe.8G015600_v2.0.a1,Prupe.4G270100_v2.0.a1,Prupe.7G033400_v2.0.a1,Prupe.3G110500_v2.0.a1,Prupe.1G199400_v2.0.a1,Prupe.7G016900_v2.0.a1,Prupe.4G283000_v2.0.a1,Prupe.2G090400_v2.0.a1,Prupe.1G548700_v2.0.a1
	GO:0000775	chromosome, centromeric region	cellular_component	0.016684	1	5	210	141	19125	Prupe.1G199400_v2.0.a1,Prupe.1G310400_v2.0.a1,Prupe.7G033400_v2.0.a1,Prupe.2G155700_v2.0.a1,Prupe.2G090400_v2.0.a1
	GO:0005886	plasma membrane	cellular_component	0.017343	1	10	210	439	19125	Prupe.8G015600_v2.0.a1,Prupe.6G126700_v2.0.a1,Prupe.8G058300_v2.0.a1,Prupe.2G155700_v2.0.a1,Prupe.2G090400_v2.0.a1,Prupe.1G199400_v2.0.a1,Prupe.3G106000_v2.0.a1,Prupe.3G297600_v2.0.a1,Prupe.7G033400_v2.0.a1,Prupe.1G310400_v2.0.a1
	GO:0006415	translational termination	biological_process	0.017418	1	2	210	19	19125	Prupe.4G265900_v2.0.a1,Prupe.6G116200_v2.0.a1
	GO:0004930	G-protein coupled receptor activity	molecular_function	0.018408	1	4	210	97	19125	Prupe.8G048600_v2.0.a1,Prupe.8G013400_v2.0.a1,Prupe.2G026300_v2.0.a1,Prupe.3G106000_v2.0.a1
	GO:0008202	steroid metabolic process	biological_process	0.01861	1	4	210	94	19125	Prupe.2G144600_v2.0.a1,Prupe.5G022900_v2.0.a1,Prupe.2G144800_v2.0.a1,Prupe.2G144700_v2.0.a1
	GO:0004252	serine-type endopeptidase activity	molecular_function	0.019084	1	7	210	255	19125	Prupe.2G090400_v2.0.a1,Prupe.2G155700_v2.0.a1,Prupe.8G058300_v2.0.a1,Prupe.3G106000_v2.0.a1,Prupe.1G199400_v2.0.a1,Prupe.7G033400_v2.0.a1,Prupe.1G310400_v2.0.a1
	GO:0005789	endoplasmic reticulum membrane	cellular_component	0.020743	1	7	210	265	19125	Prupe.2G155700_v2.0.a1,Prupe.2G090400_v2.0.a1,Prupe.1G389000_v2.0.a1,Prupe.5G213000_v2.0.a1,Prupe.1G310400_v2.0.a1,Prupe.7G033400_v2.0.a1,Prupe.1G199400_v2.0.a1
	GO:0044432	endoplasmic reticulum part	cellular_component	0.021449	1	7	210	267	19125	Prupe.1G389000_v2.0.a1,Prupe.2G090400_v2.0.a1,Prupe.2G155700_v2.0.a1,Prupe.1G199400_v2.0.a1,Prupe.7G033400_v2.0.a1,Prupe.1G310400_v2.0.a1,Prupe.5G213000_v2.0.a1
	GO:0015658	branched-chain amino acid transmembrane transporter activity	molecular_function	0.022172	1	1	210	2	19125	Prupe.4G268400_v2.0.a1
	GO:0015803	branched-chain amino acid transport	biological_process	0.022172	1	1	210	2	19125	Prupe.4G268400_v2.0.a1
	GO:0000287	magnesium ion binding	molecular_function	0.022816	1	5	210	154	19125	Prupe.4G238400_v2.0.a1,Prupe.4G125200_v2.0.a1,Prupe.4G190700_v2.0.a1,Prupe.4G190800_v2.0.a1,Prupe.4G125300_v2.0.a1
	GO:0004871	signal transducer activity	molecular_function	0.02296	1	9	210	398	19125	Prupe.8G013500_v2.0.a1,Prupe.3G106000_v2.0.a1,Prupe.2G026300_v2.0.a1,Prupe.8G048600_v2.0.a1,Prupe.1G094600_v2.0.a1,Prupe.2G283400_v2.0.a1,Prupe.1G094700_v2.0.a1,Prupe.7G184600_v2.0.a1,Prupe.8G013400_v2.0.a1
	GO:0060089	molecular transducer activity	molecular_function	0.02296	1	9	210	398	19125	Prupe.2G283400_v2.0.a1,Prupe.1G094600_v2.0.a1,Prupe.8G013400_v2.0.a1,Prupe.7G184600_v2.0.a1,Prupe.1G094700_v2.0.a1,Prupe.3G106000_v2.0.a1,Prupe.8G013500_v2.0.a1,Prupe.8G048600_v2.0.a1,Prupe.2G026300_v2.0.a1
	GO:0004674	protein serine/threonine kinase activity	molecular_function	0.023297	1	6	210	209	19125	Prupe.3G180700_v2.0.a1,Prupe.3G182600_v2.0.a1,Prupe.3G182800_v2.0.a1,Prupe.4G261000_v2.0.a1,Prupe.3G182700_v2.0.a1,Prupe.4G195400_v2.0.a1
	GO:0005730	nucleolus	cellular_component	0.023665	1	2	210	23	19125	Prupe.8G015700_v2.0.a1,Prupe.8G015200_v2.0.a1
	GO:0042175	nuclear outer membrane-endoplasmic reticulum membrane network	cellular_component	0.025189	1	7	210	276	19125	Prupe.5G213000_v2.0.a1,Prupe.1G310400_v2.0.a1,Prupe.7G033400_v2.0.a1,Prupe.1G199400_v2.0.a1,Prupe.2G155700_v2.0.a1,Prupe.2G090400_v2.0.a1,Prupe.1G389000_v2.0.a1
	GO:0004970	ionotropic glutamate receptor activity	molecular_function	0.025512	1	3	210	62	19125	Prupe.1G094600_v2.0.a1,Prupe.1G094700_v2.0.a1,Prupe.7G184600_v2.0.a1
	GO:0008066	glutamate receptor activity	molecular_function	0.025512	1	3	210	62	19125	Prupe.1G094600_v2.0.a1,Prupe.7G184600_v2.0.a1,Prupe.1G094700_v2.0.a1
	GO:0015276	ligand-gated ion channel activity	molecular_function	0.027088	1	4	210	108	19125	Prupe.1G094700_v2.0.a1,Prupe.7G184600_v2.0.a1,Prupe.2G023600_v2.0.a1,Prupe.1G094600_v2.0.a1
	GO:0022834	ligand-gated channel activity	molecular_function	0.027088	1	4	210	108	19125	Prupe.1G094600_v2.0.a1,Prupe.2G023600_v2.0.a1,Prupe.7G184600_v2.0.a1,Prupe.1G094700_v2.0.a1
	GO:0008272	sulfate transport	biological_process	0.02718	1	2	210	24	19125	Prupe.2G025800_v2.0.a1,Prupe.2G025900_v2.0.a1
	GO:0015116	sulfate transmembrane transporter activity	molecular_function	0.02718	1	2	210	24	19125	Prupe.2G025900_v2.0.a1,Prupe.2G025800_v2.0.a1
	GO:0019684	photosynthesis, light reaction	biological_process	0.027413	1	3	210	62	19125	Prupe.6G292700_v2.0.a1,Prupe.5G155000_v2.0.a1,Prupe.1G389000_v2.0.a1
	GO:0016032	viral process	biological_process	0.027517	1	13	210	690	19125	Prupe.4G270100_v2.0.a1,Prupe.4G277400_v2.0.a1,Prupe.1G202100_v2.0.a1,Prupe.1G315400_v2.0.a1,Prupe.8G015600_v2.0.a1,Prupe.2G026200_v2.0.a1,Prupe.3G182900_v2.0.a1,Prupe.1G548700_v2.0.a1,Prupe.4G283000_v2.0.a1,Prupe.2G090400_v2.0.a1,Prupe.7G033400_v2.0.a1,Prupe.1G199400_v2.0.a1,Prupe.3G110500_v2.0.a1
	GO:0008374	O-acyltransferase activity	molecular_function	0.027545	1	3	210	62	19125	Prupe.3G066300_v2.0.a1,Prupe.3G141300_v2.0.a1,Prupe.7G141500_v2.0.a1
	GO:0008811	chloramphenicol O-acetyltransferase activity	molecular_function	0.02885	1	1	210	3	19125	Prupe.3G066300_v2.0.a1
	GO:0016835	carbon-oxygen lyase activity	molecular_function	0.02997	1	5	210	165	19125	Prupe.4G125200_v2.0.a1,Prupe.4G238400_v2.0.a1,Prupe.4G190800_v2.0.a1,Prupe.4G125300_v2.0.a1,Prupe.4G190700_v2.0.a1
	GO:0019295	coenzyme M biosynthetic process	biological_process	0.030267	1	1	210	3	19125	Prupe.8G063800_v2.0.a1
	GO:0019296	coenzyme M metabolic process	biological_process	0.030267	1	1	210	3	19125	Prupe.8G063800_v2.0.a1
	GO:0044403	symbiosis, encompassing mutualism through parasitism	biological_process	0.030753	1	14	210	772	19125	Prupe.3G182900_v2.0.a1,Prupe.2G026200_v2.0.a1,Prupe.1G297900_v2.0.a1,Prupe.1G315400_v2.0.a1,Prupe.1G202100_v2.0.a1,Prupe.8G015600_v2.0.a1,Prupe.4G277400_v2.0.a1,Prupe.4G270100_v2.0.a1,Prupe.1G199400_v2.0.a1,Prupe.3G110500_v2.0.a1,Prupe.7G033400_v2.0.a1,Prupe.4G283000_v2.0.a1,Prupe.2G090400_v2.0.a1,Prupe.1G548700_v2.0.a1
	GO:0019069	viral capsid assembly	biological_process	0.031468	1	2	210	26	19125	Prupe.1G548700_v2.0.a1,Prupe.4G277400_v2.0.a1
	GO:0050896	response to stimulus	biological_process	0.032598	1	38	210	2625	19125	Prupe.6G120400_v2.0.a1,Prupe.3G066400_v2.0.a1,Prupe.1G320300_v2.0.a1,Prupe.3G106000_v2.0.a1,Prupe.8G009500_v2.0.a1,Prupe.3G083200_v2.0.a1,Prupe.8G120100_v2.0.a1,Prupe.4G261000_v2.0.a1,Prupe.2G117300_v2.0.a1,Prupe.1G029500_v2.0.a1,Prupe.8G132100_v2.0.a1,Prupe.8G048600_v2.0.a1,Prupe.6G120600_v2.0.a1,Prupe.1G029600_v2.0.a1,Prupe.7G242100_v2.0.a1,Prupe.6G083100_v2.0.a1,Prupe.8G056700_v2.0.a1,Prupe.3G…
	GO:0044419	interspecies interaction between organisms	biological_process	0.032695	1	14	210	778	19125	Prupe.1G548700_v2.0.a1,Prupe.4G283000_v2.0.a1,Prupe.2G090400_v2.0.a1,Prupe.7G033400_v2.0.a1,Prupe.1G199400_v2.0.a1,Prupe.3G110500_v2.0.a1,Prupe.4G270100_v2.0.a1,Prupe.4G277400_v2.0.a1,Prupe.1G202100_v2.0.a1,Prupe.1G315400_v2.0.a1,Prupe.8G015600_v2.0.a1,Prupe.1G297900_v2.0.a1,Prupe.2G026200_v2.0.a1,Prupe.3G182900_v2.0.a1
	GO:0007186	G-protein coupled receptor signaling pathway	biological_process	0.033498	1	6	210	231	19125	Prupe.8G013500_v2.0.a1,Prupe.3G106000_v2.0.a1,Prupe.2G283400_v2.0.a1,Prupe.2G026300_v2.0.a1,Prupe.8G048600_v2.0.a1,Prupe.8G013400_v2.0.a1
	GO:0044427	chromosomal part	cellular_component	0.033542	1	6	210	229	19125	Prupe.8G015600_v2.0.a1,Prupe.2G090400_v2.0.a1,Prupe.2G155700_v2.0.a1,Prupe.1G199400_v2.0.a1,Prupe.1G310400_v2.0.a1,Prupe.7G033400_v2.0.a1
	GO:0033865	nucleoside bisphosphate metabolic process	biological_process	0.034583	1	2	210	28	19125	Prupe.4G190700_v2.0.a1,Prupe.4G190800_v2.0.a1
	GO:0033875	ribonucleoside bisphosphate metabolic process	biological_process	0.034583	1	2	210	28	19125	Prupe.4G190700_v2.0.a1,Prupe.4G190800_v2.0.a1
	GO:0034032	purine nucleoside bisphosphate metabolic process	biological_process	0.034583	1	2	210	28	19125	Prupe.4G190700_v2.0.a1,Prupe.4G190800_v2.0.a1
	GO:0043624	cellular protein complex disassembly	biological_process	0.03523	1	2	210	28	19125	Prupe.6G116200_v2.0.a1,Prupe.4G265900_v2.0.a1
	GO:0005230	extracellular ligand-gated ion channel activity	molecular_function	0.035777	1	3	210	70	19125	Prupe.1G094700_v2.0.a1,Prupe.7G184600_v2.0.a1,Prupe.1G094600_v2.0.a1
	GO:0038023	signaling receptor activity	molecular_function	0.035987	1	7	210	298	19125	Prupe.8G013400_v2.0.a1,Prupe.8G048600_v2.0.a1,Prupe.7G184600_v2.0.a1,Prupe.2G026300_v2.0.a1,Prupe.1G094700_v2.0.a1,Prupe.3G106000_v2.0.a1,Prupe.1G094600_v2.0.a1
	GO:0046999	regulation of conjugation	biological_process	0.036425	1	1	210	3	19125	Prupe.4G268400_v2.0.a1
	GO:0012507	ER to Golgi transport vesicle membrane	cellular_component	0.03793	1	2	210	31	19125	Prupe.4G147000_v2.0.a1,Prupe.3G182900_v2.0.a1
	GO:0030127	COPII vesicle coat	cellular_component	0.03793	1	2	210	31	19125	Prupe.4G147000_v2.0.a1,Prupe.3G182900_v2.0.a1
	GO:0030134	ER to Golgi transport vesicle	cellular_component	0.03793	1	2	210	31	19125	Prupe.4G147000_v2.0.a1,Prupe.3G182900_v2.0.a1
	GO:1901682	sulfur compound transmembrane transporter activity	molecular_function	0.039555	1	2	210	30	19125	Prupe.2G025900_v2.0.a1,Prupe.2G025800_v2.0.a1
	GO:0004064	arylesterase activity	molecular_function	0.039571	1	1	210	4	19125	Prupe.1G299700_v2.0.a1
	GO:0016433	rRNA (adenine) methyltransferase activity	molecular_function	0.039942	1	1	210	4	19125	Prupe.1G548700_v2.0.a1
	GO:0006468	protein phosphorylation	biological_process	0.041079	1	20	210	1251	19125	Prupe.2G067000_v2.0.a1,Prupe.6G228000_v2.0.a1,Prupe.7G014300_v2.0.a1,Prupe.1G514200_v2.0.a1,Prupe.4G283000_v2.0.a1,Prupe.7G044200_v2.0.a1,Prupe.6G248400_v2.0.a1,Prupe.2G067100_v2.0.a1,Prupe.3G182800_v2.0.a1,Prupe.4G157700_v2.0.a1,Prupe.3G116100_v2.0.a1,Prupe.3G182700_v2.0.a1,Prupe.3G180700_v2.0.a1,Prupe.1G174500_v2.0.a1,Prupe.1G513300_v2.0.a1,Prupe.4G261000_v2.0.a1,Prupe.2G103400_v2.0.a1,Prupe.4G…
	GO:0006796	phosphate-containing compound metabolic process	biological_process	0.042815	1	31	210	2166	19125	Prupe.4G276000_v2.0.a1,Prupe.1G029500_v2.0.a1,Prupe.3G180700_v2.0.a1,Prupe.1G174500_v2.0.a1,Prupe.1G513300_v2.0.a1,Prupe.4G265900_v2.0.a1,Prupe.5G000500_v2.0.a1,Prupe.4G261000_v2.0.a1,Prupe.4G195400_v2.0.a1,Prupe.4G284400_v2.0.a1,Prupe.4G027900_v2.0.a1,Prupe.4G190700_v2.0.a1,Prupe.2G103400_v2.0.a1,Prupe.8G009500_v2.0.a1,Prupe.2G026500_v2.0.a1,Prupe.4G157700_v2.0.a1,Prupe.3G182800_v2.0.a1,Prupe.3G…
	GO:0050662	coenzyme binding	molecular_function	0.04333	1	10	210	496	19125	Prupe.6G205600_v2.0.a1,Prupe.5G022900_v2.0.a1,Prupe.1G548800_v2.0.a1,Prupe.2G144600_v2.0.a1,Prupe.6G205700_v2.0.a1,Prupe.1G548700_v2.0.a1,Prupe.2G026500_v2.0.a1,Prupe.2G144800_v2.0.a1,Prupe.2G144700_v2.0.a1,Prupe.1G093800_v2.0.a1
	GO:0009607	response to biotic stimulus	biological_process	0.043637	1	6	210	226	19125	Prupe.7G242100_v2.0.a1,Prupe.4G155100_v2.0.a1,Prupe.6G120400_v2.0.a1,Prupe.1G446400_v2.0.a1,Prupe.1G090800_v2.0.a1,Prupe.1G315400_v2.0.a1
	GO:0016773	phosphotransferase activity, alcohol group as acceptor	molecular_function	0.044464	1	24	210	1597	19125	Prupe.1G513300_v2.0.a1,Prupe.3G182600_v2.0.a1,Prupe.1G174500_v2.0.a1,Prupe.3G180700_v2.0.a1,Prupe.4G195400_v2.0.a1,Prupe.4G284400_v2.0.a1,Prupe.2G103400_v2.0.a1,Prupe.4G027900_v2.0.a1,Prupe.4G261000_v2.0.a1,Prupe.1G199400_v2.0.a1,Prupe.3G182700_v2.0.a1,Prupe.3G066400_v2.0.a1,Prupe.3G182800_v2.0.a1,Prupe.3G116100_v2.0.a1,Prupe.4G157700_v2.0.a1,Prupe.2G067100_v2.0.a1,Prupe.6G248400_v2.0.a1,Prupe.2G…
	GO:0007166	cell surface receptor signaling pathway	biological_process	0.0449	1	7	210	312	19125	Prupe.4G277400_v2.0.a1,Prupe.2G026300_v2.0.a1,Prupe.8G013400_v2.0.a1,Prupe.8G048600_v2.0.a1,Prupe.8G013500_v2.0.a1,Prupe.2G283400_v2.0.a1,Prupe.3G106000_v2.0.a1
	GO:0006793	phosphorus metabolic process	biological_process	0.045735	1	31	210	2177	19125	Prupe.4G265900_v2.0.a1,Prupe.4G261000_v2.0.a1,Prupe.5G000500_v2.0.a1,Prupe.4G195400_v2.0.a1,Prupe.4G284400_v2.0.a1,Prupe.2G103400_v2.0.a1,Prupe.4G190700_v2.0.a1,Prupe.4G027900_v2.0.a1,Prupe.4G276000_v2.0.a1,Prupe.1G029500_v2.0.a1,Prupe.1G174500_v2.0.a1,Prupe.3G180700_v2.0.a1,Prupe.1G513300_v2.0.a1,Prupe.3G116100_v2.0.a1,Prupe.3G182800_v2.0.a1,Prupe.4G157700_v2.0.a1,Prupe.3G182700_v2.0.a1,Prupe.8G…
	GO:0072348	sulfur compound transport	biological_process	0.046673	1	2	210	33	19125	Prupe.2G025800_v2.0.a1,Prupe.2G025900_v2.0.a1
	GO:0030058	amine dehydrogenase activity	molecular_function	0.047097	1	1	210	4	19125	Prupe.4G236800_v2.0.a1
	GO:0008198	ferrous iron binding	molecular_function	0.047272	1	1	210	4	19125	Prupe.4G147000_v2.0.a1
	GO:0008236	serine-type peptidase activity	molecular_function	0.047902	1	8	210	375	19125	Prupe.2G090400_v2.0.a1,Prupe.2G155700_v2.0.a1,Prupe.8G058300_v2.0.a1,Prupe.7G141500_v2.0.a1,Prupe.1G310400_v2.0.a1,Prupe.7G033400_v2.0.a1,Prupe.3G106000_v2.0.a1,Prupe.1G199400_v2.0.a1
	GO:0017171	serine hydrolase activity	molecular_function	0.047902	1	8	210	375	19125	Prupe.2G090400_v2.0.a1,Prupe.2G155700_v2.0.a1,Prupe.8G058300_v2.0.a1,Prupe.7G141500_v2.0.a1,Prupe.7G033400_v2.0.a1,Prupe.1G310400_v2.0.a1,Prupe.3G106000_v2.0.a1,Prupe.1G199400_v2.0.a1
	GO:1901068	guanosine-containing compound metabolic process	biological_process	0.048279	1	2	210	34	19125	Prupe.4G190700_v2.0.a1,Prupe.4G190800_v2.0.a1
PL/PMC	GO:0032553	ribonucleotide binding	molecular_function	5.0097e-09	3.5018e-06	82	302	2976	19125	Prupe.6G228000_v2.0.a1,Prupe.2G158000_v2.0.a1,Prupe.2G055200_v2.0.a1,Prupe.4G104700_v2.0.a1,Prupe.4G064200_v2.0.a1,Prupe.6G165500_v2.0.a1,Prupe.2G051000_v2.0.a1,Prupe.3G157600_v2.0.a1,Prupe.2G053700_v2.0.a1,Prupe.2G111700_v2.0.a1,Prupe.4G094300_v2.0.a1,Prupe.2G048700_v2.0.a1,Prupe.6G306000_v2.0.a1,Prupe.8G075500_v2.0.a1,Prupe.3G181100_v2.0.a1,Prupe.6G016600_v2.0.a1,Prupe.4G023800_v2.0.a1,Prupe.1G…
	GO:0000166	nucleotide binding	molecular_function	5.6694e-09	3.5018e-06	90	302	3395	19125	Prupe.6G082800_v2.0.a1,Prupe.6G207900_v2.0.a1,Prupe.4G279200_v2.0.a1,Prupe.3G075900_v2.0.a1,Prupe.5G068400_v2.0.a1,Prupe.6G083100_v2.0.a1,Prupe.6G120800_v2.0.a1,Prupe.4G069500_v2.0.a1,Prupe.4G094600_v2.0.a1,Prupe.4G273700_v2.0.a1,Prupe.1G092500_v2.0.a1,Prupe.2G053800_v2.0.a1,Prupe.1G439100_v2.0.a1,Prupe.4G090800_v2.0.a1,Prupe.4G094500_v2.0.a1,Prupe.1G474200_v2.0.a1,Prupe.4G268100_v2.0.a1,Prupe.1G…
	GO:1901265	nucleoside phosphate binding	molecular_function	5.6694e-09	3.5018e-06	90	302	3395	19125	Prupe.6G210900_v2.0.a1,Prupe.3G181200_v2.0.a1,Prupe.2G044400_v2.0.a1,Prupe.5G025400_v2.0.a1,Prupe.1G200900_v2.0.a1,Prupe.8G008900_v2.0.a1,Prupe.8G026500_v2.0.a1,Prupe.1G202500_v2.0.a1,Prupe.4G268100_v2.0.a1,Prupe.1G474200_v2.0.a1,Prupe.4G094500_v2.0.a1,Prupe.1G439100_v2.0.a1,Prupe.4G090800_v2.0.a1,Prupe.1G092500_v2.0.a1,Prupe.2G053800_v2.0.a1,Prupe.4G094600_v2.0.a1,Prupe.4G273700_v2.0.a1,Prupe.5G…
	GO:0001883	purine nucleoside binding	molecular_function	5.9605e-09	3.5018e-06	81	302	2936	19125	Prupe.3G105800_v2.0.a1,Prupe.2G067100_v2.0.a1,Prupe.8G021700_v2.0.a1,Prupe.2G051100_v2.0.a1,Prupe.6G127200_v2.0.a1,Prupe.6G017300_v2.0.a1,Prupe.6G144600_v2.0.a1,Prupe.6G199200_v2.0.a1,Prupe.6G211000_v2.0.a1,Prupe.6G306100_v2.0.a1,Prupe.5G019000_v2.0.a1,Prupe.4G284300_v2.0.a1,Prupe.5G025300_v2.0.a1,Prupe.4G063300_v2.0.a1,Prupe.6G064200_v2.0.a1,Prupe.2G046700_v2.0.a1,Prupe.5G026100_v2.0.a1,Prupe.8G…
	GO:0032549	ribonucleoside binding	molecular_function	5.9605e-09	3.5018e-06	81	302	2936	19125	Prupe.4G141600_v2.0.a1,Prupe.4G104900_v2.0.a1,Prupe.6G017200_v2.0.a1,Prupe.6G165400_v2.0.a1,Prupe.8G055000_v2.0.a1,Prupe.6G199100_v2.0.a1,Prupe.3G181000_v2.0.a1,Prupe.2G046000_v2.0.a1,Prupe.4G272800_v2.0.a1,Prupe.2G073500_v2.0.a1,Prupe.2G255800_v2.0.a1,Prupe.6G144500_v2.0.a1,Prupe.4G069600_v2.0.a1,Prupe.2G157700_v2.0.a1,Prupe.4G284400_v2.0.a1,Prupe.2G046800_v2.0.a1,Prupe.3G055800_v2.0.a1,Prupe.4G…
	GO:0032550	purine ribonucleoside binding	molecular_function	5.9605e-09	3.5018e-06	81	302	2936	19125	Prupe.3G157600_v2.0.a1,Prupe.2G053700_v2.0.a1,Prupe.2G111700_v2.0.a1,Prupe.2G048700_v2.0.a1,Prupe.4G094300_v2.0.a1,Prupe.6G306000_v2.0.a1,Prupe.8G075500_v2.0.a1,Prupe.6G016600_v2.0.a1,Prupe.3G181100_v2.0.a1,Prupe.1G169400_v2.0.a1,Prupe.4G023800_v2.0.a1,Prupe.6G228000_v2.0.a1,Prupe.2G158000_v2.0.a1,Prupe.2G055200_v2.0.a1,Prupe.4G104700_v2.0.a1,Prupe.4G064200_v2.0.a1,Prupe.6G165500_v2.0.a1,Prupe.2G…
	GO:0001882	nucleoside binding	molecular_function	6.4114e-09	3.5018e-06	81	302	2941	19125	Prupe.4G094500_v2.0.a1,Prupe.1G474200_v2.0.a1,Prupe.4G268100_v2.0.a1,Prupe.4G090800_v2.0.a1,Prupe.1G439100_v2.0.a1,Prupe.3G181200_v2.0.a1,Prupe.6G210900_v2.0.a1,Prupe.8G026500_v2.0.a1,Prupe.1G202500_v2.0.a1,Prupe.1G200900_v2.0.a1,Prupe.8G008900_v2.0.a1,Prupe.5G025400_v2.0.a1,Prupe.2G044400_v2.0.a1,Prupe.6G083100_v2.0.a1,Prupe.6G120800_v2.0.a1,Prupe.4G069500_v2.0.a1,Prupe.6G082800_v2.0.a1,Prupe.4G…
	GO:0032555	purine ribonucleotide binding	molecular_function	6.4505e-09	3.5018e-06	81	302	2941	19125	Prupe.4G094600_v2.0.a1,Prupe.4G273700_v2.0.a1,Prupe.2G053800_v2.0.a1,Prupe.6G082800_v2.0.a1,Prupe.4G279200_v2.0.a1,Prupe.3G075900_v2.0.a1,Prupe.4G069500_v2.0.a1,Prupe.6G120800_v2.0.a1,Prupe.6G083100_v2.0.a1,Prupe.1G200900_v2.0.a1,Prupe.8G008900_v2.0.a1,Prupe.5G025400_v2.0.a1,Prupe.2G044400_v2.0.a1,Prupe.8G026500_v2.0.a1,Prupe.1G202500_v2.0.a1,Prupe.6G210900_v2.0.a1,Prupe.3G181200_v2.0.a1,Prupe.1G…
	GO:0017076	purine nucleotide binding	molecular_function	8.1922e-09	3.9532e-06	81	302	2957	19125	Prupe.3G157600_v2.0.a1,Prupe.2G053700_v2.0.a1,Prupe.2G111700_v2.0.a1,Prupe.2G048700_v2.0.a1,Prupe.4G094300_v2.0.a1,Prupe.6G306000_v2.0.a1,Prupe.8G075500_v2.0.a1,Prupe.6G016600_v2.0.a1,Prupe.3G181100_v2.0.a1,Prupe.1G169400_v2.0.a1,Prupe.4G023800_v2.0.a1,Prupe.6G228000_v2.0.a1,Prupe.2G158000_v2.0.a1,Prupe.2G055200_v2.0.a1,Prupe.4G104700_v2.0.a1,Prupe.4G064200_v2.0.a1,Prupe.6G165500_v2.0.a1,Prupe.2G…
	GO:0036094	small molecule binding	molecular_function	1.0417e-08	4.5242e-06	90	302	3438	19125	Prupe.2G046700_v2.0.a1,Prupe.6G205700_v2.0.a1,Prupe.1G174500_v2.0.a1,Prupe.5G026100_v2.0.a1,Prupe.8G229100_v2.0.a1,Prupe.4G284300_v2.0.a1,Prupe.5G019000_v2.0.a1,Prupe.4G063300_v2.0.a1,Prupe.6G206800_v2.0.a1,Prupe.6G064200_v2.0.a1,Prupe.4G109600_v2.0.a1,Prupe.5G025300_v2.0.a1,Prupe.6G199200_v2.0.a1,Prupe.6G144600_v2.0.a1,Prupe.6G211000_v2.0.a1,Prupe.6G306100_v2.0.a1,Prupe.2G051100_v2.0.a1,Prupe.8G…
	GO:0032559	adenyl ribonucleotide binding	molecular_function	2.9792e-08	1.1762e-05	76	302	2785	19125	Prupe.2G051000_v2.0.a1,Prupe.6G165500_v2.0.a1,Prupe.4G064200_v2.0.a1,Prupe.4G104700_v2.0.a1,Prupe.2G055200_v2.0.a1,Prupe.6G228000_v2.0.a1,Prupe.1G169400_v2.0.a1,Prupe.4G023800_v2.0.a1,Prupe.3G181100_v2.0.a1,Prupe.6G016600_v2.0.a1,Prupe.8G075500_v2.0.a1,Prupe.6G306000_v2.0.a1,Prupe.2G048700_v2.0.a1,Prupe.4G094300_v2.0.a1,Prupe.2G111700_v2.0.a1,Prupe.2G053700_v2.0.a1,Prupe.3G157600_v2.0.a1,Prupe.5G…
	GO:0030554	adenyl nucleotide binding	molecular_function	3.511e-08	1.2707e-05	76	302	2796	19125	Prupe.4G272800_v2.0.a1,Prupe.2G046000_v2.0.a1,Prupe.3G181000_v2.0.a1,Prupe.6G199100_v2.0.a1,Prupe.8G055000_v2.0.a1,Prupe.6G017200_v2.0.a1,Prupe.6G165400_v2.0.a1,Prupe.4G104900_v2.0.a1,Prupe.4G141600_v2.0.a1,Prupe.5G022300_v2.0.a1,Prupe.7G026300_v2.0.a1,Prupe.2G087800_v2.0.a1,Prupe.4G073500_v2.0.a1,Prupe.3G055800_v2.0.a1,Prupe.2G046800_v2.0.a1,Prupe.4G284400_v2.0.a1,Prupe.4G069600_v2.0.a1,Prupe.6G…
	GO:0035639	purine ribonucleoside triphosphate binding	molecular_function	1.0767e-07	3.5972e-05	75	302	2819	19125	Prupe.6G228000_v2.0.a1,Prupe.2G158000_v2.0.a1,Prupe.2G055200_v2.0.a1,Prupe.4G104700_v2.0.a1,Prupe.4G064200_v2.0.a1,Prupe.6G165500_v2.0.a1,Prupe.2G051000_v2.0.a1,Prupe.3G157600_v2.0.a1,Prupe.2G053700_v2.0.a1,Prupe.2G048700_v2.0.a1,Prupe.4G094300_v2.0.a1,Prupe.6G306000_v2.0.a1,Prupe.8G075500_v2.0.a1,Prupe.3G181100_v2.0.a1,Prupe.6G016600_v2.0.a1,Prupe.1G169400_v2.0.a1,Prupe.4G023800_v2.0.a1,Prupe.1G…
	GO:0043168	anion binding	molecular_function	1.3351e-07	4.1418e-05	86	302	3416	19125	Prupe.1G439100_v2.0.a1,Prupe.4G090800_v2.0.a1,Prupe.5G208000_v2.0.a1,Prupe.1G474200_v2.0.a1,Prupe.4G094500_v2.0.a1,Prupe.4G268100_v2.0.a1,Prupe.8G008900_v2.0.a1,Prupe.1G200900_v2.0.a1,Prupe.2G044400_v2.0.a1,Prupe.5G025400_v2.0.a1,Prupe.1G202500_v2.0.a1,Prupe.8G026500_v2.0.a1,Prupe.6G210900_v2.0.a1,Prupe.3G181200_v2.0.a1,Prupe.6G082800_v2.0.a1,Prupe.4G279200_v2.0.a1,Prupe.3G075900_v2.0.a1,Prupe.5G…
	GO:0005524	ATP binding	molecular_function	4.188e-07	0.00012126	70	302	2656	19125	Prupe.8G075500_v2.0.a1,Prupe.3G181100_v2.0.a1,Prupe.6G016600_v2.0.a1,Prupe.6G306000_v2.0.a1,Prupe.4G023800_v2.0.a1,Prupe.1G169400_v2.0.a1,Prupe.3G157600_v2.0.a1,Prupe.2G053700_v2.0.a1,Prupe.4G094300_v2.0.a1,Prupe.2G048700_v2.0.a1,Prupe.6G165500_v2.0.a1,Prupe.2G051000_v2.0.a1,Prupe.4G064200_v2.0.a1,Prupe.2G055200_v2.0.a1,Prupe.6G228000_v2.0.a1,Prupe.4G104700_v2.0.a1,Prupe.3G105800_v2.0.a1,Prupe.2G…
	GO:0004672	protein kinase activity	molecular_function	3.603e-06	0.00097799	43	302	1370	19125	Prupe.4G073500_v2.0.a1,Prupe.2G087800_v2.0.a1,Prupe.5G022300_v2.0.a1,Prupe.4G284400_v2.0.a1,Prupe.1G174500_v2.0.a1,Prupe.3G055800_v2.0.a1,Prupe.2G255800_v2.0.a1,Prupe.6G144500_v2.0.a1,Prupe.4G069600_v2.0.a1,Prupe.2G073500_v2.0.a1,Prupe.4G063300_v2.0.a1,Prupe.6G144600_v2.0.a1,Prupe.6G017200_v2.0.a1,Prupe.6G165400_v2.0.a1,Prupe.4G094400_v2.0.a1,Prupe.3G181000_v2.0.a1,Prupe.2G067100_v2.0.a1,Prupe.6G…
	GO:0006468	protein phosphorylation	biological_process	5.6539e-06	0.0014444	40	302	1251	19125	Prupe.6G144600_v2.0.a1,Prupe.2G067100_v2.0.a1,Prupe.6G017300_v2.0.a1,Prupe.4G104900_v2.0.a1,Prupe.6G017200_v2.0.a1,Prupe.6G165400_v2.0.a1,Prupe.3G181000_v2.0.a1,Prupe.4G284400_v2.0.a1,Prupe.1G174500_v2.0.a1,Prupe.3G055800_v2.0.a1,Prupe.4G073500_v2.0.a1,Prupe.2G087800_v2.0.a1,Prupe.5G022300_v2.0.a1,Prupe.2G073500_v2.0.a1,Prupe.4G063300_v2.0.a1,Prupe.2G255800_v2.0.a1,Prupe.6G144500_v2.0.a1,Prupe.4G…
	GO:0016301	kinase activity	molecular_function	7.3745e-06	0.0017793	49	302	1711	19125	Prupe.1G474200_v2.0.a1,Prupe.4G094500_v2.0.a1,Prupe.4G023800_v2.0.a1,Prupe.1G169400_v2.0.a1,Prupe.4G268100_v2.0.a1,Prupe.1G439100_v2.0.a1,Prupe.6G306000_v2.0.a1,Prupe.4G090800_v2.0.a1,Prupe.6G016600_v2.0.a1,Prupe.3G181100_v2.0.a1,Prupe.2G048700_v2.0.a1,Prupe.4G094300_v2.0.a1,Prupe.3G181200_v2.0.a1,Prupe.8G008900_v2.0.a1,Prupe.2G044400_v2.0.a1,Prupe.4G126500_v2.0.a1,Prupe.6G120800_v2.0.a1,Prupe.4G…
	GO:0016773	phosphotransferase activity, alcohol group as acceptor	molecular_function	1.3519e-05	0.0030901	46	302	1597	19125	Prupe.4G272800_v2.0.a1,Prupe.6G144600_v2.0.a1,Prupe.6G017300_v2.0.a1,Prupe.4G104900_v2.0.a1,Prupe.2G067100_v2.0.a1,Prupe.3G105800_v2.0.a1,Prupe.3G181000_v2.0.a1,Prupe.6G017200_v2.0.a1,Prupe.6G165400_v2.0.a1,Prupe.4G094400_v2.0.a1,Prupe.1G174500_v2.0.a1,Prupe.3G055800_v2.0.a1,Prupe.4G284400_v2.0.a1,Prupe.5G022300_v2.0.a1,Prupe.4G073500_v2.0.a1,Prupe.2G087800_v2.0.a1,Prupe.2G073500_v2.0.a1,Prupe.4G…
	GO:0043531	ADP binding	molecular_function	1.9108e-05	0.0041493	20	302	467	19125	Prupe.2G046700_v2.0.a1,Prupe.2G053800_v2.0.a1,Prupe.2G055200_v2.0.a1,Prupe.4G284300_v2.0.a1,Prupe.6G083100_v2.0.a1,Prupe.5G019000_v2.0.a1,Prupe.5G025300_v2.0.a1,Prupe.2G051000_v2.0.a1,Prupe.6G199200_v2.0.a1,Prupe.4G272800_v2.0.a1,Prupe.8G008900_v2.0.a1,Prupe.1G200900_v2.0.a1,Prupe.5G025400_v2.0.a1,Prupe.2G053700_v2.0.a1,Prupe.2G046000_v2.0.a1,Prupe.8G026500_v2.0.a1,Prupe.2G111700_v2.0.a1,Prupe.6G…
	GO:0016310	phosphorylation	biological_process	2.3261e-05	0.0048106	40	302	1330	19125	Prupe.3G181000_v2.0.a1,Prupe.6G165400_v2.0.a1,Prupe.6G017200_v2.0.a1,Prupe.4G104900_v2.0.a1,Prupe.6G017300_v2.0.a1,Prupe.2G067100_v2.0.a1,Prupe.6G144600_v2.0.a1,Prupe.4G069600_v2.0.a1,Prupe.6G144500_v2.0.a1,Prupe.2G255800_v2.0.a1,Prupe.4G063300_v2.0.a1,Prupe.2G073500_v2.0.a1,Prupe.5G022300_v2.0.a1,Prupe.2G087800_v2.0.a1,Prupe.4G073500_v2.0.a1,Prupe.3G055800_v2.0.a1,Prupe.1G174500_v2.0.a1,Prupe.4G…
	GO:0004612	phosphoenolpyruvate carboxykinase (ATP) activity	molecular_function	2.6336e-05	0.0051991	3	302	5	19125	Prupe.6G211000_v2.0.a1,Prupe.6G210900_v2.0.a1,Prupe.4G272800_v2.0.a1
	GO:0004185	serine-type carboxypeptidase activity	molecular_function	3.722e-05	0.007028	7	302	60	19125	Prupe.8G148300_v2.0.a1,Prupe.7G030500_v2.0.a1,Prupe.8G148200_v2.0.a1,Prupe.8G148000_v2.0.a1,Prupe.8G148100_v2.0.a1,Prupe.4G237700_v2.0.a1,Prupe.2G023800_v2.0.a1
	GO:0009832	plant-type cell wall biogenesis	biological_process	5.6543e-05	0.0081855	4	302	15	19125	Prupe.5G208100_v2.0.a1,Prupe.5G208000_v2.0.a1,Prupe.5G207900_v2.0.a1,Prupe.5G207800_v2.0.a1
	GO:0010215	cellulose microfibril organization	biological_process	5.6543e-05	0.0081855	4	302	15	19125	Prupe.5G207800_v2.0.a1,Prupe.5G208000_v2.0.a1,Prupe.5G207900_v2.0.a1,Prupe.5G208100_v2.0.a1
	GO:0016049	cell growth	biological_process	5.6543e-05	0.0081855	4	302	15	19125	Prupe.5G208100_v2.0.a1,Prupe.5G207800_v2.0.a1,Prupe.5G208000_v2.0.a1,Prupe.5G207900_v2.0.a1
	GO:0030198	extracellular matrix organization	biological_process	5.6543e-05	0.0081855	4	302	15	19125	Prupe.5G208100_v2.0.a1,Prupe.5G208000_v2.0.a1,Prupe.5G207900_v2.0.a1,Prupe.5G207800_v2.0.a1
	GO:0043062	extracellular structure organization	biological_process	5.6543e-05	0.0081855	4	302	15	19125	Prupe.5G207900_v2.0.a1,Prupe.5G208000_v2.0.a1,Prupe.5G207800_v2.0.a1,Prupe.5G208100_v2.0.a1
	GO:0070726	cell wall assembly	biological_process	5.6543e-05	0.0081855	4	302	15	19125	Prupe.5G207900_v2.0.a1,Prupe.5G208000_v2.0.a1,Prupe.5G207800_v2.0.a1,Prupe.5G208100_v2.0.a1
	GO:0071668	plant-type cell wall assembly	biological_process	5.6543e-05	0.0081855	4	302	15	19125	Prupe.5G207800_v2.0.a1,Prupe.5G207900_v2.0.a1,Prupe.5G208000_v2.0.a1,Prupe.5G208100_v2.0.a1
	GO:0004180	carboxypeptidase activity	molecular_function	9.4376e-05	0.012993	7	302	69	19125	Prupe.8G148100_v2.0.a1,Prupe.4G237700_v2.0.a1,Prupe.2G023800_v2.0.a1,Prupe.8G148300_v2.0.a1,Prupe.8G148000_v2.0.a1,Prupe.8G148200_v2.0.a1,Prupe.7G030500_v2.0.a1
	GO:0044706	multi-multicellular organism process	biological_process	9.8579e-05	0.012993	9	302	122	19125	Prupe.6G016700_v2.0.a1,Prupe.6G017200_v2.0.a1,Prupe.6G165400_v2.0.a1,Prupe.4G237700_v2.0.a1,Prupe.6G017300_v2.0.a1,Prupe.6G165500_v2.0.a1,Prupe.6G043000_v2.0.a1,Prupe.6G016600_v2.0.a1,Prupe.6G017100_v2.0.a1
	GO:0031225	anchored to membrane	cellular_component	9.8727e-05	0.012993	4	302	17	19125	Prupe.5G208000_v2.0.a1,Prupe.5G207900_v2.0.a1,Prupe.5G207800_v2.0.a1,Prupe.5G208100_v2.0.a1
	GO:0040007	growth	biological_process	0.00013476	0.017214	5	302	34	19125	Prupe.5G208100_v2.0.a1,Prupe.5G208000_v2.0.a1,Prupe.5G207900_v2.0.a1,Prupe.5G207800_v2.0.a1,Prupe.2G202200_v2.0.a1
	GO:0005315	inorganic phosphate transmembrane transporter activity	molecular_function	0.00016691	0.020136	3	302	8	19125	Prupe.1G244300_v2.0.a1,Prupe.5G068400_v2.0.a1,Prupe.1G244400_v2.0.a1
	GO:1901677	phosphate transmembrane transporter activity	molecular_function	0.00016691	0.020136	3	302	8	19125	Prupe.1G244300_v2.0.a1,Prupe.5G068400_v2.0.a1,Prupe.1G244400_v2.0.a1
	GO:0044703	multi-organism reproductive process	biological_process	0.00017971	0.021094	9	302	132	19125	Prupe.6G017300_v2.0.a1,Prupe.6G165500_v2.0.a1,Prupe.6G043000_v2.0.a1,Prupe.6G016600_v2.0.a1,Prupe.6G016700_v2.0.a1,Prupe.6G017200_v2.0.a1,Prupe.6G165400_v2.0.a1,Prupe.4G237700_v2.0.a1,Prupe.6G017100_v2.0.a1
	GO:0009856	pollination	biological_process	0.00021108	0.022918	8	302	106	19125	Prupe.6G017100_v2.0.a1,Prupe.6G016700_v2.0.a1,Prupe.4G237700_v2.0.a1,Prupe.6G017200_v2.0.a1,Prupe.6G165400_v2.0.a1,Prupe.6G017300_v2.0.a1,Prupe.6G016600_v2.0.a1,Prupe.6G165500_v2.0.a1
	GO:0009875	pollen-pistil interaction	biological_process	0.00021108	0.022918	8	302	106	19125	Prupe.6G165400_v2.0.a1,Prupe.6G017200_v2.0.a1,Prupe.4G237700_v2.0.a1,Prupe.6G016700_v2.0.a1,Prupe.6G165500_v2.0.a1,Prupe.6G016600_v2.0.a1,Prupe.6G017300_v2.0.a1,Prupe.6G017100_v2.0.a1
	GO:0048544	recognition of pollen	biological_process	0.00021108	0.022918	8	302	106	19125	Prupe.6G017100_v2.0.a1,Prupe.6G017300_v2.0.a1,Prupe.6G165500_v2.0.a1,Prupe.6G016600_v2.0.a1,Prupe.6G016700_v2.0.a1,Prupe.6G017200_v2.0.a1,Prupe.6G165400_v2.0.a1,Prupe.4G237700_v2.0.a1
	GO:0008037	cell recognition	biological_process	0.00029483	0.03123	8	302	111	19125	Prupe.6G017200_v2.0.a1,Prupe.6G165400_v2.0.a1,Prupe.4G237700_v2.0.a1,Prupe.6G016700_v2.0.a1,Prupe.6G165500_v2.0.a1,Prupe.6G016600_v2.0.a1,Prupe.6G017300_v2.0.a1,Prupe.6G017100_v2.0.a1
	GO:0019538	protein metabolic process	biological_process	0.00031242	0.031626	77	302	3468	19125	Prupe.8G148100_v2.0.a1,Prupe.4G268900_v2.0.a1,Prupe.7G027600_v2.0.a1,Prupe.2G048700_v2.0.a1,Prupe.4G094300_v2.0.a1,Prupe.6G127100_v2.0.a1,Prupe.1G253800_v2.0.a1,Prupe.1G169500_v2.0.a1,Prupe.1G169400_v2.0.a1,Prupe.4G023800_v2.0.a1,Prupe.3G181100_v2.0.a1,Prupe.6G016600_v2.0.a1,Prupe.6G306000_v2.0.a1,Prupe.4G104700_v2.0.a1,Prupe.3G105900_v2.0.a1,Prupe.2G055200_v2.0.a1,Prupe.6G228000_v2.0.a1,Prupe.7G…
	GO:0070008	serine-type exopeptidase activity	molecular_function	0.00031312	0.031626	7	302	84	19125	Prupe.8G148100_v2.0.a1,Prupe.4G237700_v2.0.a1,Prupe.2G023800_v2.0.a1,Prupe.8G148300_v2.0.a1,Prupe.7G030500_v2.0.a1,Prupe.8G148200_v2.0.a1,Prupe.8G148000_v2.0.a1
	GO:0004611	phosphoenolpyruvate carboxykinase activity	molecular_function	0.00033794	0.032102	3	302	10	19125	Prupe.6G211000_v2.0.a1,Prupe.6G210900_v2.0.a1,Prupe.4G272800_v2.0.a1
	GO:0009664	plant-type cell wall organization	biological_process	0.00034001	0.032102	4	302	22	19125	Prupe.5G208000_v2.0.a1,Prupe.5G207900_v2.0.a1,Prupe.5G207800_v2.0.a1,Prupe.5G208100_v2.0.a1
	GO:0071669	plant-type cell wall organization or biogenesis	biological_process	0.00034001	0.032102	4	302	22	19125	Prupe.5G208100_v2.0.a1,Prupe.5G207800_v2.0.a1,Prupe.5G208000_v2.0.a1,Prupe.5G207900_v2.0.a1
	GO:1901363	heterocyclic compound binding	molecular_function	0.00051544	0.047214	130	302	6687	19125	Prupe.8G152600_v2.0.a1,Prupe.4G024600_v2.0.a1,Prupe.4G064200_v2.0.a1,Prupe.8G229200_v2.0.a1,Prupe.1G185200_v2.0.a1,Prupe.2G158000_v2.0.a1,Prupe.2G011100_v2.0.a1,Prupe.6G228000_v2.0.a1,Prupe.4G104700_v2.0.a1,Prupe.8G047800_v2.0.a1,Prupe.6G069800_v2.0.a1,Prupe.3G181100_v2.0.a1,Prupe.8G075500_v2.0.a1,Prupe.5G068600_v2.0.a1,Prupe.1G169400_v2.0.a1,Prupe.4G023800_v2.0.a1,Prupe.5G084700_v2.0.a1,Prupe.2G…
	GO:0097159	organic cyclic compound binding	molecular_function	0.00052182	0.047214	130	302	6689	19125	Prupe.4G237700_v2.0.a1,Prupe.7G027300_v2.0.a1,Prupe.6G082800_v2.0.a1,Prupe.6G207900_v2.0.a1,Prupe.6G306300_v2.0.a1,Prupe.2G053800_v2.0.a1,Prupe.4G094600_v2.0.a1,Prupe.4G273700_v2.0.a1,Prupe.2G050900_v2.0.a1,Prupe.1G474200_v2.0.a1,Prupe.1G439100_v2.0.a1,Prupe.1G204300_v2.0.a1,Prupe.3G181200_v2.0.a1,Prupe.8G167600_v2.0.a1,Prupe.1G200900_v2.0.a1,Prupe.8G008900_v2.0.a1,Prupe.5G025400_v2.0.a1,Prupe.2G…
	GO:0006063	uronic acid metabolic process	biological_process	0.00057311	0.047866	2	302	3	19125	Prupe.2G054200_v2.0.a1,Prupe.2G053800_v2.0.a1
	GO:0006064	glucuronate catabolic process	biological_process	0.00057311	0.047866	2	302	3	19125	Prupe.2G054200_v2.0.a1,Prupe.2G053800_v2.0.a1
	GO:0008927	mannonate dehydratase activity	molecular_function	0.00057311	0.047866	2	302	3	19125	Prupe.2G054200_v2.0.a1,Prupe.2G053800_v2.0.a1
	GO:0019585	glucuronate metabolic process	biological_process	0.00057311	0.047866	2	302	3	19125	Prupe.2G053800_v2.0.a1,Prupe.2G054200_v2.0.a1
	GO:0042546	cell wall biogenesis	biological_process	0.00061261	0.050199	4	302	27	19125	Prupe.5G208100_v2.0.a1,Prupe.5G207800_v2.0.a1,Prupe.5G208000_v2.0.a1,Prupe.5G207900_v2.0.a1
	GO:0016772	transferase activity, transferring phosphorus-containing groups	molecular_function	0.00076709	0.061694	54	302	2340	19125	Prupe.5G022300_v2.0.a1,Prupe.2G087800_v2.0.a1,Prupe.4G073500_v2.0.a1,Prupe.3G055800_v2.0.a1,Prupe.1G174500_v2.0.a1,Prupe.4G284400_v2.0.a1,Prupe.4G069600_v2.0.a1,Prupe.6G144500_v2.0.a1,Prupe.2G255800_v2.0.a1,Prupe.4G063300_v2.0.a1,Prupe.2G073500_v2.0.a1,Prupe.6G144600_v2.0.a1,Prupe.4G272800_v2.0.a1,Prupe.3G181000_v2.0.a1,Prupe.6G199100_v2.0.a1,Prupe.4G094400_v2.0.a1,Prupe.6G017200_v2.0.a1,Prupe.6G…
	GO:0044267	cellular protein metabolic process	biological_process	0.0010912	0.085718	63	302	2833	19125	Prupe.3G181200_v2.0.a1,Prupe.1G253800_v2.0.a1,Prupe.4G094300_v2.0.a1,Prupe.2G048700_v2.0.a1,Prupe.7G027600_v2.0.a1,Prupe.1G537100_v2.0.a1,Prupe.2G044400_v2.0.a1,Prupe.8G008900_v2.0.a1,Prupe.4G268100_v2.0.a1,Prupe.1G169400_v2.0.a1,Prupe.4G023800_v2.0.a1,Prupe.2G050900_v2.0.a1,Prupe.4G024000_v2.0.a1,Prupe.1G474200_v2.0.a1,Prupe.4G094500_v2.0.a1,Prupe.5G033700_v2.0.a1,Prupe.6G016600_v2.0.a1,Prupe.3G…
	GO:0006464	cellular protein modification process	biological_process	0.001125	0.085718	43	302	1756	19125	Prupe.6G017200_v2.0.a1,Prupe.6G165400_v2.0.a1,Prupe.3G181000_v2.0.a1,Prupe.2G067100_v2.0.a1,Prupe.4G104900_v2.0.a1,Prupe.6G017300_v2.0.a1,Prupe.6G144600_v2.0.a1,Prupe.2G255800_v2.0.a1,Prupe.4G069600_v2.0.a1,Prupe.6G144500_v2.0.a1,Prupe.4G063300_v2.0.a1,Prupe.2G073500_v2.0.a1,Prupe.2G087800_v2.0.a1,Prupe.2G041900_v2.0.a1,Prupe.4G073500_v2.0.a1,Prupe.5G022300_v2.0.a1,Prupe.4G284400_v2.0.a1,Prupe.5G…
	GO:0036211	protein modification process	biological_process	0.001125	0.085718	43	302	1756	19125	Prupe.4G063300_v2.0.a1,Prupe.2G073500_v2.0.a1,Prupe.2G255800_v2.0.a1,Prupe.4G069600_v2.0.a1,Prupe.6G144500_v2.0.a1,Prupe.5G026100_v2.0.a1,Prupe.4G284400_v2.0.a1,Prupe.3G055800_v2.0.a1,Prupe.1G174500_v2.0.a1,Prupe.2G087800_v2.0.a1,Prupe.2G041900_v2.0.a1,Prupe.4G073500_v2.0.a1,Prupe.5G022300_v2.0.a1,Prupe.2G067100_v2.0.a1,Prupe.4G104900_v2.0.a1,Prupe.6G017300_v2.0.a1,Prupe.6G017200_v2.0.a1,Prupe.6G…
	GO:0043167	ion binding	molecular_function	0.0013565	0.10157	116	302	5971	19125	Prupe.2G067100_v2.0.a1,Prupe.3G105800_v2.0.a1,Prupe.6G127400_v2.0.a1,Prupe.6G017300_v2.0.a1,Prupe.1G092900_v2.0.a1,Prupe.8G021700_v2.0.a1,Prupe.2G051100_v2.0.a1,Prupe.6G127200_v2.0.a1,Prupe.6G144600_v2.0.a1,Prupe.1G492100_v2.0.a1,Prupe.6G199200_v2.0.a1,Prupe.6G306100_v2.0.a1,Prupe.6G211000_v2.0.a1,Prupe.5G019000_v2.0.a1,Prupe.4G284300_v2.0.a1,Prupe.4G126400_v2.0.a1,Prupe.5G025300_v2.0.a1,Prupe.4G…
	GO:0006094	gluconeogenesis	biological_process	0.0014836	0.10562	3	302	15	19125	Prupe.4G272800_v2.0.a1,Prupe.6G210900_v2.0.a1,Prupe.6G211000_v2.0.a1
	GO:0019319	hexose biosynthetic process	biological_process	0.0014836	0.10562	3	302	15	19125	Prupe.6G211000_v2.0.a1,Prupe.6G210900_v2.0.a1,Prupe.4G272800_v2.0.a1
	GO:0046364	monosaccharide biosynthetic process	biological_process	0.0014836	0.10562	3	302	15	19125	Prupe.6G211000_v2.0.a1,Prupe.6G210900_v2.0.a1,Prupe.4G272800_v2.0.a1
	GO:0006817	phosphate ion transport	biological_process	0.0017438	0.12215	3	302	17	19125	Prupe.5G068400_v2.0.a1,Prupe.1G244300_v2.0.a1,Prupe.1G244400_v2.0.a1
	GO:0008236	serine-type peptidase activity	molecular_function	0.0019868	0.13372	14	302	375	19125	Prupe.8G148200_v2.0.a1,Prupe.5G084600_v2.0.a1,Prupe.4G237700_v2.0.a1,Prupe.5G085000_v2.0.a1,Prupe.1G201600_v2.0.a1,Prupe.8G148000_v2.0.a1,Prupe.7G030500_v2.0.a1,Prupe.I000400_v2.0.a1,Prupe.1G537100_v2.0.a1,Prupe.8G148300_v2.0.a1,Prupe.2G023800_v2.0.a1,Prupe.6G127100_v2.0.a1,Prupe.8G047800_v2.0.a1,Prupe.8G148100_v2.0.a1
	GO:0017171	serine hydrolase activity	molecular_function	0.0019868	0.13372	14	302	375	19125	Prupe.8G047800_v2.0.a1,Prupe.8G148100_v2.0.a1,Prupe.6G127100_v2.0.a1,Prupe.2G023800_v2.0.a1,Prupe.8G148300_v2.0.a1,Prupe.1G201600_v2.0.a1,Prupe.8G148000_v2.0.a1,Prupe.I000400_v2.0.a1,Prupe.7G030500_v2.0.a1,Prupe.1G537100_v2.0.a1,Prupe.4G237700_v2.0.a1,Prupe.5G085000_v2.0.a1,Prupe.5G084600_v2.0.a1,Prupe.8G148200_v2.0.a1
	GO:0043412	macromolecule modification	biological_process	0.0020014	0.13372	45	302	1918	19125	Prupe.6G228000_v2.0.a1,Prupe.4G094600_v2.0.a1,Prupe.4G104700_v2.0.a1,Prupe.4G064200_v2.0.a1,Prupe.6G165500_v2.0.a1,Prupe.6G082800_v2.0.a1,Prupe.2G051000_v2.0.a1,Prupe.4G069500_v2.0.a1,Prupe.2G044400_v2.0.a1,Prupe.2G048700_v2.0.a1,Prupe.4G094300_v2.0.a1,Prupe.3G181200_v2.0.a1,Prupe.6G306000_v2.0.a1,Prupe.1G439100_v2.0.a1,Prupe.4G090800_v2.0.a1,Prupe.6G016600_v2.0.a1,Prupe.3G181100_v2.0.a1,Prupe.1G…
	GO:0006796	phosphate-containing compound metabolic process	biological_process	0.0023244	0.15296	49	302	2166	19125	Prupe.3G181200_v2.0.a1,Prupe.2G048700_v2.0.a1,Prupe.4G094300_v2.0.a1,Prupe.2G044400_v2.0.a1,Prupe.8G008900_v2.0.a1,Prupe.1G169400_v2.0.a1,Prupe.4G268100_v2.0.a1,Prupe.4G023800_v2.0.a1,Prupe.1G474200_v2.0.a1,Prupe.4G094500_v2.0.a1,Prupe.6G016600_v2.0.a1,Prupe.3G181100_v2.0.a1,Prupe.4G090800_v2.0.a1,Prupe.6G306000_v2.0.a1,Prupe.1G439100_v2.0.a1,Prupe.4G104700_v2.0.a1,Prupe.2G055200_v2.0.a1,Prupe.4G…
	GO:0006793	phosphorus metabolic process	biological_process	0.0026159	0.16956	49	302	2177	19125	Prupe.6G017200_v2.0.a1,Prupe.6G165400_v2.0.a1,Prupe.8G055000_v2.0.a1,Prupe.3G181000_v2.0.a1,Prupe.2G067100_v2.0.a1,Prupe.6G017300_v2.0.a1,Prupe.4G104900_v2.0.a1,Prupe.6G144600_v2.0.a1,Prupe.6G160400_v2.0.a1,Prupe.4G168600_v2.0.a1,Prupe.2G255800_v2.0.a1,Prupe.6G144500_v2.0.a1,Prupe.4G069600_v2.0.a1,Prupe.4G109600_v2.0.a1,Prupe.2G073500_v2.0.a1,Prupe.4G063300_v2.0.a1,Prupe.4G073500_v2.0.a1,Prupe.2G…
	GO:0043631	RNA polyadenylation	biological_process	0.0027209	0.17378	3	302	18	19125	Prupe.1G185200_v2.0.a1,Prupe.1G204300_v2.0.a1,Prupe.5G070300_v2.0.a1
	GO:0005665	DNA-directed RNA polymerase II, core complex	cellular_component	0.0028459	0.17913	2	302	6	19125	Prupe.1G094700_v2.0.a1,Prupe.1G094600_v2.0.a1
	GO:0044707	single-multicellular organism process	biological_process	0.002908	0.18042	17	302	522	19125	Prupe.6G190400_v2.0.a1,Prupe.6G016700_v2.0.a1,Prupe.6G165400_v2.0.a1,Prupe.2G050900_v2.0.a1,Prupe.6G017200_v2.0.a1,Prupe.1G297900_v2.0.a1,Prupe.6G017300_v2.0.a1,Prupe.5G207600_v2.0.a1,Prupe.5G196600_v2.0.a1,Prupe.6G016600_v2.0.a1,Prupe.1G266200_v2.0.a1,Prupe.4G073500_v2.0.a1,Prupe.2G041900_v2.0.a1,Prupe.6G017100_v2.0.a1,Prupe.8G148300_v2.0.a1,Prupe.4G237700_v2.0.a1,Prupe.6G165500_v2.0.a1
	GO:0001871	pattern binding	molecular_function	0.003079	0.18572	7	302	124	19125	Prupe.4G094600_v2.0.a1,Prupe.2G067100_v2.0.a1,Prupe.3G181100_v2.0.a1,Prupe.4G094500_v2.0.a1,Prupe.4G094400_v2.0.a1,Prupe.2G087800_v2.0.a1,Prupe.3G181200_v2.0.a1
	GO:0030247	polysaccharide binding	molecular_function	0.003079	0.18572	7	302	124	19125	Prupe.4G094600_v2.0.a1,Prupe.3G181100_v2.0.a1,Prupe.2G067100_v2.0.a1,Prupe.2G087800_v2.0.a1,Prupe.4G094400_v2.0.a1,Prupe.3G181200_v2.0.a1,Prupe.4G094500_v2.0.a1
	GO:0003857	3-hydroxyacyl-CoA dehydrogenase activity	molecular_function	0.0038845	0.2311	5	302	67	19125	Prupe.6G206900_v2.0.a1,Prupe.6G205600_v2.0.a1,Prupe.6G205700_v2.0.a1,Prupe.6G206800_v2.0.a1,Prupe.6G207900_v2.0.a1
	GO:0008238	exopeptidase activity	molecular_function	0.0049269	0.28915	7	302	136	19125	Prupe.8G148300_v2.0.a1,Prupe.7G030500_v2.0.a1,Prupe.8G148200_v2.0.a1,Prupe.8G148000_v2.0.a1,Prupe.8G148100_v2.0.a1,Prupe.4G237700_v2.0.a1,Prupe.2G023800_v2.0.a1
	GO:0004616	phosphogluconate dehydrogenase (decarboxylating) activity	molecular_function	0.0055911	0.32376	4	302	46	19125	Prupe.6G205600_v2.0.a1,Prupe.6G206900_v2.0.a1,Prupe.6G205700_v2.0.a1,Prupe.6G206800_v2.0.a1
	GO:0015276	ligand-gated ion channel activity	molecular_function	0.0058706	0.33112	6	302	108	19125	Prupe.8G180200_v2.0.a1,Prupe.1G094700_v2.0.a1,Prupe.2G006600_v2.0.a1,Prupe.4G063300_v2.0.a1,Prupe.1G094600_v2.0.a1,Prupe.6G142900_v2.0.a1
	GO:0022834	ligand-gated channel activity	molecular_function	0.0058706	0.33112	6	302	108	19125	Prupe.8G180200_v2.0.a1,Prupe.2G006600_v2.0.a1,Prupe.1G094700_v2.0.a1,Prupe.4G063300_v2.0.a1,Prupe.1G094600_v2.0.a1,Prupe.6G142900_v2.0.a1
	GO:0032501	multicellular organismal process	biological_process	0.0061803	0.34411	18	302	610	19125	Prupe.6G190400_v2.0.a1,Prupe.5G207600_v2.0.a1,Prupe.1G297900_v2.0.a1,Prupe.6G017300_v2.0.a1,Prupe.5G196600_v2.0.a1,Prupe.6G016600_v2.0.a1,Prupe.6G043000_v2.0.a1,Prupe.6G016700_v2.0.a1,Prupe.6G017200_v2.0.a1,Prupe.2G050900_v2.0.a1,Prupe.6G165400_v2.0.a1,Prupe.8G148300_v2.0.a1,Prupe.1G266200_v2.0.a1,Prupe.6G017100_v2.0.a1,Prupe.2G041900_v2.0.a1,Prupe.4G073500_v2.0.a1,Prupe.6G165500_v2.0.a1,Prupe.4G…
	GO:0004356	glutamate-ammonia ligase activity	molecular_function	0.0071181	0.38165	2	302	9	19125	Prupe.1G148700_v2.0.a1,Prupe.1G580200_v2.0.a1
	GO:0016211	ammonia ligase activity	molecular_function	0.0071181	0.38165	2	302	9	19125	Prupe.1G148700_v2.0.a1,Prupe.1G580200_v2.0.a1
	GO:0016880	acid-ammonia (or amide) ligase activity	molecular_function	0.0071181	0.38165	2	302	9	19125	Prupe.1G580200_v2.0.a1,Prupe.1G148700_v2.0.a1
	GO:0022414	reproductive process	biological_process	0.010016	0.5305	9	302	235	19125	Prupe.6G017100_v2.0.a1,Prupe.6G016700_v2.0.a1,Prupe.4G237700_v2.0.a1,Prupe.6G017200_v2.0.a1,Prupe.6G165400_v2.0.a1,Prupe.6G017300_v2.0.a1,Prupe.6G016600_v2.0.a1,Prupe.6G165500_v2.0.a1,Prupe.6G043000_v2.0.a1
	GO:0032787	monocarboxylic acid metabolic process	biological_process	0.010916	0.57117	8	302	193	19125	Prupe.6G205700_v2.0.a1,Prupe.2G053800_v2.0.a1,Prupe.2G054200_v2.0.a1,Prupe.6G207900_v2.0.a1,Prupe.6G206800_v2.0.a1,Prupe.6G205600_v2.0.a1,Prupe.6G207800_v2.0.a1,Prupe.6G206900_v2.0.a1
	GO:0005849	mRNA cleavage factor complex	cellular_component	0.013461	0.68778	2	302	11	19125	Prupe.1G204300_v2.0.a1,Prupe.5G070300_v2.0.a1
	GO:0006378	mRNA polyadenylation	biological_process	0.013461	0.68778	2	302	11	19125	Prupe.5G070300_v2.0.a1,Prupe.1G204300_v2.0.a1
	GO:0072329	monocarboxylic acid catabolic process	biological_process	0.014789	0.74685	2	302	13	19125	Prupe.2G054200_v2.0.a1,Prupe.2G053800_v2.0.a1
	GO:0006873	cellular ion homeostasis	biological_process	0.016765	0.78292	3	302	35	19125	Prupe.4G063300_v2.0.a1,Prupe.6G142900_v2.0.a1,Prupe.8G148400_v2.0.a1
	GO:0006875	cellular metal ion homeostasis	biological_process	0.016765	0.78292	3	302	35	19125	Prupe.8G148400_v2.0.a1,Prupe.6G142900_v2.0.a1,Prupe.4G063300_v2.0.a1
	GO:0030003	cellular cation homeostasis	biological_process	0.016765	0.78292	3	302	35	19125	Prupe.4G063300_v2.0.a1,Prupe.6G142900_v2.0.a1,Prupe.8G148400_v2.0.a1
	GO:0050801	ion homeostasis	biological_process	0.016765	0.78292	3	302	35	19125	Prupe.6G142900_v2.0.a1,Prupe.4G063300_v2.0.a1,Prupe.8G148400_v2.0.a1
	GO:0055065	metal ion homeostasis	biological_process	0.016765	0.78292	3	302	35	19125	Prupe.4G063300_v2.0.a1,Prupe.6G142900_v2.0.a1,Prupe.8G148400_v2.0.a1
	GO:0055080	cation homeostasis	biological_process	0.016765	0.78292	3	302	35	19125	Prupe.8G148400_v2.0.a1,Prupe.4G063300_v2.0.a1,Prupe.6G142900_v2.0.a1
	GO:0055082	cellular chemical homeostasis	biological_process	0.016765	0.78292	3	302	35	19125	Prupe.4G063300_v2.0.a1,Prupe.6G142900_v2.0.a1,Prupe.8G148400_v2.0.a1
	GO:0040008	regulation of growth	biological_process	0.017022	0.78643	1	302	1	19125	Prupe.2G202200_v2.0.a1
	GO:0045735	nutrient reservoir activity	molecular_function	0.017586	0.80396	4	302	53	19125	Prupe.4G094800_v2.0.a1,Prupe.4G094900_v2.0.a1,Prupe.4G095000_v2.0.a1,Prupe.4G095100_v2.0.a1
	GO:0016829	lyase activity	molecular_function	0.01813	0.8202	13	302	446	19125	Prupe.6G211000_v2.0.a1,Prupe.7G030500_v2.0.a1,Prupe.6G210900_v2.0.a1,Prupe.4G090700_v2.0.a1,Prupe.4G194400_v2.0.a1,Prupe.2G053800_v2.0.a1,Prupe.2G054200_v2.0.a1,Prupe.4G272800_v2.0.a1,Prupe.4G109600_v2.0.a1,Prupe.2G051000_v2.0.a1,Prupe.4G126400_v2.0.a1,Prupe.1G268700_v2.0.a1,Prupe.7G115000_v2.0.a1
	GO:0031123	RNA 3'-end processing	biological_process	0.018501	0.82835	3	302	37	19125	Prupe.5G070300_v2.0.a1,Prupe.1G185200_v2.0.a1,Prupe.1G204300_v2.0.a1
	GO:0033588	Elongator holoenzyme complex	cellular_component	0.020114	0.8914	2	302	14	19125	Prupe.6G206700_v2.0.a1,Prupe.6G206800_v2.0.a1
	GO:0008641	small protein activating enzyme activity	molecular_function	0.020584	0.9003	3	302	39	19125	Prupe.6G206900_v2.0.a1,Prupe.6G207900_v2.0.a1,Prupe.6G206800_v2.0.a1
	GO:0048878	chemical homeostasis	biological_process	0.02073	0.9003	3	302	38	19125	Prupe.4G063300_v2.0.a1,Prupe.6G142900_v2.0.a1,Prupe.8G148400_v2.0.a1
	GO:0016051	carbohydrate biosynthetic process	biological_process	0.024386	1	7	302	191	19125	Prupe.2G053800_v2.0.a1,Prupe.4G272800_v2.0.a1,Prupe.6G210900_v2.0.a1,Prupe.2G003400_v2.0.a1,Prupe.7G027600_v2.0.a1,Prupe.6G211000_v2.0.a1,Prupe.4G168600_v2.0.a1
	GO:0004386	helicase activity	molecular_function	0.025066	1	10	302	333	19125	Prupe.2G077500_v2.0.a1,Prupe.6G120800_v2.0.a1,Prupe.2G051100_v2.0.a1,Prupe.8G021700_v2.0.a1,Prupe.2G051000_v2.0.a1,Prupe.8G075500_v2.0.a1,Prupe.2G053700_v2.0.a1,Prupe.1G200900_v2.0.a1,Prupe.2G055200_v2.0.a1,Prupe.2G111700_v2.0.a1
	GO:0043170	macromolecule metabolic process	biological_process	0.025266	1	123	302	6919	19125	Prupe.2G003400_v2.0.a1,Prupe.6G120800_v2.0.a1,Prupe.4G069500_v2.0.a1,Prupe.7G115000_v2.0.a1,Prupe.4G237700_v2.0.a1,Prupe.1G094700_v2.0.a1,Prupe.6G082800_v2.0.a1,Prupe.3G075900_v2.0.a1,Prupe.2G023800_v2.0.a1,Prupe.2G041300_v2.0.a1,Prupe.6G306300_v2.0.a1,Prupe.2G053800_v2.0.a1,Prupe.4G094600_v2.0.a1,Prupe.1G072300_v2.0.a1,Prupe.8G148300_v2.0.a1,Prupe.5G208000_v2.0.a1,Prupe.2G050900_v2.0.a1,Prupe.4G…
	GO:0022836	gated channel activity	molecular_function	0.025589	1	7	302	191	19125	Prupe.1G094700_v2.0.a1,Prupe.2G006600_v2.0.a1,Prupe.5G068400_v2.0.a1,Prupe.8G180200_v2.0.a1,Prupe.6G142900_v2.0.a1,Prupe.1G094600_v2.0.a1,Prupe.4G063300_v2.0.a1
	GO:0022839	ion gated channel activity	molecular_function	0.025589	1	7	302	191	19125	Prupe.5G068400_v2.0.a1,Prupe.8G180200_v2.0.a1,Prupe.1G094700_v2.0.a1,Prupe.2G006600_v2.0.a1,Prupe.4G063300_v2.0.a1,Prupe.6G142900_v2.0.a1,Prupe.1G094600_v2.0.a1
	GO:0019752	carboxylic acid metabolic process	biological_process	0.02767	1	17	302	673	19125	Prupe.6G205700_v2.0.a1,Prupe.2G053800_v2.0.a1,Prupe.6G207900_v2.0.a1,Prupe.2G051000_v2.0.a1,Prupe.3G075900_v2.0.a1,Prupe.1G580200_v2.0.a1,Prupe.6G206800_v2.0.a1,Prupe.6G207800_v2.0.a1,Prupe.8G063800_v2.0.a1,Prupe.8G054600_v2.0.a1,Prupe.6G206900_v2.0.a1,Prupe.2G054200_v2.0.a1,Prupe.4G141600_v2.0.a1,Prupe.6G306200_v2.0.a1,Prupe.6G205600_v2.0.a1,Prupe.8G055000_v2.0.a1,Prupe.6G199100_v2.0.a1
	GO:0051782	negative regulation of cell division	biological_process	0.027832	1	1	302	2	19125	Prupe.6G127300_v2.0.a1
	GO:0019354	siroheme biosynthetic process	biological_process	0.028257	1	3	302	43	19125	Prupe.6G206800_v2.0.a1,Prupe.6G207900_v2.0.a1,Prupe.6G205600_v2.0.a1
	GO:0043115	precorrin-2 dehydrogenase activity	molecular_function	0.028257	1	3	302	43	19125	Prupe.6G205600_v2.0.a1,Prupe.6G207900_v2.0.a1,Prupe.6G206800_v2.0.a1
	GO:0046156	siroheme metabolic process	biological_process	0.028257	1	3	302	43	19125	Prupe.6G206800_v2.0.a1,Prupe.6G207900_v2.0.a1,Prupe.6G205600_v2.0.a1
	GO:0005996	monosaccharide metabolic process	biological_process	0.028288	1	5	302	115	19125	Prupe.6G211000_v2.0.a1,Prupe.6G210900_v2.0.a1,Prupe.2G054200_v2.0.a1,Prupe.2G053800_v2.0.a1,Prupe.4G272800_v2.0.a1
	GO:0006527	arginine catabolic process	biological_process	0.03091	1	1	302	2	19125	Prupe.2G051000_v2.0.a1
	GO:0008792	arginine decarboxylase activity	molecular_function	0.03091	1	1	302	2	19125	Prupe.2G051000_v2.0.a1
	GO:0015658	branched-chain amino acid transmembrane transporter activity	molecular_function	0.03122	1	1	302	2	19125	Prupe.4G268400_v2.0.a1
	GO:0015803	branched-chain amino acid transport	biological_process	0.03122	1	1	302	2	19125	Prupe.4G268400_v2.0.a1
	GO:0043436	oxoacid metabolic process	biological_process	0.033002	1	17	302	688	19125	Prupe.6G207900_v2.0.a1,Prupe.2G051000_v2.0.a1,Prupe.3G075900_v2.0.a1,Prupe.6G206800_v2.0.a1,Prupe.1G580200_v2.0.a1,Prupe.6G207800_v2.0.a1,Prupe.8G063800_v2.0.a1,Prupe.6G206900_v2.0.a1,Prupe.8G054600_v2.0.a1,Prupe.6G205700_v2.0.a1,Prupe.2G053800_v2.0.a1,Prupe.4G141600_v2.0.a1,Prupe.6G306200_v2.0.a1,Prupe.8G055000_v2.0.a1,Prupe.6G205600_v2.0.a1,Prupe.6G199100_v2.0.a1,Prupe.2G054200_v2.0.a1
	GO:0006082	organic acid metabolic process	biological_process	0.035435	1	17	302	694	19125	Prupe.2G054200_v2.0.a1,Prupe.6G199100_v2.0.a1,Prupe.6G306200_v2.0.a1,Prupe.6G205600_v2.0.a1,Prupe.8G055000_v2.0.a1,Prupe.4G141600_v2.0.a1,Prupe.2G053800_v2.0.a1,Prupe.6G205700_v2.0.a1,Prupe.6G207800_v2.0.a1,Prupe.8G063800_v2.0.a1,Prupe.8G054600_v2.0.a1,Prupe.6G206900_v2.0.a1,Prupe.6G206800_v2.0.a1,Prupe.1G580200_v2.0.a1,Prupe.6G207900_v2.0.a1,Prupe.2G051000_v2.0.a1,Prupe.3G075900_v2.0.a1
	GO:0033014	tetrapyrrole biosynthetic process	biological_process	0.036468	1	6	302	158	19125	Prupe.6G206800_v2.0.a1,Prupe.6G207900_v2.0.a1,Prupe.8G152600_v2.0.a1,Prupe.7G115000_v2.0.a1,Prupe.6G205600_v2.0.a1,Prupe.2G056300_v2.0.a1
	GO:0016054	organic acid catabolic process	biological_process	0.036721	1	3	302	48	19125	Prupe.2G051000_v2.0.a1,Prupe.2G054200_v2.0.a1,Prupe.2G053800_v2.0.a1
	GO:0046395	carboxylic acid catabolic process	biological_process	0.036721	1	3	302	48	19125	Prupe.2G053800_v2.0.a1,Prupe.2G054200_v2.0.a1,Prupe.2G051000_v2.0.a1
	GO:0016730	oxidoreductase activity, acting on iron-sulfur proteins as donors	molecular_function	0.03688	1	2	302	19	19125	Prupe.2G041600_v2.0.a1,Prupe.2G041700_v2.0.a1
	GO:0071203	WASH complex	cellular_component	0.038305	1	2	302	18	19125	Prupe.3G154800_v2.0.a1,Prupe.8G063100_v2.0.a1
	GO:0051302	regulation of cell division	biological_process	0.038309	1	2	302	21	19125	Prupe.6G127300_v2.0.a1,Prupe.6G131200_v2.0.a1
	GO:0016835	carbon-oxygen lyase activity	molecular_function	0.038928	1	6	302	165	19125	Prupe.1G268700_v2.0.a1,Prupe.4G194400_v2.0.a1,Prupe.2G053800_v2.0.a1,Prupe.2G054200_v2.0.a1,Prupe.7G030500_v2.0.a1,Prupe.4G126400_v2.0.a1
	GO:0004674	protein serine/threonine kinase activity	molecular_function	0.039612	1	7	302	209	19125	Prupe.1G169400_v2.0.a1,Prupe.4G094400_v2.0.a1,Prupe.3G181200_v2.0.a1,Prupe.4G094500_v2.0.a1,Prupe.4G126500_v2.0.a1,Prupe.3G181100_v2.0.a1,Prupe.4G094600_v2.0.a1
	GO:0003908	methylated-DNA-[protein]-cysteine S-methyltransferase activity	molecular_function	0.041178	1	1	302	3	19125	Prupe.8G021700_v2.0.a1
	GO:0031124	mRNA 3'-end processing	biological_process	0.041236	1	2	302	21	19125	Prupe.5G070300_v2.0.a1,Prupe.1G204300_v2.0.a1
	GO:0001503	ossification	biological_process	0.041951	1	2	302	21	19125	Prupe.5G207600_v2.0.a1,Prupe.4G073500_v2.0.a1
	GO:0005212	structural constituent of eye lens	molecular_function	0.042061	1	1	302	3	19125	Prupe.2G003400_v2.0.a1
	GO:0019295	coenzyme M biosynthetic process	biological_process	0.043827	1	1	302	3	19125	Prupe.8G063800_v2.0.a1
	GO:0019296	coenzyme M metabolic process	biological_process	0.043827	1	1	302	3	19125	Prupe.8G063800_v2.0.a1
	GO:0015291	secondary active transmembrane transporter activity	molecular_function	0.045813	1	6	302	174	19125	Prupe.5G068400_v2.0.a1,Prupe.6G047500_v2.0.a1,Prupe.7G026300_v2.0.a1,Prupe.4G069500_v2.0.a1,Prupe.1G244300_v2.0.a1,Prupe.1G244400_v2.0.a1
	GO:0005742	mitochondrial outer membrane translocase complex	cellular_component	0.046057	1	2	302	23	19125	Prupe.1G566400_v2.0.a1,Prupe.2G111700_v2.0.a1
	GO:0006631	fatty acid metabolic process	biological_process	0.0468	1	6	302	167	19125	Prupe.6G207900_v2.0.a1,Prupe.6G205700_v2.0.a1,Prupe.6G206800_v2.0.a1,Prupe.6G205600_v2.0.a1,Prupe.6G206900_v2.0.a1,Prupe.6G207800_v2.0.a1
	GO:0010333	terpene synthase activity	molecular_function	0.04781	1	3	302	53	19125	Prupe.4G194400_v2.0.a1,Prupe.7G030500_v2.0.a1,Prupe.4G126400_v2.0.a1
