# Supplementary material for: Genome re-sequencing reveals the evolutionary history of peach fruit edibility
Source: Nat Commun. 2018 Dec 20;9:5404. doi: 10.1038/s41467-018-07744-3 (PMC6302090; doi:10.1038/s41467-018-07744-3)
Supplement: Supplementary file 19 — Supplementary Data 16 [file 41467_2018_7744_MOESM19_ESM.xlsx]

## Sheet: 工作表1
Supplementary Data 16 Candidate genes related to fruit edibility within top 5% VST regions.
Comparision	Gene	Chr	Start	End	Homologous gene of Arabidopsis
WP/CP	Prupe.1G516700	Pp01	42493626	42494638	AT3G55500.1 Symbols: ATEXPA16, EXP16, ATEXP16, ATHEXP ALPHA 1.7, EXPA16 | expansin A16 | chr3:20575073-20576102 REVERSE LENGTH=260
	Prupe.1G548700	Pp01	44868537	44871184	AT1G76690.1 Symbols: OPR2, ATOPR2 | 12-oxophytodienoate reductase 2 | chr1:28778976-28780355 FORWARD LENGTH=374
	Prupe.1G548800	Pp01	44871887	44875888	AT1G76690.1 Symbols: OPR2, ATOPR2 | 12-oxophytodienoate reductase 2 | chr1:28778976-28780355 FORWARD LENGTH=374
	Prupe.2G003200	Pp02	351856	352376	AT5G47500.1 Symbols: | Pectin lyase-like superfamily protein | chr5:19271262-19272845 REVERSE LENGTH=362
	Prupe.5G245600	Pp05	18381205	18382420	AT5G09280.1 Symbols: | Pectin lyase-like superfamily protein | chr5:2880423-2881597 REVERSE LENGTH=297
	Prupe.6G205800	Pp06	21395562	21396255	AT4G39330.1 Symbols: ATCAD9, CAD9 | cinnamyl alcohol dehydrogenase 9 | chr4:18291268-18292772 FORWARD LENGTH=360
	Prupe.7G051700	Pp07	8969523	8970831	AT3G57240.1 Symbols: BG3 | beta-1,3-glucanase 3 | chr3:21181916-21183045 REVERSE LENGTH=341
	Prupe.7G051800	Pp07	8972040	8974301	AT3G57240.1 Symbols: BG3 | beta-1,3-glucanase 3 | chr3:21181916-21183045 REVERSE LENGTH=341
	Prupe.7G052100	Pp07	8996096	8997828	AT3G57270.1 Symbols: BG1 | beta-1,3-glucanase 1 | chr3:21191336-21193118 REVERSE LENGTH=340
(WD + WK)/CP	Prupe.1G516700	Pp01	42493626	42494638	AT3G55500.1 Symbols: ATEXPA16, EXP16, ATEXP16, ATHEXP ALPHA 1.7, EXPA16 | expansin A16 | chr3:20575073-20576102 REVERSE LENGTH=260
	Prupe.1G548700	Pp01	44868537	44871184	AT1G76690.1 Symbols: OPR2, ATOPR2 | 12-oxophytodienoate reductase 2 | chr1:28778976-28780355 FORWARD LENGTH=374
	Prupe.1G548800	Pp01	44871887	44875888	AT1G76690.1 Symbols: OPR2, ATOPR2 | 12-oxophytodienoate reductase 2 | chr1:28778976-28780355 FORWARD LENGTH=374
	Prupe.4G165100	Pp04	9583947	9585954	AT1G78400.1 Symbols: | Pectin lyase-like superfamily protein | chr1:29498281-29499682 REVERSE LENGTH=404
	Prupe.4G165800	Pp04	9619422	9624744	AT3G60130.1 Symbols: BGLU16 | beta glucosidase 16 | chr3:22210343-22213650 FORWARD LENGTH=514
	Prupe.4G283900	Pp04	24528689	24532571	AT2G38290.1 Symbols: ATAMT2, AMT2;1, AMT2 | ammonium transporter 2 | chr2:16039672-16042291 REVERSE LENGTH=475
	Prupe.4G285300	Pp04	24812132	24812845	AT2G38290.1 Symbols: ATAMT2, AMT2;1, AMT2 | ammonium transporter 2 | chr2:16039672-16042291 REVERSE LENGTH=475
	Prupe.5G245600	Pp05	18381205	18382420	AT5G09280.1 Symbols: | Pectin lyase-like superfamily protein | chr5:2880423-2881597 REVERSE LENGTH=297
	Prupe.6G206100	Pp06	21439709	21440776	AT4G39330.1 Symbols: ATCAD9, CAD9 | cinnamyl alcohol dehydrogenase 9 | chr4:18291268-18292772 FORWARD LENGTH=360
	Prupe.7G051700	Pp07	8969523	8970831	AT3G57240.1 Symbols: BG3 | beta-1,3-glucanase 3 | chr3:21181916-21183045 REVERSE LENGTH=341
	Prupe.7G051800	Pp07	8972040	8974301	AT3G57240.1 Symbols: BG3 | beta-1,3-glucanase 3 | chr3:21181916-21183045 REVERSE LENGTH=341
	Prupe.7G052100	Pp07	8996096	8997828	AT3G57270.1 Symbols: BG1 | beta-1,3-glucanase 1 | chr3:21191336-21193118 REVERSE LENGTH=340
	Prupe.8G105400	Pp08	13645519	13647838	AT3G18830.1 Symbols: ATPLT5, PMT5, ATPMT5 | polyol/monosaccharide transporter 5 | chr3:6489000-6491209 REVERSE LENGTH=539
	Prupe.8G105500	Pp08	13658102	13660508	AT3G18830.1 Symbols: ATPLT5, PMT5, ATPMT5 | polyol/monosaccharide transporter 5 | chr3:6489000-6491209 REVERSE LENGTH=539
WP/PL	Prupe.1G123700	Pp01	9741098	9743331	AT5G27870.1 Symbols: | Plant invertase/pectin methylesterase inhibitor superfamily | chr5:9878991-9881806 REVERSE LENGTH=732
	Prupe.1G548700	Pp01	44868537	44871184	AT1G76690.1 Symbols: OPR2, ATOPR2 | 12-oxophytodienoate reductase 2 | chr1:28778976-28780355 FORWARD LENGTH=374
	Prupe.1G548800	Pp01	44871887	44875888	AT1G76690.1 Symbols: OPR2, ATOPR2 | 12-oxophytodienoate reductase 2 | chr1:28778976-28780355 FORWARD LENGTH=374
	Prupe.3G203800	Pp03	21185008	21185223	AT1G78400.1 Symbols: | Pectin lyase-like superfamily protein | chr1:29498281-29499682 REVERSE LENGTH=404
	Prupe.5G043800	Pp05	4829564	4829911	AT2G28950.1 Symbols: ATEXPA6, ATEXP6, ATHEXP ALPHA 1.8, EXPA6 | expansin A6 | chr2:12431840-12433482 REVERSE LENGTH=257
	Prupe.5G245600	Pp05	18381205	18382420	AT5G09280.1 Symbols: | Pectin lyase-like superfamily protein | chr5:2880423-2881597 REVERSE LENGTH=297
	Prupe.6G205800	Pp06	21395562	21396255	AT4G39330.1 Symbols: ATCAD9, CAD9 | cinnamyl alcohol dehydrogenase 9 | chr4:18291268-18292772 FORWARD LENGTH=360
	Prupe.7G051700	Pp07	8969523	8970831	AT3G57240.1 Symbols: BG3 | beta-1,3-glucanase 3 | chr3:21181916-21183045 REVERSE LENGTH=341
	Prupe.7G051800	Pp07	8972040	8974301	AT3G57240.1 Symbols: BG3 | beta-1,3-glucanase 3 | chr3:21181916-21183045 REVERSE LENGTH=341
(WD + WK)/PL	Prupe.1G548700	Pp01	44868537	44871184	AT1G76690.1 Symbols: OPR2, ATOPR2 | 12-oxophytodienoate reductase 2 | chr1:28778976-28780355 FORWARD LENGTH=374
	Prupe.1G548800	Pp01	44871887	44875888	AT1G76690.1 Symbols: OPR2, ATOPR2 | 12-oxophytodienoate reductase 2 | chr1:28778976-28780355 FORWARD LENGTH=374
	Prupe.3G203800	Pp03	21185008	21185223	AT1G78400.1 Symbols: | Pectin lyase-like superfamily protein | chr1:29498281-29499682 REVERSE LENGTH=404
	Prupe.4G283900	Pp04	24528689	24532571	AT2G38290.1 Symbols: ATAMT2, AMT2;1, AMT2 | ammonium transporter 2 | chr2:16039672-16042291 REVERSE LENGTH=475
	Prupe.5G245600	Pp05	18381205	18382420	AT5G09280.1 Symbols: | Pectin lyase-like superfamily protein | chr5:2880423-2881597 REVERSE LENGTH=297
	Prupe.6G205800	Pp06	21395562	21396255	AT4G39330.1 Symbols: ATCAD9, CAD9 | cinnamyl alcohol dehydrogenase 9 | chr4:18291268-18292772 FORWARD LENGTH=360
	Prupe.7G051700	Pp07	8969523	8970831	AT3G57240.1 Symbols: BG3 | beta-1,3-glucanase 3 | chr3:21181916-21183045 REVERSE LENGTH=341
	Prupe.7G051800	Pp07	8972040	8974301	AT3G57240.1 Symbols: BG3 | beta-1,3-glucanase 3 | chr3:21181916-21183045 REVERSE LENGTH=341
	Prupe.8G105400	Pp08	13645519	13647838	AT3G18830.1 Symbols: ATPLT5, PMT5, ATPMT5 | polyol/monosaccharide transporter 5 | chr3:6489000-6491209 REVERSE LENGTH=539
	Prupe.8G105500	Pp08	13658102	13660508	AT3G18830.1 Symbols: ATPLT5, PMT5, ATPMT5 | polyol/monosaccharide transporter 5 | chr3:6489000-6491209 REVERSE LENGTH=539
PL/PMC	Prupe.1G253800	Pp01	26468579	26470991	AT1G70370.2 Symbols: PG2 | polygalacturonase 2 | chr1:26513003-26514998 REVERSE LENGTH=626
	Prupe.1G268700	Pp01	27609350	27611660	AT1G14420.1 Symbols: AT59 | Pectate lyase family protein | chr1:4931844-4933405 REVERSE LENGTH=459
	Prupe.4G024300	Pp04	1150368	1151080	AT1G61810.3 Symbols: BGLU45 | beta-glucosidase 45 | chr1:22830035-22834684 FORWARD LENGTH=543
	Prupe.4G024400	Pp04	1146874	1156828	AT4G21760.1 Symbols: BGLU47 | beta-glucosidase 47 | chr4:11561229-11563871 FORWARD LENGTH=535
	Prupe.4G097600	Pp04	4924615	4925297	AT3G53190.1 Symbols: | Pectin lyase-like superfamily protein | chr3:19714171-19717537 FORWARD LENGTH=483
	Prupe.5G043800	Pp05	4829564	4829911	AT2G28950.1 Symbols: ATEXPA6, ATEXP6, ATHEXP ALPHA 1.8, EXPA6 | expansin A6 | chr2:12431840-12433482 REVERSE LENGTH=257
	Prupe.6G205800	Pp06	21395562	21396255	AT4G39330.1 Symbols: ATCAD9, CAD9 | cinnamyl alcohol dehydrogenase 9 | chr4:18291268-18292772 FORWARD LENGTH=360
	Prupe.7G030700	Pp07	5658088	5659557	AT3G59850.1 Symbols: | Pectin lyase-like superfamily protein | chr3:22109343-22111566 REVERSE LENGTH=388
	Prupe.8G100900	Pp08	13225762	13228930	AT3G18830.1 Symbols: ATPLT5, PMT5, ATPMT5 | polyol/monosaccharide transporter 5 | chr3:6489000-6491209 REVERSE LENGTH=539
