# Supplementary material for: Genome re-sequencing reveals the evolutionary history of peach fruit edibility
Source: Nat Commun. 2018 Dec 20;9:5404. doi: 10.1038/s41467-018-07744-3 (PMC6302090; doi:10.1038/s41467-018-07744-3)
Supplement: Supplementary file 20 — Supplementary Data 17 [file 41467_2018_7744_MOESM20_ESM.xlsx]

## Sheet: 工作表1
Supplementary Data 17 Candidate genes related to fruit size.
ID	Chr	Start	End	Comparision	Method	Gene name	Homologous gene in Arabidopsis
Prupe.1G307500	Pp01	30011009	30012307	WP/PL; (WK+WD)/PL	θπ Ratio & FST	CNR9	AT1G58320.1 Symbols: | PLAC8 family protein | chr1:21634123-21635303 REVERSE LENGTH=148
Prupe.1G307600	Pp01	30012977	30013841	WP/PL; (WK+WD)/PL	θπ Ratio & FST	CNR10	AT1G14870.1 Symbols: PCR2 | PLANT CADMIUM RESISTANCE 2 | chr1:5128591-5129458 REVERSE LENGTH=152
Prupe.2G255300	Pp02	26781187	26783274	CP	iHS	CNR13	AT4G35920.2 Symbols: MCA1 | PLAC8 family protein | chr4:17012106-17014192 REVERSE LENGTH=421
Prupe.5G244100	Pp05	18303629	18304840	WP/CP; WP/PL; (WK+WD)/PL	XP-EHH	CNR17	AT1G11380.1 Symbols: | PLAC8 family protein | chr1:3832695-3833921 FORWARD LENGTH=254
Total	4
