# Supplementary material for: Genome re-sequencing reveals the evolutionary history of peach fruit edibility
Source: Nat Commun. 2018 Dec 20;9:5404. doi: 10.1038/s41467-018-07744-3 (PMC6302090; doi:10.1038/s41467-018-07744-3)
Supplement: Supplementary file 21 — Supplementary Data 18 [file 41467_2018_7744_MOESM21_ESM.xlsx]

## Sheet: 工作表1
Supplementary Data 18 Candidate genes related to fruit skin color.
ID	Chr	Start	End	Comparision	Method	Gene name	Homologous gene in Arabidopsis
Prupe.1G519400	Pp01	42652526	42653786	PL/PMC	θπ Ratio & FST	NA	AT1G34790.1 Symbols: TT1, WIP1 | C2H2 and C2HC zinc fingers superfamily protein | chr1:12763953-12765489 FORWARD LENGTH=303
Prupe.2G091500	Pp02	14455612	14459601	PL/PMC	XP-CLR; θπ Ratio & FST	NA	AT5G04410.1 Symbols: NAC2, anac078 | NAC domain containing protein 2 | chr5:1243980-1246416 FORWARD LENGTH=567
Prupe.2G319500	Pp02	29811203	29813952	PMC	iHS	WD40	AT5G24520.2 Symbols: TTG1, TTG | Transducin/WD40 repeat-like superfamily protein | chr5:8371708-8372733 REVERSE LENGTH=341
Total	3
